# Supplementary material for: Transcriptomic analysis of pancreatic adenocarcinoma specimens obtained from Black and White patients
Source: PLoS One. 2023 Feb 22;18(2):e0281182. doi: 10.1371/journal.pone.0281182 (PMC9946261; doi:10.1371/journal.pone.0281182)
Supplement: S1 File — (XLSX) [file pone.0281182.s011.xlsx]

## Sheet: RAW FPKM Values
			Pancreatic Tissue
			Tumor Specimens																Non-tumor
Gender			Male	Male	Male	Male	Female	Female	Male	Male	Male	Male	Female	Female	Male	Female	Female	Male	Female	Female	Female	Female	Male	Female	Female	Male	Male	Female	Female	Male
Race			White	White	White	White	White	Black	Black	Black	Black	Black	White	White	White	White	White	White	White	White	Black	Black	White	White	Black	White	White	White	White	White
Age (Years)			72.8	67.2	78.5	76.8	56.2	73.4	74.4	48.5	74.4	63.5	56.2	63.4	65.2	58.7	73.6	70.9	44.2	30.2	59.7	25.2	40.9	40.2	33.1	56.6	45.3	45.6	56.4	70.3
gene_id	tss_id	locus	1	3	4	5	6	7	12	24	25	26	27	28	29	30	31	32	8	9	10	11	15	16	17	18	19	20	21	22
PCDHGC5	TSS1	chr5:140868807-140892546	1.83501	1.91052	1.84114	0.925603	0.774145	0.621756	0.809369	0.418636	1.95618	1.03036	0.477906	1.04969	1.58345	2.09434	0.601588	3.65093	1.68985	0.120127	0.197853	0.14506	3.05587	1.16543e-280	15.3031	9.83478	0.339593	0.583367	0.189633	1.57465
VHLL	TSS10	chr1:156268414-156269428	0	0	0	0	0	0	0.110564	0	0	0	0	0	0	0	0	0	0	0	0	0.14081	0	0	0.240093	0	0	0	0	0
SLC13A4	TSS100	chr7:135365986-135412933	0.430946	0.0480595	0.250003	0.176356	0.0876111	0.215479	0.051128	0.162457	0.697019	0.386796	0.10783	0.0581886	0.145082	0.0911378	0.114594	0.12875	0	0	0.119495	0.0437995	0.285234	0	0.696816	0.261926	0.179454	0.110039	0.196297	0.121343
TMPRSS6	TSS1000	chr22:37461478-37499693	0.0555069	0	0.400587	0.0795036	0.0473765	0.209116	1.45956	1.46461	1.85925	1.5032	0.444279	4.80821	0.523153	1.09246	3.0213	1.62459	1.50723	0.196286	0	0.0790005	2.28844	0	0	4.72281	0	0.0991966	1.26123	0.738365
SFRP1	TSS10000	chr8:41119475-41166990	0.487699	0.274129	1.12524	0.642668	0.121973	0.052421	0.895986	3.96246	3.95802	0.777662	7.02916	3.00933	1.54065	0.116399	1.60066	5.04547	0.796016	1.31178	0.492929	0.388972	0.867131	0	4.79881	1.16165	0.35787	0.418158	0.435692	1.36416
RPS3	TSS10001	chr11:75110534-75133345	1037.94	799.965	601.944	331.694	596.635	603.318	536.794	684.181	601.812	537.626	603.094	533.12	549.08	522.48	438.543	608.101	256.195	204.33	282.445	253.428	463.554	143.492	215.743	237.846	315.912	533.459	392.343	293.915
GNRHR2	TSS10002	chr1:145509819-145516076	9.29424	8.06216	6.79134	3.96424	13.4321	11.6078	16.682	9.22417	7.3423	12.6843	6.83177	10.2609	11.5501	7.44309	10.4924	12.0321	6.12562	3.24246	1.64712	1.4813	7.78193	0	0.813722	0.878366	3.05602	4.50446	4.34518	2.94192
TRIM15	TSS10003	chr6_mann_hap4:1479527-1489018	0	0	0	0	0	0	0	0	0	0	0	0	0	0	0	0	0	0	0	0	0	0	0	0	0	0	0	0
ALG9	TSS10004,TSS19259	chr11:111652918-111742305	10.5214	13.4156	12.7882	12.9679	14.8223	12.8011	14.8096	12.7801	12.8479	9.11027	10.1846	10.6988	11.0806	11.1492	14.1071	12.9981	10.6497	3.62554	6.79385	5.20945	11.5567	3.61544	9.67496	11.1596	7.80993	4.22819	10.8891	7.58029
IGF2R	TSS10005	chr6:160390130-160527583	46.3313	45.8603	56.7035	37.9859	45.5687	43.6048	72.6428	65.458	92.8873	93.1694	60.5675	59.5279	101.616	54.8538	73.1012	72.1698	43.4328	14.976	17.0206	15.024	72.7243	27.383	66.2541	84.0473	26.8429	21.6208	31.4666	27.5843
ROBO1	TSS10006,TSS3825	chr3:78646387-79817059	3.85977	7.67616	15.8346	5.41865	5.67969	5.12415	4.36939	12.9114	20.3226	12.8634	14.4758	18.6878	35.9104	12.0601	21.7109	26.6272	7.40462	0.890152	0.911066	0.791892	9.07781	8.58201	5.33366	6.51924	1.01992	6.47046	1.43372	2.75185
WASH3P	TSS10007	chr15:102501015-102516808	26.4099	24.555	27.3009	21.5314	46.9689	52.263	34.5849	22.3676	38.3353	20.9932	11.0637	17.2393	24.1209	31.2895	39.4529	24.6642	41.6025	7.37454	7.23548	8.87107	111.636	115.257	84.5032	197.913	13.5942	25.1458	10.615	44.9418
SNORD115-44	TSS10008	chr15:25496005-25496087	0	0	0	0	0	0	0	0	0	0	0	0	0	0	0	0	0	0	0	0	0	0	0	0	0	0	0	0
CLEC18A	TSS10009,TSS11126,TSS22674	chr16:69984607-69998250	4.16695	1.13853	1.5439	1.86678	1.46549	0.394712	3.28882	1.22938	4.37374	2.41284	1.10856	2.06886	0.984386	7.38943	4.97566	1.66817	3.92615	2.59988	3.56182	0.743414	23.8306	8.3065	24.3848	18.2638	3.26635	2.52076	0.505534	4.11027
DUX4	TSS1001	chrUn_gl000228:112298-113921	0	0	0	0	0	0	0	0	0	0	0	0	0	0	0	0	0	0	0	0	0	0	0	0	0	0	0	0
NUDT11	TSS10010	chrX:51232862-51239459	1.8536	2.05872	0.487695	0	0.195334	0.182803	0.010433	0.436431	0.367264	0.277517	0.764219	1.4765	1.1176	1.07179	0.602299	2.26573	1.276	0.221827	0.328789	0.392899	1.2922	8.69052	0	0.480951	2.14772	1.83686	0.427784	0.526191
NCOA1	TSS10011	chr2:24807345-24993570	11.3564	19.5024	25.7727	15.3438	16.7596	21.9002	28.5924	22.9747	27.5653	19.0598	21.4156	27.1689	23.3259	17.0116	34.3151	32.7163	16.8374	7.70405	6.05007	7.94147	23.2071	10.837	19.7268	29.2143	12.9896	8.64031	13.939	11.6866
TBC1D1	TSS10012,TSS23048,TSS26446,TSS788	chr4:37892704-38140796	17.294	30.0872	44.1231	14.9254	27.6157	30.9032	42.324	22.5356	44.6862	40.3052	30.9657	23.1837	38.7471	17.3488	31.3055	31.4857	16.22	8.36413	2.53414	2.86945	20.763	53.5449	43.2113	41.5394	14.8334	12.2788	10.0641	6.66717
RAB27A	TSS10013,TSS12638,TSS17364,TSS2999	chr15:55495163-55582013	5.71038	12.5338	18.2262	11.6739	15.8588	19.9668	24.4948	15.4913	17.1441	14.7496	17.0306	10.6225	22.0613	14.7257	12.4438	19.2258	6.09151	6.10498	7.2592	3.80525	7.21366	29.0864	11.0844	14.5754	7.8512	6.68869	8.56828	6.29773
MIR601	TSS10014	chr9:126164803-126164882	0	0	0	0	0	0	0	0	0	0	0	0	0	0	0	0	0	0	0	0	0	0	0	0	0	0	0	0
C17orf66	TSS10015	chr17:34181959-34195895	0.0932555	0.0727962	0.0843072	1.66957	0.345763	0	0.206684	0.246211	0.879607	0.848554	0.420824	0.0294123	0.137463	0.138335	0.0434574	0.195388	0.630458	0.164579	0	0	0	0	2.48495	3.37378	0.581502	0.066734	0	0.689875
SDCBP2	TSS10016,TSS14147,TSS24365	chr20:1290554-1309879	45.5843	53.0286	66.1353	3.41172	53.6791	51.6677	82.6181	43.4468	4.09476	85.8729	4.82189	7.88011	14.9273	33.8832	24.72	24.2837	8.90449	1.49144	0.481939	0.500574	26.1479	2.47243	7.79463	3.29618	1.82049	1.21112	7.46436e-06	1.29354
MIR3665	TSS10017	chr13:78272146-78272251	0	0	0	0	0	0	0	0	0	0	0	0	0	0	0	0	0	0	0	0	0	0	0	0	0	0	0	0
PPP2R3B	TSS10018	chrX:294667-347690	8.1038	7.83508	6.27766	3.62052	15.6295	12.1438	8.58509	8.33975	14.6237	10.7918	6.08788	8.24868	13.3419	8.50373	13.5006	11.7218	17.2085	6.36957	3.67691	4.17643	109.13	209.507	42.8953	65.6451	11.1067	13.7988	7.07947	13.8161
ZNF137P	TSS10019	chr19:53099936-53103405	2.77243	4.42045	3.08863	4.2564	4.43529	3.02227	2.39841	2.72072	2.11976	1.77894	0.526298	1.44998	1.40958	1.7878	2.46717	1.01688	3.19234	0.384145	0	1.44323	0.638253	0	0	5.39734	1.40267	0.984916	0.231037	0.768114
AARD	TSS1002	chr8:117950463-117956239	0	0	0	0	0.0889001	0	0.0287722	0.182783	0	0	0.0260469	0.0327593	0.398035	0	0.145224	0.0725592	0	0	0	0	0	0	0	0	0	0	0.0413329	0
FGF1	TSS10020,TSS13779,TSS23926,TSS5084,TSS7105,TSS7228	chr5:141971742-142077635	0.0502378	0.112088	0.398079	0	0.2099	0.322369	0.370838	0.390034	0.517987	0.6308	0.536677	0.590473	2.42091	1.11974	0.506273	1.36859	0.113755	0	0	0	0.0930869	0	2.15042	0.392293	0	0.0659358	0	0
KRTAP8-1	TSS10021	chr21:32185014-32185570	0	0	0	0	0	0	0	0	0	0	0	0	0	0	0	0.155438	0	0	0	0	0	0	0	0	0	0	0	0
DIMT1	TSS10022	chr5:61684350-61699728	26.1358	27.4846	20.6522	12.2173	26.3441	34.6781	18.0465	32.8653	22.8885	26.1617	28.7752	19.1374	27.0222	21.5411	21.1709	24.504	11.1459	6.07758	9.59395	6.3547	15.7234	0	16.8845	17.0007	17.5786	12.825	12.5656	17.0199
DTX2	TSS10023,TSS15986	chr7:76090971-76135312	55.0136	44.7618	48.5104	22.2991	39.8858	40.4416	42.5624	28.6563	32.054	48.8808	19.2636	21.5587	40.4434	45.2641	32.9756	46.5894	30.8283	7.51411	9.83201	6.17785	74.5741	57.7172	32.0871	43.9535	9.54628	11.5099	10.4644	11.3365
MIR4284	TSS10024	chr7:73125646-73125727	0	0	0	0	0	0	0	0	0	0	0	0	0	0	0	0	0	0	0	0	0	0	0	0	0	0	0	0
MATK	TSS10025,TSS21439	chr19:3777966-3801810	0.865294	0.601959	1.00573	0.0688448	1.8103	2.41357	0.745856	1.81755	3.30866	1.20762	4.539	1.50843	4.47741	0.732996	1.97097	3.12119	0.43318	0	0	0	1.6018	0	1.94064	4.9107	0	6.95305	0.153124	0.66388
TMEFF2	TSS10026	chr2:192814746-193059644	0	0	0	0	0.233713	0.359579	0.482238	1.84716	1.93102	0.998031	0.282464	0.775138	0.75467	0.030389	0.429523	4.07741	0.345697	0	0	0.0727095	0	0	0	0	0.0425351	0	0	0
KIDINS220	TSS10027	chr2:8868986-8977755	29.9759	39.5799	50.3222	24.6235	33.0298	30.9629	44.3289	36.2383	49.2392	34.7746	30.9423	41.7036	51.2223	33.1282	45.8862	48.1041	28.4243	10.3612	8.41255	10.5139	42.4399	15.1592	34.1887	58.4836	16.866	12.1526	19.2055	19.4254
AP4E1	TSS10028	chr15:51200868-51298097	3.63705	6.47458	7.83407	3.53459	7.21647	6.68467	7.71829	9.08001	12.7718	7.22763	6.73269	8.04276	11.4583	9.14495	10.282	7.68935	5.45793	1.48657	0.989706	1.16007	8.58371	0	3.96478	18.6081	3.18432	3.61583	3.4611	4.04485
CEBPD	TSS10029	chr8:48649475-48650726	33.3934	12.7292	18.6706	10.1209	8.58415	8.43194	15.9875	24.4228	30.3814	21.5353	34.7468	20.9122	27.3329	13.0463	18.4351	29.7754	33.2014	3.41587	5.99468	5.50376	36.7976	39.0165	117.387	23.4857	6.88547	8.23924	5.67996	16.0363
XPO1	TSS1003	chr2:61705068-61765418	44.2585	62.3774	57.6359	29.5347	61.2007	57.9393	67.215	75.0623	51.0783	75.3607	61.6784	57.2569	74.443	72.782	78.1796	75.054	22.2307	5.95317	13.7079	13.6307	67.373	10.9901	16.1292	37.8704	20.9723	22.9266	22.0113	27.759
GALNT16	TSS10030	chr14:69726680-69821190	0.957251	1.31874	0.711189	4.71815	1.02535	0.408956	2.40019	10.5	18.0906	2.89115	7.09932	8.53175	5.42333	0.699977	10.0073	9.59454	6.87948	1.44357	2.24132	1.8432	8.00808	14.6387	12.3168	9.34263	1.52456	1.95226	1.97526	6.15927
SYT5	TSS10031	chr19:55684468-55691720	0.5069	0.949647	0.0916944	0.508201	0.0867888	0.191729	0.140459	1.07078	0.717128	0.680877	0.432284	4.06193	0.92671	2.1065	3.5918	0.991721	0.11413	0	0.490738	0.216025	3.47975	0	0	6.90461	0.168503	0.0362822	0.928292	0.350066
LINC00595	TSS10032	chr10:80027084-80039970	0	0	0	0	0	0	0	0	0	0	0	0	0	0	0	0	0	0	0	0	0	0	0	0	0	0	0	0
IRF6	TSS10033	chr1:209958967-209979520	94.4664	67.7201	35.9181	14.3173	52.9778	48.5422	84.4204	25.9661	18.2111	76.267	10.2819	18.0793	21.3301	22.0777	26.8919	31.066	16.286	8.20728	5.98075	3.91077	14.7192	13.8476	19.0692	13.4355	8.12835	4.08961	11.4099	8.11327
MIR3140	TSS10034	chr4:153410478-153410568	0	0	0	0	0	0	0	0	0	0	0	0	0	0	0	0	0	0	0	0	0	0	0	0	0	0	0	0
DSG2	TSS10035	chr18:29078026-29128814	180.596	172.854	119.921	51.6745	125.01	130.368	266.492	145.177	126.128	118.254	43.4185	64.306	88.7727	139.977	143.404	118.744	33.229	19.4035	20.2747	17.5976	57.1488	8.16427	3.46465	25.1601	24.0771	10.9002	34.869	21.4197
JAK1	TSS10036	chr1:65298905-65432187	70.5514	86.6781	91.2086	45.9788	79.8575	81.271	139.986	87.1917	124.572	140.284	95.6922	77.4938	125.32	85.0868	96.3076	127.623	56.3757	24.3368	17.9557	19.6844	76.2761	68.293	89.1155	70.6724	39.1869	60.1281	39.877	37.4606
MTHFS	TSS10037,TSS21691,TSS3302	chr15:80135888-80189627	5.42058	13.2638	20.373	8.09674	10.2022	10.6036	18.9249	26.4378	11.1442	26.2273	9.5588	10.5866	6.51414	10.8526	13.0372	19.5974	5.64652	5.12897	2.70256	5.96161	23.1174	11.5488	20.6502	15.5355	11.5865	7.00248	8.41334	8.71547
TRIM13	TSS10038	chr13:50571142-50592603	0.968702	2.30238	3.25539	2.205	2.06167	2.48234	4.15419	3.44919	3.78624	3.71777	2.40913	3.15986	4.32158	3.49437	3.04505	3.61671	1.93731	0.653712	0.431079	0.639498	3.35447	0	0.236994	3.68053	1.11061	1.59948	1.34416	1.06847
FTSJ1	TSS10039,TSS4464	chrX:48334548-48344752	38.616	24.8552	21.9942	9.9665	22.4163	25.9256	17.6066	19.6964	22.5165	27.5551	18.5512	13.4335	26.9128	27.3551	15.4458	32.0278	9.87009	7.40727	3.55344	4.90073	15.3332	15.2779	38.7214	13.5382	9.71509	9.51725	15.6916	8.53942
CCDC71	TSS1004	chr3:49199967-49203785	14.2035	14.916	10.2592	11.0495	8.57316	9.0005	18.8861	14.3904	16.7691	16.0943	9.84241	16.6026	18.7117	10.3436	15.6726	13.0309	13.6879	3.06435	3.46223	2.61277	8.05759	1.46946	2.06205	9.13422	6.96306	8.99639	6.46804	4.63743
SRP14	TSS10040	chr15:40327890-40331389	229.428	342.504	483.342	335.65	514.183	521.767	196.696	205.345	176.929	191.255	137.023	145.532	191.732	157.604	184.728	222.554	114.223	125.862	110.041	115.191	130.932	134.646	78.404	42.2875	58.4534	59.222	70.5564	54.5301
RPL31P11	TSS10041	chr1:161653494-161655042	0.0487164	0.0350841	0	0.0218035	0	0.0659253	0	0.214461	0	0.0119268	0.122343	0.0576739	0.0359307	0.014221	0.0189424	0.119449	0	0	0	0	0	0	0	0	0.151652	0.872238	0.00538421	0
FXYD4	TSS10042	chr10:43867091-43871783	0	0.847115	0	0	12.6081	16.5083	0	0	0	0.0784114	0.73931	0	0	0	0	0	0	0	0	0	0	0	0	0	0	0	0	0
PPP1R16B	TSS10043	chr20:37434347-37551667	0.619268	1.2697	1.21658	2.88372	0.336624	0.836202	3.6523	1.46157	6.06436	3.43555	6.48666	4.35479	6.98557	0.537492	1.90106	3.73018	2.03352	0.658895	0.562983	0.401078	1.49285	4.4387	1.30547	3.16524	1.24205	14.3734	0.449194	2.14416
MIR4530	TSS10044	chr19:39900262-39900318	0	0	0	0	0	0	0	0	0	0	0	0	0	0	0	0	0	0	0	0	0	0	0	0	0	0	0	0
FAS-AS1	TSS10045	chr10:90751180-90752732	0	0	0	0	0	0	0	0	0	0	0	0	0	0	0	0	0	0	0	0	0	0	0	0	0	0	0	0
SDK2	TSS10046	chr17:71330522-71640227	0.365319	0.248695	0.722374	0.250263	0.775548	0.615516	0.54498	0.45411	1.59746	0.887828	0.685662	1.24015	1.4488	0.722106	1.15855	1.9988	0.398208	0.0562781	0	0.0679298	0.838187	0.00333273	0.0964817	0.405236	0.0331529	1.96397	0.0824051	0.140706
DCDC2	TSS10047,TSS18514	chr6:24171982-24383520	0.226279	0.794982	2.44728	29.9286	4.10505	2.83745	10.6594	5.27298	21.7116	2.62298	1.89416	10.1279	1.17698	0.770929	20.9339	5.7894	36.0433	7.57561	11.0705	10.6901	44.4255	58.8737	23.1196	38.7412	14.9083	4.1634	9.26623	9.56503
C6orf10	TSS10048	chr6_mann_hap4:3603310-3682495	0	0	0	0	0	0	0	0	0	0	0	0	0	0	0	0	0	0	0	0	0	0	0	0	0	0	0	0
LOC100130264	TSS10049	chr20:19222945-19265240	0	0	0	0	0	0	0	0	0	0	0	0	0	0	0	0	0	0	0	0	0	0	0	0	0	0	0	0
NDUFB9	TSS1005	chr8:125551342-125562227	855.894	647.935	365.069	152.458	544.333	518.919	234.74	255.81	211.001	212.844	225.449	164.163	178.633	201.283	246.642	226.109	140.692	127.624	129.182	142.219	132.646	51.3948	33.003	74.5229	139.019	139.967	128.186	118.552
SNORD11B	TSS10050	chr2:203156039-203156151	0	0	0	0	0	0	0	0	0	0	0	0	0	0	0	0	0	0	0	0	0	0	0	0	0	0	0	0
NEU1	TSS10051	chr6_dbb_hap3:3112414-3116295	0	0	0	0	0	0	0	0	0	0	0	0	0	0	0	0	0	0	0	0	0	0	0	0	0	0	0	0
ZBTB46	TSS10052	chr20:62375020-62436856	0.364216	0.672072	0.641379	0.806243	0.517359	0.684745	1.03506	1.1208	2.53262	1.44187	0.620296	1.03176	1.84212	0.861118	1.3388	1.25587	1.20172	0.322346	0.193142	0.235843	3.72479	2.34305	0.991553	1.47863	0.359038	0.603173	0.316979	0.277148
CSRP1	TSS10053,TSS28188,TSS29332	chr1:201452657-201476387	29.216	131.042	316.408	29.1426	64.698	71.5472	69.4029	54.7993	80.2092	63.7494	97.6469	47.4902	146.913	47.5756	56.5512	89.8103	31.9692	14.6846	13.5711	14.4877	71.6058	16.9174	114.076	25.3944	14.7291	29.2175	19.6502	21.3146
PDZD4	TSS10054	chrX:153067622-153096003	1.1256	1.3547	2.00871	1.20918	0.520104	0.63057	0.441283	2.30969	3.47409	2.13381	2.06358	2.74704	4.5437	1.40118	3.20617	2.04166	0.956045	0.207402	0.227788	0.600973	11.4033	20.8665	13.2408	9.07741	0.449551	2.69821	0.579717	0.808539
HMHB1	TSS10055	chr5:143191725-143200284	0	0	0	0	0	0	0	0	0	0	0	0	0.472718	0	0.378574	0.285778	0	0	0	0	0	0	0	0	0	0	0	0
PECAM1	TSS10056	chr17:62396776-62407083	0.626295	0.580611	1.07601	1.26151	0.923359	1.15704	1.00722	1.0842	2.93667	2.14557	2.44528	1.91009	3.15766	0.937402	1.65595	1.78499	0.88734	0.623399	0.30433	0.390242	0.525606	0	0.316741	0.166493	0.473279	0.293668	0.359059	0.92527
SNAI3	TSS10057	chr16:88744089-88752882	0	0.0848884	0.393601	0.467259	0.403615	0.970185	0.663056	0.57437	0.820481	0.777486	0.818668	0.44612	0.930108	0.387546	0.760686	1.10227	0.489309	0.0958876	0.210468	0	0.655881	0	0	2.08326	0.0451695	1.63496	0.735846	0.268276
WDR72	TSS10058	chr15:53805937-54051859	0.633938	0.384934	0.729419	10.1398	1.13991	0.630449	51.3309	16.1098	13.1078	61.0216	3.58231	12.3082	25.5699	11.8268	37.1784	22.3821	11.3564	4.74014	1.82721	1.92403	68.3347	3.4772	1.05509	8.73661	2.51794	3.12738	5.48976	7.21195
CYP1A1	TSS10059	chr15:75011882-75017877	0.206376	0.26851	0.0621047	0	0	0	0	0.0907762	0	0	0	0.0433576	0	0	0	0.0959514	0	0	0	0	0	0	0	0	0.658606	0.0245968	0	0
STAT6	TSS1006,TSS1765	chr12:57489186-57505196	85.9861	109.824	165.161	41.5672	142.197	153.408	133.85	161.199	99.0687	155.841	71.8678	70.0556	97.1991	67.0296	92.4549	106.753	55.2392	14.2784	11.5333	13.3706	128.686	91.9809	98.7502	84.0498	21.079	56.5516	18.7497	27.6283
NACA	TSS10060,TSS16318	chr12:57106210-57119326	1888.41	1858.07	1586.37	782.086	1512.28	1513.75	1373.64	1629.58	1182.72	1583.95	1255.55	1163.75	1336.82	1302.75	1328	1496.31	571.946	468.71	518.38	541.239	1272.39	574.893	632.662	629.216	638.668	812.374	848.156	469.865
SLC4A7	TSS10061,TSS7730	chr3:27414211-27525911	12.9783	16.5721	17.4136	6.99156	9.46464	8.93163	26.5519	15.6472	26.7966	13.0404	15.3403	15.271	22.0319	17.315	21.1138	17.18	6.31546	0.395269	0.27112	0.926485	19.3195	2.50498	24.3929	13.3104	2.15375	6.70187	1.54714	4.32953
CAP1	TSS10062	chr1:40506254-40538321	98.2648	112.157	155.22	56.9874	186.751	204.443	205.974	139.526	136.926	208.716	176.09	92.8205	244.832	193.48	143.982	219.463	31.6054	11.5737	14.5038	8.58388	61.2787	3.12067	42.3428	56.2654	22.0026	66.545	32.4433	25.2111
RPS15	TSS10063	chr19:1438362-1440492	4499.16	2776.26	1621.41	1248.26	2043.68	2098.15	2244.45	2245.27	2089.51	1561.17	2405.8	2164.21	2416.19	1774.52	1712.86	2477.25	937.244	891.03	1014.39	1065.83	1356.31	1134.78	1116.2	661.895	1539.47	2096	1917.28	1074.88
LOC100507462	TSS10064	chr6:139046347-139094816	0	0	0.029776	0	0.0187832	0	0.0182659	0	0.0311223	0.0142935	0.0165126	0.103946	0.0194368	0.0195392	0.0307074	0.0460036	0	0	0	0	0.0917136	0	0	0	0	0.0471757	0	0
SRCIN1	TSS10065	chr17:36686258-36762183	0.998899	0.703754	0.296188	2.11129	1.04456	0.687483	0.350405	1.23153	1.83956	0.865656	0.323383	2.33055	0.200766	0.231481	3.4409	1.24562	3.8585	0.798164	1.06646	0.81592	9.78766	11.7647	2.88982	7.66699	0.782772	0.469819	0.37911	1.75099
AMD1	TSS10066,TSS14600	chr6:111195986-111216913	12.0691	15.4716	18.5143	12.1899	12.7853	12.2777	18.4716	26.3244	26.0737	31.5159	21.0532	17.4506	17.7795	22.3558	19.3006	20.4086	12.3961	3.81953	6.11056	5.61662	16.5079	6.78894	20.8159	19.1986	10.3042	12.9398	14.4762	13.4441
ADAM33	TSS10067	chr20:3648619-3662738	1.45195	3.83177	10.028	2.2948	1.7059	1.26587	1.89832	6.1289	10.8067	3.02635	3.68284	7.39025	6.84981	4.90444	3.41566	10.076	5.83808	0.453261	0.49779	0.29187	5.72106	2.55133	54.9327	6.70897	0.188901	4.652	0.618809	1.8123
FH	TSS10068	chr1:241660856-241683085	49.7305	50.3963	51.4104	31.8606	92.6448	95.3379	61.9924	57.8663	58.1878	43.8244	50.3577	54.4238	39.5291	48.4445	72.0298	57.0013	23.9363	17.4435	19.2418	27.6009	38.4268	35.0814	18.3576	35.9812	25.7206	26.1463	35.5451	31.6008
ITGB1	TSS10069,TSS10198,TSS24994	chr10:33189245-33247293	785.997	821.041	678.651	176.638	322.456	323.67	614.561	485.485	563.874	711.286	473.017	298.976	798.124	688.523	516.744	591.105	122.47	36.8347	30.1521	38.9929	180.764	14.3728	90.195	124.119	65.7519	50.332	87.7356	88.6523
SLC25A3P1	TSS1007	chr1:53904042-53905693	0	0	0	0	0	0	0	0	0	0	0	0	0	0	0	0	0	0	0	0	0	0	0	0	0.0918809	0	0	0
CYP19A1	TSS10070	chr15:51500253-51630795	0.316683	0.494468	0.0178331	0.907233	3.71293	3	0.010949	0.191447	0.317535	0.0857634	4.95878	0.149553	1.0373	0.0585175	0.0920126	0.950864	0.0897184	0.0700377	0.307758	0.140939	0	0	0.432435	0	0	0.0282805	0.299966	0.42889
SNORA49	TSS10071	chr12:132515768-132515905	0	0	0	0	0	0	0	0	0	0	0	0	0	0	0	0	0	0	0	0	0	0	0	0	0	0	0	0
NSUN5P1	TSS10072	chr7:75039623-75046065	24.0724	23.5983	28.6714	23.9725	42.264	43.6105	19.1193	21.2334	28.4474	17.7157	7.3734	19.0664	18.3072	17.6388	20.27	22.0917	50.7031	18.9429	20.2713	19.801	94.3017	26.5848	161.988	145.153	23.3091	33.7198	13.0444	45.4164
PAX6	TSS10073,TSS2293,TSS24415,TSS7587	chr11:31806339-31839509	1.3038	0.567238	0.158006	3.86144	0.163783	0.491277	0.430021	14.4786	3.32249	0.803615	0.795136	41.0847	2.63411	0.385127	10.2359	2.42395	6.7988	1.57625	2.73178	2.2679	16.5185	15.538	4.49502	39.9145	0.47043	0.411758	5.52866	4.07398
WDR45	TSS10074,TSS11719	chrX:48932091-48958059	35.2164	30.88	45.9517	18.1704	41.247	42.5307	74.1198	43.1802	44.753	45.9164	29.8207	31.7649	52.4947	36.5025	34.7867	45.6887	24.4426	13.5211	13.499	10.9711	64.2131	96.4476	122.251	68.0415	19.299	23.5556	19.8739	25.3578
C9	TSS10075	chr5:39284377-39364655	0.132997	0.155736	0.0600266	0	0	0	0	0.0584979	0	0.259325	0.0166442	0	0.0979567	0	0.154759	0.394145	0.450882	0	0	0.0473009	0.123257	0	0	0	0	0	0	0
FLJ42102	TSS10076	chr11:71116791-71134400	0	0	0	0	0	0	0	0	0	0.0182442	0	0	0	0	0	0	0	0	0	0	0	0	0	0	0	0	0	0
DEFB114	TSS10077	chr6:49928004-49931818	0	0	0	0	0	0	0	0	0	0	0	0	0	0	0	0	0	0	0	0	0	0	0	0	0	0	0	0
CLCN4	TSS10078	chrX:10124984-10205699	1.13977	1.06778	1.02645	0.301866	1.38805	1.42448	2.80924	2.98371	2.66603	3.88186	1.35327	3.9771	1.94558	1.33923	2.77713	3.73143	1.58134	0.269106	0.369543	0.324842	2.57906	0.720705	1.45594	2.31582	0.137383	0.560798	0.46485	0.685762
GCFC2	TSS10079,TSS23016	chr2:75889831-75938111	4.71921	11.3804	9.76343	7.38616	13.9267	12.553	9.24922	14.217	17.228	13.3124	5.76954	12.6581	11.2026	11.1852	17.3985	13.3073	14.2304	7.09475	5.78371	7.15328	32.8852	74.8077	88.9941	56.1947	9.01285	13.2424	7.2935	21.6344
GDF10	TSS1008	chr10:48425787-48439138	0	0	0.030561	0.290933	0	0.0364787	0	0.20847	0.0638784	0.102682	0.135584	0.177803	0.0598446	0	0.25213	0.0472165	2.2186	0.179465	0.394111	0.866854	1.88254	7.38059	13.1071	4.03325	1.83205	1.06518	1.67283	2.26909
TUBB	TSS10080	chr6_qbl_hap6:1981087-1986127	0	0	0	0	0	0	0	0	0	0	0	0	0	0	0	0	0	0	0	0	0	0	0	0	0	0	0	0
PDE4C	TSS10081,TSS5092,TSS9228	chr19:18318770-18359010	3.30399	1.84253	1.06506	0.0989751	2.92543	2.26918	4.47577	0.330809	1.04911	0.854777	0.256333	0.195629	0.483321	0.102132	0.24092	0.384836	0.844973	0.642219	0.100752	0.123046	3.80887	1.10008	9.84155	2.27327	0.259399	0.1975	0.136425	0.208463
B3GNTL1	TSS10082	chr17:80901666-81009686	4.1516	4.64477	9.65799	5.05393	12.5484	11.5901	7.36891	4.57028	8.15475	6.78567	4.41815	4.15274	7.71945	7.16452	6.78494	8.86669	3.87912	0.243682	1.20302	0.883297	17.7346	21.1554	10.7085	14.1439	2.06595	4.41243	3.19203	3.5533
BAGE4	TSS10083	chr21:11020841-11098925	0.256794	0.200445	0.25875	0.220384	0.175328	0.148755	0.272592	0.157979	0.651514	0.193685	0.268985	8.15285e-05	0.143543	0.219131	0.298258	0.286634	0.231262	0.0227977	0	0.0366796	0.721155	0.818495	0.504435	0.818932	0.0428198	0.301839	9.59265e-05	0.242916
BAGE5	TSS10083	chr21:11020841-11098925	0.256794	0.200445	0.25875	0.220384	0.175328	0.148755	0.272592	0.157979	0.651514	0.193685	0.268985	8.15285e-05	0.143543	0.219131	0.298258	0.286634	0.231262	0.0227977	0	0.0366796	0.721155	0.818495	0.504435	0.818932	0.0428198	0.301839	9.59265e-05	0.242916
BAGE2	TSS10083	chr21:11020841-11098925	0.256794	0.200445	0.25875	0.220384	0.175328	0.148755	0.272592	0.157979	0.651514	0.193685	0.268985	8.15285e-05	0.143543	0.219131	0.298258	0.286634	0.231262	0.0227977	0	0.0366796	0.721155	0.818495	0.504435	0.818932	0.0428198	0.301839	9.59265e-05	0.242916
MIR200A	TSS10084	chr1:1103242-1103332	0	0	0	0	0	0	0	0	0	0	0	0	0	0	0	0	0	0	0	0	0	0	0	0	0	0	0	0
TCF19	TSS10085	chr6_cox_hap2:2641059-2646745	0	0	0	0	0	0	0	0	0	0	0	0	0	0	0	0	0	0	0	0	0	0	0	0	0	0	0	0
PTPRO	TSS10086,TSS2658	chr12:15475190-15751265	1.8991	1.47939	3.27816	1.4064	6.60091	4.91887	2.58444	2.74766	4.94494	2.26413	6.40244	2.77331	11.7158	7.11264	4.87347	5.62677	0.669019	0	0.0798294	0.546061	0.219563	0	0.310253	1.62733	0	3.32639	0.539114	0.132915
ZNF317	TSS10087	chr19:9251055-9274091	14.5119	12.7871	11.6595	11.3856	16.0802	16.5509	14.9206	11.4732	19.412	12.7055	7.62167	12.3871	13.1255	10.4363	17.1283	14.0704	11.2367	3.98794	4.38076	3.45434	21.5041	42.0072	29.3489	18.9934	6.44288	8.97406	5.05078	6.4829
MUC22	TSS10088	chr6_apd_hap1:2285366-2315159	0	0	0	0	0	0	0	0	0	0	0	0	0	0	0	0	0	0	0	0	0	0	0	0	0	0	0	0
FSTL3	TSS10089	chr19:676388-683392	15.9052	7.60629	5.88687	7.74753	2.77506	3.20488	6.50694	8.69814	30.2129	21.0464	13.6686	3.83862	13.5105	5.90086	18.0783	12.5184	13.1086	0.569589	0.972829	0.356655	10.6916	0.918455	57.7554	8.38351	1.66981	2.33133	1.14188	1.76565
PTDSS1	TSS1009	chr8:97274166-97346774	64.0992	51.6089	35.59	15.4386	47.1137	46.6886	52.5703	48.4578	53.5568	50.4572	49.6216	34.6288	52.7331	43.5169	54.5319	55.0865	11.0375	7.80769	10.6634	6.18347	29.3404	23.3752	29.6465	31.0358	22.0117	32.7882	24.7671	20.5786
NLRP2	TSS10090,TSS2672	chr19:55476651-55512510	0.251178	9.17881	17.1593	4.80466	70.2669	74.9538	73.5747	34.0038	3.97197	1.59346	0.226211	16.3582	3.08795	1.79935	28.6455	2.12193	12.9437	2.9308	3.9891	3.6623	24.9598	7.5852	1.40225	0.106778	1.80081	6.5252	0.458224	6.82861
TPM4	TSS10091,TSS15514	chr19:16178316-16213813	417.759	398.095	363.046	122.779	563.129	580.756	371.044	389.562	494.728	585.442	437.514	188.138	713.206	531.862	355.339	769.781	131.99	29.1697	14.7911	22.7615	384.271	53.9998	284.17	150.847	46.7517	181.169	32.7522	46.3333
ADAD2	TSS10092	chr16:84224722-84230772	0.0786015	0	0	0	0.0253329	0	0	0.195476	0.0419034	0.0340579	0.0222682	0.168119	0.0261902	0	0	0.0620377	0	0	0	0.0631399	0	0	0	0	0	0.168673	0	0.0876286
MED13	TSS10093	chr17:60019965-60142643	21.2128	28.9405	31.3118	20.4627	19.3394	20.8308	37.3257	31.389	35.7038	41.4259	25.9345	29.2258	41.7042	32.3247	37.1607	41.0572	21.9027	8.21972	9.15787	8.99319	39.5942	8.15584	23.595	39.4935	15.6036	13.1476	19.2963	16.337
SALL3	TSS10094	chr18:76740274-76758969	0	0	0	0	0	0.00278906	0	0	0	0	0	0.049034	0.00183434	0	0	0	0	0	0	0	0	0	0	0	0	0	0	0
SEPT10	TSS10095	chr2:110300373-110371783	52.1083	52.1513	49.3414	9.37833	25.5265	24.4702	37.3699	27.922	30.3376	36.5362	23.4269	23.5846	31.0963	30.6469	27.8373	32.8957	12.1561	7.15795	2.16305	5.18174	42.1064	12.3246	18.519	29.2206	4.88935	6.06511	6.93161	6.58532
MCRS1	TSS10096,TSS23875	chr12:49952085-49961911	21.2465	15.0568	21.9775	12.1056	27.8227	26.5662	33.2392	31.2143	26.2362	31.076	16.265	19.7082	25.6907	13.5974	29.1705	26.1901	18.4352	5.83209	7.82694	7.9036	54.8942	49.9834	41.4407	42.1669	9.6896	16.9251	15.6858	10.7458
MSI2	TSS10097,TSS5607	chr17:55333930-55757299	44.8938	37.5403	43.5181	43.8635	52.8358	62.6881	101.122	52.2684	86.4115	53.883	40.8349	77.4271	57.7205	38.8436	91.303	72.9004	64.5808	11.7397	12.4836	16.6651	134.879	68.1182	40.6318	104.729	28.4749	28.9434	25.7775	37.7249
ODF3L2	TSS10098	chr19:463345-474983	0	0	0	0.0838037	0.133715	0.0633207	0.0324395	0	0	0.0253536	0	0	0	0	0	0.0818452	0	0	0	0	0.271528	0	0	0	0.0971726	0	0	0.0577526
MIR4708	TSS10099	chr14:65801835-65801901	0	0	0	0	0	0	0	0	0	0	0	0	0	0	0	0	0	0	0	0	0	0	0	0	0	0	0	0
DUSP1	TSS101	chr5:172195092-172198203	65.7832	42.3806	33.9838	132.709	48.4314	50.9474	44.7688	43.4377	88.2526	52.0673	202.79	198.897	144.041	216.173	50.5519	273.78	191.531	12.0583	41.2877	54.1402	512.136	101.319	1780.88	503.73	37.4704	12.1724	51.2413	100.98
EMC6	TSS1010	chr17:3572089-3572962	3.99608	4.15948	5.49667	2.86242	6.854	5.32825	11.2333	11.9206	5.6447	8.80625	8.0527	6.67474	7.60931	8.73432	10.829	8.15821	8.41428	1.45289	1.90818	1.40655	4.97702	0	0.533103	6.39915	5.46969	5.94815	3.16276	0.661603
PAK3	TSS10100,TSS10360,TSS21536	chrX:110187512-110464173	2.15578	3.98884	10.0383	72.9164	5.31613	2.93651	6.1888	28.3682	30.798	5.69205	7.60576	46.6984	8.4355	2.28722	35.7911	17.9243	63.3297	37.5041	36.4848	34.6082	71.2291	176.624	280.346	281.034	58.5973	17.9838	45.3988	53.174
C6orf195	TSS10101	chr6:2622971-2635298	0.176585	0.0689228	0	0	0	0	0	0	0.0416417	0	0	0	0.0520528	0	0	0	0.0995383	0	0	0	0	0	0	0	0	0	0	0
KCNK6	TSS10102	chr19:38810483-38819649	3.57695	3.31917	4.70644	1.35331	1.99849	2.79975	3.56901	4.00752	3.02447	5.93638	1.74	2.10548	4.23524	4.93746	4.1467	2.65911	1.37266	0.417406	1.04759	0.62405	0.344017	0.432762	0.90009	0.57432	1.93855	1.27891	1.69435	1.0311
CCDC22	TSS10103	chrX:49091926-49106987	17.952	13.8311	12.2321	6.98703	25.3969	20.3352	23.3665	17.2372	24.0773	17.9922	10.6741	13.0651	17.2054	14.5743	18.6102	20.3693	14.7114	2.48133	5.07005	5.10532	39.9786	55.6244	22.3872	31.969	11.4956	16.1908	8.48871	5.81015
ACTRT3	TSS10104	chr3:169484710-169487683	1.00676	0.214334	0.7446	0	1.07011	0.914116	0.253546	1.0068	0.690631	0.793141	0.435908	0.404103	0.91735	0.868803	0.639708	0.447395	0.103145	0	0	0.195102	0	0	2.69764	0	0.494656	0.425694	0.364468	0.135406
WFDC3	TSS10105	chr20:44402846-44420547	3.44095	3.15948	1.56507	0	0.988403	1.76539	0.730874	0	0.381456	0.526203	0.612982	0.576676	1.37621	1.20947	0.758267	0.497937	0.901528	0	0	0.429514	0.56492	0	0	0	0	0	0	0
FLJ30838	TSS10106	chr2:58747887-59290901	0	0	0	0	0.0115494	0	0	0	0	0	0	0	0	0.00700851	0	0	0	0	0	0	0	0	0	0.0864171	0	0	0	0
SCARNA16	TSS10107	chr17:75085388-75085575	0	0	0	0	0	0	0	0	0	0	0	0	0	0	0	0	0	0	0	0	0	0	0	0	0	0	0	0
MTOR	TSS10108	chr1:11166587-11322608	12.147	17.4522	24.3322	17.1747	22.8452	22.8473	39.121	22.8193	33.8406	34.1653	23.5398	22.2087	31.2654	27.7226	33.3975	31.1252	20.8077	6.73235	8.29261	8.6291	45.2967	32.0547	28.1138	30.6591	11.219	16.9362	14.1742	15.5833
PTGES3L	TSS10109	chr17:41120104-41132545	3.2587e-59	1.69858	1.59709	0	0.891322	0.610549	6.6389e-16	0.391088	0.607493	0.178242	0.321988	1.22047e-57	0.184601	4.03283e-17	0.16174	0.278628	0.314516	1.12385e-23	0.282927	1.79899e-13	7.25309e-59	0	2.35887e-30	1.51545e-34	1.13533e-33	0	4.32137e-29	0.493074
PTGES3L-AARSD1	TSS10109,TSS4632	chr17:41102542-41132545	1.1649	2.5403	5.27849	9.75087e-07	6.55481	4.07165	2.35835	0.0391306	2.11806	4.95897	2.11161	2.57276	1.84889	1.28235	4.14605	0.743933	0.411218	1.76473	8.31184e-46	0.250713	10.3519	1.09761e-05	27.733	16.4398	2.52523	0.456984	1.53502	2.04917
CDKN1A	TSS1011,TSS13129,TSS5440,TSS9782	chr6:36644236-36655116	23.7833	26.7294	49.6078	22.347	17.6703	18.1058	82.7249	138.047	56.2504	127.934	111.471	46.8037	139.19	83.4367	49.0106	145.684	44.854	1.19125	1.87996	2.15806	34.8131	3.96666	228.155	75.7425	41.2275	16.9877	6.4162	29.8391
GJA10	TSS10110	chr6:90604187-90605819	0	0	0	0	0	0	0	0.0505247	0	0	0	0	0	0	0	0	0	0	0	0	0	0	0	0	0	0	0	0
BIVM-ERCC5	TSS10111	chr13:103459495-103528351	18.0615	21.2257	19.9307	23.3925	20.9923	19.1097	20.8021	20.3773	28.4943	12.9479	17.9326	25.7456	24.5332	22.1482	28.974	25.3526	29.3555	8.58416	11.8588	12.7584	46.0615	22.5207	27.6756	51.1971	21.4286	7.78384	14.7373	17.6002
OSBPL1A	TSS10112,TSS22970,TSS9356	chr18:21742010-21977833	38.5116	39.2733	35.682	15.2802	36.6197	38.3995	14.8831	46.3149	26.1339	22.207	29.3314	30.7569	35.9047	14.4475	28.462	34.3331	17.1616	7.42467	5.51401	9.07264	39.1067	12.0947	63.2382	25.1834	14.7183	7.94383	10.3701	18.1052
SEPT9	TSS10113,TSS13261,TSS14294,TSS14349,TSS26990,TSS28283,TSS7545	chr17:75277491-75496678	488.893	358.171	282.755	119.814	211.627	219.317	475.986	234.699	285.426	437.842	252.822	194.241	299.237	311.212	337.345	426.401	115.61	32.8507	28.4307	27.4538	510.147	227.803	131.731	85.7897	40.4209	196.95	42.7493	44.3352
RAPGEF1	TSS10114,TSS14282	chr9:134452156-134612925	14.3165	16.5824	24.2519	23.9126	20.5766	18.7447	34.6741	25.8338	37.5634	33.0357	22.1605	26.2027	46.9148	22.2501	29.1324	31.8604	33.2393	6.93314	8.95699	7.16689	63.1716	46.6019	232.668	62.2258	24.5937	22.369	11.764	47.3536
TAOK1	TSS10115	chr17:27717942-27878921	20.262	23.0581	21.4905	8.03608	10.2488	10.8397	21.6701	16.4236	21.2671	30.4356	18.6044	18.0362	25.5895	23.1722	23.5194	24.0047	12.0904	2.59275	2.53376	3.61095	29.4244	16.6743	19.0445	24.2014	5.44567	7.51996	5.96958	7.80709
HPCAL1	TSS10116,TSS12062,TSS3806,TSS472,TSS6358	chr2:10443029-10567743	28.6257	24.0716	31.8717	25.7785	42.1193	51.9388	28.3613	19.6023	24.8104	29.5402	20.9525	19.9477	26.8325	18.4056	30.9032	31.3374	16.1782	17.8666	12.4725	13.3399	14.3126	136.369	5.00417	17.2626	13.054	12.8031	21.802	9.2923
CLCNKA	TSS10117	chr1:16348485-16360545	1.23714	0	0.203136	17.0752	1.45523	2.13935	0.0622859	4.01164	2.84302	0.783243	1.25801	5.13157	0.397111	0.988429	5.81371	3.16839	30.3816	2.82093	6.95478	3.22871	24.0615	8.16756	9.20916	57.7326	8.80691	3.38799	8.45206	16.6356
MIR124-3	TSS10118	chr20:61809851-61809938	0	0	0	0	0	0	0	0	0	0	0	0	0	0	0	0	0	0	0	0	0	0	0	0	0	0	0	0
LINC00654	TSS10119	chr20:5479217-5485242	0.0980254	0.45915	0.585634	0.772226	0.0975704	0	0.0746032	0.420263	0.416237	0.477841	0.306365	0.277836	0.433005	0.355248	0.997294	0.691381	0	0.021672	0.0476036	0.244218	0	0	0	0	0.0204237	0	0.0977089	0.0482861
SLC7A5	TSS1012	chr16:87863628-87903100	155.943	96.2581	36.3334	15.5057	20.1082	22.6007	18.756	20.9173	27.9286	32.7187	34.9032	17.8511	29.3389	39.6563	28.4552	52.5677	27.1874	2.72495	2.16108	2.30424	43.6744	13.8045	174.778	15.7926	28.0306	17.4335	3.10338	28.7611
OR6Y1	TSS10120	chr1:158516917-158517895	0	0	0	0	0	0	0	0	0	0	0	0	0	0	0	0	0	0	0	0	0	0	0	0	0	0	0	0
ADH7	TSS10121,TSS27127	chr4:100333417-100356667	0.173649	0	0.0784644	0	0	0	0	0	0	0	0	0	0.435092	0	0	0	0	0	0	0	0	0	0	0	0	0	0	0.00427701
GYG1	TSS10122	chr3:148709194-148745456	15.5564	22.2574	42.876	14.6605	31.0274	33.4634	18.7212	26.3562	24.0392	21.6898	34.1156	31.493	36.7843	28.662	31.7519	37.2298	10.7868	9.04264	7.66932	7.73172	15.4646	0.169507	10.0889	29.7355	16.5176	12.1232	15.1278	9.97699
MARCH3	TSS10123	chr5:126203405-126366440	3.21282	4.35627	4.21084	2.69449	5.45567	3.98836	3.82504	4.34932	6.1035	5.12887	3.2647	2.9016	2.4147	1.3751	3.00725	3.04667	1.91595	0.224382	1.0132	0.632095	7.57571	2.85304	6.17365	1.88805	0.933969	0.951547	0.590038	1.62394
SUMO2	TSS10124	chr17:73163824-73179098	498.292	582.63	579.955	284.095	409.519	366.157	454.897	378.868	340.846	472.196	356.029	324.39	435.584	463.693	403.192	575.136	151.832	97.8032	94.0548	111.718	263.742	26.8621	154.739	150.176	87.691	152.641	144.586	105.027
ISLR2	TSS10125,TSS1541,TSS17536,TSS27511	chr15:74421714-74429143	0.204894	0.223942	0.609498	0.14674	0.326156	0.374481	0.147409	0.882887	1.17953	1.10096	0.522317	0.309661	1.00147	0.218115	1.16224	1.45525	0.603716	0.145013	0.0796332	0.175077	0.0758994	1.97581	0	0.871543	0.153755	0.263545	0.0653685	0.0403588
FLJ41200	TSS10126	chr9:13406378-13431328	0	0.242702	0.280826	0	0	0	0.0215254	0.205161	1.86976	0.25259	0.447754	0.26952	0.664262	0.0230368	0.760114	0.488115	0	0	0	0.110523	3.1705	0	0	0	0	0.555968	0	0.0383168
MYL12B	TSS10127,TSS28613,TSS8702	chr18:3262110-3278282	525.176	750.464	1076.7	245.33	678.014	678.222	836.817	620.909	530.407	1105.9	487.205	338.26	514.602	650.061	517.967	700.786	170.508	99.83	84.6682	74.914	213.303	35.4853	108.532	150.427	86.9365	133.083	117.26	94.9722
CEP63	TSS10128,TSS22473,TSS3437	chr3:134204574-134293855	39.9787	37.9254	31.5521	39.184	27.3485	42.436	30.2294	29.2498	36.2266	25.3162	23.3477	31.3052	32.9702	27.6322	30.4304	32.4297	34.212	11.5804	6.55905	14.1019	36.4101	76.1847	70.0755	106.67	15.5051	22.6907	15.3945	21.1995
RAB3GAP1	TSS10129	chr2:135809834-135928279	49.9351	66.5547	74.5279	29.0861	52.2793	58.1351	61.8057	53.0456	62.2284	84.653	50.033	53.6648	62.4914	66.0119	64.6748	76.2511	34.3988	21.0641	13.2512	14.7646	75.8487	30.0396	38.5986	65.2638	31.8252	32.6863	33.504	30.5014
ZNF512B	TSS1013	chr20:62588056-62601223	7.60631	4.9826	6.31337	4.65437	2.76459	4.52257	8.25897	7.16124	9.40649	7.76924	3.5734	6.95216	8.07607	6.75939	9.07323	8.37463	7.67182	3.09574	3.20242	3.52946	31.4724	50.123	24.9594	23.9206	5.56793	6.21044	4.2203	7.97734
OR4S2	TSS10130	chr11:55418379-55419315	0	0	0	0	0	0	0	0	0	0	0	0	0	0	0	0	0	0	0	0	0	0	0	0	0	0	0	0
ARHGAP24	TSS10131,TSS22563,TSS27971	chr4:86396283-86923823	4.03558	8.64703	17.4467	18.0623	18.7581	19.7893	24.5715	12.2688	29.158	11.9675	12.8124	26.6516	17.0538	11.9844	35.8845	21.6984	23.3011	11.7411	8.45032	9.31854	60.953	38.4934	72.6576	72.6352	17.3235	12.0355	17.9522	19.8792
SNAR-A11	TSS10132	chr19:50595745-50595866	0	0	0	0	0	0	0	0	0	0	0	0	0	0	0	0	0	0	0	0	0	0	0	0	0	0	0	0
PPP1CA	TSS10133	chr11:67165651-67169376	205.278	179.895	167.351	62.9618	129.903	155.879	189.613	168.821	113.809	179.053	110.11	79.2082	149.855	147.908	117.138	150.006	45.9491	42.0786	32.0684	35.8861	72.3223	57.823	57.0363	27.7756	42.9956	79.7746	65.2465	45.9694
LCN12	TSS10134	chr9:139846767-139849949	0	0.252941	0.44543	0.696244	1.12641	1.07171	0.632138	1.00215	0.915394	1.19389	0	0.412195	0.288377	0.488101	1.37369	1.49167	1.7814	0.848503	0	0	5.4465	0	0	0.691727	0.266207	1.63458	0	0.482652
GLP2R	TSS10135	chr17:9729380-9793022	1.79955	2.37043	2.39208	4.26871	3.21178	4.0453	4.17722	28.1192	6.68225	5.75053	9.65446	16.2572	11.1132	1.13591	11.4881	24.8103	4.04682	3.86692	0.544054	0.23955	3.07891	3.41122	25.0924	1.91526	2.00837	23.7157	2.14858	1.91466
LOC100131138	TSS10136	chr12:111374405-111375250	0	0	0	0	0	0	0	0	0	0	0	0	0	0	0	0	0	0	0	0	0	0	0	0	0	0	0	0
MYCBPAP	TSS10137	chr17:48585744-48608862	0.721828	0.0866924	0.55099	0.119295	0.458123	0.23907	0.0461067	0.463945	0.34054	0.493214	0.249991	2.02886	1.04665	0.608035	0.671623	0.619098	0.942329	0.883577	0.970331	0.0395133	12.3205	5.70312	5.52286	17.4801	0.462586	0.297688	0.243477	0.300914
SRSF9	TSS10138	chr12:120899470-120907558	69.1669	51.0818	57.3491	28.5783	86.2788	85.1623	81.3859	83.5176	69.1	57.0807	57.2865	55.7202	68.7318	78.3397	80.497	84.8815	43.0884	22.4488	18.9125	22.5193	87.3927	178.568	86.592	103.384	50.0593	49.1171	55.3689	40.2826
SPINK14	TSS10139	chr5:147549295-147554961	0	0	0	0	0	0	0	0	0	0	0	0	0	0	0	0	0	0	0	0	0	0	0	0	0	0	0	0
MRAS	TSS1014,TSS22690,TSS23082,TSS26022	chr3:138066489-138124377	1.43971	1.90721	4.61184	4.56179	2.65575	2.96617	1.41272	3.68305	5.38121	2.64917	8.69115	5.44071	8.38924	4.63194	5.68411	6.19783	1.7793	0.285794	0.890128	1.34821	9.79858	13.0382	1.34134	5.00766	0.163661	0.775236	0.53932	0.730568
CCHCR1	TSS10140,TSS27329	chr6_mcf_hap5:2492151-2507972	0	0	0	0	0	0	0	0	0	0	0	0	0	0	0	0	0	0	0	0	0	0	0	0	0	0	0	0
SNORD115-8	TSS10141	chr15:25429452-25429534	0	0	0	0	0	0	0	0	0	0	0	0	0	0	0	0	0	0	0	0	0	0	0	0	0	0	0	0
MED14	TSS10142	chrX:40508794-40594804	33.9156	30.7421	28.21	13.1184	26.5612	29.8729	30.7355	24.344	24.385	28.368	18.3754	20.2417	25.3918	26.9186	28.8471	32.9863	19.12	5.37585	4.71974	5.1408	20.2835	14.1065	35.645	24.4709	8.41632	10.2248	9.80153	10.7178
SLC26A5	TSS10143	chr7:102993176-103086624	1.46311	1.84471	1.65683	0	3.72322	2.08284	4.63793	0.983278	0.743645	0.530642	0.492276	0.335212	0.708918	0.443344	1.04066	0.997052	0	0.0821076	0.470188	0.595019	3.21599	0	1.36706	0.283631	0.812241	0	0.0551791	1.192
HIST1H2AB	TSS10144	chr6:26033319-26033796	84.9886	76.4302	52.2106	14.293	33.9057	33.1098	10.6087	61.6089	11.8637	54.623	31.828	8.26823	20.663	37.5987	40.1819	35.4252	2.35731	8.5341	0	0.383093	11.0647	0	0	0	4.23536	11.3488	3.23943	4.38729
TUBB	TSS10145	chr6_mcf_hap5:2070039-2075078	0	0	0	0	0	0	0	0	0	0	0	0	0	0	0	0	0	0	0	0	0	0	0	0	0	0	0	0
SPATA31C1	TSS10146	chr9:90532876-90538572	0	0	0.649279	0	0.634075	0.0174889	0.142645	0.296203	1.83028	0.278806	0.0356164	0.110941	0.792348	0.191012	0.561722	0.817037	0.0526154	0	0.812331	0.253562	0	0	0	0	0	0.531226	0	0.400453
CLUAP1	TSS10147,TSS751	chr16:3550944-3589051	8.26691	8.03427	11.7294	7.12877	11.9297	11.4164	14.3551	10.6817	9.71167	12.848	7.83223	13.9705	10.8415	8.04475	12.237	15.0696	11.183	3.39545	4.59007	4.80507	22.4413	21.8831	7.7889	25.2963	3.81536	4.74694	3.44812	4.81751
KANSL1L	TSS10148	chr2:210885434-211036051	5.88646	11.8634	12.523	21.3538	12.4869	9.18672	24.8774	13.2902	25.1796	36.7624	8.17038	20.3283	14.3107	10.4846	26.8511	18.3116	19.0156	5.94627	6.93634	8.88744	48.8727	11.4749	23.3048	35.0357	10.6246	5.58776	9.27765	11.9711
SCAF8	TSS10149	chr6:155054511-155155194	16.7503	26.7762	34.7794	25.6067	21.9975	23.51	36.24	38.0693	52.496	35.2042	24.5261	44.8713	39.6722	28.4341	45.9551	40.5876	36.0234	9.57549	10.3498	13.7581	67.9431	27.6045	44.9212	70.578	18.1069	26.2471	19.8915	22.8551
TFEC	TSS1015,TSS11726	chr7:115575201-115670867	0.231027	0.342994	0.856312	1.61781	1.23186	1.221	0.737706	1.62213	1.57289	2.24502	2.07382	1.14925	3.04298	2.96307	3.42056	1.63418	0.233106	0.499996	0.224709	0.0555962	0.0831682	0.571191	0.768945	1.52831	0.0797388	0.65087	0.194589	0.189549
LIAS	TSS10150	chr4:39460664-39479271	7.32365	5.54862	6.48016	5.09032	8.43303	11.6745	6.02006	6.39927	6.55142	5.57662	5.4859	9.4648	4.39255	7.61171	9.49181	6.44911	4.69561	2.0893	0.938032	2.06853	6.24617	1.29634	1.12353	6.87716	4.83155	4.75762	3.90108	3.32987
MIR5700	TSS10151	chr12:94955564-94955635	0	0	0	0	0	0	0	0	0	0	0	0	0	0	0	0	0	0	0	0	0	0	0	0	0	0	0	0
MIR548I4	TSS10152	chr7:146991341-147254962	0	0	0	0	0	0	0	0	0	0	0	0	0	0	0	0	0	0	0	0	0	0	0	0	0	0	0	0
FAM107A	TSS10153	chr3:58549844-58563491	0	0.245734	0.331251	0.60118	0.149239	0.0423396	0.508233	0.478246	2.07921	0.440637	2.55031	1.60289	1.62015	0.0310443	0.488097	1.07625	0.77194	0.371117	0.305678	0.522757	1.288	0	3.9113	0.446351	0.83062	0.712525	0.418326	1.44739
FAM177A1	TSS10154,TSS5698	chr14:35514112-35552589	28.6596	60.8966	53.9104	13.2037	19.4491	23.7536	71.1521	32.9178	32.2073	82.3635	38.2457	29.8903	48.0366	42.3305	30.1836	45.1518	14.7241	3.53796	4.31106	5.10842	18.6335	6.05149	57.4661	52.1698	10.0091	8.39814	19.984	13.8564
TRIM39	TSS10155,TSS3502	chr6_ssto_hap7:1624595-1641484	0	0	0	0	0	0	0	0	0	0	0	0	0	0	0	0	0	0	0	0	0	0	0	0	0	0	0	0
AGPAT9	TSS10156,TSS18119,TSS8326	chr4:84457066-84527027	19.2174	13.9911	8.30521	0.292614	5.66605	6.46215	3.90566	7.49365	3.21449	2.68702	5.254	3.65072	6.72607	6.45929	3.48922	6.67712	5.92831	0.541515	0.396381	0.629712	2.49462	0	1.65227	2.02843	2.26927	0.998848	1.54774	1.64551
DESI2	TSS10157	chr1:244816351-244872334	3.37712	3.30388	3.25905	2.11244	2.85575	4.19417	4.88528	4.56732	5.84927	4.36217	5.51841	4.2129	8.20656	5.52436	6.02251	7.90333	1.01711	0.113448	0.706103	0.365245	4.15705	0.274756	0.0172932	2.09109	1.06917	0.992789	1.17626	0.884258
CLNS1A	TSS10158	chr11:77327195-77348851	87.9096	75.752	66.1496	38.5697	89.4156	84.2541	65.752	90.1408	59.8273	63.6504	49.7971	51.0874	62.9514	47.9572	55.2556	71.5942	34.729	25.4296	22.5071	17.7133	56.5645	56.656	34.7534	51.4019	38.1311	42.2686	31.3527	29.6976
MIR219-1	TSS10159	chr6:33175611-33175721	0	0	0	0	0	0	0	0	0	0	0	0	0	0	0	0	0	0	0	0	0	0	0	0	0	0	0	0
GPIHBP1	TSS1016	chr8:144295067-144299044	0.397293	0	0.287113	0.398324	0.0226418	0.364253	3.16886	0.454434	7.7955	0.946807	2.72679	4.08304	4.37901	0.918561	1.03615	3.88143	0.0896655	0.21049	0.92435	0.225957	0	0	0	0.676273	2.31392	2.7851	0.37984	0.235036
PAQR3	TSS10160	chr4:79839093-79860582	2.255	2.42055	3.13463	0.302803	3.17933	2.93079	4.75827	4.25535	2.72632	3.05341	3.45292	1.90841	4.56517	4.51635	2.40322	3.71392	1.01085	0.1662	0.501976	0.468207	6.2443	3.84828	1.44411	2.49799	0.352413	1.27583	0.861673	1.157
PSCA	TSS10161,TSS4421	chr8:143751725-143764145	27.9651	13.065	4.47732	0	76.7658	87.309	2.95349	1.56239	0	22.6124	6.4093	14.9595	1.33883	12.2859	39.7377	7.95669	1.0971	0.172885	0	0	0	0	0	0	0.0814067	0	0	0
ZNF177	TSS10162,TSS9442	chr19:9473695-9493293	8.44667	5.0418	2.18696	4.48616	3.45831	4.43914	1.76696	1.27313	3.68302	1.80179	1.38335	4.87602	1.81168	2.0931	2.96914	1.62046	9.73822	2.12296	1.85728	3.14278	9.64039	0	2.2672	19.1404	2.61089	1.00097	1.67819	2.50529
RGS3	TSS10163,TSS15474,TSS22962,TSS23421,TSS27767,TSS27810,TSS349,TSS5117,TSS9030	chr9:116207008-116360023	9.28138	8.96381	15.1082	15.5848	23.5175	24.164	49.2879	15.6816	32.3376	48.4783	15.5861	16.6202	22.4515	27.8892	28.5579	42.1397	18.8767	3.21	4.76527	4.61937	66.3464	67.1819	24.9001	21.8717	5.71373	8.01777	7.01796	10.0772
HPD	TSS10164,TSS302	chr12:122277432-122326517	1.47357	0	0.667628	8.72945	0.0383074	0.580718	0.668673	5.89844	2.2104	0.986753	14.5778	11.9785	1.93713	0.518014	6.94191	3.06968	22.0904	2.35941	8.80121	6.17648	12.4387	0	4.89639	5.98973	7.39026	0.671811	3.14363	5.688
MTHFD1	TSS10165	chr14:64854758-64926725	161.385	131.978	102.671	61.9469	74.1423	86.5907	105.342	102.267	68.9487	128.986	110.925	67.5827	99.8312	105.293	97.2879	119.052	57.6704	36.8184	25.235	27.5244	59.9427	19.4641	31.7737	73.9849	38.2564	44.9155	48.1084	43.2909
FAM175A	TSS10166	chr4:84382093-84406290	6.57411	6.95789	8.15811	8.19383	6.5496	4.56183	6.72744	6.5474	7.93209	6.54963	4.85629	6.28042	8.02593	5.64028	9.35493	8.06118	3.35859	1.50828	2.94438	1.21418	5.35983	10.1375	1.91634	4.16869	2.60575	4.42929	2.56969	1.93128
RBM20	TSS10167	chr10:112404154-112599227	0.0474638	0.22233	1.19675	0.101979	0.154974	0.133744	0.0164096	0.573722	0.134392	0.185097	0.669479	0.373372	0.27937	0.168228	0.45203	0.132059	0.673611	0.0210135	0.461716	0.169105	0.131804	1.94828	1.07604	2.32121	0.0594165	0.0338987	0.237513	0
KRTAP10-3	TSS10168	chr21:45977905-45978643	0	0	0	0	0	4.23168	0	0	0	0.0641509	0	0.564238	0	0	1.02696	0	4.89642	0	0	0	0	0	0	0	0	0	0	0
ACTL6A	TSS10169	chr3:179280707-179306193	35.062	46.2058	42.2255	22.3446	64.3338	54.1967	47.9473	49.0304	34.6238	45.1554	40.29	31.7038	41.1472	53.545	42.9717	52.0545	14.373	9.20231	9.47515	9.70813	25.2326	0	6.17849	49.0409	16.7431	14.897	19.9834	16.3482
EIF4E3	TSS1017,TSS2340,TSS29892,TSS4210	chr3:71728439-71803924	1.02178	2.85706	4.85571	2.62221	2.34975	2.62767	4.74096	3.83739	4.43713	3.96002	4.42304	5.05897	4.21807	1.98715	4.91906	4.22551	1.90029	1.40705	1.4075	1.25368	4.23032	3.15076	4.0093	4.04326	1.7523	1.45935	2.61565	1.69076
GDNF	TSS10170,TSS4896,TSS7690	chr5:37812778-37839782	0	0.431512	0.412143	0	0.0410402	0.155259	0	0.0607609	0	0.129733	0.132312	0.0144653	0.162766	0.318424	0.134245	0.352866	0	0	0	0	0	0	0	0	0	0	0	0
LOC441204	TSS10171	chr7:26443107-26535986	0	0.089659	0	0	0	0	0	0	0	0	0.0288334	0	0	0	0	0	0	0	0.111107	0	0	0	0	0	0	0	0	0
LOC729683	TSS10172	chr17:61777697-61780045	0	0.120236	0.0347792	0.0551513	0.0438823	0	0	0	0.0544877	0	0	0	0	0	0	0	0	0	0	0	0.0356964	0	0	0	0	0	0	0
RNF152	TSS10173	chr18:59482303-59560304	1.33408	0.720957	1.34595	0.293957	0.644299	0.887306	2.47399	1.62587	3.91987	2.60125	1.33857	0.874173	3.11688	1.5232	1.91369	3.62135	2.77229	0.181025	0.794736	0.94753	2.23727	0	7.62073	3.49464	0.895415	1.50584	0.490241	1.46809
HMGN3	TSS10174	chr6:79910961-79944455	40.3298	59.5582	76.7702	114.076	46.3332	52.6101	87.1637	63.3427	162.506	241.691	60.8116	103.513	68.4157	63.5588	125	101.531	108.162	42.5043	47.1149	48.6635	223.869	540.844	347.929	214.021	40.5147	43.7399	50.6788	73.6994
CRNDE	TSS10175,TSS13065	chr16:54952776-54963101	0	0	0	0	0.1087	0.122202	0	0	0	0	0	0	0	0.0669414	0	0	0	0	0	0	0	0	0	0	0	0	0	0
LACE1	TSS10176	chr6:108616097-108844251	1.60901	2.26086	2.36204	3.91772	3.714	3.71	3.76552	5.23821	4.70528	3.50335	3.22452	4.97112	3.72247	4.245	5.62035	5.19337	2.81401	1.13657	2.41756	1.77296	7.47744	0.12881	7.88868	4.4507	2.67734	1.43875	2.30742	3.25233
ELMO1	TSS10177,TSS11673,TSS207,TSS22826,TSS24520	chr7:36892510-37488895	3.88145	6.93765	7.17993	11.0283	6.19864	5.11225	10.8768	13.8961	25.7785	13.3459	20.5774	24.3349	24.1588	12.636	19.5107	18.4631	11.1225	13.501	4.27127	5.3995	14.4876	4.78934	14.4615	13.5547	2.42851	19.119	11.4784	5.6622
LST1	TSS10178,TSS14470,TSS24351	chr6_cox_hap2:3063571-3066298	0	0	0	0	0	0	0	0	0	0	0	0	0	0	0	0	0	0	0	0	0	0	0	0	0	0	0	0
FAM9C	TSS10179	chrX:13053735-13062917	0	0.120783	0	0	0	0	0	0	0.145877	0	0	0	0	0	0	0	0	0	0	0	0	0	0	0	0	0	0	0
LOC116437	TSS1018	chr12:131649555-131697476	0	0	0	0	0	0	0	0	0	0	0	0	0	0	0	0	0.0822428	0	0	0	0	0	0	0	0	0	0	0
FUNDC2P2	TSS10180	chr2:84517805-84519324	0	0.517937	0.253516	0	0	0.01684	0.0344929	0.324981	0.0415495	0.0878241	0.0781232	0.294605	0	0.462306	0.275772	0.232128	0	1.42498	0.481099	0	0	0	0	0.132432	0.051632	0	0.415778	0
LOC100506274	TSS10181	chr2:7561391-7590381	0	0	0	0	0	0	0	0	0	0	0	0	0	0	0	0	0	0	0	0	0	0	0	0	0	0	0	0
NDRG4	TSS10182,TSS12609,TSS1609,TSS22891	chr16:58497548-58547523	1.86497	0.960265	2.84651	0.720752	1.92434	1.10805	1.06025	1.66269	5.5703	0.907871	1.54852	11.9278	4.96931	2.99199	3.45751	6.61487	2.32319	0.194193	0.651366	0.424956	1.35723	0	1.33808	13.3918	0.41922	1.95705	1.20359	2.50104
NCAPG	TSS10183	chr4:17812435-17846487	4.75642	4.24939	3.00037	0.161079	6.62362	4.93451	0.739132	4.90699	0.984062	4.82745	3.79357	0.426155	2.59596	9.61716	4.42384	2.50867	0.127479	0.69659	0.109295	0.0266867	1.11519	0	1.1983	1.19584	0.355543	1.92134	0.194368	0.360335
ZNF462	TSS10184	chr9:109625377-109773796	18.525	23.723	20.5961	12.1593	26.8551	27.0394	30.4217	22.8898	23.1767	28.8781	12.4516	28.7802	24.137	18.2183	26.5144	27.0649	12.7223	2.83171	2.3082	3.60186	47.7145	15.7448	9.19599	26.4488	2.9961	5.61294	4.18172	5.59479
MUM1L1	TSS10185	chrX:105412297-105452949	0	0.196172	0.207641	2.24964	0.369066	0.0900559	0.961889	1.19696	2.88521	0.517215	0.42916	1.5033	0.974197	0.272464	1.98625	0.801993	1.04406	0.555769	0.773226	0.805181	6.74922	0	0.559135	3.38483	2.37449	0.673379	0.801713	1.0726
BSPRY	TSS10186	chr9:116111811-116133513	1.77128	5.71121	7.6514	14.5048	13.4938	15.167	18.1494	6.80963	9.84412	11.4123	4.72552	8.56942	4.83396	4.58763	12.8386	7.06603	11.3875	10.0656	8.21355	2.90204	17.2057	54.6419	17.8895	29.9858	12.6568	4.24153	18.7459	11.8068
ESRP2	TSS10187	chr16:68262449-68270136	15.5427	15.3626	23.4118	13.2514	26.2639	20.4892	29.1483	23.3635	9.46979	20.9225	3.01428	6.25103	5.2815	11.9355	15.7496	11.2935	21.0116	8.93481	7.10634	8.61729	30.907	52.393	74.0392	43.7975	15.0986	6.6112	9.13202	20.8208
TAF13	TSS10188	chr1:109606997-109618624	50.8658	34.5284	39.8076	23.398	43.2625	60.4319	38.5769	36.5955	45.7231	71.7064	52.8907	39.0513	60.1281	54.512	28.1636	62.8533	16.2145	2.87569	0.786051	7.5444	38.6937	30.1736	23.9215	40.6374	20.7993	33.6184	8.00118	16.056
MIR4521	TSS10189	chr17:8090262-8090322	0	0	0	0	0	0	0	0	0	0	0	0	0	0	0	0	0	0	0	0	0	0	0	0	0	0	0	0
PRKD1	TSS1019	chr14:30045686-30396899	11.5222	13.5112	20.1928	6.33439	7.61351	10.5191	5.83486	17.9114	25.4669	9.78841	18.1925	19.7083	38.7592	18.0889	15.6755	34.1847	16.2957	4.5243	6.54789	4.59457	28.0104	20.041	33.569	35.1842	7.23238	9.14027	4.47979	10.8534
C15orf55	TSS10190	chr15:34638065-34649931	0	0.0361281	0.354675	0	0.0657934	0.124436	0.563493	0.447673	0.0655044	0.210552	0.069414	0.0291458	0.136273	0.177951	0	0.177278	0.419306	0.163726	0.0449555	0	0.00535807	0	0.355653	0	0	0.0330731	0	0
PARD6B	TSS10191	chr20:49348080-49370278	4.14878	8.27384	11.9985	3.26838	11.79	11.6437	11.1969	10.9273	4.32452	11.9791	1.44182	5.42608	3.37553	11.1164	8.83644	5.51372	4.19008	1.90225	1.86954	1.31612	12.0493	7.76089	2.21276	5.45425	1.30526	1.03748	3.73056	3.58455
IQCD	TSS10192	chr12:113633245-113658880	0.142264	1.44357	1.22522	5.09361	0.895496	1.19574	2.40699	1.12767	1.67658	1.44858	1.25201	0.764044	2.09961	1.35486	2.45829	3.28816	3.02943	0.250462	0.824286	0.504388	5.48324	0	2.23577	1.8176	0.589831	0.40778	0.282853	0.843054
LOC101054525	TSS10193	chr11:100999807-101030001	0	0	0	0	0	0	0	0	0	0	0	0	0	0.0106895	0	0	0	0	0	0	0	0	0	0	0	0	0	0
MUC20	TSS10194,TSS27328	chr3:195447752-195464540	32.0406	40.5744	52.3289	21.8339	77.5433	77.6164	126.093	62.9591	51.1328	43.5084	11.1323	28.3351	15.3958	45.0511	93.73	58.5346	36.2571	8.41718	7.77935	7.65811	91.6476	55.24	51.235	48.429	11.3338	9.93443	7.77003	27.1018
PDGFRB	TSS10195	chr5:149493401-149535422	30.5996	25.8008	28.0143	15.2884	66.3118	67.9718	30.7387	88.8428	115.315	97.1624	79.6736	60.136	160.962	102.416	90.3626	146.136	20.4116	4.73734	2.99896	2.99404	23.8786	13.7658	88.2342	26.1047	4.12433	16.5665	4.91218	11.0013
TIAM2	TSS10196,TSS26442	chr6:155411422-155578857	1.8671	1.68937	3.00889	1.39986	3.25635	2.73362	10.6523	6.14278	8.19108	8.77284	1.77036	3.07573	5.94209	6.24929	4.71759	6.19112	2.87992	0.0774742	0.510652	0.667297	6.59003	0	4.25083	2.72956	0.279904	1.00027	0.931079	0.718139
DYNC1LI2	TSS10197	chr16:66754798-66785525	40.686	60.0695	88.2697	21.7599	59.1585	58.6184	86.5919	50.7271	66.3076	65.2079	40.4176	39.5556	75.3975	50.2846	52.5362	71.7011	38.9038	14.669	14.2352	13.7551	88.084	42.8175	101.335	92.7758	24.0086	27.6649	24.9728	31.5711
EFNA1	TSS10199	chr1:155100348-155107386	83.5781	60.375	60.787	18.2507	71.1572	81.8336	96.7268	51.9464	59.6057	79.9812	23.3285	22.1864	39.0328	53.248	64.0828	88.6945	13.5059	9.00489	7.67246	7.84967	12.9993	21.9288	52.7038	14.9657	5.68885	4.99246	10.38	12.5784
HSD17B1	TSS102	chr17:40703983-40707232	1.05805	0.889473	1.21323	0.699421	1.02056	1.51459	1.17216	1.07419	1.88101	1.30482	0.815574	1.61654	1.17536	1.20639	1.09931	1.76087	1.37736	0.0718601	0.473342	0.462852	1.05643	0.781801	0.131499	1.73178	0.677106	1.42645	0.680822	0.561764
OR8D1	TSS1020	chr11:124179735-124180662	0	0	0.101079	0	0	0	0	0	0	0	0	0.070318	0	0	0	0.234307	0	0	0	0	0	0	0	0	0	0	0	0
LLGL2	TSS10200	chr17:73521782-73571290	20.7551	23.9348	57.8568	28.387	57.8131	63.5266	81.9199	42.3577	36.1729	76.049	17.4228	29.7838	27.094	63.0306	54.315	58.9886	59.447	17.9111	16.8571	17.8247	168.804	110.791	62.4661	115.271	32.1328	14.1175	26.1261	33.0756
ADK	TSS10201,TSS26758	chr10:75910942-76469061	173.737	170.817	69.0237	102.603	147.429	129.413	80.735	79.2719	96.3869	113.218	86.3087	78.8128	89.6932	138.535	101.821	121.952	82.7952	18.9143	44.3567	30.1701	91.7629	0	130.06	100.886	55.5863	45.0533	43.58	56.4869
DAOA	TSS10202,TSS16656,TSS7252	chr13:106118215-106143383	0	0	0	0	0	0	0	0	0	0	0	0	0	0	0	0	0	0	0	0	0	0	0	0	0	0	0	0
DAGLB	TSS10203	chr7:6448746-6487643	17.3722	8.41989	9.88272	4.78955	6.57726	6.74768	13.8418	8.8704	11.5382	13.676	9.43341	6.54235	11.0328	10.1442	13.2057	10.2208	3.48375	0.973667	1.384	0.914429	13.0156	4.51591	9.44456	9.90142	3.16038	3.03942	3.07364	4.9158
ZBTB7A	TSS10204	chr19:4045215-4066816	16.4865	12.9013	12.2587	4.94776	13.7667	15.7802	18.8109	13.6338	9.9831	11.9911	5.30651	5.28916	12.2751	6.27856	7.75561	9.68793	6.45123	1.77125	1.79296	2.49643	20.9718	18.4866	12.3399	10.1846	2.70035	6.18231	2.75528	3.44086
UVRAG	TSS10205	chr11:75526211-75855282	7.69523	13.5956	16.7287	6.82486	16.8925	17.6464	15.8303	17.2687	20.7378	16.3241	14.6011	17.3635	21.9442	17.2953	21.0692	20.9751	6.58368	1.63332	3.16426	2.62903	17.243	4.53292	12.737	26.0449	6.66119	10.7512	5.64826	7.78174
SERPINB7	TSS10206,TSS24659,TSS3625	chr18:61420280-61472610	0.753527	0.441196	0.54586	0	0.510471	0.203455	20.2575	2.90216	0.79962	3.6628	0.326031	0.475357	8.38013	0.851216	1.00965	0.986859	2.86541	0	0	0	0	0	0	0	0	0	0.00616516	0
SLC16A4	TSS10207	chr1:110905472-110933704	1.67892	16.63	44.5697	3.76099	11.7079	11.8539	27.484	24.315	12.6158	82.286	18.448	12.6394	13.783	19.0837	20.0996	44.8952	3.42027	0.984668	1.62497	0.270789	12.8635	0	7.35433	1.29651	2.64663	6.01033	0.930092	2.39281
BAX	TSS10208	chr19:49458116-49465055	34.6366	22.1085	30.8021	2.63321	42.583	36.1341	36.6238	47.0194	22.9053	46.3013	22.0858	19.1311	37.9867	37.2773	32.5991	26.5549	10.5379	1.08136	0.325623	3.53412	10.3025	18.608	6.88391	20.153	4.15449	16.6885	6.2129	6.18261
FIG4	TSS10209	chr6:110012423-110146634	10.9127	28.9915	39.0207	21.1952	19.4758	19.6979	40.1698	43.5945	42.3988	41.8631	33.8869	43.3754	45.3531	26.3142	49.1505	42.6259	22.4271	8.48505	9.20703	10.2046	50.9774	26.4038	17.6714	61.4965	15.873	20.034	14.3025	16.2707
MYLPF	TSS1021	chr16:30386122-30389310	0	0	0	0	0	0	0	0	1.79592	0	0.0883478	0	0.102947	0.104642	0.327073	0.122977	0	0.907213	0	0.243992	0	0	0	0.740514	1.99219	0	0.960284	1.20617
KIF13B	TSS10210	chr8:28924794-29120610	37.1252	59.3833	79.0813	19.9137	42.9536	43.41	164.74	42.6013	41.4088	60.4642	20.8773	32.2246	44.3188	41.9613	51.7137	32.451	29.3686	6.71753	8.02543	8.42121	83.7093	23.9579	26.085	40.96	12.3863	13.4883	12.0914	15.365
MINOS1	TSS10211	chr1:19923470-19956315	1.97668	5.76965	6.57415	4.62208	15.7172	16.1842	10.3606	7.95929	8.31855	14.3048	8.07557	5.25952	8.30901	6.92499	8.13607	8.11897	2.46933	1.69359	1.37082	1.87966	5.21124	0	2.60884	3.50999	3.00891	3.21463	3.62849	2.35655
C1orf151-NBL1	TSS10211	chr1:19923470-19984949	1.97668	5.76965	6.57415	4.62208	15.7172	16.1842	10.3606	7.95929	8.31855	14.3048	8.07557	5.25952	8.30901	6.92499	8.13607	8.11897	2.46933	1.69359	1.37082	1.87966	5.21124	0	2.60884	3.50999	3.00891	3.21463	3.62849	2.35655
MIR711	TSS10212	chr3:48616334-48616410	0	0	0	0	0	0	0	0	0	0	0	0	0	0	0	0	0	0	0	0	0	0	0	0	0	0	0	0
TRAIP	TSS10213	chr3:49866027-49893992	2.44312	1.8365	1.10417	0	3.45755	3.68794	1.05279	2.94627	1.23758	0.842958	0.952599	1.11291	0.986947	2.84509	2.99347	1.2321	1.32582	1.11799	1.57787	0.321498	0.0839154	2.17112	2.0095	1.92557	1.20387	0.453229	0.324311	0.535467
PRR14	TSS10214	chr16:30662240-30667734	10.5921	11.2262	12.3345	8.8804	14.6313	16.8685	11.6165	10.6846	16.4492	10.1865	6.27965	9.28656	12.5899	10.1891	11.8345	11.5275	10.4874	3.04061	3.75513	2.38697	12.7364	8.68177	16.3106	18.8742	5.51506	8.74885	4.90464	6.70894
CHRNE	TSS10215	chr17:4801063-4806369	0	0.686103	0.132278	1.94071	0.897064	0.296093	0.243374	0.19331	0.72551	0.126943	0.421806	0.738708	0.863265	1.41059	0.238705	0.383191	0.661651	0.323466	0	0.104166	0.50918	0	0.0887808	1.86994	0.335279	0.916696	0.175091	0.180509
SLC39A8	TSS10216,TSS11819,TSS13940,TSS16890	chr4:103172197-103266655	18.4886	12.3867	9.67982	11.5324	9.83335	11.4465	10.8597	10.948	17.0012	12.4907	20.7777	16.5395	17.2277	16.1565	8.94086	16.6004	12.4384	21.0835	25.1695	24.3505	8.99356	1.88374	24.8288	6.72421	32.1643	16.3686	57.3478	41.2742
SCN2A	TSS10217,TSS14482,TSS29765	chr2:166095911-166248820	0.723285	0.682771	1.06114	0.3025	3.9127	4.83985	0.663356	2.84954	3.05458	1.53266	5.82145	2.69072	0.692701	2.07685	8.04157	1.93945	1.08981	0.477973	0.0972416	0.288474	3.74357	3.57291	2.62035	3.30401	0.191881	0.396178	0.438707	0.393783
F11	TSS10218	chr4:187187117-187210835	0.485567	0.968719	0.194666	61.4349	1.38134	0.798408	3.70337	7.23635	8.32331	1.72994	2.67443	18.8885	0.635599	1.14957	29.8918	5.77064	71.9809	44.1229	27.6068	32.1186	53.8818	42.9533	76.879	141.041	56.8418	11.6468	38.9082	42.0225
CUX1	TSS10219,TSS13199,TSS8841	chr7:101459183-101927250	59.0281	64.9529	74.7036	34.585	114.964	115.767	90.7415	75.7835	75.9096	82.7216	64.714	55.9658	88.4059	70.9993	64.3461	93.2745	38.5182	18.1382	18.1665	16.334	110.79	119.26	75.1989	101.161	37.2135	34.421	40.3491	26.5301
TAAR2	TSS1022,TSS13606	chr6:132938288-132945414	0	0	0	0	0	0	0	0	0	0	0	0	0	0	0	0	0	0	0	0	0	0	0	0	0	0	0	0
UBE2O	TSS10220	chr17:74385612-74449288	8.13883	7.34498	6.40818	4.32997	4.18819	4.62798	7.29834	7.36233	10.1759	6.55877	5.23296	7.60162	7.1473	6.02961	8.65414	8.19003	7.22459	2.28923	3.99214	3.20114	28.7071	38.1691	24.7461	23.926	5.85237	7.27541	5.3264	6.41526
HOXC5	TSS10221,TSS24153	chr12:54410641-54429144	0	0.090842	0.526741	0	1.42818	2.10934	0.0644989	0.768417	0	0.579894	0.435666	0.220402	0.446277	0.172889	0.271442	0.651098	0	0	0	0	0.864048	0	0	0	0	0.374981	0	0
PEBP1	TSS10222	chr12:118573869-118583390	75.8515	87.8686	117.558	136.656	252.164	256.026	192.465	221.427	193.753	108.92	153.397	268.418	204.181	97.2735	280.168	244.798	125.09	106.554	102.299	92.9438	219.506	21.064	83.5034	169.601	160.112	109.209	273.774	109.944
BLCAP	TSS10223,TSS17267,TSS24708,TSS27962	chr20:36145818-36156333	19.867	10.7001	7.38217	1.54495	7.68944	8.07865	7.07096	6.92251	3.91001	8.53059	4.23635	4.81973	4.43093	6.23902	8.25165	7.50139	2.67324	0.951868	0.957781	1.21365	1.58396	0.718554	1.6306	2.10372	1.91914	2.0898	2.2382	2.12773
SPATA25	TSS10224	chr20:44515129-44516238	1.53194	0.478181	1.82253	1.53555	0.0886176	2.86554	1.96233	1.48806	2.45182	1.8586	1.16732	0.876058	0.90815	0.460813	1.87396	0.216683	1.34957	0.267556	0	0.215811	12.0068	0.480325	1.71763	1.30742	1.00738	2.09565	0.363821	1.06393
KIAA0556	TSS10225	chr16:27561467-27791692	11.1957	11.5187	13.0423	12.4644	11.0054	12.592	17.4737	12.0575	16.0091	17.0465	6.36248	11.4357	11.5365	13.5973	15.9835	17.2214	17.0129	3.08173	5.83628	5.84849	25.573	31.4374	29.4316	39.4925	8.10671	7.15607	6.69495	7.77909
HSPA1A	TSS10226	chr6:31783290-31785719	197.147	149.751	157.118	67.635	1012.4	1052.32	341.826	187.513	112.178	319.487	171.45	153.248	207.544	1498.42	248.813	1196.95	73.0956	374.389	41.3286	35.6989	342.17	7551.89	1105.5	1427.26	26.4139	81.8908	78.6721	857.074
TP53AIP1	TSS10227,TSS29397	chr11:128804626-128813294	0	0.121516	0	0	0	0	0	0	0	0	0	0	0	0	0	0.195386	0	0	0	0	0	0	0	0.24134	0	0	0	0.0279496
GPC5-AS1	TSS10228,TSS16614,TSS8927	chr13:93353641-93373867	0	0	0.0952195	0	0	0	0	0	0	0	0.212255	0	0	0	0	0	0	0	0	0	0	0	0	0	0	0	0	0
GGA2	TSS10229	chr16:23474862-23521815	15.5988	15.29	15.1826	22.5293	18.7392	20.4514	17.715	20.5583	27.4399	18.2958	15.6682	25.082	25.7879	18.8279	25.3023	24.4504	31.6313	16.4168	13.2591	13.6029	77.9685	196.829	101.725	91.524	26.7638	42.4715	20.2016	25.1578
TNFRSF21	TSS1023	chr6:47199267-47277680	130.771	124.547	117.545	25.8257	53.2704	56.5999	197.316	87.9033	59.605	91.2453	41.7515	48.5653	72.9233	72.9564	50.8537	94.0366	25.2663	6.84913	7.94538	5.99529	38.2451	9.25045	6.87141	43.9606	7.22112	10.4129	10.9813	16.1893
GRIN2C	TSS10230	chr17:72838167-72856007	0.081903	0.351668	0	0.146641	0	0.0220123	0.260616	0.270074	0.502381	0.124211	0.378659	0.296543	0.265256	0.145306	0.114236	0.0855403	0.0464072	0.0362297	0	0.174959	0.1517	0.592316	0.596425	1.39349	0.119504	0.0438928	0.0816572	0.100839
C6orf10	TSS10231	chr6_cox_hap2:3731252-3810116	0	0	0	0	0	0	0	0	0	0	0	0	0	0	0	0	0	0	0	0	0	0	0	0	0	0	0	0
DCTN4	TSS10232,TSS24622	chr5:150088308-150138657	14.9756	17.9239	18.2193	14.6339	23.0162	24.8416	19.7453	24.0779	22.5582	21.97	18.5932	19.8976	23.4293	20.0259	27.4567	28.4303	14.6127	8.53822	6.87992	7.54668	18.9466	6.08677	31.8024	26.5744	18.0672	12.6684	14.3066	11.0237
LOC285000	TSS10233	chr2:106209553-106227016	0	0	0	0	0	0	0	0	0	0	0	0	0	0	0	0	0	0	0	0	0	0	0	0	0	0	0	0
LOC644656	TSS10234	chr11:9481102-9482245	0	0	0	0	0	0.0469203	0	0	0	0	0	0	0	0	0	0	0	0	0	0	0	0	0	0	0	0	0	0
ACOT1	TSS10235	chr14:74003927-74010498	5.09425	5.16485	3.71053	6.45741	11.5578	10.0592	15.5981	10.9803	21.5351	22.9485	18.4937	12.9564	14.5264	12.3703	9.97022	14.1487	5.59348	2.21916	1.86888	2.22364	10.6242	0	2.57444	11.3429	2.47962	3.01896	8.13197	4.53675
PRCC	TSS10236	chr1:156737273-156770609	35.3883	31.7819	25.8862	20.4833	29.7258	34.5769	43.3725	53.8904	42.8205	41.4977	28.0888	34.3695	37.3944	30.1575	47.1764	43.2029	22.762	5.76241	8.32347	9.09616	42.6112	6.87278	57.7219	36.7378	13.0738	14.0728	16.4553	14.3152
LINC00691	TSS10237	chr3:24141464-24144738	0	0	0	0	0	0	0	0	0	0	0	0	0	0	0	0	0	0	0	0	0	0	0	0	0	0	0	0
SOX15	TSS10238	chr17:7491497-7493488	0	0.749321	0.621453	0.0982046	0.353029	0.0743334	0	0.241549	0.323258	0.237687	0.172364	0.216589	0.242849	0.448816	0.256133	0.336085	0	0	0.132475	0.0972654	0.254701	1.74729	0.552744	1.16803	0.11375	0.58956	0	0
FBXW7	TSS10239,TSS1567,TSS29106,TSS5394	chr4:153242409-153456393	14.8132	14.2031	19.0659	10.8634	17.7384	17.9667	10.0873	11.2628	16.5243	14.143	14.5728	21.9166	18.4151	13.3236	18.5501	16.8561	15.8281	9.12543	5.40001	6.56885	34.6891	33.8111	31.7627	25.3411	8.92047	12.7882	10.7296	13.3687
PRRT1	TSS1024	chr6:32116139-32119720	0.0972046	0	0.659227	0.208831	0.249575	0.603802	0.457846	0.256652	0.870984	0.105296	0.347343	0.8892	1.00309	0.288459	0.770196	0.88274	0.656873	0	0	0	2.07376	0	0.353152	0.413742	0	0.139135	0.232217	0.143833
AHCTF1	TSS10240	chr1:247002401-247094726	15.1644	15.4733	14.2944	11.8431	17.1641	15.5725	20.5116	16.8825	19.8753	22.3076	15.0917	16.3107	23.0116	17.0593	18.8122	19.05	13.1856	3.63163	5.00188	4.8213	18.5113	2.21704	18.5446	26.8511	11.4593	7.87436	8.16315	14.2136
RNF32	TSS10241,TSS12766,TSS21720	chr7:156433352-156469820	2.9773	2.26396	1.1544	0.152265	4.61136	5.05823	5.10774	1.31037	2.25638	3.11075	0.640283	2.08021	1.59927	0.568307	3.8177	1.63502	2.1535	0.750118	1.33781	0.528551	4.68616	7.13314	7.2087	9.73192	3.04785	0.761193	1.40248	0.681961
MORF4L2	TSS10242,TSS12418	chrX:102930425-102943086	79.1218	72.8113	79.373	47.4453	96.1246	97.4201	48.2151	63.1014	42.5558	52.1845	53.9875	34.8745	57.8309	59.7884	41.4382	66.2041	53.7863	13.3957	23.7132	18.9946	67.0218	81.5767	78.7838	76.4814	12.4271	21.1948	24.6637	30.638
SIRPA	TSS10243,TSS20615,TSS6087	chr20:1874812-1920540	10.9494	17.2409	28.2154	24.2998	44.1035	41.3799	37.0353	29.1543	46.8911	57.4651	53.5909	29.173	97.1886	54.5859	61.7433	49.9715	27.7202	6.91106	7.64928	6.29061	33.9723	20.3207	46.8721	32.6737	5.76667	9.77853	9.93624	10.2784
SLC30A8	TSS10244,TSS16906,TSS9660	chr8:117962511-118188953	0.256266	0.254296	0.0293374	7.46145	0.896973	0.838427	0.325712	18.1325	2.23158	1.41571	1.43692	65.632	5.33475	0.937277	21.5641	6.60047	5.319	0.490122	1.49622	1.37115	4.96794	2.2155	1.62519	67.905	0.611392	0.360703	13.9858	11.212
RDH10	TSS10246	chr8:74206836-74237520	27.9363	25.2255	24.3819	11.9346	29.4694	26.0364	38.3343	26.0048	18.7495	27.916	20.3966	9.72621	19.0027	14.3933	23.2055	18.0236	28.2918	2.34601	3.90801	3.33591	10.6035	5.53929	105.835	21.5288	12.897	6.50874	6.15166	31.8074
C7orf61	TSS10247	chr7:100054237-100061894	0.402872	1.25772	0.824537	0	0.347148	0.823479	0.447596	0	0.284718	1.2219	0.203333	0.318823	0.535916	0.661968	0.660264	0.283149	1.57025	0	0	0	3.37312	1.27554	1.94365	2.57547	0	1.44589	0	0.0996353
IMMP1L	TSS10248	chr11:31453948-31531169	5.91858	5.6685	7.12412	14.8313	9.62437	8.03938	7.93343	12.4642	6.33367	6.11953	5.3827	12.9741	8.81585	11.0591	7.45494	7.11874	5.05621	1.17672	2.06226	2.02425	2.50755	0	0	7.65002	3.87734	3.3858	5.11636	6.04349
OR2J2	TSS10249	chr6_dbb_hap3:444725-445766	0	0	0	0	0	0	0	0	0	0	0	0	0	0	0	0	0	0	0	0	0	0	0	0	0	0	0	0
C14orf37	TSS1025	chr14:58470807-58618847	1.84276	3.55143	7.01396	1.3197	2.26359	3.79728	2.67952	6.12873	9.00138	4.56623	6.18001	7.4195	15.9768	11.9846	6.61785	13.1626	2.41014	0.919459	1.62621	0.210396	4.96027	0.158551	7.42696	5.75731	0.647599	0.55576	1.00999	1.3702
VPRBP	TSS10250	chr3:51433297-51534018	16.8583	18.0585	17.6431	12.5159	22.7869	22.0601	25.6482	20.5799	23.303	18.1304	13.0483	16.0611	20.6716	17.7894	23.5688	19.0752	15.2748	4.57825	4.14618	4.5056	29.9057	17.7942	26.2801	25.6409	9.86535	12.4479	10.1655	11.4731
TIGD7	TSS10251	chr16:3348807-3355439	0.411478	0.923526	0.695841	0.442028	0.994824	0.968534	0.88259	0.384505	0.70373	0.334303	0.334413	0.826174	0.681645	1.20229	1.62686	0.877946	0.756861	0.181923	0.549435	0.183043	2.57297	0	1.248	2.62567	0.750057	0.459544	0.820242	0.810812
FAM197Y2	TSS10252	chrY:9187188-9192791	0	0	0	0	0	0	0	0	0	0	0	0	0	0	0	0	0	0	0	0	0	0	0	0	0	0	0	0
FRY	TSS10253	chr13:32605436-32870776	31.337	40.0472	42.1591	29.0217	28.0521	29.5716	38.7449	30.7086	40.8057	28.7837	21.5881	34.5096	38.0747	18.7438	46.0357	37.4926	46.9679	18.3413	17.8166	19.76	56.0893	17.9192	63.4057	68.6863	24.7372	10.944	20.2813	23.8844
SHANK2	TSS10254,TSS12657	chr11:70313960-70935808	8.86459	8.17537	8.75748	17.2931	10.2842	9.93434	12.2705	7.81036	13.2129	8.27458	2.65663	8.06218	2.74559	6.95457	13.9953	9.37118	28.2097	8.53498	8.61587	9.1109	69.2405	96.9363	45.7078	47.8217	14.4578	5.24802	9.37686	18.7718
PRDM14	TSS10255	chr8:70963885-70983562	0	0	0.00995526	0	0	0	0	0	0	0	0	0	0	0.0228662	0	0	0	0	0	0	0	0	0	0	0	0	0	0
WNT5B	TSS10256,TSS13798	chr12:1726221-1756378	9.07853	2.08054	1.27932	0.11926	0.403558	0.0449228	7.28982	1.24588	0.353536	2.16535	1.58596	2.59977	3.55953	8.24794	1.59062	2.0638	0.375747	1.17647	0.565026	0.828817	1.04254	0	0	0.177132	1.38569	2.26423	0.63032	0.615962
SPATA22	TSS10257,TSS13171,TSS18025,TSS29999,TSS7761	chr17:3343305-3375142	0	0	0	0	0	0	0	0.200934	0.215042	0.0988369	0.153044	1.82437	0.134699	0.226439	0.213157	1.22561	0	0	0	0	0	0	0	0	0	0	0	0.150234
EVC2	TSS10258,TSS11095	chr4:5564145-5711275	2.96553	4.84636	6.62144	6.76798	3.05672	3.16645	1.74279	8.81963	21.3985	8.72039	4.88103	11.5173	18.3949	11.2369	16.259	19.1822	11.8055	2.37891	2.7667	2.6749	43.1934	9.15173	9.23055	22.0319	4.05534	6.44158	3.70582	4.65387
MLST8	TSS10259,TSS2010	chr16:2255177-2259418	12.3334	9.88066	12.1405	5.73309	20.204	16.1532	12.263	13.8088	15.2026	15.6335	9.53765	13.7597	12.5722	12.0841	18.2122	15.276	8.39825	7.4408	2.51264	2.61399	49.3879	22.9782	11.2627	15.6588	8.58368	9.49248	9.47367	12.5703
MIR618	TSS1026	chr12:81329514-81329612	0	0	0	0	0	0	0	0	0	0	0	0	0	0	0	0	0	0	0	0	0	0	0	0	0	0	0	0
IGF1R	TSS10260	chr15:99192760-99507759	22.6	24.2029	27.5008	24.6422	15.674	13.4037	62.0218	30.476	37.8133	28.0794	14.4893	35.0722	35.1037	28.0088	38.6488	39.2962	38.9125	20.1004	16.1916	14.2214	63.4931	91.6693	87.0261	94.4248	31.3631	14.078	25.2281	25.1052
POLR2M	TSS10261	chr15:57998900-58009753	4.07163	7.94656	10.8059	5.3761	13.5529	11.9746	9.38945	11.1558	9.57535	8.13593	7.97091	10.4753	11.3226	9.64357	8.5923	13.4971	4.06337	2.47398	3.09077	2.17429	6.12769	6.67892	11.3584	7.21626	3.95898	4.53654	4.21138	3.92208
ASZ1	TSS10262	chr7:117003275-117067577	0	0	0	0	0	0	0	0	0.0933593	0.0428895	0	0.0624503	0.0194569	0	0	0	0.334384	0	0	0	0	0	0	2.10664	0	0	0	0
METTL21D	TSS10263	chr14:50575349-50583297	1.56424	2.19948	2.74579	0.449641	0.941309	1.89527	2.58525	2.13383	2.24357	2.71984	1.36997	2.18949	2.0029	2.45304	2.11602	1.91883	0.471178	0.0980234	0.430351	0.078941	1.06033	0	1.52541	0.473367	0.919222	2.2375	0.16667	1.80735
ZNF718	TSS10264	chr4:53276-156490	21.2272	14.3698	8.50574	10.2939	28.8771	27.0394	5.11132	2.59757	7.93177	2.40992	2.37071	7.15398	3.7684	3.88611	7.15953	2.95183	20.7635	3.10712	4.60939	7.97736	9.13023	1.7363e-07	2.08133	6.44418	3.92807	1.71442	0.958021	2.15978
IER3	TSS10265	chr6_qbl_hap6:2003904-2005256	0	0	0	0	0	0	0	0	0	0	0	0	0	0	0	0	0	0	0	0	0	0	0	0	0	0	0	0
SCN10A	TSS10266	chr3:38738836-38835501	0	0	0	0	0	0	0	0	0	0.00636703	0	0.055494	0.00865013	0	0.122907	0	0	0	0	0	0	0.0472815	0	0	0	0	0	0
PLEC	TSS10267,TSS11086,TSS11707,TSS12250,TSS20690,TSS2079,TSS27160,TSS9857	chr8:144989320-145050913	758.919	537.668	609.972	98.7789	255.996	262.088	1104.62	402.361	247.505	754.473	180.588	184.198	453.713	420.228	280.307	404.973	125.05	38.4612	33.4445	34.726	422.635	169.668	282.596	118.713	48.4147	175.477	46.7689	54.5036
RASGEF1A	TSS10268	chr10:43689983-43762367	19.6407	8.49917	0.296111	1.33214	3.20629	3.51837	4.57314	4.40283	1.39378	0.628202	3.63984	4.53222	1.82081	1.68387	3.46137	1.84898	2.16666	0.386947	0.424943	0.622946	3.11718	2.9855	3.82702	5.00401	1.11674	1.91628	1.1341	1.59025
POU6F2	TSS10269	chr7:39017608-39504390	0.409915	0.0639877	0.00410763	22.5918	0.724332	1.74691	0	4.25529	16.5825	3.23286	2.59404	18.6624	0.724895	0.534723	24.8265	7.49188	24.1403	11.8486	1.90718	6.52593	108.775	30.3185	41.8323	61.7444	8.27621	2.87508	8.16369	8.75436
DLG4	TSS1027,TSS24199	chr17:7093209-7123369	9.67423	5.98452	4.09829	2.71075	4.9088	5.09637	3.0427	10.0913	12.2935	4.68745	6.06818	13.4442	14.2584	8.6326	8.17906	13.4154	8.20854	1.4089	1.49161	0.947185	28.215	21.2081	16.5867	20.1444	1.37866	3.6408	3.81324	4.51956
THSD1	TSS10270	chr13:52951302-52980629	2.86021	2.76062	1.35773	0.994775	0.778201	0.879661	2.20994	2.04673	5.65782	3.10259	1.60486	3.81779	4.40606	2.87112	3.60592	2.72075	1.76222	0.613992	0.431532	0.850092	1.54859	1.69421	5.25692	4.01836	0.289305	0.773389	0.985621	0.736702
HCCS	TSS10271	chrX:11129405-11141204	26.4671	31.8077	29.7911	9.13335	45.0853	52.3661	33.4756	20.9993	19.0994	41.0308	24.2277	15.1028	23.3272	20.575	15.6046	25.1327	12.0398	4.53319	5.05456	2.61865	10.5985	0	5.73477	4.94986	3.7035	6.44871	4.96162	5.6172
NPVF	TSS10272	chr7:25264190-25268105	0	0	0	0	0	0	0	0	0	0	0	0	0	0	0	0	0	0	0	0	0	0	0	0	0	0	0	0
C15orf56	TSS10273	chr15:40542867-40545110	0	0	0.0387699	0.0614485	0	0	0	0	0.12141	0	0	0	0	0.0254446	0.0799455	0.0898512	0.290283	0.151488	0	0	0	0	0	0	0.142738	0	0.307579	0
TBX21	TSS10274	chr17:45810609-45823485	0	0.109014	0.09456	0.0500041	0.0795357	0.117057	0.0579995	0.214992	0.39524	0.393312	1.01384	0.770167	0.267444	0.186157	0.552573	0.712212	0.709886	0.308424	0	0.0993186	0.129432	0	0	0.44565	0.174378	0.64913	0	0.0688275
EDA2R	TSS10275,TSS10742,TSS23231	chrX:65815481-65859140	0.257609	0.0397145	0.439999	0.664063	0.0878798	0.0138386	0.281592	1.38913	0.29125	0.290262	0.318958	0.629439	0.375558	0.761141	0.546011	0.445391	0	0	0	0	0.691182	0.330644	0.562528	2.63051	0.300576	0.294652	0	0.660001
CSRNP1	TSS10276	chr3:39183341-39195102	6.05626	7.63401	12.1048	21.8851	11.3501	10.9298	18.0551	21.7466	17.3266	15.4322	29.991	18.1319	19.6705	31.9349	17.7323	35.0797	40.6097	0.589441	1.02491	2.21422	55.5179	7.66863	277.905	20.801	5.36955	6.85139	6.20168	13.1282
MAOB	TSS10277	chrX:43625856-43741721	5.11792	19.5443	35.1532	6.78554	42.3231	44.7754	112.503	30.756	21.4668	23.2847	20.3259	27.7674	18.1967	4.0564	27.108	22.3565	8.04769	4.82699	3.35445	3.54163	27.6273	3.54727	9.27909	8.23976	3.02275	5.91024	6.83468	7.49902
PCDHB5	TSS10278	chr5:140514799-140517704	3.544	4.82608	5.77946	23.9281	5.78476	4.08183	29.1696	9.23898	26.2699	10.3512	7.02909	25.7102	19.6196	11.0805	23.423	18.1744	20.1707	6.38554	4.85348	8.32065	9.72406	52.1028	30.2671	38.5552	10.3176	5.36655	20.6261	15.6718
CX3CR1	TSS10279,TSS13621,TSS14390,TSS2972	chr3:39304984-39323226	0.0570396	0.178197	0.360438	0.44963	0.535918	0.636678	3.96543	2.50098	1.26016	0.816127	1.76857	3.68582	0.840569	0.639446	6.75731	2.19848	0	0.100879	0.110777	0.081201	0	0	0.0461369	0	0.0475306	0.346804	0.295752	0.22495
DNAJC28	TSS1028,TSS4998	chr21:34860237-34864023	0	0.0751808	0.158352	0.50107	0.199868	0.0780265	1.78059	1.07803	0.989777	0.505308	0.380614	1.14113	0.275205	0.485107	1.14244	0.244673	0.393199	0.411146	0.451178	0.496685	0.162346	0	1.17602	1.4895	0.726273	0.375787	0.51048	0.460404
BHLHE23	TSS10280	chr20:61637330-61638387	0	0	0	0	0	0	0	0	0	0	0	0	0	0	0	0	0	0	0	0	0	0	0	0	0	0	0	0
CDSN	TSS10281	chr6_mcf_hap5:2464789-2470173	0	0	0	0	0	0	0	0	0	0	0	0	0	0	0	0	0	0	0	0	0	0	0	0	0	0	0	0
TTTY6	TSS10282	chrY:24585739-24587606	0	0	0	0	0	0	0	0	0	0	0	0	0	0	0	0	0	0	0	0	0	0	0	0	0	0	0	0
CHRNA1	TSS10283	chr2:175612322-175629200	0	0	0.669959	0	0.739741	1.50052	0	0.0815147	0.0873668	1.30453	0.348342	0.350593	1.69321	8.40956	0.733856	0.679299	0	0	0	0	0	5.33343	0	1.97135	0	0.232007	0	0.776658
RUNX3	TSS10284,TSS6264	chr1:25226001-25291501	0.531565	0.627739	1.15961	0.790687	0.342822	0.736323	1.03456	1.00679	2.4851	1.64197	2.46654	1.11389	3.20785	1.38148	1.5407	4.44892	1.3214	0.0862787	0	0.0290989	1.9361	0.0656767	2.03469	0.76954	0.0681786	3.84742	0.0162981	0.120817
PRSS36	TSS10285	chr16:31150246-31161415	0.442201	0.610255	0.288263	26.6405	1.04654	0.901804	0.3305	0.666999	0.737506	0.442575	1.13612	0.486348	0.614249	1.05381	2.79295	6.14964	0.401344	0	0.0689252	0	0	0	0.172302	0.302386	0.0887338	0.251839	0.148911	0.035025
C11orf53	TSS10286	chr11:111126706-111156972	3.43193	1.4881	2.51322	0	3.55715	5.03562	4.8179	2.26868	0.718715	3.05663	0	2.41332	0.450771	0.455367	1.78579	1.54007	1.27543	0	0	0	4.69897	0	0	0.406237	0	0.410445	0	0.0942796
LOC644172	TSS10287	chr17_ctg5_hap1:1188438-1190693	0	0	0	0	0	0	0	0	0	0	0	0	0	0	0	0	0	0	0	0	0	0	0	0	0	0	0	0
RAB33B	TSS10288	chr4:140374960-140397069	1.94959	3.29174	3.47461	2.66259	3.88015	3.27912	3.42519	2.49194	3.4441	3.77195	3.1394	3.61201	3.57794	3.2452	3.22575	3.37869	1.95148	0.681749	1.01305	1.22657	4.36734	1.82086	4.27308	5.97866	1.68181	1.50665	2.33219	1.0719
MIR193A	TSS10289	chr17:29887014-29887102	0	0	0	0	0	0	0	0	0	0	0	0	0	0	0	0	0	0	0	0	0	0	0	0	0	0	0	0
YIF1B	TSS1029,TSS14198,TSS5036	chr19:38794199-38806606	9.20149	5.18348	7.42967	3.00993	6.56814	6.67116	8.18346	8.26293	8.00024	7.6763	8.06684	5.16848	10.7887	10.3837	11.3754	8.71909	2.73087	1.21173	1.81643	1.53821	9.13237	0	2.34917	1.25025	2.28012	5.61211	3.74075	2.91768
MIR4276	TSS10290	chr4:175344945-175345015	0	0	0	0	0	0	0	0	0	0	0	0	0	0	0	0	0	0	0	0	0	0	0	0	0	0	0	0
ZNF217	TSS10291	chr20:52183609-52199636	23.4964	25.24	29.4839	10.8962	23.6033	27.0492	30.1227	19.3498	25.0842	23.7779	15.7022	15.9099	22.7166	23.8473	20.2272	23.2231	12.2495	3.8826	3.22121	3.6491	17.1387	8.04303	9.09983	11.1539	3.74885	9.18101	5.86123	4.19839
TSPO	TSS10292,TSS13608,TSS14398	chr22:43547519-43559248	126.21	58.7284	61.8041	21.4133	67.3654	86.5071	222.763	81.2256	48.8315	113.068	71.7883	34.1935	84.5753	111.296	58.0474	70.4208	8.51815	4.14158	2.95047	5.1084	28.3096	0	13.8058	5.89002	12.4483	20.0183	7.50831	9.53569
ARRDC5	TSS10293	chr19:4890448-4902879	0.114313	0.356924	0.620805	0.982324	0	1.17491	0.411906	1.05667	2.26385	1.41164	0.717371	1.4071	1.98938	0.6792	2.07949	0.879277	0.642538	0	0	0.243454	2.49297	0	0	0.729998	0.0474663	2.04628	0	0
GRPEL1	TSS10294	chr4:7061779-7069800	34.0957	22.5875	23.6451	12.5232	40.8496	31.0999	27.0339	22.9315	18.9817	27.1755	24.177	15.9297	18.1153	29.9608	19.0237	24.9581	11.5834	2.99271	4.01343	4.99933	10.6867	10.4304	16.3355	7.232	5.11653	13.0217	10.1608	7.35926
MIR3974	TSS10295	chr12:17826232-17826328	0	0	0	0	0	0	0	0	0	0	0	0	0	0	0	0	0	0	0	0	0	0	0	0	0	0	0	0
IGF2BP1	TSS10296	chr17:47074773-47133507	0.0194917	0	0.00921999	0	0	0	0.00849712	0	0	0.0295605	0.116755	0.00613235	0.0301405	0.339578	0.761683	0.0813282	0	0	0	0	0.123241	0.725679	0.0473533	0	0	1.69121	0	0
PEX11B	TSS10297,TSS10997,TSS12524	chr1:145516164-145523732	9.50433	10.2631	10.3241	1.88664	13.7533	14.728	22.0544	16.776	10.6625	13.5207	5.26638	9.60377	12.1621	8.82681	10.7974	10.8481	2.85072	3.23108	5.28725	2.23511	15.0112	13.1627	11.2287	12.4323	4.53864	5.58482	5.31476	4.29042
NUDT3	TSS10298	chr6:34254972-34360457	9.08731	12.5157	16.982	14.7446	14.3272	16.5913	22.2821	32.7536	28.0782	23.0493	23.5281	24.5656	29.6128	14.2074	31.1138	26.159	17.2935	5.12882	4.81257	7.0249	31.0758	31.5312	20.5368	24.2297	9.16185	13.285	11.6582	12.3077
UBE2R2	TSS10299	chr9:33817181-33920401	31.0119	35.2621	35.747	24.5064	20.5978	22.4204	33.5969	25.0337	26.6823	37.4503	25.246	24.7587	37.6263	22.4882	33.9424	41.7113	14.5389	16.0895	12.58	14.0078	41.3754	64.1165	36.415	43.9128	24.2451	12.3505	28.8825	12.2896
ATXN2L	TSS103	chr16:28834368-28848558	79.6979	63.0165	62.9315	49.687	82.9647	81.8693	63.2099	51.0389	65.7003	62.2815	34.9516	43.7962	61.8303	60.3583	60.8098	63.8025	56.9604	12.1049	15.1445	17.1413	92.0416	34.95	68.3734	86.4348	24.2271	35.3599	20.9418	25.2721
HCP5	TSS1030	chr6_cox_hap2:2940610-2943240	0	0	0	0	0	0	0	0	0	0	0	0	0	0	0	0	0	0	0	0	0	0	0	0	0	0	0	0
IGSF6	TSS10300	chr16:21652604-21663987	2.69071	9.6003	8.47451	11.6975	19.9165	16.5387	14.5169	22.5309	22.9115	13.5322	22.7827	13.0764	56.6589	25.7653	30.1363	28.824	4.49912	1.35014	0.925146	1.49604	11.1719	0	1.54595	3.68556	0.0794702	5.58573	3.28159	3.99171
ZFP42	TSS10301	chr4:188916924-188926199	0	0	0	0	0	0	0	0	0	0	0	0	0	0	0.0315291	0.0250072	0	0	0	0	0	0	0	0	0	0	0	0
KLC2	TSS10302,TSS19587,TSS20642	chr11:66024764-66035332	15.0152	12.5344	13.677	10.3571	13.6814	13.1694	13.6383	11.246	12.3645	10.7593	9.54573	13.5573	15.3141	11.0214	13.259	17.4042	13.5487	2.5019	4.29746	3.72158	14.6172	11.0238	12.2518	25.9211	5.68916	5.39977	4.12072	8.00233
MIR3684	TSS10303	chr4:99918537-99918611	0	0	0	0	0	0	0	0	0	0	0	0	0	0	0	0	0	0	0	0	0	0	0	0	0	0	0	0
TUBGCP6	TSS10304	chr22:50656117-50683400	19.0729	15.7962	19.1288	20.3817	12.98	14.3731	22.8157	16.1572	26.1962	12.3903	7.31788	16.2958	18.0519	16.7635	21.2165	16.102	39.4159	12.5837	15.3288	12.5364	81.9976	77.1916	71.9843	79.4685	18.1368	23.6292	9.79845	22.8504
MIR223	TSS10305	chrX:65238711-65238821	0	0	0	0	0	0	0	0	0	0	0	0	0	0	0	0	0	0	0	0	0	0	0	0	0	0	0	0
THOC3	TSS10306	chr5:175386533-175395545	20.1415	24.7936	23.7087	6.59463	22.0284	22.1311	16.0136	31.354	9.67132	21.7939	10.846	9.14727	9.1518	17.5207	15.478	25.7326	7.58361	4.26224	3.94821	2.05094	24.6559	13.2764	7.23756	13.9026	6.79102	9.6257	7.21014	3.2472
GGN	TSS10307	chr19:38874991-38878668	1.18371	0.264008	0.267398	0.787142	0.36151	0.524623	0.327866	0.446394	0.478538	0.531215	0.211856	0.479864	0.772548	0.676897	0.393857	0.383631	0.57215	0	0	0	1.29357	0	0	0.539741	0.105494	0.635141	0	0.166754
GTF2H3	TSS10308	chr12:124118285-124147151	4.95752	6.25934	8.06166	3.14719	12.7862	11.5458	13.1776	9.16404	7.16339	7.52665	8.21861	8.37123	7.90955	13.2653	11.199	9.73151	1.97779	1.02988	1.51107	1.60803	2.6487	4.62673	2.93569	6.37082	2.04401	2.08664	2.59412	2.03516
USP53	TSS10309	chr4:120133781-120216673	14.1404	21.1621	22.6622	14.107	11.046	13.3963	28.2659	12.695	12.8902	19.1387	18.871	12.8949	18.3209	12.9091	13.7155	16.0601	11.0753	6.00554	5.76019	6.17137	18.3548	5.33234	14.9436	42.3275	13.062	4.72379	11.6891	10.326
SYPL1	TSS1031,TSS8636	chr7:105730813-105753093	72.9703	81.0482	60.3469	14.268	57.6303	62.6655	102.481	61.9977	48.7487	92.1659	44.6966	42.3566	50.5314	53.4368	63.9082	58.5457	17.33	6.53666	8.09254	6.10253	19.8944	0.252131	4.29216	8.8805	13.3342	22.5841	20.3168	11.2196
TPT1-AS1	TSS10310	chr13:45915479-45965618	3.64502	1.83561	2.14834	1.90557	1.37502	0.368545	2.16178	1.19874	6.44823	3.47246	0.559557	1.62168	2.81175	1.72921	1.53052	3.45078	2.84941	0.436202	0.358975	0	5.11262	3.15782	10.3316	1.58096	1.05302	0.465392	1.1572	1.16073
CCDC92	TSS10311	chr12:124420954-124457163	5.0657	7.10154	9.67883	7.69945	5.75338	7.43085	13.092	10.1461	17.5993	10.7732	8.37654	11.4487	19.084	8.47072	14.4112	14.7739	11.403	2.46184	3.20233	4.91942	43.6389	24.2798	20.7778	13.6421	3.26439	10.6562	3.21008	3.92697
FAM189A2	TSS10312,TSS29910	chr9:71939487-72007370	0.346412	1.75773	3.79583	4.40342	8.04876	7.875	7.31664	3.39128	6.3924	8.83724	3.25544	3.03078	2.52723	0.231143	1.89626	1.33013	7.81222	2.16788	0.755269	2.73938	6.66548	3.60314	34.6596	5.16007	8.18135	2.44753	2.58694	4.81817
NUDT17	TSS10313	chr1:145586492-145589435	1.82364	2.70434	3.06549	2.08929	1.46481	0.893121	4.75914	2.33037	2.74993	1.5013	1.88464	2.82682	2.53247	2.66628	2.47428	1.72837	2.23852	0.480638	1.2297	0.774593	4.4086	6.65178	2.3479	4.66215	0.905343	2.61657	2.24542	3.6062
DYSF	TSS10314,TSS691	chr2:71680752-71913893	13.9479	15.3816	16.983	7.85907	5.41365	6.09368	14.581	15.2631	52.3143	30.1739	42.0494	20.6707	29.7384	22.4159	26.7968	29.4539	15.2423	4.05443	1.43263	2.66818	12.6832	21.412	71.2794	12.7729	2.41925	7.79576	2.82872	4.659
SLC6A8	TSS10315,TSS25186	chrX:152953751-152962048	267.023	166.725	131.597	11.7106	87.9097	85.0494	126.561	54.0435	10.899	127.558	27.914	21.725	37.1563	53.9478	107.019	43.3188	22.7175	4.28148	2.57121	3.46269	62.7994	3.17161	22.4484	18.369	13.336	10.466	6.61737	7.78678
STK32C	TSS10316	chr10:134020995-134121477	6.97172	2.41877	2.67043	0.431464	2.13466	4.08721	3.86222	4.46856	6.90108	3.99256	3.45094	5.48223	5.25156	3.62433	5.09223	6.79727	1.45585	1.82343	0.417025	0.550557	9.44429	11.983	5.66582	7.69235	1.96866	3.20216	2.4682	4.07423
DBN1	TSS10317,TSS25263	chr5:176883613-176900694	73.2575	55.3917	66.5936	28.811	99.767	109.133	56.1104	40.5538	85.8944	83.9902	56.4778	34.3367	95.1282	60.7384	52.1774	102.095	23.3242	7.00449	6.69358	8.82865	95.4992	62.3994	61.0434	41.521	13.6296	35.3799	11.4053	14.1296
TRPC7	TSS10318	chr5:135548998-135701164	0	0	0.0939656	0	0	0.112169	0.0960618	0	0.0981922	0	0	0	0	0	0	0.0241938	0	0	0	0	0	0	0	0	0	0	0	0
TCEB2	TSS10319	chr16:2821414-2827297	156.147	114.78	151.749	50.8672	293.477	281.651	171.945	213.537	115.789	185.561	116.21	99.3026	139.212	155.8	118.6	146.753	42.636	31.9323	29.7298	21.9382	105.855	105.696	24.2234	36.7226	47.7747	71.251	54.6073	46.219
EMP3	TSS1032	chr19:48828628-48833810	33.6734	49.5715	88.5647	76.1641	55.3688	44.7756	52.0744	61.2203	82.1701	59.686	146.162	86.1581	211.734	153.488	89.2063	180.129	23.161	5.58287	5.62688	7.38219	24.0058	0	47.8989	4.89564	8.93565	109.345	9.70693	8.34003
DHDH	TSS10320	chr19:49436938-49448226	0	0.863399	2.51315	0	4.91944	4.61587	0.563074	1.62488	0.695033	0.359481	0.278869	1.22491	0.272389	0.660238	0.172533	0.129451	1.43987	0	0	0	0	0	0.0741735	0	0	0	0	0
CCDC50	TSS10321	chr3:191046873-191116459	19.1241	23.9616	33.1057	17.5264	23.1872	25.0236	30.9215	22.5565	36.3508	33.5355	20.5372	19.5412	27.8142	21.4552	27.4365	34.9002	28.2694	8.21596	7.59642	8.85931	75.5731	187.236	63.7835	71.4895	17.9975	15.6792	10.3599	19.3234
BMP7	TSS10322	chr20:55743808-55841707	0.130272	0.2373	1.27227	0.34209	11.851	10.2841	1.38184	11.6276	1.96691	0.743224	1.62804	1.91419	6.11168	0.475153	1.69605	7.03066	1.32829	0	0	0	4.48426	0	1.01883	0	0.0362008	0.2017	1.00435	0.192483
ALOX5AP	TSS10323,TSS29896	chr13:31287614-31338565	20.0935	21.9188	35.7791	26.8123	85.0781	90.2587	53.3711	37.0528	70.5549	87.5558	122.357	37.041	285.1	93.9589	61.4456	94.1102	10.9023	2.00145	0.658006	1.2907	16.2625	0	36.4065	8.76106	2.44999	26.8177	7.51762	4.97302
C19orf43	TSS10324	chr19:12841453-12845529	76.3046	51.753	44.1679	31.545	68.6711	67.7384	71.9834	68.3952	53.5927	64.3025	42.877	53.3153	70.5337	32.28	55.8925	71.2141	42.1176	15.3287	11.7809	16.3681	47.6755	8.60768	56.7336	51.3124	23.9939	53.6688	25.9448	26.7527
USP21	TSS10325	chr1:161129253-161135516	14.8612	12.7526	11.072	7.64387	16.1353	18.1206	18.2936	17.2666	15.2966	15.0501	14.0288	14.4704	14.3391	7.8867	14.7499	14.5108	12.2267	3.1896	5.48957	4.61083	21.2392	10.5153	19.5995	20.0913	8.1283	8.25254	7.39038	8.13664
ZNF408	TSS10326,TSS22139	chr11:46722316-46727466	6.98244	6.53941	4.67891	2.05898	7.93478	9.84094	8.57769	8.60064	6.08425	7.04643	4.46516	4.50558	7.69827	4.9194	6.27376	6.42026	2.96549	1.23534	0.955453	0.307539	1.21862	2.76159	3.88204	7.51366	1.87919	3.84953	2.65041	3.07805
AP3D1	TSS10327	chr19:2100986-2151556	56.887	50.6663	44.6375	31.6738	57.5281	59.4682	69.5601	55.5674	58.9191	53.8563	39.9967	45.766	63.0538	39.4793	64.6057	55.237	40.5781	18.7126	18.6451	17.717	131.668	193.829	117.719	99.4786	38.5477	39.73	42.7716	36.5366
ASCL5	TSS10328	chr1:201083080-201084500	0	0	0	0	0	0	0	0	0	0	0	0	0	0	0	0	0	0	0.129738	0.0952501	0	0.427835	0	0	0	0	0	0
MIR4644	TSS10329	chr6:170639848-170639932	0	0	0	0	0	0	0	0	0	0	0	0	0	0	0	0	0	0	0	0	0	0	0	0	0	0	0	0
C7orf76	TSS1033	chr7:96110937-96132835	0	0	0	0	0	0	0	0.205945	0	0	0	0.0843024	0.019691	0	0.0933865	0	0	0	0	0	0	0	0	0	0	0	0	0
NEK3	TSS10330,TSS12884	chr13:52706778-52733996	5.22837	12.4241	13.3055	8.14807	21.4351	24.204	10.7784	12.6855	13.6434	10.5594	4.10571	8.57407	13.8789	10.5916	9.05203	8.15422	10.2958	2.1305	2.92326	4.01828	13.5847	0.988058	16.5075	19.2747	5.92414	6.36015	3.63238	4.64414
ZNF542	TSS10331,TSS4818	chr19:56879467-56891196	0.258666	0.726783	1.1875	1.49133	0.641379	0.471415	0.340625	1.25195	2.38165	0.580698	0.871536	1.84844	1.52739	0.785066	1.12738	0.944437	1.39656	0.137225	1.304	0.368224	0.227327	0	0.355663	0.110011	0.84789	0.252615	0.799263	0.425519
SLC5A12	TSS10332	chr11:26688565-26743574	0	0	0.0496397	0	0.0860846	0.0443855	0.0457342	0.121132	0	0	0	0	0.0243319	0	0.0768246	0.009586	0	0	0	0	0	0	0	0	0	0	0	0
NFATC2	TSS10333,TSS4723	chr20:50003493-50179370	1.48642	2.85565	5.3909	4.77994	2.95305	3.72929	6.89496	5.76544	13.8742	7.07806	8.70401	4.79582	7.40065	4.66815	7.20039	8.19668	8.15469	2.10962	2.74524	2.3278	15.8292	7.59847	58.6914	16.2589	2.99883	7.17043	3.15987	2.90357
PTDSS2	TSS10334	chr11:450279-491387	13.4917	7.71203	9.15437	8.71164	10.1431	13.4525	8.83985	11.0266	12.5889	12.203	12.8673	11.3398	11.7094	10.311	11.3621	11.3405	6.32683	4.10249	3.86081	3.66979	31.6071	62.7203	7.80453	13.9604	12.0676	6.14293	3.64238	7.59518
FLJ45513	TSS10335	chr17:47923271-47926199	0.347674	0.0678505	0.432025	0.938466	0.272576	0.680149	0.553756	0.382428	1.80375	0.320125	0.152475	0.767424	0.845475	0.412423	1.21479	0.485451	1.47006	0.230166	0	0.308869	1.57169	0	0.0702019	1.66462	2.06026	1.11939	0.0692353	0.42859
WDR3	TSS10336	chr1:118472371-118503049	45.8171	34.1085	18.4725	14.1228	36.8294	34.1035	25.0195	22.8304	28.7235	24.8403	24.4096	18.9419	21.6817	32.4667	26.5214	24.9556	14.0372	4.68066	8.12874	4.991	21.8464	31.6789	16.685	19.9125	15.307	13.6885	11.0015	14.1682
FMR1-AS1	TSS10337	chrX:146990948-147003676	0.15179	0.888701	0.377	0	0.821619	2.47561	1.27016	1.36887	1.86155	0.542612	1.25446	1.0287	1.4761	1.46195	3.18065	1.64151	3.85553	1.40759	0	0	0	0	1.87042	0.32296	1.73689	1.24855	0	0.860482
NPM2	TSS10338	chr8:21882353-21894408	3.79249	3.40052	3.19952	2.97422	2.44328	2.40733	1.15647	3.42174	6.63803	0.899866	0.910318	7.31228	1.33393	0.398712	4.81571	2.97915	6.45011	1.90407	0	2.17356	21.3061	36.0926	11.5538	11.1573	3.13827	1.61941	3.08456	1.78553
DPY19L3	TSS10339,TSS21900	chr19:32896654-32976799	3.10315	3.34118	4.40893	5.98421	6.07951	4.91015	5.07306	6.27089	8.75568	4.97374	6.2983	6.3281	7.70385	7.03485	8.71247	7.9087	5.10548	2.08638	1.17087	1.72002	8.34468	19.4696	13.0532	13.8734	3.56783	2.85385	3.23218	5.82513
SLC1A2	TSS1034,TSS29196	chr11:35272751-35441610	0	0	0.0394277	1.23442	0.31085	0.242978	0.19791	0.276027	0.303312	0.139238	0.207712	0.473252	0.133224	0.0172389	0.135651	0.142158	1.72645	1.38451	1.96196	2.00954	0.168954	1.50608	1.15351	3.16756	0.561016	0.161649	2.5242	1.39455
LINC00340	TSS10340	chr6:21666674-22194616	0.0976009	0.0761876	0.0882573	0	0	0	0	0	0	0.0211451	0	0	0	0	0	0	0.10992	0	0	0.069335	0.022633	0	0.196992	0	0	0	0.0388602	0
CCDC159	TSS10341	chr19:11457180-11465620	10.7214	8.22114	17.6949	21.28	31.092	36.4054	25.9223	17.8214	30.4891	15.5663	11.1456	15.8905	18.5094	12.6326	19.5414	18.8236	28.3185	5.78204	3.44143	8.91938	105.301	117.168	103.126	65.7233	15.2473	23.416	12.848	18.7866
EXD2	TSS10342,TSS24861	chr14:69658193-69710737	8.14003	6.36417	8.60328	7.94417	3.24907	3.56716	13.5506	7.99758	13.3941	9.15653	5.27897	9.11128	8.54595	7.18575	11.5951	9.66364	9.96719	3.91214	5.78634	4.07286	16.3904	69.3635	11.983	32.3567	7.28657	4.3491	9.43176	7.35115
PSMB8	TSS10343,TSS14543	chr6_mann_hap4:4265689-4269908	0	0	0	0	0	0	0	0	0	0	0	0	0	0	0	0	0	0	0	0	0	0	0	0	0	0	0	0
DPY19L2P3	TSS10344	chr7:29724769-29727859	0.519636	0.0869189	1.37718	0.87713	0.368296	0.421534	0.648097	0.0490113	1.10262	0.277423	0.0838385	0.739634	0.634948	0.198442	0.519316	1.03474	1.75305	0.196337	0.107734	0.494112	1.03326	1.77767	3.96086	0.948072	0.36995	0.637787	0.81987	0.947759
GMPS	TSS10345	chr3:155588324-155655520	45.4895	45.1904	28.2248	14.2393	52.1213	57.8301	34.1933	42.422	45.4064	35.2088	42.255	39.359	49.1412	54.7478	45.0579	53.4855	21.1268	14.4518	12.3096	9.96522	36.5894	23.1578	21.8782	44.333	27.2205	23.5872	25.0527	23.2766
TCEA1	TSS10346	chr8:54879115-54935008	57.7378	66.3253	57.3313	36.5788	93.8299	95.2696	53.6445	66.2312	61.6529	58.8477	44.069	52.6603	59.3316	75.0251	65.0802	69.7279	43.8118	13.9272	24.5935	17.1091	82.9299	91.7041	143.574	115.68	37.463	44.3987	40.526	36.7209
KLHL29	TSS10347	chr2:23608297-23931483	3.71852	1.91758	1.87504	1.71026	3.49899	4.15099	5.14367	3.77938	6.16541	3.03033	2.09641	4.73558	2.85543	1.10912	3.97986	5.17616	1.85706	0.0301916	0	0.218687	15.2094	7.24169	8.49024	5.44106	0.640228	1.12112	0.381015	0.890286
MIR3179-1	TSS10348	chr16:16394015-16394099	0	0	0	0	0	0	0	0	0	0	0	0	0	0	0	0	0	0	0	0	0	0	0	0	0	0	0	0
SHISA5	TSS10349,TSS17343,TSS20311,TSS3701,TSS9192	chr3:48509196-48542259	105.929	73.9525	64.0912	15.4443	77.8797	83.779	76.5233	67.7049	57.2584	76.1756	57.0417	46.7584	74.5403	57.0009	88.4906	87.2661	19.5041	9.41184	5.67706	4.49998	25.8927	6.59453	17.8053	17.0461	12.3522	29.8005	14.2046	10.3287
PADI6	TSS1035	chr1:17698740-17728195	0	0	0	0	0	0.10386	0	0	0	0	0	0	0	0	0.0358785	0	0	0	0	0	0	0	0	0	0	0	0	0
FAM228A	TSS10350	chr2:24397971-24414567	0.209216	0.163313	0.0473155	0	0	0.537128	0.202918	0.230193	0.443962	0.181305	0	0.5941	0.524417	0.12423	0	1.31591	0.58861	0.276764	0	0	0	0	0.591014	0	0	0	0	0
HSD3BP4	TSS10351	chr1:120106502-120115199	0.0589692	0.0920749	0.0442409	0.211166	0	0	0	0.0863936	0.204081	0.0212931	0.0392475	0.14842	0.271859	0.0812593	0.0456504	0.0751811	1.228	0.10445	0.0382521	0.0420264	0	0	0.740172	0.835864	0.0410196	0.0280741	0.0235312	0.33862
C7orf62	TSS10352	chr7:88423419-88425031	0	0	0	0	0	0	0	0	0.186456	0	0	0	0	0	0	0	0.220433	0	0	0	0	0	0	2.52974	1.63582	0.426041	0.86412	0.195722
HLTF	TSS10354	chr3:148747903-148804341	10.3455	11.1167	7.88556	11.0555	8.4811	9.79261	9.7286	15.9176	12.8645	10.5275	11.4286	22.0886	13.875	20.1839	18.7142	16.7479	7.48007	4.3708	6.56393	4.61706	11.3828	9.30555	5.37154	22.7351	6.38804	6.38364	11.6242	10.3028
AFF3	TSS10355,TSS25146	chr2:100163715-100759037	0.92569	1.199	1.971	0.271711	0.758472	0.67312	2.45888	1.42572	4.13496	1.38739	1.54434	3.46189	3.84989	0.639927	2.22041	3.4402	1.36471	0.335972	0.0204909	0.164921	3.3785	0.271285	5.186	0.672167	0.368764	18.6646	0.171394	0.269242
RHEBL1	TSS10356	chr12:49458467-49463775	0.166756	1.04125	0.984008	0	4.20539	2.17486	0.323952	0.440772	1.41465	1.22831	0.335943	2.63626	1.72381	0.646191	1.48131	3.158	0	0	0	0	0	0	0	0.710389	0	0.418526	0	0
MIR941-4	TSS10357	chr20:62551196-62551313	4.49091e-05	96.6777	0.000191971	2.54701e-05	12.5074	3.97215e-05	25.425	5.77652	0.000181584	0.00038992	1.0156e-05	0.00140702	1.64411e-05	0.000764923	2.97559e-05	0.000152761	0.000485925	15.9335	0	11.5233	5.5955e-06	0.0163305	7.51111e-05	85.9715	0.000108265	0.00213779	0	2.20237e-05
GIMAP8	TSS10358	chr7:150147961-150176483	0.577688	2.04678	1.74272	1.20934	0.581152	0.430081	3.19714	2.22742	9.68655	4.67504	7.23102	7.66782	7.11806	1.97138	7.14946	4.17784	1.35913	1.33644	0.777099	1.20222	2.67523	0.214175	3.73885	3.21338	1.6114	2.65161	1.20495	1.3132
PET117	TSS10359	chr20:18118498-18123812	8.602	7.57997	4.77353	4.56423e-13	16.6803	14.3135	9.91388	5.55952	10.7682	7.7652	5.59947	5.23367	5.38655	6.90246	4.17744	7.7762	1.69807	2.67785	0.0118331	0.143268	39.4813	50.7322	0.00131605	29.4771	4.07719	3.01516	3.89217	4.52624
SYNE2	TSS1036,TSS5422,TSS5800	chr14:64319682-64693167	50.9805	135.821	214.405	100.06	92.3896	94.8457	395.497	71.2321	204.138	303.469	107.092	130.841	109.058	107.711	183.929	130.327	118.549	66.0727	43.0492	45.8058	277.423	73.8832	122.883	212.485	61.1947	48.5567	104.849	86.665
NOL11	TSS10361	chr17:65714060-65740266	22.1038	29.0641	23.7734	13.0948	13.5333	14.7053	25.581	31.0433	27.6765	31.1032	26.2028	21.2244	22.569	28.417	26.8739	23.3084	11.2981	5.25389	4.91389	6.57965	15.2816	1.05889	15.8444	26.5605	11.6433	9.9264	11.9082	10.5333
WDSUB1	TSS10362,TSS23441,TSS9926	chr2:160092303-160143236	5.28768	7.15232	8.8736	4.88925	9.19725	8.6531	10.2839	5.8195	13.5811	11.0498	10.3943	11.0683	9.58124	9.50696	10.9485	9.28529	6.90852	2.33192	2.46099	6.42807	10.8536	0.974773	10.6683	20.1439	5.99984	6.51426	8.85031	10.7826
TMEM217	TSS10363,TSS13932	chr6:37179953-37225931	0.118179	0.0718368	0.267482	0.395421	0	0.0319751	0.565209	0.997668	2.98055	0.342611	0.813223	0.0580474	0.453222	0.244776	0.128647	0.413293	0	0	0	0	2.35828	0	1.09637	3.43779	1.08303	0.424033	0.10994	0.251011
NOVA2	TSS10364	chr19:46442770-46476657	0.393152	0.383619	1.19991	1.26695	0.112166	1.16808	4.54789	2.85469	8.80682	4.38656	2.39088	7.03811	6.8972	1.1376	5.86406	3.7422	1.5496	2.00669	1.04689	1.74553	9.93767	2.35659	15.6318	7.94883	1.10289	2.28621	0.93919	2.13312
ANKDD1A	TSS10365	chr15:65204100-65251041	0.39899	1.2014	3.08542	0.24492	0.794686	0.645141	0.681289	1.5792	4.43686	1.79057	1.95336	2.91396	2.97157	2.11056	2.28061	2.6019	1.54748	1.05811	0.387327	0.932863	2.19161	6.67682	12.1447	6.91097	2.35037	1.38658	2.3175	1.51647
ECE2	TSS10366,TSS11825	chr3:183967444-184010819	5.38523	1.48309	1.67763	5.44584	3.09284	2.40995	1.27772	4.4172	2.9038	2.55127	1.50957	6.64403	2.6338	3.92902	1.45038	2.45783	15.9442	9.96221	3.83335	5.89474	3.23734	89.1215	147.912	17.8994	30.0289	9.64777	7.88644	26.4638
HSF5	TSS10367	chr17:56497528-56565759	0.0425854	0.0332453	0.0959719	0.457475	0.0121057	0	0.0117837	0.0187239	0.040186	0.0738096	0.0512288	0.0402251	0.10031	0	0.0594012	0.252058	0	0.263706	0	0	0	0	0.275637	0	0.0414204	1.33895	0.0679291	0
NEURL1B	TSS10368	chr5:172068275-172118533	0.349386	0.713385	1.04085	0.230977	0.297657	0.461723	0.683925	0.637949	1.78826	1.59019	1.84546	1.26864	1.7086	0.468443	1.42357	1.51452	0.213525	0.0713813	0.104556	0.0574449	0.273678	0.432497	1.54481	0.685781	0.145766	0.239956	0.107225	0.0661544
OR12D3	TSS10369	chr6_mann_hap4:644332-646201	0	0	0	0	0	0	0	0	0	0	0	0	0	0	0	0	0	0	0	0	0	0	0	0	0	0	0	0
C4orf45	TSS1037	chr4:159814683-159956333	0	0	0	0	0	0	0.578195	0	0.367087	0.225173	0	0	0	0.155847	0	0	0	0	0	0	0	0	0	0	0.107054	0	0	0
IL1F10	TSS10370,TSS25765	chr2:113825546-113833427	0	0	0	0	0	0	0	0	0	0	0	0	0	0	0	0	0	0	0	0	0	0	0	0	0	0	0	0
CHPF	TSS10371,TSS29398	chr2:220403668-220408487	18.6378	11.4167	21.6478	9.54921	15.6329	16.5464	21.0445	26.0071	18.3087	31.2238	21.0494	22.6639	54.2181	22.1339	20.585	53.8458	6.72318	7.81693	4.81757	5.61513	6.77881	0.381473	8.7372	10.5772	12.2628	8.4383	18.8486	10.4614
CEP41	TSS10372	chr7:130033611-130081051	5.49245	7.0775	4.1911	2.45285	3.78559	3.97211	4.32323	5.91905	5.4216	5.2015	4.7944	5.51835	5.94554	4.95592	5.53512	6.22842	2.16885	1.09397	1.17705	0.868239	2.64103	1.92194	0.56055	5.04802	1.18798	1.32442	1.51414	1.51405
HAVCR2	TSS10373	chr5:156512842-156536248	2.59753	3.41816	5.86436	3.18891	11.0564	7.96141	3.18545	10.0553	6.51127	6.75305	15.4621	4.35094	21.8908	12.9528	11.576	7.45547	2.17871	0.524399	0.287876	0.105546	0.343973	0	3.41838	3.94752	0.432369	0.76966	1.09405	0.402406
LRP2BP	TSS10374	chr4:186285031-186300152	0.336085	0.104951	0.514782	0.192558	0.248256	0.20762	0.381206	0.310273	1.14184	0.233005	0.0839527	0.528936	0.286907	0.417185	0.343648	0.619856	0.838568	0.178466	0	0.191508	0.71572	0.0540497	2.40731	1.9297	0.462545	0.156065	0.174277	0.959802
CASP14	TSS10375	chr19:15160290-15169103	11.0514	5.81027	0	0	0	0	0	0	0.0798018	0	0.211561	0	0	0.233641	0	0	0	0	0	0	0	0	0	0	0	0	0	0.1389
TMEM66	TSS10376	chr8:29920630-29940649	206.388	229.814	327.565	179.979	256.788	272.302	504.783	275.198	307.849	293.103	255.395	309.082	309.861	252.581	314.617	313.938	131.92	98.8034	117.717	105.944	137.727	3.71193	101.808	148.973	161.369	108	272.008	146.565
LINC00240	TSS10377	chr6:26924771-26991753	0	0.162487	0	0	0	0	0	0	0	0	0	0	0	0	0	0	0	0	0	0	0	0	0	0	0	0	0	0.0343322
SGPL1	TSS10378	chr10:72575703-72640932	14.4608	15.5434	18.8385	10.0564	10.868	10.74	33.2605	18.7284	19.3554	27.3243	16.0609	13.9079	20.5597	15.3133	24.3335	24.8223	7.94881	2.5442	5.41506	4.5856	8.96686	11.319	3.92611	14.9614	5.00803	5.14349	6.73625	4.86428
FSTL5	TSS10379	chr4:162305043-163085186	0	0.0564183	0.081483	0.388511	0.0153939	0.174888	0.100051	0.552963	0.580242	0.132358	0.0451659	7.13647	0.478227	0.0641306	1.28624	0.138451	0.122954	0	0.0350154	0	0.669808	0	0.49758	2.23051	0	0.284232	0.501676	0.837062
HYAL1	TSS1038,TSS15855	chr3:50337319-50349812	43.501	19.1519	11.4876	4.77828	35.5318	40.7902	32.0449	15.0664	3.99295	20.1072	4.46468	9.81252	12.2083	9.72421	14.3857	8.60497	10.3342	1.25319	2.71818	2.5663	7.85593	0.0207372	0.751756	0.94457	2.87267	1.14222	5.39217	3.34952
BSN	TSS10380	chr3:49591921-49708982	0.201673	0.215457	0.124165	0.630968	0.0391443	0.0569057	0.190765	0.664703	0.721387	0.225365	0.111205	2.0064	0.468417	0.0939738	0.827945	0.542248	0.772393	0.14107	0.227344	0.0908104	1.29644	0.00427684	0.726576	2.64019	0.165472	0.212184	0.555007	0.459633
PKIB	TSS10381,TSS21283,TSS27325	chr6:122793061-123047518	2.8089	2.45228	3.65322	2.74622	2.07925	3.2065	0.649541	2.85949	3.69887	3.45266	2.58194	4.11212	3.1158	3.45487	2.07824	4.01898	0.528259	1.03575	0.570909	1.001	0	2.25008	0.948043	3.25218	1.56152	0.0351595	1.12234	0.867542
SLCO1B7	TSS10382	chr12:21168629-21243040	6.59001	4.63193	3.85077	0	5.84224	11.0613	0.159095	0.463262	0	0.165876	0.287963	0.845254	0.0282166	7.23209	0.133812	2.54699	0.287488	0	0.178585	0	0	0	0	0	0	0	0	0
NXT2	TSS10383,TSS28369,TSS2927	chrX:108779009-108787927	0.827394	0.912092	1.65835	0.638349	0.75057	1.73649	2.14928	1.57035	1.00486	3.0719	1.40907	1.84168	1.50384	2.10415	1.48752	1.92342	0.234257	0.553977	0.864693	0.0991126	0.452048	0	0	0	0.203001	0.619894	0.49977	0.446426
PLEKHG6	TSS10384,TSS19262,TSS25175	chr12:6419601-6437672	12.8619	8.15802	9.77695	1.68278	4.69075	4.81545	4.87872	7.94662	5.92171	9.27061	1.29971	2.80544	2.65946	5.98689	6.33065	3.16837	2.58679	0.109282	0.360046	0.83585	8.19389	12.6951	9.1486	3.94624	1.28746	0.751578	1.20762	1.15786
TUB	TSS10385,TSS12473	chr11:8060179-8127654	0.139963	1.79208	2.52144	0.7418	0.508818	0.383279	0.16261	1.87043	2.76092	0.970392	1.22332	2.6253	2.7104	1.15788	1.63895	1.92855	0.825981	0.297382	0.408362	0.378931	3.33015	6.39623	3.53527	9.10755	0.362031	0.939799	0.781768	0.882025
MAGEA1	TSS10386	chrX:152481521-152486116	0	0	0	0	0	0	0	0	0	0	0	0	0	0	0	0	0	0	0	0	0	0	0	0	0	0	0	0
KIAA0513	TSS10387	chr16:85061409-85127828	3.15028	2.65981	4.49675	1.90522	4.65754	7.10749	7.85462	4.84274	3.8763	8.90304	3.39623	3.65659	4.36773	4.26628	5.71303	4.02533	2.75552	2.00429	2.08845	2.54411	4.7304	15.2512	10.1839	9.82427	3.98264	1.74159	6.38725	2.79128
TMEM109	TSS10388	chr11:60681370-60690915	24.0478	22.6687	32.3728	12.7266	38.9715	38.2018	47.4114	45.0761	48.832	36.109	40.3759	48.0308	51.5657	26.1748	49.0863	63.8658	16.6474	9.48384	5.93948	8.71075	30.1787	2.90722	9.89895	14.1589	13.09	28.2881	17.183	9.54296
RAPGEF3	TSS10389,TSS19487,TSS23744	chr12:48128452-48152889	8.73684	5.95386	3.59734	2.54027	12.6773	11.1576	5.58938	4.22331	10.4133	3.30446	3.05194	5.99409	5.61191	2.61703	4.61812	7.36603	3.81501	1.24915	1.16785	1.04811	6.19876	1.83552	6.35568	9.89583	1.12721	2.78795	0.922295	3.19263
CGB7	TSS1039	chr19:49557530-49558997	7.74131	4.82755	2.5388	0	0	2.20031	0.727154	0	0	2.75647	0.0099778	0	0.723734	0.779703	0.144328	6.48614	0.140063	0.276551	0	0	0.319641	0	1.40726	0.0720936	0	0	0	0.0195335
SNORA70	TSS10390	chrX:153628621-153628756	0	0	0	0	0	0	0	0	0	0	0	0	0	0	0	0	0	0	0	0	0	0	0	0	0	0	0	0
SLC22A18	TSS10391,TSS6916	chr11:2920950-2946476	20.8402	18.2772	19.2608	4.6426	57.3587	53.5435	62.1107	47.9782	9.94144	39.6198	6.68112	8.90163	11.5301	32.8092	25.9129	27.5983	9.91377	2.15989	0.828801	1.39149	16.1232	0	3.55959	11.221	4.0705	5.39971	3.70673	4.05376
MIR5047	TSS10392	chr17:62497331-62497431	0	0	0	0	0	0	0	0	0	0	0	0	0	0	0	0	0	0	0	0	0	0	0	0	0	0	0	0
ZNF410	TSS10393	chr14:74353317-74398991	31.3541	42.8563	52.802	26.014	29.4457	31.5639	51.6955	46.2288	58.9455	48.66	32.2446	32.4975	56.0993	52.3638	46.87	61.4842	31.1737	9.935	8.82195	11.4168	38.1588	12.6003	100.853	64.1769	14.5703	26.1292	22.1826	26.6368
LOC100093631	TSS10394	chr7:72569011-72621336	0.0301257	0.0233907	0.0135186	0.0215999	0.00849511	0.00801501	0.00835253	0.013262	0.0142176	0.00651627	0.00748338	0.00951286	0.00884872	0.00885458	0.0139704	0.0104882	0.0341951	0.0266843	0.0293191	0.0215041	0.0142216	0.0494343	0.0124126	0.0652101	0.0125851	0.0107881	0.012017	0.0148724
ABRACL	TSS10395	chr6:139349818-139364439	6.72396	9.91187	11.4708	3.2095	7.4624	10.9048	13.5036	12.4132	16.7713	12.3547	10.9039	5.76407	12.4561	12.6868	9.23202	14.2171	5.24237	0.436139	0	0.175816	5.45175	0	0	0	0.92393	3.31144	2.76434	0.863371
SOCS1	TSS10396	chr16:11348273-11350039	0.160526	0.250588	0.437035	0.34484	0.459844	0.217966	1.6481	1.83847	1.74017	4.27759	2.1467	1.47159	3.79234	1.96106	3.37636	4.72719	1.43645	0	0	0	0	0	8.14472	1.36759	0.465425	2.81974	0	0.158625
PFDN6	TSS10397,TSS25943	chr6_mcf_hap5:4731117-4732455	0	0	0	0	0	0	0	0	0	0	0	0	0	0	0	0	0	0	0	0	0	0	0	0	0	0	0	0
USP26	TSS10398	chrX:132159506-132162300	0	0	0	0	0	0	0	0	0	0.0415395	0	0	0	0	0	0	0	0	0	0	0	0	0	0	0	0	0	0
MTOR-AS1	TSS104	chr1:11203954-11209595	0	0	0	0	0	0.172778	0.262231	0	0	0.407965	0	0.199468	0	0	0.147708	0.111026	0.345327	0	0	0	0	0	0	0	0	0	0	0.15572
CCL4L1	TSS1040	chr17:34538467-34540274	4.30968	3.16124	6.47378	13.8576	21.4304	22.0984	11.6045	6.81721	14.3657	36.0784	254.129	22.1339	42.442	74.4417	46.7147	8.74017	10.8405	2.25426	0	0.363762	18.1754	0.269303	387.98	0	0	11.7608	0.954417	1.14158
SETD4	TSS10400,TSS10401,TSS9643	chr21:37406838-37432819	18.7623	13.0897	9.25711	9.40118	23.4545	17.5108	24.9294	16.8985	22.1277	16.6685	10.4472	15.1871	15.8648	16.6062	23.8108	23.7902	11.4325	9.88531	3.81002	2.88288	59.1747	2.86465	29.35	47.6993	8.90035	8.60705	10.1516	14.9835
SEMA3D	TSS10402	chr7:84624871-84751247	0	1.39721	1.94676	0	0.390972	0.354791	0.396037	1.81548	1.3253	0.566702	2.06259	1.49903	2.93363	6.58077	1.02348	2.1024	1.5624	0	0.160668	0.274633	1.61858	4.07613	1.58259	0.936767	0.0114869	0.835843	0.175756	0.420205
GPRC5A	TSS10403	chr12:13043955-13066600	113.969	160.41	243.587	6.13713	58.8443	54.9246	133.581	72.9873	9.32467	139.801	50.4167	15.1556	40.4651	114.054	18.7466	74.5694	4.80878	1.71369	0.0607027	0.140919	4.60816	0.702252	30.19	2.52827	1.19813	0.782662	0.373953	0.554824
TISP43	TSS10404,TSS2036	chr2:131294142-131307471	0	0	0	0	0	0	0	0	0	0	0	0	0	0	0	0	0	0	0	0	0	0	0	0	0	0	0	0
LOC155060	TSS10405	chr7:148982371-148994403	2.24783	2.45668	1.72369	2.37444	0.815429	1.69379	1.52436	1.45808	4.00323	1.8384	0.576321	2.08881	1.58896	2.07906	2.87588	2.42806	6.61187	1.44068	2.45502	1.07971	9.65804	17.8559	24.1752	9.92147	1.91944	2.37013	0.985646	3.21165
TPK1	TSS10406	chr7:144149033-144533146	0.950514	3.61934	5.11278	3.62622	3.05226	3.08618	4.85127	6.1093	4.2141	6.2779	4.5905	3.32944	7.84224	3.14282	5.27507	4.45666	1.75279	0.488592	1.53262	0	4.80005	0	1.7243	5.88256	1.05835	2.60798	0.891373	0.867058
ZSWIM1	TSS10407	chr20:44509847-44513905	8.26667	6.85355	6.88271	1.51447	5.38145	7.69681	7.34483	6.48261	5.16937	7.23332	3.35175	4.36139	5.19158	5.00979	6.59114	6.81357	1.8109	1.30247	1.74111	0.638218	3.08804	0	0.64755	4.08978	1.65426	1.8328	1.78775	2.05265
GBX2	TSS10408	chr2:237074306-237076652	0	0	0.130648	0	0	0.117228	0	0	0	0	0	0	0.0425357	0	0	0	0	0	0	0	0	0	0	0	0	0	0	0
TP53INP2	TSS10409	chr20:33292147-33301237	0.593631	1.4896	3.1343	0.698446	0.421872	0.307732	0.938633	1.17453	1.00033	1.35042	1.00676	0.760984	1.42326	1.10343	1.14347	1.06294	2.06587	0.525146	0.1648	0.211337	1.9046	0.817621	5.69491	0.991981	0.353508	0.333296	0.338185	0.438544
LOC100130700	TSS1041	chr16:34739458-34740840	0	0	0	0	0	0	0	0	0	0	0	0	0	0	0	0	0	0	0	0	0	0	0	0	0	0	0	0
KRTAP13-1	TSS10410	chr21:31768391-31769138	0	0	0	0	0	0	0	0	0	0	0	0	0	0	0	0	0	0	0	0	0	0	0	0	0	0	0	0
SLC8A1	TSS10411,TSS29605	chr2:40339285-40739575	2.84967	10.7645	16.2372	5.20815	6.52162	5.64024	5.19638	8.87456	15.2854	8.02415	10.9595	14.4257	13.5622	6.98605	12.5054	11.5298	4.26709	1.11383	0.474104	0.78054	10.4569	0	8.30111	9.0199	1.11279	1.63749	2.06527	3.25157
ACYP2	TSS10412	chr2:54342409-54532435	2.55373	4.85856	5.43143	1.82864	9.41807	6.41439	5.27025	6.02283	2.79848	7.21534	5.2228	8.03883	3.67632	3.61415	5.52028	7.44157	3.3924	3.08834	2.46347	1.92264	2.89201	1.52196	4.8848	2.03964	2.38005	1.37316	2.34714	2.44457
LDLRAD2	TSS10413	chr1:22138757-22151714	2.05103	1.0561	1.77034	0.781323	0.0744363	0.398859	1.94415	0.74831	3.31497	1.2149	0.359945	0.961839	2.1394	1.07117	1.01456	1.717	1.92809	0.115807	0.0847969	0.15535	3.69478	0.420684	11.7921	2.50592	0.327418	1.76972	0.278431	1.11763
RASAL1	TSS10414,TSS26311	chr12:113536623-113574044	3.51487	3.25264	5.30142	1.08207	11.4374	13.614	16.5781	3.9037	2.17745	10.0601	1.26909	1.82411	3.35497	4.17036	4.57829	8.14757	2.18494	0.416183	0.685647	0.456178	12.7835	1.83835	0.361626	0.20014	0.156884	1.45603	0.474673	1.02547
MGAT2	TSS10415	chr14:50087488-50090199	36.9605	40.8066	39.2603	7.75172	25.3298	22.239	40.4018	38.6387	38.9182	43.2979	39.3816	34.1493	46.9779	40.9704	42.6141	50.0486	9.84574	6.29841	8.6449	11.737	10.7347	0	1.97398	7.58214	12.1725	15.3853	25.7236	10.8638
SLC4A2	TSS10416,TSS24968,TSS26369,TSS26827	chr7:150755298-150773614	26.2913	22.2099	28.6048	19.4688	33.2786	32.7172	40.6419	26.2036	35.7307	47.3322	16.9674	22.4337	29.8439	21.8299	38.1168	31.3161	25.0533	11.7655	10.9602	8.85357	59.127	60.6416	42.3227	41.6632	23.6604	20.5546	20.6838	19.7897
MIR208A	TSS10417	chr14:23857804-23857875	0	0	0	0	0	0	0	0	0	0	0	0	0	0	0	0	0	0	0	0	0	0	0	0	0	0	0	0
MIR103A1	TSS10418	chr5:167987900-167987978	0	0	0	0	0	0	0	0	0	0	0	0	0	0	0	0	0	0	0	0	0	0	0	0	0	0	0	0
LOC100507547	TSS10419	chr6_cox_hap2:3591245-3592810	0	0	0	0	0	0	0	0	0	0	0	0	0	0	0	0	0	0	0	0	0	0	0	0	0	0	0	0
OR6K6	TSS1042	chr1:158724605-158725637	0	0	0	0	0	0	0	0	0	0.126655	0	0	0	0	0	0	0	0	0	0	0	0	0	0	0	0	0	0
CDK5	TSS10420	chr7:150750898-150755052	11.7276	10.7618	15.4951	5.05406	12.3222	14.924	23.324	16.6308	20.6556	21.5045	18.019	14.1671	23.8781	13.7446	17.1761	19.972	2.0285	3.46402	2.45146	2.20945	11.1544	49.8727	1.38955	13.9846	3.33154	8.92603	5.67501	6.24526
RTBDN	TSS10421,TSS20906,TSS27708,TSS372	chr19:12936290-12946242	0	0	0	0	0.293739	0.551007	0	0.45534	0.486654	0.311054	0.156419	3.01223	0.610885	0.735556	0.533817	1.61418	1.36993	0	0.198773	0	1.43136	0	0	6.99406	0	0	2.29654	0.613227
TMEM119	TSS10422	chr12:108983621-108991894	0.0662621	0.413817	0.777559	4.55554	3.60326	3.73015	1.44929	13.9603	5.68212	3.42508	13.5386	6.51449	12.894	3.86604	12.4291	18.4587	1.27299	0.234194	0.128577	0	2.21071	4.78055	0	0.563864	0.606887	6.11217	0.633747	0.391862
SYP	TSS10423	chrX:49044264-49056661	0.222351	0.289291	0.200796	1.16772	0.46447	0.459467	0.328383	2.47788	1.8529	0.497778	0.853734	6.28411	1.72535	0.197657	2.07056	1.9648	1.75741	0.327316	0.503119	1.15947	2.33591	0.11874	1.07805	8.35761	1.29539	0.212037	2.45096	0.986411
GEN1	TSS10424,TSS8152	chr2:17935176-17966632	3.63397	2.72275	2.82145	1.50658	2.43686	3.5588	3.13145	3.9873	2.71685	4.5477	2.01862	2.64807	3.75568	4.01415	4.6172	6.71315	3.14126	0.220527	0.457616	0.558914	4.31768	1.06892	0.224073	2.76628	1.10856	1.45871	0.960718	1.85323
ZNRF3	TSS10425,TSS15312	chr22:29279754-29453476	1.75176	2.23234	1.98358	1.90632	2.6042	2.74499	3.47	2.76288	3.67124	4.48835	2.04532	3.14524	2.75972	2.86123	3.09986	3.70953	2.19308	0.376889	0.977179	0.398091	6.73685	1.03647	3.12385	3.34131	1.40924	0.975157	2.17371	0.939684
C2orf53	TSS10426	chr2:27359714-27362332	0	0	0	0	0	0	0	0	0	0	0	0	0	0	0	0	0	0	0	0	0	0	0	0	0	0.190224	0	0
PMFBP1	TSS10427,TSS28430	chr16:72152995-72206349	1.38576	1.72289	0.324023	3.34487	0.116784	0.597665	0.696033	2.93766	3.4889	1.57235	0.38503	2.03675	0.574376	1.51861	2.60216	1.26939	4.55292	2.63224	2.74131	2.26489	15.2858	43.5085	5.97761	22.0009	3.56533	3.52171	1.61651	14.359
DDX39B	TSS10428	chr6_dbb_hap3:2783576-2795830	0	0	0	0	0	0	0	0	0	0	0	0	0	0	0	0	0	0	0	0	0	0	0	0	0	0	0	0
MEX3C	TSS10429	chr18:48700919-48724051	0.71757	2.93276	6.88698	4.42106	5.99936	6.31951	13.9338	7.60906	9.99781	8.44224	6.53005	6.36589	10.7793	3.51991	6.20165	8.9939	4.6392	1.56831	0.861289	1.32239	5.29695	2.98439	2.10031	3.86015	3.09682	3.37816	3.06355	2.82722
LINC00158	TSS1043	chr21:26758132-26804013	0	0	0	0	0	0	0	0	0	0	0	0	0	0	0	0	0	0	0	0	0	0	0	0	0	0	0	0
ANKRD20A1	TSS10430	chr9:67926760-67969840	39.4177	26.0687	14.2621	56.3562	19.9138	21.8826	18.8374	8.4924	19.2686	12.3186	6.37064	26.9531	17.6659	8.35782	18.5552	9.66167	98.3055	22.7094	23.5026	28.731	99.9834	63.6214	62.9776	257.2	30.3251	11.2423	35.8785	47.1818
ARID4A	TSS10431	chr14:58765221-58840451	13.8548	24.8796	30.5479	11.5083	12.8454	14.2856	27.4387	21.7174	28.9832	22.5665	17.7352	20.7	26.6641	19.3635	25.844	21.1474	15.4138	5.2467	6.02322	7.24778	40.0939	51.5527	43.6022	70.2731	9.71584	14.3428	12.4506	15.178
ISM2	TSS10432	chr14:77940737-77965210	0	0.105836	0.0305962	0	0.0772072	0	0	0	0	0.0146858	0	0	0	0	0.00691748	0	0	0	0	0	0	0	0	0	0	0.0484742	0	0
ZBTB49	TSS10433	chr4:4291923-4323513	1.99567	0.944197	2.94681	2.77179	1.27362	1.98625	4.05129	2.95225	4.73584	3.17067	2.13346	3.5628	4.15065	2.02315	3.99597	2.21313	5.88111	0.801755	1.0565	0.645402	3.95055	4.0744	8.45871	3.34478	2.44289	2.01048	1.73548	2.95006
SNORD84	TSS10434	chr6_ssto_hap7:2839682-2839760	0	0	0	0	0	0	0	0	0	0	0	0	0	0	0	0	0	0	0	0	0	0	0	0	0	0	0	0
MIR4251	TSS10435	chr1:3044538-3044599	0	0	0	0	0	0	0	0	0	0	0	0	0	0	0	0	0	0	0	0	0	0	0	0	0	0	0	0
MIR939	TSS10436	chr8:145619363-145619445	0	0	0	0	0	0	0	0	0	0	0	0	0	0	0	0	0	0	0	0	0	0	0	0	0	0	0	0
PLEKHG5	TSS10437,TSS1491,TSS18517,TSS20834,TSS21883,TSS24031,TSS4824,TSS7413	chr1:6526151-6580121	23.7652	16.7637	17.6732	9.41962	17.0893	14.9057	7.31697	9.61186	18.8767	6.04914	6.61896	12.491	14.6537	14.7773	12.9063	15.9171	11.0917	2.71439	2.14876	3.36248	54.3096	65.03	26.4515	27.9729	4.05705	13.8084	2.40616	8.0308
PFDN5	TSS10438	chr12:53689234-53693234	632.156	563.094	479.883	513.965	680.14	622.269	631.468	832.978	883.995	725.044	749.541	803.185	884.226	554.003	735.476	995.784	388.078	231.611	294.826	253.382	931.818	509.239	608.789	465.596	420.142	588.816	440.834	397.453
OR5AN1	TSS10439	chr11:59131931-59132867	0	0	0.0998729	0	0	0	0	0	0	0.190096	0	0.0694833	0	0	0	0	0	0	0	0	0	0	0	0	0	0	0	0
USP17L1P	TSS1044	chr8:7189908-7191501	8.49395	7.7333	5.15338	0.242088	2.23533	2.88442	0.943564	2.78543	4.05057	5.19352	1.53182	5.14321	8.0988	4.34211	14.8484	6.91229	10.8797	10.3294	2.85709	1.93582	17.5013	30.1412	6.46171	25.6809	2.96554	1.54774	2.60671	5.29883
NIF3L1	TSS10440,TSS5141,TSS6296	chr2:201754049-201768655	16.1424	16.6535	14.5019	2.50237	21.4853	21.8893	18.4805	17.8597	16.4293	18.5865	14.4948	19.7352	13.503	19.9304	26.5876	17.6101	5.56681	3.52511	4.76996	4.36669	21.1887	42.9395	23.9282	12.9632	4.48304	10.9468	14.9933	6.19327
WEE2	TSS10441	chr7:141408152-141431071	0.116009	0	0.0261671	0.124621	0.198066	0	0.0481684	0	0.218916	0.0754007	0.0145107	0.146182	0.0512558	0.0858496	0	0.0404273	0.524875	0.15382	0	0	0.0806157	0	0	1.11048	0	0	0	0
COMMD8	TSS10442	chr4:47452810-47465676	9.19761	7.60157	7.78331	4.64914	9.36115	9.49253	13.3159	12.8047	10.8401	13.2744	14.3463	10.7229	10.179	17.1006	11.4931	12.3579	0	2.02481	3.39749	2.49439	2.07234	0	1.30847	8.9278	1.5708	4.99068	8.98391	6.21079
FGD6	TSS10443	chr12:95470524-95611240	6.46311	12.8584	19.7383	6.50354	7.2859	8.39709	24.0246	9.79005	11.0087	16.037	7.62752	6.3126	16.3974	22.8128	8.3413	13.9853	7.76832	2.42583	2.09283	2.34513	9.07059	2.66443	7.58463	8.79367	3.27493	3.39539	3.70308	4.33213
UBD	TSS10444	chr6_cox_hap2:1042198-1046512	0	0	0	0	0	0	0	0	0	0	0	0	0	0	0	0	0	0	0	0	0	0	0	0	0	0	0	0
SSFA2	TSS10445	chr2:182756471-182795464	96.1686	103.606	123.596	101.665	68.5077	68.933	147.264	78.2753	95.0138	118.598	62.9416	75.3968	73.3843	126.595	67.4091	125.686	132.365	109.329	103.248	100.59	114.746	496.832	126.6	227.069	196.109	75.3295	166.088	100.526
KIF17	TSS10446	chr1:20990506-21044317	0.325296	0.507897	0.482058	1.53156	0.0572599	0.325019	0.308769	0.592993	2.12715	0.705232	1.23174	1.91818	1.23235	0.536529	1.70867	1.97603	0.368562	0	0	0.0330962	0.172245	0	0.169237	0.889918	0	0.166124	0.0741495	0.412009
TNF	TSS10447	chr6_dbb_hap3:2828884-2831653	0	0	0	0	0	0	0	0	0	0	0	0	0	0	0	0	0	0	0	0	0	0	0	0	0	0	0	0
CERS3	TSS10448	chr15:100940599-101084925	0.18009	0.0117159	0.101478	0	0	0	0.215951	0.0169392	0.0212425	0.0390167	0.0337625	0.0473398	0	0.107739	0.00104679	0.0122323	0	0	0	0	0	0	0.619192	0	0.206416	0	0	0
CD180	TSS10449	chr5:66478103-66492617	0.46128	0.925961	0.981448	1.46296	1.80105	1.65064	1.53252	0.956477	3.41942	1.18496	4.55207	1.78575	3.39744	3.35675	1.74825	2.29746	0.372363	0.174681	0	0.0468742	0.549629	0	0	0.140189	0	9.73025	0	0.0649501
NCOA4	TSS1045,TSS5055,TSS977	chr10:51565107-51590734	76.2395	83.4727	90.949	50.9321	132.399	125.082	115.622	131.919	106.208	143.941	129.089	100.726	117.364	99.6308	129.885	98.2537	46.2793	21.9651	20.0062	24.2321	69.6966	28.2842	39.8449	47.7934	27.8899	28.2255	46.4786	30.2619
AGPAT1	TSS10450,TSS26074	chr6_cox_hap2:3606663-3616569	0	0	0	0	0	0	0	0	0	0	0	0	0	0	0	0	0	0	0	0	0	0	0	0	0	0	0	0
CHD8	TSS10451,TSS14789	chr14:21853352-21905457	45.4476	47.5075	48.1324	21.2728	24.5923	21.4277	55.2115	39.3004	46.6067	49.6069	29.1408	41.0387	46.7235	39.2408	50.7984	54.3829	34.8373	9.67684	12.812	14.3712	66.6234	40.9161	38.6572	50.345	14.6591	24.0159	16.5465	18.4233
RRAGD	TSS10452	chr6:90074334-90121995	1.26895	1.95379	3.65263	2.67589	8.96376	7.32888	1.02882	3.38208	3.65916	2.69575	3.97145	6.53532	5.30247	2.86518	5.88281	3.69792	1.15912	1.65325	1.23353	1.25525	3.63918	3.23068	1.5571	5.99677	2.10199	1.52357	4.18973	2.44729
SNORD113-9	TSS10453	chr14:101411985-101412056	0	0	0	0	0	0	0	0	0	0	0	0	0	0	0	0	0	0	0	0	0	0	0	0	0	0	0	0
ZNF814	TSS10454	chr19:58380746-58400442	7.33704	7.68685	9.60423	4.48089	6.60801	6.55461	3.62298	2.25484	5.42508	2.8235	1.39183	4.03784	3.33499	3.87274	6.89128	2.77527	9.65862	4.79288	5.45995	6.46461	13.1792	1.54438	5.4368	5.98634	1.98483	4.3335	2.2372	3.70967
MIR412	TSS10455	chr14:101531783-101531874	0	0	0	0	0	0	0	0	0	0	0	0	0	0	0	0	0	0	0	0	0	0	0	0	0	0	0	0
FAM76A	TSS10456	chr1:28052489-28089423	2.48195	3.83956	4.3352	6.80902	4.36747	5.01627	13.0561	6.2975	8.61263	7.33159	3.83338	6.23227	7.60133	4.66642	8.61945	8.2303	4.85066	2.13993	1.81564	0.914441	28.0194	12.0527	20.9873	20.4799	2.8847	4.26438	1.94793	5.68429
ZNF236	TSS10457	chr18:74536115-74682682	6.40692	5.67651	6.08163	6.59608	5.41439	6.61016	10.2032	6.6603	12.6678	6.26005	5.35526	11.6527	7.89056	7.27876	12.5016	8.32072	11.7044	3.41547	2.85019	2.67342	30.2845	31.0919	16.0163	21.599	4.68803	6.29384	5.01218	5.65365
OTUD5	TSS10458,TSS14802	chrX:48779302-48815648	24.3806	28.2092	34.0301	15.1303	22.7178	20.2874	36.9741	25.8255	28.7836	33.0951	18.5889	22.7183	31.7249	19.9253	25.4762	32.55	20.5716	6.74618	6.74141	5.67574	44.9831	66.4153	79.3262	39.0645	13.2359	21.0922	11.6898	12.7883
AKAP5	TSS10459	chr14:64932216-64941221	0.185748	0.310742	0.824509	0.190043	0.399374	0.320528	0.477084	0.209955	1.15203	0.931335	0.364408	0.709783	0.984046	0.634956	0.579467	0.636886	0.0602364	0	0.154851	0	0.356183	0	0	0.0564243	0.0774965	0.426446	0.0211734	0.143694
CECR7	TSS1046	chr22:17517459-17539682	0	0.102442	0.592245	0	0	0	0	0	0.0309518	0.142152	0.0164217	0.0413499	0.0966506	0	0.122154	0	0	0	0	0	0	0	0	0	0	0.0234583	0	0.12934
SLC22A25	TSS10460	chr11:62931295-62997124	0.113847	0	0	0.0815268	0	0	0	0	0	0	0	0	0.100741	0	0	0.159212	1.30124	0.200716	0	0	0	0	0	0	0	0	0	0
RANBP10	TSS10461	chr16:67757004-67840555	5.09278	4.28172	5.39717	6.42961	5.31418	6.50564	6.52959	4.06148	6.82431	6.37499	3.62055	5.17882	5.44876	4.06499	4.62756	5.54358	5.8876	1.61806	1.17437	2.30213	13.5565	5.5132	10.642	18.3276	3.15886	3.48659	2.89097	4.3239
KHDC1	TSS10462,TSS25029	chr6:73951037-74019938	1.05332	1.22515	0.724819	0.0863254	1.42052	0.123959	0.369706	1.35017	1.91614	1.16697	1.0984	0.881823	0.758792	0.692366	0.991985	1.12411	0	1.53269	0.672293	1.96655	1.04736e-06	0	4.98324	4.78291	2.24337	1.19392	0	0.258587
SOX7	TSS10463	chr8:10581277-10588022	15.4693	5.67284	1.16703	0.827931	2.02039	2.44424	2.8494	0.363142	2.28551	1.31195	2.27194	1.33522	1.8484	1.04272	0.58904	2.09073	0.996618	0.389357	0	0.274237	0.280515	0	0.734557	1.05389	0.527446	0.590283	0.0219455	0.325462
TARDBP	TSS10464	chr1:11072678-11085549	42.5873	60.1548	73.2221	34.3272	74.3571	82.2478	63.8578	53.8233	67.202	59.726	47.2367	51.5858	62.5604	63.2706	69.1707	72.2244	62.0598	15.7961	18.3162	20.2357	90.8078	22.2359	56.3791	100	29.0482	38.8382	30.7785	29.971
MEA1	TSS10465	chr6:42979966-42981618	24.8743	37.8825	43.815	24.3804	33.2439	34.0151	56.8014	89.6845	50.5006	51.4809	42.1539	40.5718	49.4508	40.3626	46.1075	63.3744	22.4935	13.7506	19.7024	9.38009	40.7106	38.8504	53.8023	24.1988	21.8107	31.4979	20.7797	22.3617
RCHY1	TSS10466	chr4:76404246-76439640	1.18154	3.10032	3.08579	2.25013	5.11109	4.14349	3.75422	4.51464	4.77099	3.97985	3.45051	3.68303	3.23424	4.22169	4.0967	3.36961	1.61555	0.661689	1.10888	1.14875	3.11529	0	3.07232	6.44308	1.59119	1.75751	2.76175	1.87756
INTS8	TSS10467	chr8:95835517-95892721	30.9992	35.334	27.7909	21.0774	21.5971	22.329	22.7314	30.0493	26.9686	28.5317	25.5793	23.9088	28.0395	28.5081	30.3078	25.7187	18.1048	6.17189	6.52523	8.55272	29.024	13.5474	20.8118	32.971	15.6912	13.3077	14.593	14.8206
ICK	TSS10468	chr6:52866097-52926600	5.37466	8.39194	16.2214	5.07858	11.66	9.57154	16.1742	17.4535	9.50767	10.0715	7.87056	9.5287	12.7217	7.8814	13.0623	12.8649	4.43872	3.56225	3.17445	2.16514	13.3249	6.47472	7.65627	6.52214	1.87826	2.59288	3.78323	2.97848
ACTA2	TSS10469,TSS2574	chr10:90694830-90751147	507.996	2235.31	4730.16	560.11	1518.42	1448.96	378.042	592.928	837.27	566.904	2313.73	686.966	2998.89	855.44	806.028	2009.2	397.886	68.1892	61.0884	66.3128	343.614	54.3833	717.908	81.4281	55.4549	397.075	69.4555	111.658
MGST3	TSS1047	chr1:165600109-165625372	127.369	181.834	181.823	82.6494	284.888	268.462	268.433	302.868	145.58	209.437	148.232	121.509	176.985	145.606	194.463	175.315	40.4055	25.1201	32.9796	31.1876	53.8583	0.397046	20.3838	40.8196	46.7615	39.014	40.5189	38.471
GPR85	TSS10470,TSS1194,TSS20474	chr7:112720467-112727833	0	0.0284747	0.0493262	0.0019836	0.134826	0.147091	0.0706812	0.256738	0.103325	0.0474412	0.145901	0.0114816	0.365336	0.273328	0.101786	0.355697	0	0	0	0	0.219678	0	0	0	0	0.0391072	0	0.0539074
ATP2C1	TSS10471,TSS13706,TSS1456,TSS27464,TSS7416,TSS9311	chr3:130569368-130735555	236.182	241.908	184.99	98.4503	173.758	188.04	237.81	152.796	206.451	274.909	137.515	169.594	171.268	157.909	205.46	197.473	81.0001	27.6364	21.8679	29.2364	93.5613	20.5958	51.4229	94.8277	36.146	31.4219	52.5959	62.0632
DDX26B	TSS10472	chrX:134654554-134716460	7.93195	7.97164	6.78161	4.1462	6.351	7.50106	4.62964	5.17138	11.2488	4.88874	4.64173	9.01466	9.94659	8.90563	9.09407	8.88968	8.93246	0.604809	1.90425	0.681524	11.7589	0	11.7641	15.8037	1.91893	7.37884	1.89044	2.78418
OPTN	TSS10473	chr10:13142081-13180276	136.977	157.949	200.667	73.4274	207.256	219.687	157.863	170.069	203.538	165.573	122.731	127.388	212.096	173.812	189.138	167.56	77.2071	37.5525	26.5736	21.4303	188.839	206.922	175.882	151.22	52.5269	69.8641	46.1648	39.4301
COTL1	TSS10474	chr16:84599203-84651669	26.5617	20.3383	18.8432	5.0094	26.6732	24.0484	20.4508	23.7801	18.4063	33.2313	21.131	10.9064	31.1794	26.211	18.1481	25.9618	5.13583	0.983649	1.17777	1.44017	13.4488	2.10602	7.16065	2.58923	1.22164	14.1138	3.22885	0.850161
FBXO7	TSS10475,TSS22975	chr22:32870706-32894818	96.9403	102.334	103.671	52.4617	78.3985	73.693	138.588	116.019	119.405	126.021	97.7227	118.085	120.39	92.0852	124.626	123.365	52.7444	32.7573	23.5355	18.8971	82.7749	2.70042	46.3515	76.4322	29.595	42.8667	40.2413	42.0377
TMEM27	TSS10476	chrX:15645440-15683154	0.357575	0.930384	0.755393	0	2.65604	2.01959	2.0816	5.7716	13.3192	1.44606	1.64606	7.29937	0.316456	0.495888	7.89635	5.75248	2.27666	0.210082	0.922116	0.507587	5.25475	0	0	1.77613	0.692706	0.725529	1.99195	4.41181
COL6A3	TSS10477	chr2:238232654-238322850	231.78	261.672	347.31	225.304	279.029	280.172	84.3092	407.949	964.352	518.851	597.733	382.221	1681.77	1319.58	511.451	1369.25	135.04	21.9116	16.7835	16.572	139.432	58.5383	72.498	56.2347	14.3308	452.171	16.2567	52.8161
SENP8	TSS10478,TSS23108,TSS4337,TSS8150	chr15:72406598-72433311	0.599785	1.03001	2.38948	0.687215	1.885	1.75294	3.06081	2.1651	1.41401	2.37799	1.80735	2.42361	0.778551	0.713004	2.40663	0.964968	0.539077	0.392838	0.347995	0.51083	0	0.382689	1.3063	2.55367	0.796727	1.41749	1.71834	0.23681
MIR3147	TSS10479	chr7:57472730-57472796	0	0	0	0	0	0	0	0	0	0	0	0	0	0	0	0	0	0	0	0	0	0	0	0	0	0	0	0
C1orf186	TSS1048	chr1:206238881-206288236	0.781662	0.244045	0.732834	0	0.402938	0	5.29178	1.1706	4.42116	4.91096	0.865544	2.42117	1.15403	0.372551	3.14144	5.9724	0.69978	0	0	0	19.5362	0	3.77775	7.65783	0	0.392249	0.745679	0.849549
SPTY2D1-AS1	TSS10480	chr11:18621350-18631802	0.264957	0.310223	0.300084	0	0	0.0358886	0.110208	0.0583301	0	0.143505	0	0.125516	0.117283	0.315222	0	0	0	0	0	0	0	0	0	0	0.219821	0	0.0351296	0
HSPBAP1	TSS10481	chr3:122458843-122512666	8.18152	7.19409	10.6701	9.36092	10.2193	9.52154	11.3593	10.9246	15.1235	12.8355	7.85114	11.0042	12.3652	9.26319	13.7172	14.7782	10.913	3.07023	1.82166	3.87531	14.435	0.751884	22.628	17.0111	4.73008	4.57621	3.81954	3.71039
NDUFC1	TSS10482,TSS1506,TSS23876	chr4:140211070-140223705	39.685	32.3977	36.5864	26.4476	64.5309	69.34	53.3069	46.0958	41.9584	43.845	48.913	42.8656	37.0973	45.0773	47.6655	45.7795	14.4562	12.262	8.17232	16.3351	28.7672	4.30682	7.09006	20.1901	15.6838	20.8792	29.8462	16.5058
GRB14	TSS10483	chr2:165349322-165478360	0.983528	2.69704	4.373	24.9772	4.82785	3.09996	0.628529	4.75926	12.4544	3.01591	1.76204	10.8744	0.691123	1.74877	17.0506	2.8767	42.705	13.1631	17.6064	25.2295	73.3593	0.242377	20.571	55.6953	11.27	4.00434	12.5389	17.3045
SMIM4	TSS10484	chr3:52570620-52574586	24.7291	22.5915	23.8976	25.9568	49.0018	48.6317	30.4952	39.9403	35.1818	29.3226	21.8871	37.2482	32.3012	21.6781	40.0446	40.839	13.5444	8.32933	12.4929	11.3616	15.3018	2.76184	90.6333	15.5021	17.3741	16.2431	9.2581	12.0901
OR5A2	TSS10485	chr11:59189451-59190426	0	0	0	0	0	0	0	0	0	0	0	0	0	0	0	0	0	0	0	0	0	0	0	0	0	0	0	0
FAM212B	TSS10486,TSS27527	chr1:112264685-112298419	0.259666	0.495537	0.285874	0.0211724	0.00839672	0.16267	0.383699	0.49463	0.653513	0.527042	0.59081	0.592844	0.39064	0.119343	0.482643	0.271008	0.0654782	0.0510811	0.0575068	0.226099	0.61434	0	0.83791	0.920273	0.212633	0.095067	0.0805711	0.142043
RPRML	TSS10487	chr17:45055521-45056614	0	0	0.330676	0	0	0	0.101037	0.0801823	0.943235	0	0	0.0575642	0.0537648	0	0.170267	0.319367	0	0	0	0	0	0	0	0.775333	0	0	0	0
CES1P2	TSS10488	chr16:55758836-55784123	0	3.20212	6.63681	6.87321	0.437343	0.844361	0.391744	14.9907	2.96152	18.5053	1.8973	15.8548	4.73743	1.51641	26.5248	2.01523	4.94076	0	0.284744	0	3.19522	0	0	0.125349	1.25489	0.822249	2.23691	0.0871785
CLEC18C	TSS10489	chr16:70207927-70220798	6.10391	1.4506	1.59813	2.38813	1.38287	0.448939	3.4928	0.990467	4.03152	1.61559	0.964515	1.88135	1.20128	5.81381	4.20731	1.78237	5.25042	1.64762	4.02938	0.475704	14.5662	9.42856	14.6883	11.549	2.17733	2.49391	0.648479	3.47439
ONECUT1	TSS1049,TSS9748	chr15:53049159-53082209	0.258345	1.68895	1.36537	42.5881	1.20302	1.73077	14.1803	8.58422	18.7002	2.92111	1.98544	6.53402	0.450722	1.54217	27.5025	4.34718	43.7657	11.5126	14.1578	14.4006	56.5161	117.48	46.5335	120.163	23.1212	7.02861	11.212	19.0915
LRRC43	TSS10490,TSS17735	chr12:122652265-122688018	0.865786	0.600743	1.0003	0.0688809	0.154731	1.24496	0.533058	0.719649	1.66344	0.646087	0.603037	1.11236	0.850878	1.45584	3.09384	3.4639	2.23909	0.424365	0	0.257059	6.33219	0	1.98058	3.46416	0.479808	0.413074	0.216091	0.490605
C2orf80	TSS10491	chr2:209030070-209054773	0	0	0	0	0	0	0	0	0	0	0	0	0	0	0	0	0	0	0	0	0	0	0	0	0	0	0	0
GUCA1A	TSS10492	chr6:42123143-42147794	0	0	0	0	0	0	0	0	0.182519	0.0628858	0	0.18312	0.171162	0.086135	0.631337	0.168969	0	0	0	0	0	0	0	0	0	0	0	0
LOC400456	TSS10493	chr15:95822518-95870329	0	0	0	0	0	0	0	0	0	0	0.0349341	0	0	0	0	0	0.778989	0	0	0	0	0	0	0	0	0	0	0
TIPARP	TSS10494,TSS27637,TSS3481	chr3:156392204-156424557	25.1527	22.1325	20.658	12.0662	21.4036	25.8887	29.7188	18.9302	18.3751	24.3931	35.4156	14.2639	23.1201	33.9556	22.3743	37.3841	25.1864	1.85728	3.75515	2.71806	36.8701	0.536574	72.3318	33.6013	8.3936	5.321	5.55686	15.4929
OAZ2	TSS10495	chr15:64979772-64995462	3.93969	6.45072	7.34164	3.02774	7.34601	6.82452	8.73218	10.1059	10.332	9.94393	11.5891	13.1239	14.2218	10.1221	13.7487	16.1759	5.73653	3.30637	3.6292	2.3893	9.5811	9.37108	6.01256	11.8608	3.63444	4.50428	4.82079	3.83882
HIST1H2AG	TSS10496	chr6:27100816-27101314	762.328	470.727	515.864	171.807	530.288	492.574	68.7199	566.595	105.5	352.221	311.483	68.2334	350.154	507.684	460.417	378.943	80.2574	56.4339	22.8068	13.9995	136.713	0	47.2424	25.2502	22.358	186.457	12.3382	27.9418
NDUFA8	TSS10497	chr9:124906337-124922098	58.5479	51.6562	63.6789	22.5336	126.598	111.705	66.7478	58.6156	44.1115	81.2756	58.3512	57.6555	63.3545	63.6263	72.6723	82.744	21.8604	21.4338	11.2621	16.5754	29.3185	0	31.8239	14.3795	22.5484	24.9552	28.6164	21.7728
ALPK2	TSS10498	chr18:56148481-56296189	0.869828	0.256946	0.423386	0.488266	0.694156	0.813831	0.377123	0.826658	0.820964	0.4533	0.575145	1.12437	4.82225	17.8934	1.33241	4.61945	0.400376	0.0624489	0	0	0.859548	0	0	0.349906	0.0196196	4.07997	0.0656602	0.10415
FASLG	TSS10499	chr1:172628184-172636012	0.59602	0.620341	0.134753	0	0.170056	0.295163	0.357813	0.218576	0.796379	0.387381	0.548082	0.344705	0.351479	0.23586	0.648255	0.69401	0.894833	0	0	0	0.645028	0	0	0	0.949466	0	0	0
SLC25A16	TSS105	chr10:70242089-70287280	9.04957	14.1917	13.796	7.75371	12.6873	10.9172	16.0451	19.5154	12.9957	11.7285	10.6266	15.8698	13.5735	18.7547	12.9831	13.4207	8.38723	3.3531	1.64478	5.85881	16.256	0	3.19849	17.1924	7.69704	8.61224	9.04432	8.96293
DAXX	TSS1050	chr6_dbb_hap3:4567657-4572120	0	0	0	0	0	0	0	0	0	0	0	0	0	0	0	0	0	0	0	0	0	0	0	0	0	0	0	0
SYPL2	TSS10500	chr1:110009099-110024764	0.139374	0.145074	0.607391	2.29574	0.303828	0.61211	0.141421	0.817113	1.05214	0.362347	0.673613	0.36574	0.588253	0.158031	0.496908	0.355937	0.631385	0.205451	0.767202	0.363805	1.07578	4.02966	2.66834	5.92865	0.832562	0.39842	0.759508	0.480545
TNS3	TSS10501	chr7:47314751-47621742	31.1916	27.953	37.0023	37.9249	31.6933	31.6192	34.6256	53.1089	49.9051	32.843	42.0888	48.5334	73.4615	40.8099	62.9673	53.2742	42.7274	15.7035	14.4937	12.6211	81.2244	46.049	65.6824	74.8872	27.6386	20.2553	24.3439	29.0456
OR2F2	TSS10502	chr7:143632325-143633279	0	0	0	0	0	0	0	0	0	0.325009	0	0	0	0	0	0	0	0	0	0.151521	0	0	0	0	0	0	0	0
COL13A1	TSS10503	chr10:71561643-71718904	2.3794	1.70125	1.48883	2.12934	0.523192	0.531447	1.47911	2.89302	12.4845	6.42136	1.95136	1.77933	6.65361	2.11344	3.59427	6.01881	5.19029	1.56482	0.0614885	0.46542	4.49058	0.914748	8.94301	5.96508	1.45248	3.64969	0.696448	4.08241
FUT9	TSS10504	chr6:96463844-96663488	0	0.0414457	0.220966	0.0380209	0.310662	0.36296	0.066057	0.612426	0.0062637	0	0	0.062619	0.00390485	0.0430912	0.00616281	0	0.0754284	0.0587884	0.0129188	0.0378444	0	0	0	0.902917	0.0332469	0.0994976	0	0.0261248
ZNRD1	TSS10505	chr6_apd_hap1:1269272-1272917	0	0	0	0	0	0	0	0	0	0	0	0	0	0	0	0	0	0	0	0	0	0	0	0	0	0	0	0
EFHD1	TSS10506,TSS23938	chr2:233470766-233547491	0.553071	0.719556	0.791618	0.0842127	0.268804	0.622099	0.58734	1.13569	2.73879	0.678989	3.88206	0.959363	3.55984	1.06647	2.14767	2.63929	0.264312	0	0.113735	0.0834726	0	5.45471	5.80941	0.500681	0.229931	0.197887	1.0645	0.232147
ITIH1	TSS10507,TSS13046,TSS1920,TSS21204	chr3:52811601-52826084	1.09646	0	0	0	0.129785	0	0.0841038	0.375071	0.335766	0.262698	0.798654	0.307063	0.290874	0.225014	0.603083	0.238387	0.942869	0.26919	0.147235	0.046019	1.35467	0	0	1.10112	0.210183	0.0543043	0.302501	0.210108
GALNT14	TSS10508,TSS6162	chr2:31133330-31361592	40.52	27.7437	12.8059	4.58463	0.502579	1.30311	9.40666	10.3816	6.44204	1.56427	7.57023	8.06935	13.6924	12.0627	8.82499	6.61329	4.21005	1.69189	2.60101	1.98592	10.937	2.17761	5.4942	8.207	2.50152	0.514266	2.60566	2.12659
OR4A16	TSS10509	chr11:55110676-55111663	0	0	0	0	0	0	0	0	0	0	0	0	0	0	0	0	0	0	0	0	0	0	0	0	0	0	0	0
PC	TSS1051,TSS27966	chr11:66615996-66725847	7.30293	5.39617	5.96485	2.24998	8.30462	10.0897	9.16253	11.6711	8.78964	6.30261	8.91188	9.8072	9.38762	4.16435	7.46246	11.5572	3.5174	0.939358	2.50671	1.49447	7.70483	6.96687	1.89733	8.37587	2.82189	2.56249	4.00488	3.37804
HCN1	TSS10510	chr5:45255051-45696220	0	0	0.0555916	0.227463	0	0.0378612	0.634331	0.0930587	0.174869	0.0229364	0.0352263	0.299748	0.129799	0.0885616	0.229457	0.607308	0.581348	0.453217	0.635312	1.08154	0.00816492	0.113676	0.521571	2.32592	0.190265	0.0440987	0.281655	0.529733
OR2J2	TSS10511	chr6_qbl_hap6:444719-445760	0	0	0	0	0	0	0	0	0	0	0	0	0	0	0	0	0	0	0	0	0	0	0	0	0	0	0	0
CLEC3A	TSS10512,TSS3588	chr16:78056442-78066001	0	0	0	0	0	0	0	0	0	0	0	0	0	0	0	0	0	0	0	0	0	0	0	0	0	0.0776502	0	0
F11R	TSS10513	chr1:160965000-160991133	61.3739	56.3952	42.516	12.2897	56.0538	63.4963	99.5101	64.3706	31.1157	72.7876	20.9505	21.4601	30.3317	40.941	42.2232	51.9983	19.8241	6.87638	5.07054	7.42602	24.7673	2.08234	15.4305	8.49209	11.8813	7.26523	12.5984	12.7192
HMGB2	TSS10514,TSS25276,TSS7438	chr4:174252526-174255595	36.7747	50.393	50.3689	14.5105	45.5115	53.2287	15.1523	35.2568	18.2994	33.6358	28.8717	15.0468	33.6444	37.8834	28.5341	41.2759	7.77454	6.44596	5.93713	7.69728	24.0707	23.9558	20.9727	11.9673	7.08607	13.3354	6.64034	5.24544
PFKFB3	TSS10515,TSS18157	chr10:6186842-6277507	50.1539	44.3525	47.3931	37.5988	33.5587	35.2248	115.924	28.0397	48.4328	60.2951	73.1069	26.605	54.9203	120.364	96.0824	109.175	59.6346	4.83012	3.25445	3.03381	265.473	44.4061	299.67	58.1917	13.9252	15.7708	6.15416	16.1228
BCRP2	TSS10516	chr22:21457304-21476575	0.344923	0.224021	0.15694	0	0.0552099	0.308025	0.0723182	0.0815927	0.00457002	0.124721	0.059271	0.109951	0.148828	0.108864	0	0.115829	0	0	0	0.0183696	0.0940119	0	0.0104377	0	0.0370864	0.0364996	0.00771974	0.0382104
TSPY4	TSS10517,TSS18001,TSS29937	chrY:9195451-9368285	0	0	0	0	0	0	0	0	0	0	0.00439477	0	0	0	0	0.572728	0	0.102197	0	0	0	0	0	0	0	0	0	0
OR10J5	TSS10518	chr1:159504867-159505797	0	0	0	0	0	0	0	0	0	0	0	0	0	0	0	0	0	0	0	0	0	0	0	0	0	0	0	0
UBQLN1	TSS10519	chr9:86274877-86323168	49.4383	43.0463	43.3759	31.8321	101.086	96.6739	53.1819	46.1878	41.6493	54.7976	37.605	38.7682	44.4614	33.159	43.258	61.966	26.2362	12.3908	10.8894	11.1076	42.0218	8.89518	48.1708	45.9311	21.7409	19.4675	21.0012	18.8088
GPR89C	TSS1052	chr1:147425566-147465755	0.00120951	0.000400023	0.000129128	0.000109191	1.59589e-05	7.81298e-05	1.18761e-05	6.09395e-05	4.02097e-05	0.0808663	2.62784e-05	2.23899e-05	3.49376e-05	2.38431e-05	2.51276e-05	0.639236	0.00028427	0.000173215	1.56267e-05	0.000157782	2.4948e-05	2.97091	3.37869e-05	4.54221e-05	4.42999	2.24486e-05	3.43464e-05	6.71719e-05
SNRK-AS1	TSS10520	chr3:43388410-43393454	3.85579	3.32693	3.88921	2.5797	3.07353	3.54818	5.82708	4.52884	8.0904	5.13307	4.79541	5.64037	5.92413	3.06221	4.55436	5.84075	3.61819	2.33285	1.92154	1.69721	4.58226	3.1769	20.1479	10.6832	3.27655	1.99441	2.64975	3.89877
HCG27	TSS10521	chr6_cox_hap2:2680309-2686515	0	0	0	0	0	0	0	0	0	0	0	0	0	0	0	0	0	0	0	0	0	0	0	0	0	0	0	0
BCAR1	TSS10522,TSS13281,TSS19626,TSS28999,TSS29279,TSS337,TSS5544	chr16:75262927-75301951	14.9149	11.1502	13.1033	6.06132	17.9918	17.8919	21.094	11.2343	15.0701	20.4025	8.79835	8.4366	17.4589	17.8682	10.5609	15.9654	8.95324	1.55	2.54082	2.00966	18.9587	14.5375	19.9531	11.6128	5.54257	5.28417	2.54797	5.45648
LINC00087	TSS10523	chrX:134229014-134232733	0.0635722	0	0.0286878	0	0.0180963	0	0.0351993	0.0838815	0.0599791	0	0	0.100152	0.0905177	0	0	0	0	0	0	0	0	0	0	0	0.0794095	0	0	0
SMTNL2	TSS10524,TSS3600	chr17:4487275-4511614	0	0	0.0429204	0	0	0	0.184134	0.724188	0.223884	0.154645	0.642478	0.359368	0.475869	0.0845136	0.222591	0.818616	0.213918	0	0	0.404737	0	0	0	0	0	0.101919	0	0.515101
PTGES3	TSS10525	chr12:57057124-57082078	112.906	137.865	123.591	76.1061	151.988	150.347	125.867	164.259	84.8767	197.449	121.43	91.5338	116.347	135.85	142.962	158.838	33.2287	19.6686	17.1223	17.6809	75.223	2.91886	27.5414	63.8027	34.9066	47.1059	42.8132	31.9428
CISD1	TSS10526	chr10:60028861-60049019	3.02958	5.06775	3.32453	1.36374	7.20556	7.91761	3.7883	4.91292	3.02104	3.54433	4.53354	4.42169	3.77612	4.28678	3.95186	4.83435	0.878426	0.534844	0.67101	0.492156	0.882919	0.554048	0.174782	1.28935	2.19577	1.45537	1.58585	1.02436
ARHGAP29	TSS10527	chr1:94634462-94703307	26.7888	28.4461	18.2643	12.0817	6.84844	8.20861	25.7534	14.6064	30.3154	12.4609	16.9913	21.1699	21.4603	11.4357	27.3647	17.6057	13.7688	3.28517	6.07025	5.58093	19.2192	4.01257	8.48807	20.5126	6.02073	3.45811	7.98401	10.7509
OR2W3	TSS10528	chr1:248058888-248059833	0	0	0	0	0	0	0	0.286766	0	0.0469707	0.657182	2.74674	0	0.389023	0.101594	0.991385	0.241047	0	0	0	0	0	0	2.3105	0	0	0	0.107286
HTR3E	TSS10529,TSS11545	chr3:183814851-183824783	0	0.46303	0.263617	0.070774	0	0.0801057	2.02801	0.076708	0.545037	0.149929	0	0	0	0	0	0	0.333956	0	0	0	0	0	0	0	0	0.141508	0	0.146282
LRRC28	TSS1053	chr15:99791651-99926498	3.4094	5.42485	8.97334	9.39017	8.06074	8.13393	16.7261	14.1452	12.0552	18.5132	9.2315	11.3052	15.3233	14.0524	13.2215	16.024	8.1371	7.50713	5.70226	7.81419	3.16547	0.626873	23.1017	26.8022	12.7296	6.29384	10.2495	9.12795
FDCSP	TSS10530	chr4:71091787-71100968	0	0	0.982084	0	1.61573	0.474107	2.61926	0	21.8523	0.554201	0.218186	0.408043	71.2341	1.55092	1.0083	45.3871	1.39057	0	0	0	0	0	0	0	0	64.3848	0	0.212199
LOC149086	TSS10531	chr1:31971838-31974167	0	0.131332	0	0	0	0.0914502	0	0	0	0	0	0	0	0.150483	0	0	0	0	0	0	0	0	0	0	0	0	0	0
MIR663B	TSS10532	chr2:133014538-133014653	0	0	0	0	0	0	0	0	0	0	0	0	0	0	0	0	0	0	0	0	0	0	0	0	0	0	0	0
TRIM49C	TSS10533	chr11:89764273-89775193	0	0	0	0	0	0	0	0	0	0	0	0.331728	0	0	0	0	0	0	0	0	0	0	0.105337	0	0	0	0	0
CCDC15	TSS10534	chr11:124824016-124911385	0.765588	2.03912	1.7691	1.74163	1.9078	2.57897	2.06871	1.48511	1.89109	0.81746	1.02441	1.50315	1.35259	1.93135	2.57579	1.38001	4.0809	2.24067	0.656261	0.545052	2.77379	3.68969	1.83986	12.1643	0.656953	0.772395	0.754224	0.576711
GPR161	TSS10535,TSS20236,TSS27186,TSS827	chr1:168048779-168106905	0.965665	1.1993	1.10659	0.432353	0.510868	0.335673	0.327785	1.0524	1.88944	1.93263	1.28529	0.662877	1.93999	1.17319	1.02973	1.86975	1.15868	0.699673	0.640571	0.752984	0.132811	0.737491	2.68351	1.4928	1.81218	0.948296	1.37491	0.713014
MIR4482-1	TSS10536	chr10:106028093-106028163	0	0	0	0	0	0	0	0	0	0	0	0	0	0	0	0	0	0	0	0	0	0	0	0	0	0	0	0
LOC440910	TSS10537	chr2:132036862-132057392	0	0	0.193515	0	0	0	0	0	0	0	0	0	0	0	0	0	0	0	0	0	0	0	0	0	0	0	0	0
IRS2	TSS10538	chr13:110406183-110438914	33.2148	16.693	16.0941	6.22389	6.76473	9.14481	13.125	9.67915	15.8365	15.9505	11.939	8.12643	20.5258	12.037	9.95663	17.0936	7.16247	3.10826	1.91036	2.78124	17.259	3.83283	34.7232	6.52486	4.98845	3.90993	3.10982	3.19032
RACGAP1	TSS10539	chr12:50382944-50419307	20.0125	20.9578	11.1359	2.76886	22.8007	17.424	4.17355	23.2912	4.79438	16.8088	10.817	4.78439	9.95578	11.704	12.1538	12.124	1.74978	1.36721	1.07246	1.02193	2.73765	4.43217	1.74193	3.75952	0.64421	2.96116	0.979781	1.57825
COL1A2	TSS1054	chr7:94023872-94060544	1717.23	2069.59	3139.39	1844.11	3220.94	3246.36	1276.46	4559.72	8895.28	5346.68	7037.86	4773.06	0	0	6413.57	0	1428.21	134.728	78.431	79.8956	1557.7	69.7113	706.896	339.748	167.379	7287.16	163.091	319.772
GPR113	TSS10541,TSS21907,TSS2725	chr2:26531040-26569685	0.218479	0.383758	0.172449	0.0912402	0.134587	0.230245	0.51376	0.600001	0.473688	0.485209	0.544194	0.711015	0.209132	0.113058	0.729166	0.190304	0.810203	0.140399	0	0.3492	3.36797	0	1.89935	2.86801	0.0632095	0.503968	0.544373	0.672734
DPPA2	TSS10542	chr3:109012634-109035364	0	0	0	0	0	0	0	0	0	0	0	0	0	0	0	0	0	0	0	0	0	0	0	0	0	0	0	0
ZNF704	TSS10543	chr8:81540685-81787016	2.52875	2.00644	2.61242	5.40231	0.943172	0.881774	4.81677	5.80258	6.2094	3.8244	2.34691	4.36064	4.54944	1.04759	5.81148	5.57619	7.61262	2.46848	1.44605	2.59702	7.00347	4.95862	13.0544	11.9093	5.37534	2.5798	4.30075	5.71429
AKAP1	TSS10544,TSS1520,TSS1945	chr17:55162552-55198710	30.7247	37.3742	64.5198	8.78899	38.9649	43.0986	62.702	30.288	22.6817	31.3079	17.3336	18.1138	29.7044	13.414	24.746	28.6487	13.1522	7.06781	7.20528	6.60017	23.1619	6.38305	15.749	28.733	14.1313	8.92908	12.604	11.2843
ARSG	TSS10545,TSS21200	chr17:66255322-66417000	1.58807	1.99433	1.93241	0.148336	1.55327	2.79034	2.77206	3.28008	5.34158	5.62459	3.50877	5.11345	5.69616	5.09279	6.39618	5.63405	6.16241	0.182994	0.401865	0.491078	20.2223	19.3674	23.6619	11.8985	0.215552	3.57978	0.605299	1.87165
CIB3	TSS10546	chr19:16272178-16284286	0	0	0	0	0	0	0	0	0.16127	0.222743	0	0	0	0	0	0	3.00737	0	0	0	0	0	0	0	0	0.247011	0	0
PCDHB14	TSS10547	chr5:140603077-140605860	15.1695	10.8627	30.209	29.3024	64.9021	60.1364	35.4874	19.7239	26.126	48.2096	10.9282	31.907	32.1679	12.0749	25.4922	48.2178	43.3161	3.84594	11.9508	3.11609	31.5997	70.9305	37.5126	43.0561	19.2176	7.56933	7.08819	19.2327
GATA4	TSS10548	chr8:11561716-11617509	10.9783	5.90224	6.63221	7.08346	11.2386	11.7018	20.1655	10.4978	3.34711	7.11295	1.65757	5.31701	1.18956	0	2.98685	1.38904	12.6606	12.5462	10.5603	12.384	4.19755	21.6157	26.3859	17.7337	15.4103	3.33125	32.1447	6.86229
LINC00616	TSS10549	chr4:138948576-139051839	0	0.141882	0	0	0	0	0	0	0	0	0	0	0	0	0	0	0	0	0	0	0	0	0	0	0.0188917	0	0	0
RASAL2-AS1	TSS1055	chr1:178060642-178063128	0.232103	0	0.104821	0	0.0661288	0.271167	0.278535	0.102106	0.0729856	0.41904	0.0193773	0.073165	0.205197	0.298089	0.108084	0.107967	0	0	0	0	0	0	0	0	0	0	0.00409934	0
OR2T3	TSS10550	chr1:248636651-248637608	0	0	0	0	0	0	0	0	0	0.092505	0.053917	0.236638	0.441916	0	0.250065	0.30032	0	0	0	0	0	0	0	0	0	0.287436	0	0
MIR548AS	TSS10551	chr13:103934828-103934848	0	0	0	0	0	0	0	0	0	0	0	0	0	0	0	0	0	0	0	0	0	0	0	0	0	0	0	0
ILDR2	TSS10552	chr1:166882440-166944561	0	0.361798	0.502597	0.301728	0.502297	0.440833	0.320419	0.527741	0.447343	0.565907	0.157737	0.483816	0.601296	0.192841	0.381612	0.703197	0.21531	0.0746178	0	0.105082	0.282708	0	0	0.179154	0.00879113	0.0752171	0.0168109	0.0103684
CSF2RB	TSS10553	chr22:37309674-37336479	2.00772	2.51901	5.50829	2.79872	6.6013	6.31821	5.02888	7.91238	18.4904	18.5719	19.1767	11.3309	30.0308	12.5051	10.8821	17.3316	5.69115	0.412442	1.08034	0.255341	2.42343	0	17.1766	2.43979	0.672767	8.94264	0.757896	1.62417
MIR1228	TSS10554	chr12:57588286-57588359	0	0	0	0	0	0	0	0	0	0	0	0	0	0	0	0	0	0	0	0	0	0	0	0	0	0	0	0
FAM110A	TSS10555,TSS28989,TSS7650	chr20:814355-826922	3.01109	1.89838	1.62491	0.331686	2.2163	1.81705	2.15083	3.33911	2.02046	1.95706	0.814164	1.20629	1.74218	2.55467	1.40459	2.99663	0.520594	0.204079	0.0989806	0.164362	0.322406	0	1.21462	0.739421	0.288478	0.746335	0.230403	0.171413
PAPOLB	TSS10556	chr7:4897368-4901625	0	0.0640493	0.0924397	0	0	0.0661505	0	0.0360717	0.367755	0.0710994	0.0102516	0	0.0724669	0.0970369	0.038144	0.11425	0.278917	0	0	0	0.11397	0	0.0331915	0.261728	0	0.014656	0	0
IL6ST	TSS10557	chr5:55230924-55290821	23.8255	31.33	37.224	36.809	29.0708	30.1649	42.8011	55.3772	86.2776	51.9859	71.3575	57.5763	66.0208	29.2709	73.4702	63.7494	25.1793	6.77182	9.0747	8.94768	31.7582	10.4691	31.6582	29.1712	13.994	13.8265	15.6791	18.1476
SMCR8	TSS10558	chr17:18218593-18231370	3.37695	3.60091	5.92317	2.93469	4.76959	4.33112	7.47148	5.83747	6.04425	5.16822	4.21442	5.9926	8.40144	5.94684	6.39875	6.70183	3.71845	1.36765	1.162	1.70223	6.21305	0.497336	1.8467	7.44281	2.68981	3.83063	3.36057	1.93582
PCGF6	TSS10559	chr10:105062552-105110891	4.0171	3.75031	2.79547	2.226	2.80328	2.74518	3.37085	5.78674	6.22318	2.86672	3.19589	3.5427	6.2487	4.26001	5.49924	3.87486	1.83736	1.29412	0.236785	1.38923	7.13437	1.6085	1.25507	3.81176	3.00199	2.3009	3.27603	2.36859
ZNF487P	TSS1056	chr10:43932573-43978007	3.68457	1.09712	2.53183	0.090983	1.23476	1.03209	1.72614	2.74092	3.11489	1.62403	1.53206	1.96944	2.29929	1.66215	1.60102	2.63617	1.56897	0	0.245617	0.495821	3.37633	0	2.51022	3.51646	0.738089	0.864568	0.303268	0.815332
PLIN4	TSS10560	chr19:4502191-4517716	3.74128	33.7655	68.0242	22.9857	5.63977	9.33779	3.35953	2.3715	21.3176	0.877126	101.625	148.65	17.4109	1.06522	4.97568	1.4146	25.5077	13.5008	17.4076	20.4614	28.1666	2.00682	9.4595	100.235	5.29334	2.93371	6.20301	15.5486
ACSL6	TSS10561,TSS13721,TSS28714	chr5:131285666-131347761	0	0	0.192834	1.83228	0.149534	0.0293597	0.255309	0.544824	0.911335	0.410712	0.696851	1.97545	0.658678	0.0727039	1.27388	0.835996	2.95788	0.303034	0.717032	0.792405	3.66253	1.36407	0.400845	2.91054	0.781274	0.577363	0.430582	1.68984
LINC00552	TSS10562	chr13:114451483-114454062	0	0	0	0	0	0	0	0	0	0	0	0	0	0	0	0	0	0	0	0	0	0	0	0	0	0	0	0
LHB	TSS10563	chr19:49519236-49520347	25.2766	6.69859	7.0566	11.2748	20.2796	6.26458	8.13981	4.01468	4.038	5.79048	2.94031	7.16922	3.97811	7.83875	6.33545	8.86189	49.0321	28.1155	56.4642	42.4071	25.2515	91.2803	672.815	550.466	33.0569	18.4787	38.553	100.389
INSC	TSS10564,TSS1971	chr11:15133969-15268754	1.61012	1.4503	1.47445	0.443481	0.44065	0.233429	1.93723	0.953268	0.467415	0.617161	2.37085	1.09262	1.3317	0.13904	0.778086	7.16643	1.47032	0.328362	0.120177	0.0881003	4.82032	2.58245	5.38211	6.05991	0.567313	0.487033	0.666403	1.04004
PLAG1	TSS10565	chr8:57073467-57123859	0.300034	1.26882	2.43622	0	0.333677	0.43944	0.525576	0.611463	0.51916	0.0616955	0.154036	0.621136	0.495878	0.93137	0.604048	1.06247	0.170298	0.0885474	0.0243162	0.219826	0	0	0.172066	1.43545	0.135621	0.553595	0.369105	0.0817666
NARF	TSS10566,TSS2388	chr17:80416059-80446143	23.8117	34.5684	31.1107	14.328	14.1635	15.3923	33.0666	19.0323	27.5754	21.2004	29.1531	20.4262	37.6392	34.5449	27.8334	33.8313	19.6295	6.1165	5.81714	6.40373	35.6881	12.9461	16.0384	34.7594	11.6385	14.7372	12.2729	12.2265
MEF2A	TSS10567,TSS16289	chr15:100106132-100256629	12.5453	20.5015	27.0087	17.4637	20.4686	19.818	21.3917	21.1546	28.4888	20.0301	17.9046	22.3637	23.0481	24.6456	25.7157	33.987	12.1901	3.14923	3.8277	3.93393	22.9189	4.42954	20.0999	28.0355	6.90758	8.07135	8.3029	6.11274
MIR4449	TSS10568	chr4:53578848-53578914	0	0	0	0	0	0	0	0	0	0	0	0	0	0	0	0	0	0	0	0	0	0	0	0	0	0	0	0
CCL24	TSS10569	chr7:75441113-75443033	6.17875	11.0204	5.44262	0	49.7496	38.7196	69.4898	20.1469	0	22.8603	2.56658	4.0254	17.0711	2.2133	2.13935	15.8352	3.68377	0	0	0	0	0	0	0	0	0.649174	0	0
PABPC1L2B	TSS1057	chrX:72223351-72225551	0	0	0	0	0.223735	0	0.0076289	0	0	0	0.00690086	0	0.0324726	0	0.00962224	0	0	0	0.0560632	0	0	0	0	0	0	0	0	0.0203704
SPRR2F	TSS10570	chr1:153084612-153085989	0	0	0	0	0	0	0	0	0	0	0	0	0	0	0	0	0	0	0	0.486991	0	3.7853	0	0	0	0	0	0
TMEM170B	TSS10571	chr6:11538459-11583757	0	0.111122	0.375291	1.0194	0.294368	0.0927386	0.275552	0.857971	0.844449	0.52424	0.933841	0.37745	1.20272	0.396298	0.916166	0.636343	0.554279	0.144062	0.0791373	0.202876	0.272891	0	0.88092	2.16169	1.07777	0.225076	0.405696	0.660556
ARMCX3	TSS10572,TSS15177	chrX:100878119-100882831	2.68991	3.86716	4.37164	3.20434	3.8635	4.70877	3.19917	3.44329	4.49827	2.76938	4.26284	4.61373	4.73766	5.1228	4.53379	5.40006	3.20627	0.753501	1.73167	1.66798	1.77646	0	0.689237	2.15264	2.39661	1.50393	2.59066	2.75531
TCF24	TSS10573	chr8:67858735-67874825	0	0.0574262	0	0	0	0	0.0122223	0.0970799	0	0	0	0.0927449	0	0	0.034251	0	0	0	0	0	0	0	0	0	0	0	0	0
C2CD5	TSS10574	chr12:22601517-22697452	19.7052	33.3307	43.3487	24.2856	29.5206	28.7417	65.0262	43.4395	44.0989	40.5657	26.1527	44.1525	35.5428	37.8508	48.9681	41.7495	34.0388	9.87246	11.4592	12.4823	68.7239	15.2637	38.7572	64.1231	15.8699	19.2113	19.1419	18.882
DDR1	TSS10575,TSS12291,TSS22101,TSS2793	chr6:30851860-30867933	55.4794	52.296	70.1788	32.3008	59.484	59.3823	206.542	71.3261	78.7856	171.4	37.2596	60.5533	71.3693	54.2063	97.1679	107.526	35.7706	15.6926	15.2015	13.6058	64.3274	6.55119	28.3281	52.6703	22.2311	16.4116	29.4278	19.1013
ALS2CL	TSS10576,TSS11929,TSS6502	chr3:46710484-46735194	33.1772	21.4705	16.4877	2.84542	29.9213	26.9166	27.0616	11.8592	10.6258	13.7969	3.26864	4.93663	8.82607	17.8721	13.4917	8.31535	9.15991	2.85134	1.73872	3.30552	34.2237	40.6055	33.9985	17.7731	4.38079	6.9435	2.34203	5.53104
DLX3	TSS10577	chr17:48067368-48072588	0	0	0.0933881	0	0	0	0	0.151668	0.0325304	0.0448218	0	0.239058	0.0406365	0.122566	0.128407	0.120236	0	0	0	0.0980957	0	0	0	0	0.195393	0.0986308	0.0549599	0
VPS33B	TSS10578	chr15:91541773-91565833	22.0084	26.9376	27.472	15.1776	28.8962	36.5794	37.8403	27.6073	34.5741	31.2725	16.017	22.7328	28.143	23.983	38.0059	38.2515	19.8014	9.84245	8.63257	9.51793	28.6131	0	18.1457	35.55	12.3851	14.2566	13.1282	10.0432
SLC26A10	TSS10579	chr12:58013692-58019934	1.8728	0.584788	1.28541	0	0.746897	0.282696	0.477123	0.560215	2.87982	1.08738	0.525266	0.708369	1.12581	1.90908	0.313928	1.75079	0	0.132326	0.145284	0.106534	0.0694418	0	3.17796	1.91262	0.0935165	0.723323	0	0.258486
RNF4	TSS1058,TSS12470	chr4:2470794-2517586	13.6993	15.4318	14.8805	13.1671	16.8091	17.2335	20.8075	20.6703	21.2206	23.4124	16.1472	14.3484	20.1121	16.1134	19.2942	22.332	6.92955	3.45192	2.74682	3.54823	17.1198	18.2172	22.9052	11.8867	4.87936	12.0708	9.48364	6.18762
LCE3A	TSS10580	chr1:152595309-152595579	0	0	0	0	0	0	0	0	0	0	0	0	0	0	0	0	0	0	0	0	0	0	0	0	0	0	0	0
WNT1	TSS10581	chr12:49372235-49376396	0	0.0619395	0.0716756	0	0	0	0.0219747	0	0.224551	0.0171902	0.178877	0.0500273	0	0.0235192	0	0.0553701	0	0	0	0	0	0	0	0	0	0.028379	0	0
DHFRL1	TSS10582,TSS5454	chr3:93776765-93782067	1.5173	3.36194	1.77023	1.40625	1.66469	1.81966	3.58851	2.82557	2.71621	2.85538	1.45461	3.29443	1.53743	1.81745	2.40716	2.05122	1.81985	0.276308	2.02044	1.08024	8.30794	0	0	0.379623	1.02303	1.61051	1.21008	1.099
LY6G6E	TSS10583	chr6_mann_hap4:3022645-3024735	0	0	0	0	0	0	0	0	0	0	0	0	0	0	0	0	0	0	0	0	0	0	0	0	0	0	0	0
BHMT	TSS10584	chr5:78407603-78428113	0.179959	0.0561929	0.0324988	4.89731	0	0.0775931	0.00996608	0.0633283	0.345208	0.0311905	0.00901146	0.691954	0.243917	0.0213268	0.385399	0.338924	0	0	0	0.0511907	0.0500412	0	2.12331	1.53149	0.479333	0.154442	0.0860446	0.0709604
JPH2	TSS10585	chr20:42740336-42816218	1.07093	6.66853	16.5922	0.156096	1.23867	0.448922	1.03843	0.319405	1.66265	1.16543	3.71195	1.57288	5.44323	4.0662	0.509003	1.0331	0.94729	0.132384	0	0	0	0	23.1507	0	0	0.0908371	0	0.116854
FLJ30403	TSS10586	chr19:52095035-52097633	0	0.513327	0.297533	0.235464	0.187756	0.563018	0.182256	0.434166	0.878597	0.166216	0.137523	1.31432	0.0646503	0	0.715575	0.268167	1.11975	0.386543	0.530269	0.466936	4.06796	0	0.309557	1.63305	0.0910441	0.39234	0.305365	0.108155
SLC6A7	TSS10587	chr5:149569519-149590635	0	0.0733502	0.08472	0	0.21522	0.202123	0.052003	0	0.0886607	0.0508903	0	0	0.193674	0.875475	0.0873899	0.0490825	0.0638429	0	0	0	0	0	0	0	0.0195785	0.0335744	0	0
STMN2	TSS10588	chr8:80523048-80578410	0.245118	2.67883	5.49939	2.04792	8.52252	6.30254	1.47092	7.58467	15.4536	1.57544	4.29855	38.8135	18.6398	0.461835	13.9341	23.038	4.14804	0	0	0.348489	20.8324	0	0.561033	14.4299	0.577775	0.964423	2.53861	1.32933
LINC00244	TSS10589	chr7:156333184-156333795	0	0.297771	0	0	0	0	0	0	0	0	0	0	0	0	0	0	0.416966	0	0	0	0	0	0	0	0	0	0	0
LOC653160	TSS1059	chr1:35441299-35444307	0.684004	0.228831	0.265081	0.419853	0.780557	0.475041	1.00173	0.817005	1.61285	0.931468	0.196028	0.739764	0.893125	0.695954	1.00198	0.955661	1.21052	0.258616	0	0.48591	1.63148	2.03058	2.4061	0.831835	0.284274	1.46861	0.427958	0.578359
PADI4	TSS10590	chr1:17634689-17690495	0.160132	0.125004	0.470139	0	0.0912633	0.107958	0	0.317016	0.0755293	0.537735	2.62739	0.0504826	0.471931	0.450944	0.0372892	0.279375	0.36138	0	0	0	0.927882	0	8.40899	0	0.29977	0.286372	0.0318946	0
DCAF12L1	TSS10591	chrX:125683365-125686842	0	0	0	0	0	0	0	0	0.073704	0.101537	0	0.639646	0	0.00385215	0.0242225	0.0181407	0.235759	0	0	0	0.217083	0	0.168465	0	0	0	0	0
THAP9	TSS10592	chr4:83821836-83841284	1.64713	1.75961	1.71933	2.70072	1.21992	1.64293	2.14696	1.67713	2.27012	1.50254	1.15923	2.48394	1.73574	2.05098	2.82163	1.41867	2.01339	0.536805	1.13708	0.555505	1.40507	0.6268	1.01699	3.13437	1.93325	0.820825	1.69393	1.43033
TXNL4B	TSS10593,TSS21534,TSS25216	chr16:72118755-72128215	2.40508	1.38063	1.8514	0.709217	2.72895	2.55986	3.52	3.11428	2.92519	4.23264	2.05438	1.76293	2.23014	2.4581	2.42874	2.17088	1.91894	0.437425	1.10304	0.804917	4.62232	3.38869	5.14519	6.1703	1.6193	0.961224	2.17034	3.16463
ZFC3H1	TSS10594	chr12:72003378-72057749	28.4004	33.745	29.8732	21.9204	33.5348	35.1909	30.6241	27.5498	39.0015	25.4624	16.4259	24.1451	35.5871	39.4202	36.5522	37.9415	33.8507	8.75043	8.98331	8.32374	94.6197	138.883	110.245	81.4518	15.302	29.4834	9.94381	24.5834
PCDHGB4	TSS10595	chr5:140767451-140892546	10.5356	7.34872	3.3978	1.51914	6.65618	8.3054	2.93609	2.61637	5.54134	3.38963	2.86114	5.95406	4.10553	4.52636	5.09643	7.15236	9.65066	0.803908	2.03126	1.80868	6.47946	0.51933	28.7719	12.9326	2.63573	2.04889	2.17804	2.59368
RABL5	TSS10596	chr7:100956647-100965093	11.3232	6.14654	6.82678	4.53524	10.5246	9.3433	11.1655	11.0153	10.9522	15.8251	8.30077	9.23894	8.39681	8.07666	10.7913	13.9434	4.46154	6.4091	1.60031	3.32763	15.059	0.833007	0.281243	5.09534	5.75572	4.91818	5.97301	5.03552
GAGE2E	TSS10597,TSS13797,TSS18705,TSS20429	chrX:49188103-49304144	0.0851653	0	0	0	0	0	0	0	0.686263	0.0714963	0	0.036437	0.162643	0.107873	0	0	0	0.21355	0	0	0	0	3.47794	0	0.214631	0.0659021	2.57793	0
GAGE8	TSS10597,TSS13797,TSS18705,TSS20429	chrX:49188103-49313700	0.0851653	0	0	0	0	0	0	0	0.686263	0.0714963	0	0.036437	0.162643	0.107873	0	0	0	0.21355	0	0	0	0	3.47794	0	0.214631	0.0659021	2.57793	0
MESP1	TSS10598	chr15:90293097-90294540	0.169283	0	0	0	0.291125	0.322045	0.375864	0.44747	1.99452	0.183371	0.213178	0.481758	0.0500012	0.100937	0.712387	0.475012	0	0.148817	0	0.119903	0.393353	0	0	0.360587	0.210249	0.424899	0.134526	0.585611
NFKBIL1	TSS10599,TSS5738	chr6:31514627-31526606	4.10351	3.22337	6.39042	4.21609	4.9043	4.66811	4.75928	9.64507	9.13979	6.35362	3.82534	4.91688	5.26996	4.67508	6.31422	5.08833	5.08959	4.31353	2.50813	2.76674	18.961	19.8009	5.90208	9.58258	5.2077	6.93237	2.88163	2.39787
LOC255654	TSS106	chr1:246679340-246687589	0	0	0	0	0	0	0	0	0	0	0	0	0	0	0	0	0	0	0	0	0	0	0	0	0	0	0	0
MGARP	TSS1060	chr4:140187316-140201492	0	0.11209	0.130197	1.95382	0	0.077881	0	0.758882	0.203084	0.46667	0.866685	0.317587	0.466283	0.683877	0.469493	0.150883	0	0.37921	0	0	0	9.59982	1.21517	0	0	0	0.285508	0.567355
NFYC	TSS10600,TSS22432	chr1:41157241-41237275	14.2114	16.7199	19.2633	23.3659	42.0479	50.2821	29.6638	39.6876	33.0159	36.6038	26.8655	31.8958	31.4837	28.7434	37.931	42.3227	17.9384	11.4378	13.3897	11.4616	39.5618	36.374	41.2525	39.8013	10.7179	17.8114	16.5188	15.9724
ENTHD1	TSS10601	chr22:40139048-40289794	0	0	0.089399	0	0.0939902	0.17784	0	0.23233	0.280321	0.143048	0.132205	0	0.408496	0	0	0.2302	0	0	0	0	0	0	0	0	0	0.188851	0	0
ATP6V0C	TSS10602,TSS5445	chr16:2563726-2570224	43.3885	39.8541	49.8336	15.2098	79.7339	74.5485	67.2199	66.8691	35.5395	67.7614	43.5516	50.4467	62.4862	58.9795	50.4349	71.9021	17.5833	7.62772	7.2257	6.3601	27.6434	2.81354	11.6469	9.65941	13.2135	15.8594	18.8152	12.111
AP2M1	TSS10603	chr3:183892633-183901879	132.663	125.166	151.189	43.224	140.494	140.712	166.869	183.638	172.413	222.99	196.994	146.483	237.22	233.287	175.261	234.377	52.4889	21.7343	19.5275	20.0687	99.0141	44.8598	78.3277	74.2679	51.6694	87.121	49.9777	46.72
ZNF585A	TSS10604,TSS19947	chr19:37641000-37663615	7.15133	9.40008	5.20184	1.42042	5.83677	6.06039	3.57217	4.84553	6.7968	6.23622	2.21319	5.095	4.92629	5.44202	5.48357	5.48672	5.54745	1.79439	1.09434	2.18401	2.17051	0.823355	3.6883	4.90441	1.52199	2.12085	1.81366	2.26621
RANBP3L	TSS10605	chr5:36249103-36302011	0	0.772417	0.606234	0	0.161026	0.0761711	0.156554	0.466328	0.200025	0.317319	1.02628	0.445491	3.68155	3.36167	0.855472	0.0985852	0.798309	0.312162	0.0685316	0.0502492	0	0	3.82708	0.902163	0.147076	0	0.309777	0.0696606
MIR1208	TSS10606	chr8:129162361-129162434	0	0	0	0	0	0	0	0	0	0	0	0	0	0	0	0	0	0	0	0	0	0	0	0	0	0	0	0
HVCN1	TSS10607,TSS1787	chr12:111086490-111127617	1.97929	2.57503	4.53409	2.75604	3.98855	1.90275	10.6325	3.55735	11.4605	6.16386	11.7901	6.83911	16.4198	5.3483	5.77909	12.7307	2.7208	1.74508	0.212757	0.936897	1.37743	0	7.17513	2.29347	0.228331	19.9052	1.5318	0.705298
MAP3K12	TSS10608	chr12:53874275-53893444	6.28162	0	8.72627	3.8828	5.19223	7.75791	0	9.39569	17.4091	7.71366	8.05782	10.9095	15.9087	7.46247	9.31378	13.3097	5.25541	0.747759	1.20769	1.34145	30.8261	22.6833	10.3195	19.1238	1.46619	0	1.71468	3.50876
TPTE2	TSS10609,TSS10888,TSS15380,TSS19838	chr13:19997018-20135714	0	2.18664	0.223754	0	0.983149	0	0.0699739	1.21588	0	0.343114	1.01342	0.714193	2.68067	0.197161	0.914497	0.901029	0	0	0	0.0470242	0.0209658	8.58439	4.16839	2.82281	0	2.39576	0	0
AREG	TSS1061	chr4:75310852-75320726	170.359	173.929	139.698	27.2431	100.648	115.772	308.357	52.2242	27.9343	76.4256	165.131	56.554	182.347	201.294	52.7761	192.159	77.1965	0.092192	0	0	316.326	0	294.744	42.579	7.58745	1.49334	0.0624882	12.3234
SNX13	TSS10610	chr7:17830384-17980131	17.2194	20.0767	22.7744	10.5705	12.2432	14.1573	19.8481	19.4992	21.724	15.6253	15.8845	20.3142	17.5312	15.325	26.0842	18.1294	13.3458	5.16925	5.41586	6.02819	23.9859	9.22203	12.9445	25.5788	9.68761	6.97023	9.88955	11.3116
GPR144	TSS10611	chr9:127213422-127239379	0.0616088	0.048095	0	0	0	0	0	0.460634	0	0	0	0	0	0	0	0	0	0	0	0	0	0	0.0747135	0	0	0	0	0.394655
UBE2Q2	TSS10612,TSS26461	chr15:76135621-76193388	20.165	38.6258	59.5521	24.4443	35.2315	37.4286	31.8582	31.2026	43.7364	40.3376	35.2453	27.058	51.8391	42.8843	32.8883	55.2973	17.3299	10.889	8.51932	7.77279	31.3689	44.5868	31.49	27.7136	16.3527	13.8176	12.6318	8.95509
NAIF1	TSS10613	chr9:130823511-130829599	1.0389	0.405515	0.515359	0.260408	1.62529	2.16598	1.22202	1.14212	0.955777	1.26044	0.493623	0.981628	1.04027	0.891476	0.918166	0.814299	0.352765	0	0.302655	0.110913	1.39551	2.25163	1.4074	1.10489	0.627624	0.556931	0.207092	0.690919
HEY1	TSS10614	chr8:80676244-80680098	17.6893	10.7934	1.24772	1.41443	0.720377	0.724356	4.57009	1.80744	6.74054	3.69562	2.23633	5.00079	6.79794	1.9906	3.89696	7.02856	2.1399	1.74419	0.153036	1.9098	0.878982	0	0	3.69811	0.920356	1.94982	0.912761	1.94753
PHYH	TSS10615,TSS16665	chr10:13319795-13342130	39.0405	48.577	54.383	51.9085	116.542	117.355	60.1615	64.5584	53.6112	39.1847	35.9301	50.1379	52.8247	35.0072	46.4813	37.272	35.7573	30.3015	25.4742	25.4791	36.665	39.7954	92.5595	27.0405	58.2142	25.5359	60.32	30.2506
PRKCDBP	TSS10616	chr11:6340175-6341740	1.35625	1.36096	4.6683	0	2.83674	3.95763	2.09839	4.61106	6.2078	8.26896	5.52239	4.04684	12.8842	6.4218	5.35091	7.55421	0.215942	0.51036	1.30556	0.685476	2.52288	1.53469	6.701	0.412826	1.36181	6.53495	2.46179	1.24558
MIR4289	TSS10617	chr9:91360750-91360820	0	0	0	0	0	0	0	0	0	0	0	0	0	0	0	0	0	0	0	0	0	0	0	0	0	0	0	0
LOC256021	TSS10618,TSS22098	chr12:92378751-92536447	0	0.0643464	0.038595	0.795892	0.216796	0.0230471	0.0659553	0	0.0402864	0.282435	0	0.346392	0.659736	0	0.0397935	0.193887	0	0.373013	0	0.0600662	0	2.73646	0	0.181771	0	0.0764351	0.0680763	0.547896
NDOR1	TSS10619	chr9:140100118-140113813	3.29755	2.3246	2.41754	1.48806	2.13536	2.91506	3.86617	3.38851	4.76204	4.29402	2.33679	3.19307	4.39085	2.9323	3.95259	4.27464	3.89335	0.586081	1.25911	2.07575	8.90595	1.30147	15.4724	6.27461	1.09045	2.55925	0.914412	1.37584
CCDC129	TSS1062,TSS11846,TSS24772,TSS25800	chr7:31553684-31698334	0.0487242	0	0.461381	0.90732	1.41344	0.694957	2.93604	0.0857045	0.689694	0.570087	0.0609144	0.629161	0.159375	0.0144142	0.709422	0.169714	1.03657	0	0.378617	0.0346831	0.970431	0	0	2.31665	0	0	0	0.236046
KRT32	TSS10620	chr17:39615764-39623638	0	0	0	0	0	0	0	0.563191	0	0.00660229	0	0.172998	0	0.0271203	0.0426005	0	0	0	0	0	0	0	0	0	0	0	0	0
NFS1	TSS10621	chr20:34256609-34287287	7.79961	6.97533	6.7817	4.71794	8.44782	10.7109	10.4737	11.0136	11.4947	8.2787	7.14555	9.23791	10.3417	8.27489	10.9642	13.311	8.1212	4.35509	5.21329	2.96142	16.2856	0.260457	12.5773	25.2521	6.96347	6.99982	5.91309	7.35363
TNFRSF13B	TSS10622	chr17:16842397-16875402	0	0.22059	0.384282	0	0.0404272	0.229853	0.705448	0	1.06578	0.183677	0.817152	1.16062	2.62759	0.63077	0.329945	1.23705	0.791925	0	0	0	0	0	0	0	0	18.074	0	0
ZNF582-AS1	TSS10623	chr19:56905044-56910544	0	0	0	0	0	0.039662	0	0	0	0	0	0.0704704	0.0431679	0	0	0	0	0	0	0	0	0	0	0	0	0	0	0
SAMD9	TSS10624	chr7:92728825-92747336	33.5424	51.537	54.2232	9.73661	26.7703	29.7855	51.0559	30.908	25.5894	78.695	27.8279	22.1829	34.1126	46.9291	63.7301	89.0015	7.16714	2.52457	2.4763	2.92052	18.8087	3.19602	7.97681	13.9125	2.44315	11.7646	3.11837	5.32612
CABLES1	TSS10625,TSS25894,TSS7905	chr18:20714527-20840434	5.26071	4.73305	3.43018	3.22313	12.7832	10.9487	8.44749	7.21422	2.52917	11.3565	7.18277	5.37206	4.54275	3.52026	7.57195	8.15024	4.82337	0.542978	0.438175	0.815817	4.14865	1.22661	7.28459	4.00149	1.01543	1.25553	1.50129	0.785927
MRPL46	TSS10626	chr15:89002708-89010633	9.1084	11.5321	17.3999	7.68132	28.0241	23.9432	20.6332	25.0704	15.8304	22.1444	13.9454	14.7373	14.899	16.8116	19.9993	17.4278	10.3676	4.61883	7.40016	7.01541	12.6165	18.9034	10.2531	22.8601	7.02641	9.73453	8.19559	10.7128
NAIP	TSS10627	chr5:70264309-70320941	87.2245	133.388	178.003	217.555	51.7945	48.1057	95.8643	82.948	191.423	64.3509	120.689	281.914	173.073	163.357	190.198	168.674	191.722	45.8094	26.1807	28.8572	393.636	71.816	280.702	625.572	118.665	79.4997	78.4134	150.758
LOC100133985	TSS10628	chr2:70351167-70352448	0	0	0	0	0	0	0	0	0	0	0	0	0	0	0	0	0	0	0	0	0	0	0	0	0	0	0	0
ACMSD	TSS10629	chr2:135596185-135659602	0	0	0.0705212	0	1.33557	0.801788	7.76395	1.98576	0.219829	7.88116	0.156487	3.97995	0.183612	0.463068	2.68795	0.381395	2.9578	0	0	0.220354	4.98313	0	0	3.97309	1.15937	0.501502	0.617956	0.1536
GDF2	TSS1063	chr10:48413091-48416853	0	0	0	0	0	0	0	0	0	0	0	0	0	0	0	0	0	0	0	0	0	0	0	0	0	0	0	0
FABP6	TSS10630,TSS12022,TSS25698	chr5:159614373-159665729	5.46032	8.25554	4.38162	0	14.2482	13.6562	0	3.61844	0	4.51067	0.955664	0.131597	0	0.124994	0.804152	4.59554	0	0	0	0	0	0	0	0	0	0	0	0
SCGB2B3P	TSS10631	chr19:35136777-35136957	0	4.53773	6.22246	0	0	2.14178	0	0	0	0	0	0	0	0	0	0	15.2065	0	0	3.82911	0	0	2.10167	0	0	0	0	0
DNALI1	TSS10632	chr1:38022519-38032458	1.96194	1.74283	1.19092	3.97287	5.68259	7.30803	9.98373	4.85044	10.691	5.08599	2.70948	8.71952	3.66749	8.27584	11.4312	5.14243	10.2433	2.39093	1.77208	2.55035	67.3088	70.276	33.7665	31.6641	7.77292	3.7009	3.77431	5.10131
RNF150	TSS10633	chr4:141786724-142054616	0.821253	2.82682	8.6121	2.21897	1.01342	1.23364	1.08445	2.18275	2.34267	1.48811	2.52292	7.35642	3.42882	2.73676	2.96729	3.22228	1.23785	1.81673	0.507958	0.850714	4.1308	5.52116	4.45576	5.71586	0.591479	1.29355	1.65264	1.91176
TRIML1	TSS10634	chr4:189060597-189068649	0	0	0	0	0	0	0	0	0	0	0	0	0	0	0	0	0	0	0	0	0	0	0	0	0	0	0	0
NCSTN	TSS10635	chr1:160313062-160328742	74.2355	82.7617	81.9022	52.6428	141.939	143.443	188.134	186.905	101.772	172.014	114.1	126.703	132.786	136.142	183.797	162.049	58.7061	42.3475	36.79	39.4401	94.667	43.099	78.3833	125.663	56.7021	44.6623	94.978	46.6802
MIR708	TSS10636	chr11:79113065-79113153	0	0	0	0	0	0	0	0	0	0	0	0	0	0	0	0	0	0	0	0	0	0	0	0	0	0	0	0
HEPN1	TSS10637	chr11:124789145-124790573	0	0	0	0	0	0	0	0	0	0	0	0	0	0	0	0	0	0	0	0	0	0	0	0	0	0	0	0
SNORD48	TSS10638	chr6_apd_hap1:3117793-3117856	0	0	0	0	0	0	0	0	0	0	0	0	0	0	0	0	0	0	0	0	0	0	0	0	0	0	0	0
SCIN	TSS10639,TSS3476	chr7:12610202-12693228	5.17605	16.6843	30.9351	0.350173	24.7886	35.99	82.6087	12.9091	7.58061	18.4925	12.8328	8.78024	13.7279	11.8421	23.215	10.011	1.65663	0.370259	0.135513	0.298079	10.9907	0.895627	4.12126	16.6488	0.0454187	1.19451	1.54297	0.928872
SLC5A2	TSS1064	chr16:31494438-31502091	0	0.435847	0.612446	1.19952	1.97738	0.924877	0.861508	1.0176	1.73057	2.66115	0.259737	0.502899	0.352597	0.851147	1.7459	0.584443	0.810037	0	0.154642	0	2.18145	3.57602	2.89976	3.39425	0.23227	0.285279	0.127094	0.90441
LINC00483	TSS10640	chr17:48838394-48844876	0	0	0	0	0.369945	0.421742	0	0	0	0	0	0	0	0	0	0	0	0	0	0	0	0	0	0	0	0	0	0
C12orf76	TSS10641	chr12:110478982-110505500	0.0944646	0.14748	0.213515	0	0.0538881	0.255063	0.0523425	0.0831357	0.0891004	0.0818625	0.11842	0.327745	0.13925	0.25225	0.0440234	0.0659785	0.21285	0	0	0.0671159	0.788539	0	0	0	0.0392667	0.236606	0.0752298	0
NFE2L1	TSS10642	chr17:46125685-46138907	40.7349	47.5207	63.8526	19.8828	37.2752	37.3784	62.2942	45.4679	47.2877	45.7711	47.1854	55.0042	68.7089	40.831	58.4588	67.0966	19.1948	8.54672	9.56138	9.67064	30.8713	21.3168	27.9644	45.3977	11.4731	15.8435	13.5752	12.3719
SCYL1	TSS10643	chr11:65292547-65306182	30.46	27.7815	43.1199	16.8405	49.5173	53.085	44.4962	36.787	37.487	41.9397	33.4337	33.409	47.9318	40.5678	41.3828	51.8424	27.3652	11.9135	8.67698	7.93622	59.3149	34.5962	75.6765	38.4289	25.3254	19.2729	21.6434	15.7624
C2	TSS10644,TSS17473,TSS9523	chr6:31865561-31913449	7.09185	46.7477	90.1105	6.97734	39.4476	44.2517	21.6234	57.2869	36.8829	54.3625	98.3051	23.6295	70.1558	75.2445	62.6915	60.043	6.58414	1.10847	1.8596	0.262471	9.11569	0.118265	2.47569	3.90171	1.10594	13.9114	2.15387	1.82102
SLC38A9	TSS10645,TSS5981	chr5:54921672-55008163	7.64066	7.0159	11.186	9.49552	4.44138	3.93486	12.1055	7.90405	9.19828	14.1528	8.33132	8.90513	9.2907	8.57092	11.718	9.68954	6.86018	1.86675	5.58725	4.58678	12.985	1.02238	9.70853	13.9969	3.49019	2.91497	8.33274	5.2396
RNF111	TSS10646,TSS12088	chr15:59279864-59389618	14.1661	17.0521	19.0969	13.5131	20.3299	22.78	33.6503	23.7432	24.1853	26.3996	14.277	22.5689	27.9695	25.3457	28.0743	32.4412	13.9087	4.28928	7.75201	3.64796	28.5817	8.83477	48.3376	33.4106	7.76391	9.05795	10.6487	12.1906
LINC00423	TSS10647	chr13:33383327-33485790	0	0	0	0	0	0	0	0	0	0	0	0	0	0	0	0	0	0	0	0	0	0	0	0	0	0	0	0
LINC00313	TSS10648	chr21:44881973-44898103	0.411515	0	0	0	0	0	0	0	0	0	0	0	0.122351	0	0	0	0	0	0	0	0	0	0	0	0	0	0	0
IFITM5	TSS10649	chr11:298200-299526	0	0	0	6.39401	0.516303	0	1.0774	0.0657085	0.420412	0.322463	0	0.472729	0	0.0894936	0.560005	0.21042	3.93733	1.30031	0	0	2.0827	17.7485	1.78863	0	0.979208	0	0	1.91926
EXOC2	TSS1065	chr6:485137-693141	13.0101	14.0491	13.9439	10.806	9.92488	13.0943	18.5695	20.7732	23.4184	21.0836	16.5952	17.5728	20.8675	12.6503	19.3442	24.8766	10.3388	3.41199	4.1263	3.55054	19.7852	4.3202	9.59775	19.3016	4.94793	9.03093	8.26986	9.31525
MGST1	TSS10650,TSS15429,TSS27285,TSS304	chr12:16500075-16530123	123.399	99.4186	61.2927	14.6005	13.9433	17.4705	110.83	45.2359	16.4152	31.4425	69.8046	53.3005	16.1042	57.4122	32.4106	27.8126	4.84284	4.82938	6.62291	6.164	6.41254	0.399998	3.47962	13.0367	10.827	9.09195	10.7991	10.1122
MYH16	TSS10651	chr7:98870923-98895594	2.15972	1.87326	0.50582	0	0.501466	0.194137	1.41781	0.211142	0.616235	0.641201	0.200372	0.0504344	0.2711	0.761519	0.19	1.73046	0.180519	0	0.0775415	0	1.07532	0	0	0	0.133104	0.457755	0	0.15774
NANOS2	TSS10652	chr19:46416472-46418036	0	0	0	0	0	0	0	0	0	0	0	0	0	0	0	0	0	0	0	0	0	0	0	0	0	0	0	0
BTBD19	TSS10653	chr1:45274153-45279801	5.02751	4.39155	4.55192	2.48586	3.00949	3.49829	2.35602	4.42632	14.505	9.12849	3.09593	4.34555	17.0914	14.3717	4.5795	11.6174	7.12784	0.421955	0	0.339834	16.332	2.29141	84.0046	11.467	1.63976	5.14341	0.428669	2.18585
GPR34	TSS10654	chrX:41548225-41556530	0.477167	1.01224	1.48909	1.00005	0.768457	1.44313	2.13283	1.80024	0.611521	0.972485	7.30294	2.10759	2.44927	2.4932	2.70585	2.29884	0.112289	0	0.184848	0.141697	1.85063	0	0.885771	0.424552	0.207252	0.285573	0.357415	0.344415
ZRANB3	TSS10655	chr2:135957573-136288806	3.47231	2.74784	2.01585	2.35049	2.08299	2.63498	2.73796	3.38828	4.86989	3.55658	2.29511	5.0479	3.43167	2.20907	5.02144	4.12489	2.85475	1.47236	0.970252	1.18511	10.0123	5.11843	7.27208	6.74575	1.46685	2.39661	1.72587	2.24922
CORT	TSS10656	chr1:10509775-10512060	0	0	0	7.47745e-51	0.0673958	0	0	1.00296e-37	0.172683	3.26919e-45	4.84068e-28	0.0500218	0.0660872	1.77028e-35	0.147879	1.32183e-56	8.80627e-44	0	0.30534	0	2.29064e-51	0	0	0	9.08976e-67	0	3.94645e-12	0.156368
YAP1	TSS10657,TSS3121	chr11:101981191-102104154	36.2773	43.1112	56.4973	18.323	48.9248	55.1139	70.1065	48.2156	45.4215	57.0955	43.3983	30.282	56.4602	47.2329	47.3771	63.192	22.6575	8.85343	8.34851	6.84459	70.131	48.4911	40.2675	29.3357	7.14529	6.68222	12.5943	11.331
FAM134A	TSS10658	chr2:220042938-220050197	27.3504	19.7321	22.6255	10.6449	27.2302	25.168	31.7246	21.0911	29.3724	25.9864	17.8855	23.8231	25.8553	19.2211	29.6016	30.8904	11.5039	9.37987	5.64653	4.7821	15.7724	32.6879	14.3481	15.8048	16.7835	10.6602	12.4731	10.7654
OSBPL2	TSS10659	chr20:60813579-60871269	26.5101	28.3676	40.9641	20.6916	46.7513	51.1566	52.3184	34.6092	23.5552	42.1355	14.1126	20.6864	26.2978	31.2464	31.5864	31.2452	34.0844	11.3949	11.5862	12.7615	65.4324	142.584	65.6528	96.4473	19.7282	13.2233	19.2243	21.9225
SOS2	TSS1066	chr14:50583845-50698099	20.1439	27.2024	32.0388	19.7724	8.93574	7.8436	34.2924	25.6492	40.8515	29.9916	24.8565	29.3728	32.4497	16.257	41.962	23.4063	18.5597	6.31793	7.22541	6.77957	41.9037	17.9293	23.9683	44.084	13.35	9.8963	12.8591	18.6649
AP4B1-AS1	TSS10660	chr1:114399256-114443859	0	0.167495	0.242674	0.537806	0.183761	0.290006	0.297327	0.141659	0.101183	0.116217	0	0.0338539	0.0632806	0.127433	0.100055	0.0374951	0.120702	0	0	0	0	0	0	0.456715	0	0.115208	0	0.105863
NBEAP1	TSS10661	chr15:20874796-20961480	0	0	1.02755	0.318984	0.780386	0.372271	0	0.460069	0.209498	0	0.22831	0.142252	0.795233	2.20905	0.632842	0.635298	0.483471	0	0	0	0	0	0	0	1.63649	0	0.175721	0
GPR137B	TSS10662	chr1:236305831-236372209	6.54188	16.7891	18.9943	8.02196	27.0092	20.7521	24.6757	17.9016	15.638	16.0173	22.0346	11.6152	32.1627	21.4771	18.7476	23.8718	4.54564	0.553638	1.21548	1.65575	10.97	12.6156	6.87532	2.09772	2.42194	3.59083	1.82012	1.63509
LST1	TSS10663,TSS12722,TSS21050	chr6_ssto_hap7:2884757-2887488	0	0	0	0	0	0	0	0	0	0	0	0	0	0	0	0	0	0	0	0	0	0	0	0	0	0	0	0
HSFY2	TSS10664	chrY:20893325-20935621	0	0	1.27301e-06	0	0	0	0	0	0.00423653	0.00196005	0	0	8.94917e-07	0	0	0.00309701	0	0	0	0	0	0	0	0.0196402	0	0	1.05352e-06	0
ADIPOQ-AS1	TSS10665	chr3:186569675-186573912	0	0	0	2.42224	0	0	0.65242	0	1.20887	0	9.17533	10.1278	2.24871	0	0.0715092	0	0	0	0	0	0	0	0	2.72502	0.0427035	0	0.265602	0.454405
FGG	TSS10666	chr4:155525285-155533902	10.0467	4.83191	0	5.48052	51.1868	58.0911	0.249551	0.198148	34.4597	8.10364	6.57158	1.9536	0.564332	3.51032	6.678	21.8738	0	0	0	0.799035	0	0	0	0	0	0.362618	0.268745	0.444271
LEPREL2	TSS10667	chr12:6937571-6949018	9.78948	8.27892	15.4349	10.4187	10.9175	9.0287	6.24908	24.52	31.2029	13.6532	17.3234	27.2287	47.199	38.7826	29.8726	36.3746	15.5927	2.4626	1.58282	3.09463	34.3699	50.4557	20.5781	26.4671	2.88654	16.3342	7.80205	6.76792
MRPS18C	TSS10668	chr4:84377117-84382929	28.6089	36.3197	34.3678	10.1795	34.5627	41.6136	37.7467	31.1238	37.8663	45.4226	37.5117	37.7582	34.1157	36.6523	49.1066	39.5361	10.4511	6.05246	6.46673	9.50355	34.066	32.7851	20.3965	10.9098	10.4508	15.7073	19.4328	10.6495
TNF	TSS10669	chr6_cox_hap2:3052959-3055728	0	0	0	0	0	0	0	0	0	0	0	0	0	0	0	0	0	0	0	0	0	0	0	0	0	0	0	0
CHEK2	TSS1067	chr22:29083730-29137822	19.5809	12.5495	12.2248	1.95133	15.239	9.53283	6.99224	20.7483	9.29088	11.4012	10.0685	6.42787	11.3373	14.3763	8.44513	11.4477	6.25081	1.01668	2.84032	0.818717	5.68815	14.2306	0	7.40387	1.65452	7.11401	1.66835	2.8609
EIF2AK2	TSS10670,TSS1909	chr2:37332283-37384190	15.4428	26.8253	32.178	12.1502	25.4924	24.0454	23.8575	26.3631	24.024	35.8723	20.656	20.8233	26.4124	42.7901	59.7437	44.2868	11.2791	4.90416	4.25758	4.84154	22.5234	4.67662	10.8422	17.3718	7.44499	7.9862	7.66531	7.53481
MAP3K10	TSS10671	chr19:40697650-40721482	5.64743	3.4869	5.51016	1.7281	3.25642	3.57696	3.52386	3.6122	6.75791	3.29239	2.9143	3.83222	4.85344	4.60278	3.79698	5.40105	6.27628	0.635562	1.49571	1.20587	26.3957	41.2138	15.0731	11.4662	3.55089	3.92646	0.90061	2.65557
LDOC1L	TSS10672	chr22:44888449-44894005	0.943245	0.63481	1.42123	0.349414	0.609842	0.515381	1.47566	1.32977	1.59619	1.23318	0.649939	1.08517	1.43615	1.03812	1.54186	1.00729	0.627181	0.287874	0.126491	0.370691	1.43045	0	0.487029	0.622499	0.461233	0.348535	0.350309	0.288264
POU2F3	TSS10673,TSS3765	chr11:120107348-120190653	0.184067	2.34716	6.47859	0.527313	14.1984	15.6601	8.93486	3.8861	2.45001	2.24974	0.634637	3.69244	3.77954	1.43521	2.08581	2.75858	1.2008	0	0.119087	0.261922	2.9786	3.34633	0	0	0	0.00730605	0	0.604705
PRRT1	TSS10674	chr6_ssto_hap7:3463864-3467445	0	0	0	0	0	0	0	0	0	0	0	0	0	0	0	0	0	0	0	0	0	0	0	0	0	0	0	0
AKAP12	TSS10675,TSS2546	chr6:151561133-151679694	23.5276	38.0173	60.905	8.88982	7.99423	8.19711	5.31754	22.6229	34.1464	11.9314	58.4386	26.7292	60.8957	7.37769	18.4077	41.3255	11.0747	1.83231	1.42087	1.65647	14.2579	12.8357	146.464	20.7894	3.64552	8.47877	2.36668	4.96941
ZNF34	TSS10676	chr8:145998500-146012725	12.6422	19.2487	24.2548	9.80216	9.2185	4.25403	5.46937	4.76834	7.08283	5.14991	3.74172	9.50178	7.61322	3.55955	8.72695	5.74296	7.84375	9.09981	6.90444	4.00695	19.3446	42.0233	11.0844	16.5878	5.68953	3.43524	4.42833	4.35992
SLC35A2	TSS10677,TSS15864,TSS2870	chrX:48760458-48769235	28.3597	23.6223	29.4217	5.82644	35.8915	38.45	31.9414	25.7854	16.4164	53.7347	16.3142	15.3156	23.126	29.252	26.4653	34.1907	6.91171	4.37562	3.67193	2.55784	20.9391	0	8.60306	6.88671	7.18205	6.42611	9.29328	5.62498
HYALP1	TSS10678	chr7:123454192-123459484	0	0	0	0	0	0	0	0	0	0	0	0	0	0	0	0	0	0	0	0	0	0	0	0	0	0	0	0
USP17L20	TSS10679	chr4:9269344-9270937	1.84354	0.528073	0.883678	0.0169328	0.642523	0.74603	0.206317	0.913202	0.6659	0.475352	0.0652158	1.02487	0.53718	1.39383	1.05435	1.18166	1.08309	0.0129923	0.750925	0.118032	0.386654	0	28.3175	4.08822	0.443528	0.0808716	0.181591	1.70288
GAGE13	TSS1068	chrX:49188093-49195365	0	0	0	0	0	0	0	0	0	0	0	0.00438028	0	0	0	0	0	7.46897e-16	0	0	0	0	0	0	0	0	0	0
MRPL2	TSS10680	chr6:43021766-43027242	6.3184	5.51884	6.95869	12.4961	9.73294	9.5513	14.1895	14.9077	9.57303	11.2767	7.41778	10.2209	8.74954	7.74967	12.8619	8.27524	14.4872	4.89779	5.80806	6.07836	12.6474	6.22155	9.45394	16.339	8.1048	5.71486	9.50931	7.35646
TRIM10	TSS10681	chr6_cox_hap2:1631860-1640846	0	0	0	0	0	0	0	0	0	0	0	0	0	0	0	0	0	0	0	0	0	0	0	0	0	0	0	0
LMO4	TSS10682	chr1:87794150-87814607	5.50677	6.47359	7.91473	3.41646	4.6839	4.40219	31.3531	10.0914	6.3754	20.2063	5.3418	5.56247	15.2284	6.15933	8.30255	10.8505	1.7069	0.906789	1.12062	1.52798	7.02526	0.360474	1.60667	1.5659	1.13505	2.53871	2.50316	0.861737
THEM5	TSS10683	chr1:151819576-151826173	0.860322	0	0.625008	0	0.493269	0.514509	0	0.303228	1.05416	1.04375	1.08359	0.652957	1.47396	0.410456	1.85069	0.422534	0.192222	0.756205	0	0	4.95809	0	2.70098	0	1.63815	0.863826	0	0.170079
MBTD1	TSS10684	chr17:49254785-49337427	6.07891	7.10605	7.15367	2.51081	3.78269	3.70991	8.81164	5.988	6.75384	4.71058	3.18935	5.67922	5.48179	4.95448	7.36925	4.85865	7.77102	4.24165	3.28351	3.34494	12.0159	6.36314	14.097	12.9953	4.93669	3.52694	4.65732	5.98607
EHBP1	TSS10685,TSS18447,TSS23625	chr2:62900985-63273621	48.2611	52.5874	56.3358	19.3403	35.8083	37.1967	62.3524	38.9055	50.5814	34.9081	33.8473	35.4033	44.0992	48.4388	36.0745	52.4221	29.5071	7.74294	9.94666	9.66044	71.3841	17.8265	61.3837	61.518	13.6496	12.8697	15.5555	15.3679
C1GALT1	TSS10686	chr7:7222245-7288280	4.86275	8.99469	12.1192	0.831081	6.29293	7.26138	11.7618	6.04828	3.45509	9.78704	3.74626	6.73857	4.8955	10.4645	9.96864	7.87167	2.41441	0.391357	0.456798	0.118107	2.14853	0	2.23672	2.87879	0.783808	0.937416	1.05819	1.99949
MIR129-2	TSS10687	chr11:43602943-43603033	0	0	0	0	0	0	0	0	0	0	0	0	0	0	0	0	0	0	0	0	0	0	0	0	0	0	0	0
TRIM7	TSS10688,TSS23212,TSS5941	chr5:180620923-180632177	8.51288	2.26928	0.944413	0.199748	15.6356	16.779	2.01189	1.21962	0.649087	1.24323	0.351919	0.198257	2.56609	1.83005	0.380576	0.504184	0.708757	0.365837	0	0.24797	0.990935	5.47663	7.30805	0	0	0.0640822	0.682324	0.825608
LINC00588	TSS10689	chr8:58192101-58197290	0	0	0	0	0	0	0	0	0	0	0	0	0	0	0	0	0	0	0	0	0	0	0	0	0	0	0	0
LRRC14B	TSS1069	chr5:191625-195468	0	0	0	0	0	0	0	0	0.338396	0.0259147	0	0.0614955	0	0.177739	0.558076	0.0836689	0	0	0	0	0	0	0	0.25464	0	0.0428309	0	0
TTTY2B	TSS10690	chrY:9573894-9596085	0	0	0	0	0	0	0	0	0	0	0	0	0	0	0	0	0	0	0	0	0	0	0	0	0	0	0	0
MICA	TSS10691,TSS10856,TSS25308	chr6_cox_hap2:2880256-2895790	0	0	0	0	0	0	0	0	0	0	0	0	0	0	0	0	0	0	0	0	0	0	0	0	0	0	0	0
CD33	TSS10692	chr19:51728334-51743274	1.99487	1.26584	2.54617	3.46164	4.0037	3.36775	1.09352	3.97671	2.31862	2.34438	6.38861	3.24837	6.89004	4.16387	4.58966	5.66773	1.39914	0.161185	0	0	0	0.873093	0.1477	3.51948	0.151838	0.6422	0	0.0907488
LOC150935	TSS10693	chr2:240684553-240722356	0	0	0	0	0	0	0	0	0	0	0	0	0	0	0	0	0	0	0	0	0	0	0	0	0	0	0	0
EIF3C	TSS10694,TSS24248	chr16:28699878-28747050	344.87	354.578	409.669	210.695	421.562	427.827	381.984	509.714	328.096	270.025	313.67	274.59	289.566	363.877	283.604	430.998	202.027	123.468	82.7121	84.9814	500.64	714.97	396.734	358.535	213.193	228.948	242.072	263.09
TIMP4	TSS10695	chr3:12194567-12200851	4.47348	1.88026	1.14206	2.13565	2.09666	3.35076	1.39893	2.12058	4.59725	2.4602	22.1711	21.2152	5.34577	0.954159	3.53124	4.65215	2.4499	1.01109	0	0.325711	5.16273	0	1.89714	13.185	2.52427	0.0410662	0.410828	0.509423
FAM177B	TSS10696	chr1:222910557-222924002	0.428612	1.89579	6.08768	0	25.7951	31.0298	5.1912	3.64913	0.134698	7.27377	3.55663	0.406226	0.463889	1.10556	3.06936	4.75331	0.320226	0	0	0	0	0	0	3.3465	0	2.15002	0.284053	0
TUBAL3	TSS10697	chr10:5435060-5446793	0	0.825169	1.11872	0	2.78336	1.0861	0.0925199	0.408221	0.209878	0.575789	0.0558515	0.140466	0.032816	0.0330475	0.622759	0.144041	0	0	0	0	0.219415	0	0	0	0	0	0	0
LOC389332	TSS10698	chr5:135527155-135528851	0	0	0.099505	1.02369	0.470942	0.981111	1.40189	1.06478	0	0.85763	0.0827862	1.94327	0.0324315	0.19595	0.461528	0.153745	0.247351	0.484758	0	0	1.02034	0	0	0	0	0.511721	1.18169	0
C16orf71	TSS10699	chr16:4784288-4799397	0.396788	0.464624	0.182398	1.08928	0.0188279	0.0178122	0.183092	0.145436	0.249568	0.530111	0.115863	0.39593	0.175346	0.1371	0.184682	0.184452	0.14947	0.1753	0	0.282242	0.858022	0	0.668198	1.26619	0.110126	0.212793	0.210833	0.391088
CES4A	TSS107,TSS24725	chr16:67022491-67043659	0.336334	1.31275	1.8994	2.04732	0.6627	1.58781	2.83992	1.96746	3.94878	2.52828	0.568833	8.01208	2.38569	2.36126	5.64852	3.07707	5.24297	1.14823	0.450132	1.73322	22.2138	2.37823	22.7531	17.5576	1.221	3.13574	0.814248	2.77769
MPZL2	TSS1070	chr11:118124130-118135251	177.522	116.253	54.3901	17.4047	41.0326	53.8031	141.505	50.0998	34.7431	84.187	79.4169	28.343	46.4329	41.3443	38.2476	65.1147	14.3034	2.34382	4.87192	4.07429	37.1567	0	8.4704	11.908	3.07898	2.25655	8.58109	7.54705
MIR638	TSS10700	chr19:10829079-10829179	0	0	0	0	0	0	0	0	0	0	0	0	0	0	0	0	0	0	0	0	0	0	0	0	0	0	0	0
SNAR-A14	TSS10701	chr19:50615624-50615745	0	6.4472	0	0	0	0	0	0	0	0	0	0	0	0	0	0	0	0	0	0	0	0	0	0	0	0	0	0
NHS	TSS10702,TSS11756	chrX:17393542-17754113	7.81005	14.989	27.253	3.7392	17.4092	17.822	32.1421	14.3423	5.46528	15.4172	7.31736	4.90426	19.244	17.6226	12.3366	17.2201	6.04049	0.774468	1.15357	1.67507	5.10181	2.14352	5.38079	2.63132	0.655618	1.44194	2.22576	1.91458
PSMG2	TSS10703,TSS1467	chr18:12658737-12725739	35.2083	50.8383	84.7467	15.5047	48.1328	49.7861	50.9037	59.5991	43.969	40.6171	53.7595	38.2232	47.4219	45.0475	52.8618	62.7598	14.1539	8.64677	7.1252	9.3492	26.0981	0.327362	17.4853	15.3755	21.4192	17.0812	15.7353	12.5301
MORN3	TSS10704	chr12:122089292-122107560	0.16997	0.530655	0.771657	0.243417	0.633357	0.923915	0.990663	1.27299	1.28166	0.625989	0.256863	1.07494	0.552254	0.506756	0.317912	0.596201	0.189926	0.149416	0.163857	0	4.89746	2.42878	0	1.44821	0	0.609474	0.47274	0.671999
LOC729013	TSS10705	chr11:10879763-10900823	0	0	0.323575	0	0.0510771	0.0484396	0	0	0	0	0	0	0.0526167	0.053127	0	0.0625013	0.198834	0	0	0.252204	0	0	0	0	0	0	0	0
EXT1	TSS10706	chr8:118811601-119124058	186.428	138.199	65.0222	30.3129	43.8132	38.9934	42.3247	61.428	60.4282	75.4322	38.5715	34.8503	50.4506	64.8175	69.3509	73.4165	39.5841	14.3014	12.5955	17.305	35.9277	16.9451	66.9567	55.7391	16.3217	11.4111	20.0358	18.3423
AHCYL2	TSS10707,TSS4504,TSS929	chr7:128864854-129070052	16.1363	18.3261	23.6275	17.4406	70.4614	77.1671	128.191	47.1531	15.524	42.8742	15.349	20.2651	22.253	21.8326	51.1933	18.6155	17.4085	6.2451	4.86378	7.76136	36.8366	19.0671	20.3849	39.5565	11.9197	10.3797	8.76175	7.01817
MIR4758	TSS10708	chr20:60907542-60907613	0	0	0	0	0	0	0	0	0	0	0	0	0	0	0	0	0	0	0	0	0	0	0	0	0	0	0	0
OR2C1	TSS10709	chr16:3405888-3406924	0	0	0	0	0.222751	0	0	0	0.639775	0.126069	0.0489279	0.552486	0	0	0	0.0681357	0	0	0	0	1.35312	0	0	1.65323	0.320793	0	0	0.0959252
ZNF275	TSS1071	chrX:152599612-152618384	0.872202	0.766037	1.16608	1.65924	1.18429	1.25117	1.27413	1.22207	2.08366	1.06883	1.51091	1.24373	2.18204	1.21589	1.50706	1.68768	1.11362	0.62738	0.291591	0.349541	3.54512	8.55272	3.55255	2.14442	1.1826	0.915016	0.554579	0.576983
RIT2	TSS10710	chr18:40323182-40695657	0	0	0	0	0.0258364	0.0182396	0	0	0	0	0	0.570027	0.372685	0.00796767	0	0	0	0	0	0	0	0	0	0	0	0	0.0715698	0
USP6NL	TSS10711,TSS4242	chr10:11502508-11653679	8.36581	12.2314	17.9434	5.70233	14.3781	13.5525	18.3032	14.8988	13.5044	12.56	7.23402	11.6082	12.9698	15.8149	17.498	12.5767	8.13983	2.21394	2.96014	1.95287	22.8831	17.6255	13.6537	17.0044	4.03917	7.34112	4.20038	7.24529
TNXB	TSS10712,TSS24605,TSS7296	chr6_ssto_hap7:3308906-3368931	0	0	0	0	0	0	0	0	0	0	0	0	0	0	0	0	0	0	0	0	0	0	0	0	0	0	0	0
DNAJC5G	TSS10713	chr2:27498288-27504296	0	0	0	0	0	0	0	0	0	0	0	0.252151	0	0	0	0	0	0	0	0	0	0.14615	0.0368939	0	0	0	0	0
CTPS2	TSS10714,TSS22246,TSS27496	chrX:16606121-16731059	13.5918	19.1524	23.6965	10.4571	16.1537	13.1502	18.7716	11.1889	17.9465	13.9201	7.41806	11.8908	13.0614	11.7758	16.9055	17.2612	15.8174	5.06005	6.49198	4.20362	29.7839	2.57343	15.1077	28.1349	8.8512	5.02118	8.12935	10.1461
UBE2E1	TSS10715,TSS15405	chr3:23847383-23933131	83.041	94.9731	84.4327	36.2247	72.3779	68.5793	57.9928	87.9349	56.5247	40.2462	71.1642	48.4028	67.5498	71.9721	59.0227	57.8569	15.7892	15.9046	6.59475	11.5578	36.5175	33.8388	47.2634	17.5551	17.3917	25.2776	18.8735	13.7368
RHOC	TSS10716,TSS14256	chr1:113243748-113250025	466.442	357.144	304.993	68.1323	289.508	278.291	390.104	196.441	224.251	382.799	179.333	122.122	312.255	273.082	191.339	361.933	66.3489	25.6597	18.8703	17.2633	139.656	11.1577	91.0871	53.3339	38.418	64.408	38.8955	34.3101
HSD17B8	TSS10717	chr6_dbb_hap3:4453720-4455915	0	0	0	0	0	0	0	0	0	0	0	0	0	0	0	0	0	0	0	0	0	0	0	0	0	0	0	0
PRR11	TSS10718	chr17:57232859-57284070	6.91455	5.1594	3.4491	0.38093	2.67347	1.99884	0.27953	3.43687	0.401597	1.72941	3.46185	0.694624	1.59676	4.28959	1.9029	2.17702	0.18111	0.353173	0.232792	0.194216	0.591329	0	0.678202	0.0565495	0.321769	1.11123	0.159153	0.104737
FOXP1	TSS10719,TSS11890,TSS17633,TSS23523,TSS29229,TSS3397,TSS8355	chr3:71003864-71633140	22.7902	33.8924	53.935	28.9947	50.7635	50.9417	50.0716	36.7391	38.7166	45.5643	24.7833	32.9981	44.1412	35.3075	41.6604	46.5307	30.1894	16.6892	17.5805	10.0573	78.8915	40.3218	114.194	51.357	14.5005	21.6452	16.9233	20.1632
NMD3	TSS1072	chr3:160939098-160969795	66.2396	65.5113	47.7665	25.6828	67.8103	63.4984	41.8207	42.0581	45.9274	36.7316	41.8916	38.9829	46.0661	51.4211	43.5596	50.4917	28.379	11.8181	12.0863	11.4259	39.9489	28.2772	40.6752	43.9347	23.2011	15.7047	27.0161	26.7847
AGTR1	TSS10720,TSS19640	chr3:148415657-148460790	0.162818	0.127097	0.294243	0	0.208842	0.439218	0.729356	1.14635	1.15188	0.24697	1.67266	2.13075	1.41591	1.85874	0.571686	2.55684	0.275561	0.0718587	0.236746	0.463048	0	0	0	1.63256	0.880647	0.407738	0	0.883184
TRAF1	TSS10721,TSS11197,TSS29994	chr9:123664670-123691451	1.37919	2.0318	1.97441	2.12074	3.22814	3.12885	1.99787	2.20315	5.95254	2.89145	2.47347	1.68581	6.79568	1.48728	3.05519	3.74228	4.0914	0.669289	0.197085	0.538872	4.82809	0	7.76251	4.3135	0.0788418	3.68259	0.301739	0.629916
PRSS3	TSS10722,TSS18600,TSS3664	chr9:33750463-33799229	778.457	668.65	702.591	10878.7	273.125	242.327	163.449	571.361	636.857	477.63	1155.99	1358.99	240.47	40.6364	536.112	1007.92	7043.26	19528.5	28262.5	24700.9	194.147	3316.56	957.235	1942.16	32811.8	11846.5	58407.8	11648.5
LOC100144597	TSS10723	chr20:61669362-61685215	0	0	0	0	0	0	0	0	0	0	0	0	0	0	0	0	0	0	0	0	0	0	0	0	0	0	0	0
SLC30A3	TSS10724	chr2:27477439-27485960	0.0872354	0.476683	0	0	0	0	0	0	0.168315	0.0944974	0.109309	0	0	0.0258709	0	0.030452	0	0	0	0	0	0	0	0	0.0725521	0.249661	0	0.258093
RNF138	TSS10725,TSS18473	chr18:29671817-29711524	3.33941	4.76896	6.3355	4.59135	9.60357	7.1533	14.8221	11.4706	8.49167	6.83818	8.59371	7.32706	9.40898	6.97504	7.54371	10.2969	5.13676	1.18958	2.04012	1.79985	11.796	4.46648	15.8085	6.18866	3.96505	4.51785	3.77909	3.57099
SYBU	TSS10726,TSS13274,TSS20172,TSS5439,TSS7518,TSS8645	chr8:110586404-110704020	8.46713	9.76524	9.52913	36.4401	8.67326	9.2362	15.8853	9.10856	15.8174	11.5928	12.4933	13.5895	4.86835	0.967538	13.0135	6.12589	57.4809	6.72958	16.5953	21.8617	28.0477	17.246	171.105	104.134	63.3634	18.8825	14.3755	69.6046
MSX2P1	TSS10727	chr17:56234319-56236480	0	0.197309	0	0	0	0	0.0933455	0.0370684	0	0	0	0	0.0110369	0	0.11774	0	0	0	0	0	0	0	0	0	0	0.0602764	0	0
LRRC36	TSS10728,TSS25498	chr16:67360746-67419109	0	0.538194	0.237711	3.18553	3.17009	2.60798	2.48881	1.99474	3.83267	1.9458	0.257225	4.83544	0.352998	1.21758	7.31706	2.01542	4.34104	0.604098	0	0.303994	24.3822	0.821383	0.621851	8.84588	1.24374	0.0305987	0.579208	3.25707
ZMYM4	TSS10729	chr1:35734567-35887545	14.3696	23.012	29.5857	26.0184	18.287	17.7219	40.3424	32.0777	44.2453	33.2699	28.24	39.3304	40.601	37.5592	47.4673	44.926	22.0298	9.59124	10.1308	9.94134	58.9243	4.74444	23.3977	52.6997	14.4839	16.3682	18.8267	16.3962
TCHP	TSS1073,TSS12070	chr12:110338078-110355874	5.21522	7.56099	11.5304	11.5742	11.6596	12.3551	16.3079	9.6027	18.98	10.5415	6.59476	9.02678	13.3187	8.97376	15.1453	12.8013	16.8555	5.77536	5.28522	7.17738	93.322	331.426	106.733	79.7285	10.0257	27.7776	6.55642	15.0502
SLC5A10	TSS10730,TSS13157	chr17:18853988-18924004	0.36448	0.0721403	0.206707	0.261024	0.468627	0.0499164	1.69719	1.13131	0.305286	2.28206	0.0329385	0.378086	0.485507	0.490411	0.603318	0.926217	0.729434	0	0	0.0656655	1.57513	0	0	0	0.19221	0.628688	0.589222	0.67934
TMEM41A	TSS10731	chr3:185207388-185216845	2.90339	3.15343	2.73424	1.13004	2.60511	3.84108	4.7353	3.88642	3.573	5.38771	2.70087	2.06822	3.34683	3.42015	4.25915	4.18035	1.92651	0.111557	0.244997	0.808235	1.316	0	1.35218	1.07417	0.683307	1.33129	1.08167	1.33741
TICRR	TSS10732	chr15:90118817-90171253	2.34708	2.81901	1.01624	0.0184719	1.99943	2.76569	0.477978	2.67559	0.985878	2.23797	1.75482	0.835975	1.08551	2.89521	1.17436	1.43989	0.585536	0.205519	0	0	0.322323	1.07925	0.532474	0.219372	0.0538061	0.801351	0.144065	0.253939
MDGA2	TSS10733,TSS16546	chr14:47308827-48144157	0	0	0.0059592	0	0.00234819	0	0.00771284	0	0	0.0842206	0.00275329	0.185488	0.0587864	0.00488728	0	0.0586308	0	0.140444	0.139571	0.154973	0	0	0.204563	0	0.0645829	0.0111458	0.0263919	0
ESYT2	TSS10734	chr7:158523688-158622319	38.9311	43.826	45.0675	12.5095	30.7526	31.2715	28.3447	40.9374	39.9886	52.7346	30.1682	28.7525	55.7356	36.7588	29.7736	46.7224	18.538	6.46177	5.83094	5.59238	20.2869	18.0827	126.133	30.613	13.5336	12.7664	9.84558	17.5266
SH3D19	TSS10735,TSS3865,TSS5245	chr4:152041432-152149182	28.4017	53.0033	82.0022	20.0948	51.256	46.6436	56.5429	66.6956	33.2321	39.293	54.0464	52.1539	60.249	29.5762	37.9952	65.867	27.8563	8.26756	5.84742	6.14091	58.0093	9.87175	36.9597	21.6764	8.21167	17.4075	7.50841	9.65121
MIR548AR	TSS10736	chr11:65282807-65282828	0	0	0	0	0	0	0	0	0	0	0	0	0	0	0	0	0	0	0	0	0	0	0	0	0	0	0	0
OR6C65	TSS10737	chr12:55794312-55795251	0	0	0	0	0	0	0	0	0	0	0	0	0	0	0	0	0	0	0	0	0	0	0	0	0	0	0	0
ITPKC	TSS10738	chr19:41223007-41246765	33.9531	26.7503	29.7063	17.4805	20.0871	20.5833	44.5895	32.8428	31.0777	26.9945	26.8812	12.238	31.304	49.3999	23.2898	33.9941	29.3975	2.72086	2.58295	3.34083	46.4317	11.7682	103.914	26.5137	9.64791	6.93394	6.1339	7.70796
TAOK3	TSS10739	chr12:118587605-118810750	16.5239	27.2699	29.6728	14.4458	35.9635	36.5116	43.784	28.1441	20.424	30.5042	18.7204	19.6648	30.6849	29.5485	30.6523	37.3108	11.0021	5.98393	6.30206	6.00602	42.5908	42.0117	32.7234	27.0754	7.79575	18.0655	9.40895	9.95304
C2orf15	TSS1074	chr2:99758184-99767928	0	2.32833	0.737229	0.776738	2.44297	1.80029	0.902421	0.955229	1.78976	1.1456	0.272632	2.39819	0.400148	0.443687	1.8358	2.08842	0.152072	0.358179	0.392963	0.192339	1.82558	0	0	0.866081	0.562354	0	1.2403	0.200836
FAM104A	TSS10740	chr17:71203491-71228533	22.3945	20.1565	17.3925	3.31397	13.5548	13.539	16.8313	16.037	14.5536	14.5199	9.91419	16.1697	13.5455	14.1505	13.2354	16.4624	8.95087	2.17699	2.26792	3.0107	16.348	22.7044	18.9796	17.6391	7.08171	5.58431	6.33355	7.70588
DCP2	TSS10741	chr5:112312406-112357892	3.82741	4.24165	4.1108	2.35812	3.56499	3.86077	4.29374	3.81032	6.44594	4.89258	4.6644	4.76486	6.41393	4.89296	5.24814	5.23839	2.2409	0.503346	0.797013	1.02451	3.37971	0	2.10487	4.33525	0.851173	2.49384	1.78089	1.88369
C1GALT1C1	TSS10743	chrX:119759528-119764005	8.05683	11.4042	11.6147	2.84633	9.38393	11.2087	10.6877	9.45605	5.01496	11.8926	5.92996	5.93205	6.14609	8.61284	9.11671	9.08552	1.81281	1.89451	1.87128	2.21219	4.68457	0.171546	0	2.28648	1.74028	3.49913	3.24972	2.06698
SNORD44	TSS10744	chr1:173835105-173835166	0	20078.4	0	0	0	0	2473.69	0	0	6243.99	3572.62	0	0	0	5685.03	0	0	0	0	14248.3	0	0	0	0	0	0	0	0
DPYSL5	TSS10745,TSS4083,TSS5547	chr2:27070968-27173219	0	0	0.289448	0	0	0	0.196457	0.0292504	0.223388	0.0146484	0.10981	0.34556	0.238908	0	0.0157067	0.506019	0.191734	0	0	0	0	0	0	0	0	0.653588	0	0
KATNA1	TSS10746	chr6:149916010-149969940	4.0648	8.36524	10.0215	5.62333	4.97945	4.68858	7.77019	13.3963	11.2407	9.8191	8.33052	7.8667	13.3629	6.49524	12.4314	10.6774	4.37226	1.875	1.99982	1.57539	11.3095	25.1669	11.7649	14.1553	3.49487	5.15634	3.8627	4.28258
FAM101A	TSS10747	chr12:124773709-124800570	0.508328	2.71156	7.77033	0	11.6402	16.2507	15.4175	3.35473	0.159835	6.96107	1.40109	0.674506	4.58167	12.3597	3.532	1.50807	0.286648	5.4348e-191	0	0	0	0	0	0	0	0.949476	4.61031e-225	0
FAM126B	TSS10748	chr2:201838440-201936392	3.9876	3.75576	5.25694	1.67685	5.78374	5.0586	7.06169	3.01478	3.55658	5.04881	2.44683	2.92333	3.91847	4.68249	3.82306	3.16711	3.51187	0.761442	1.01458	0.834364	4.74014	0	1.20729	4.55024	1.29031	1.34539	2.37233	2.35874
SERTAD4	TSS10749	chr1:210406194-210416440	1.46039	4.63125	6.47678	0.326821	3.56594	3.67108	13.6794	2.85151	2.88415	4.21198	1.37278	3.16642	1.66825	2.0036	4.38065	2.93198	1.02866	0.322197	0.0884191	0	1.86227	0	0	1.16542	0.303579	0.914376	0.472522	0.360096
STX19	TSS1075	chr3:93733214-93747454	2.04378	3.32332	4.79409	0.487822	2.9292	3.47183	3.11987	2.10095	2.08693	3.98497	1.67304	1.50799	1.76076	3.19912	2.70777	0.896137	0.570912	0.44915	0.656747	0.603148	1.26644	0	2.81082	0.36279	0.352532	0	1.48876	0.925884
NFATC3	TSS10750	chr16:68119268-68263162	7.8617	8.79449	12.2288	8.96193	13.7249	13.8836	11.8182	17.4439	17.5214	14.3883	14.0815	19.477	18.2646	12.9898	21.8154	20.1582	8.38999	2.60523	3.55923	3.79851	20.9144	1.53209	15.355	9.83351	5.62932	12.3035	7.23213	5.33003
CD53	TSS10751,TSS21622	chr1:111413820-111442558	5.64583	16.9725	29.8572	35.9589	53.5772	44.9922	33.7686	53.4122	76.2396	88.6711	159.271	44.2959	168.02	85.399	74.8252	81.2979	21.4588	3.28149	1.9745	2.64286	27.5966	0.191291	56.881	20.9697	1.94466	195.321	6.02269	6.16595
PSMB8	TSS10752,TSS29613	chr6_mcf_hap5:4145370-4149579	0	0	0	0	0	0	0	0	0	0	0	0	0	0	0	0	0	0	0	0	0	0	0	0	0	0	0	0
KIAA2018	TSS10753	chr3:113367232-113415493	4.98932	6.00308	8.46467	7.67871	5.9818	6.97697	10.1775	8.01981	6.78381	6.41868	5.70546	8.07641	7.96618	6.56636	9.94809	8.11537	5.89698	2.97247	3.02502	3.45096	10.1588	5.04745	7.92255	8.75607	4.22846	5.08261	5.42563	4.17535
VENTXP1	TSS10754	chrX:26576453-26579169	0	0	0	0	0	0	0	0	0	0	0	0	0	0.0195083	0	0	0	0	0	0	0	0	0	0	0	0	0	0
C14orf159	TSS10755,TSS13270	chr14:91580356-91691703	39.714	37.3107	36.1842	19.7144	26.968	25.6799	31.2126	18.191	37.2341	27.9354	20.4231	23.4558	28.0915	27.7169	46.5279	33.9262	30.197	8.75488	9.27162	9.89038	73.7074	70.7259	58.3903	82.885	10.8505	18.7184	13.3829	14.8297
SLMO2-ATP5E	TSS10756	chr20:57603732-57617901	87.76	117.712	125.224	46.7293	135.513	147.425	97.6342	133.509	50.8129	123.697	60.561	53.4862	74.3393	155.738	87.4457	96.2636	23.1769	17.1754	15.2031	13.0326	21.7915	6.14695	36.2041	27.6503	23.3557	21.4111	33.0391	26.0398
SLMO2	TSS10756	chr20:57608199-57617901	87.76	117.712	125.224	46.7293	135.513	147.425	97.6342	133.509	50.8129	123.697	60.561	53.4862	74.3393	155.738	87.4457	96.2636	23.1769	17.1754	15.2031	13.0326	21.7915	6.14695	36.2041	27.6503	23.3557	21.4111	33.0391	26.0398
HEPH	TSS10757,TSS20194,TSS24651	chrX:65382432-65487230	4.28339	29.6788	55.2957	1.38997	12.4057	12.8715	60.1449	21.3572	13.6381	30.937	14.4084	10.6102	41.2334	23.8831	16.9992	22.4426	2.57367	1.11239	0.280879	0.264627	2.90476	0.862695	3.20755	1.66863	0.917326	1.32866	1.01853	2.65179
CENPL	TSS10758,TSS24770	chr1:173768687-173793777	1.0182	0.861063	1.15007	0	0.943277	0.82408	0.352531	2.83913	0.880426	1.3787	1.14813	0.508321	1.502	1.43768	1.07542	0.710761	0.0956885	0.0749003	0.411139	0.180924	0.512049	0	0	0	0	0.424236	0.0800743	0.209182
HLA-G	TSS10759	chr6_qbl_hap6:1095340-1099498	0	0	0	0	0	0	0	0	0	0	0	0	0	0	0	0	0	0	0	0	0	0	0	0	0	0	0	0
DLG3	TSS1076,TSS19407,TSS9638	chrX:69664704-69725339	20.0697	29.5475	37.826	19.4556	36.0645	38.7659	36.658	23.9669	24.387	30.5869	12.5076	17.6071	12.6578	12.2326	24.6739	20.6979	21.3258	25.1336	10.9785	12.3457	26.5318	21.6792	8.72186	22.7728	18.4188	8.07274	19.5457	10.8901
VARS2	TSS10760,TSS12212	chr6_dbb_hap3:2176093-2188360	0	0	0	0	0	0	0	0	0	0	0	0	0	0	0	0	0	0	0	0	0	0	0	0	0	0	0	0
KRTAP4-2	TSS10761	chr17:39333697-39334460	0	0	0	0	0	0	0	0	0	0	0	0	0	0	0	0	0	0	0	0	0	0	0	0	0	0	0	0
AGAP3	TSS10762	chr7:150783825-150841523	22.4124	23.6379	23.1304	16.2383	41.1007	43.2054	29.5164	20.3706	37.1378	29.8	19.666	23.6629	46.7346	27.3181	29.4036	41.254	25.1907	10.7968	14.1693	12.2308	47.1327	97.5395	78.5406	68.2912	24.5761	16.3568	19.8117	20.7743
HOXD-AS1	TSS10763	chr2:177037923-177053686	0	0	0.0415884	0	0	0	0	0	0	0	0.0115307	0.0145247	0	0.0136432	0	0	0	0	0	0	0	0	0	0	0	0	0	0
A2M	TSS10764	chr12:9220303-9268558	124.168	209.977	325.988	303.078	410.684	393.918	318.767	654.041	1237.77	591.517	1199.27	626.918	1197.38	246.828	881.868	1084.62	195.08	99.337	71.78	61.152	113.364	32.4044	123.289	101.227	62.3381	97.036	136.377	174.53
OR5B12	TSS10765	chr11:58206592-58207646	0	0	0	0	0	0	0	0	0.0895344	0	0	0	0	0	0	0.200188	0	0	0	0	0	0	0	0	0	0	0	0
HORMAD2	TSS10766	chr22:30476452-30573062	0	0	0	0	0	0	0	0	0	0.0210714	0	0	0	0	0	0.0339715	0	0	0	0	0	0	0	0	0	0	0	0
MIR4456	TSS10767	chr5:535954-535997	0	0	0	0	0	0	0	0	0	0	0	0	0	0	0	0	0	0	0	0	0	0	0	0	0	0	0	0
MKL2	TSS10768	chr16:14165195-14360630	11.3866	11.8733	11.2318	10.566	8.34719	8.48672	16.249	10.7976	33.5719	14.424	12.119	16.208	14.1954	7.48072	19.3758	12.5593	13.2484	4.98074	4.77852	3.45768	19.3363	25.7022	30.3583	28.4205	4.8846	5.78037	8.73975	7.60581
NSUN4	TSS10769,TSS18654	chr1:46805848-46830824	2.10376	2.37579	3.41045	1.31214	4.92454	4.1223	4.39451	3.43922	4.29992	4.03923	2.76815	3.25347	3.33496	3.77189	4.23809	3.78095	3.92482	0.698531	1.0819	0.71343	2.7474	4.7724	7.12715	6.94581	1.43751	2.09341	1.38934	2.00472
HOXD3	TSS1077	chr2:177028804-177037826	0.630289	0.246011	0.320254	0.112844	0.246941	0.0637321	0.174555	0.138641	0.185807	0.085345	0.296014	0.14902	0.371496	0.140115	0.220147	0.0549777	0.0889132	0.556573	0	0	0	0	0.190961	0	0	0.0563566	0	0
FAM69A	TSS10770,TSS24457	chr1:93298285-93427079	18.3447	15.6273	19.4994	4.60034	9.45728	6.33674	6.01717	7.09356	8.31737	4.75807	11.9794	6.50723	12.7294	9.67394	4.70258	8.40027	3.05787	2.73545	1.36809	0.777147	2.30022	0	9.50676	3.69337	0.868467	3.9064	2.58608	1.05894
RAP2B	TSS10771	chr3:152880028-152886263	2.87439	1.70459	2.20309	0.851149	1.56198	1.8178	3.74604	3.37746	3.22146	3.8143	2.78819	1.74826	4.81576	4.85839	2.78674	4.38421	1.41148	0.146807	0	0.41351	1.90617	0.355787	1.09635	0.764011	0.368973	0.957466	0.556832	0.408194
PDE2A	TSS10772,TSS7052,TSS9983	chr11:72287183-72385497	2.19988	2.73159	4.42705	3.15099	0.456981	0.75051	5.42859	3.62707	9.14186	2.8834	14.2087	9.38782	8.4147	2.08917	4.72553	4.39408	5.89995	2.54745	1.47981	1.65672	13.8691	6.22516	18.5039	18.9033	4.54993	2.09839	2.25913	5.16806
HSPA14	TSS10773	chr10:14880260-14913740	14.4608	13.93	13.4048	3.45189	20.6927	22.8617	16.2558	19.1825	16.1052	14.7536	13.1974	10.7101	14.5768	20.246	16.8301	11.3949	7.04195	1.8996	5.16265	2.33095	17.5066	2.78574	14.4871	37.326	10.9941	7.96507	7.79825	10.4221
FMO2	TSS10774	chr1:171154387-171181822	1.77308	2.74232	5.53105	2.03653	0.959943	1.08723	0.96252	10.4861	1.75225	1.81923	6.28421	11.3409	7.72077	1.11726	3.12526	4.35394	1.63152	2.22061	1.366	1.54887	9.38552	3.01292	5.3747	7.39878	2.12074	0.442144	4.41701	4.46399
MIR4500HG	TSS10775	chr13:88096241-88323218	0	0	0.00315326	0	0	0	0	0	0	0	0	0.00879698	0	0.0526878	0	0	0	0	0	0	0	0	0.00749735	0	0	0	0	0
LACC1	TSS10776,TSS27787	chr13:44453419-44468068	2.77367	2.83161	3.26931	2.01699	3.08304	3.42962	4.18371	5.81622	5.11402	3.08783	3.78599	3.26486	6.95527	7.7571	3.73006	5.60054	0.821904	0.188735	0.0414516	0.121524	3.06282	0	0.983951	5.44527	0.409114	1.23496	0.579078	1.34503
MIR942	TSS10777	chr1:117637264-117637350	0	0	0	0	0	0	0	0	0	0	0	0	0	0	0	0	0	0	0	0	0	0	0	0	0	0	0	0
LYVE1	TSS10778	chr11:10579412-10590365	0.935785	0.899086	2.04743	4.33024	0.799569	0.562551	2.27227	4.87627	2.92011	1.04488	97.7808	5.51294	5.28132	1.68482	2.27888	3.18838	1.13815	0.763029	1.3963	1.075	2.26854	0	13.8743	7.35113	1.438	1.67312	0.917807	2.48362
MYOT	TSS10779	chr5:137203544-137223540	0.957592	1.05104	0.746952	2.96682	0.591225	0.614923	1.60981	2.1857	3.57571	1.02924	3.55749	1.79419	8.03067	0.215237	2.72029	3.8705	0	0.916242	2.50642	0.680767	3.45917	5.29508	3.05137	0.881765	0.516382	1.03665	0.794714	1.21958
BTBD2	TSS1078	chr19:1985446-2015702	49.8757	27.383	18.7714	12.9528	25.1364	26.8548	39.1899	28.0255	32.0268	26.2273	22.0546	30.5066	33.1844	15.7781	33.2306	30.2439	14.3971	7.56606	4.05411	6.38336	31.9388	21.8535	41.6688	23.6121	14.9436	14.2077	14.7696	11.514
LOC440300	TSS10780	chr15:84860599-84878025	6.12863	6.3651	9.07517	1.53325	6.80358	5.55456	1.53574	2.18459	4.45357	1.67144	0.698274	2.67866	1.72265	2.24042	2.37314	3.61524	10.3585	4.15684	4.51895	3.84567	9.82233	6.11569	6.7242	6.55242	2.57414	1.5279	1.23818	2.47569
MIR4674	TSS10781	chr9:139440624-139440711	0	0	0	0	0	0	0	0	0	0	0	0	0	0	0	0	0	0	0	0	0	0	0	0	0	0	0	0
TCEB3	TSS10782	chr1:24069855-24088549	9.83449	11.7632	17.0269	9.25682	12.8138	13.6336	19.8228	19.0697	18.8769	16.505	13.5389	19.6465	17.9614	15.697	21.125	22.2468	15.4134	8.95174	6.3164	7.40464	12.0494	14.4582	25.8529	24.3498	16.3607	12.3207	16.6573	11.5529
VAMP1	TSS10783	chr12:6571403-6579843	1.6159	5.06168	5.15737	0.561885	1.88082	1.74859	4.35504	2.66463	5.69267	4.12561	1.22106	3.04745	4.68051	3.02155	2.32842	3.08757	5.34501	0.753493	1.46105	0.896597	10.6201	37.3077	15.334	5.08119	1.18323	5.35905	0.360348	1.3593
SNX15	TSS10784	chr11:64794879-64808044	6.73343	5.7199	5.58613	0.950817	5.24798	4.61962	7.33074	6.00949	5.76959	6.6205	4.40513	5.04925	6.31902	3.5139	6.67402	6.12728	3.8447	1.75649	2.29634	2.02136	11.3032	4.75968	3.69574	6.38996	3.27322	4.17396	3.13432	1.26292
AVP	TSS10785	chr20:3063201-3065370	0	0	0	0	0	0.518736	0	0	0	0.0812183	0	0	0	0	0	0	0	0	0	0	0	0	0	0	0	0	0	0
ZNF100	TSS10786	chr19:21906842-21950430	47.2651	35.4741	32.5086	17.4664	10.5864	14.4631	7.27126	8.92071	10.4342	7.60015	2.41611	5.74104	6.40322	6.39586	9.86376	4.83798	15.5999	4.50181	19.9413	19.3505	6.40263	11.4999	15.2145	19.9553	1.08099	3.01793	6.54635	5.41923
IL10RA	TSS10787	chr11:117857105-117872199	6.68373	13.9258	23.2472	26.2089	19.439	21.913	17.2922	39.8384	47.928	30.8113	78.2129	53.606	79.4049	32.7855	48.8696	52.3844	17.0469	3.06181	1.40113	2.11202	20.7231	2.9363	22.8745	14.7491	2.52432	33.7684	4.99057	8.23903
GNAS	TSS10788,TSS1297,TSS18840,TSS29521	chr20:57414794-57486250	2055.54	1701.57	1477.96	1186.4	1721.07	1779.07	1701	2339.53	1984.2	1612.2	1448.25	3322.4	2010.55	1866.64	2721.94	2224.03	1342.05	1182.24	731.015	690.676	2078.12	1117.93	842.416	2884.03	1873.86	1410.17	2194.52	1174.3
CCDC19	TSS10789	chr1:159842153-159869906	2.37484	2.3374	0.933993	0.073942	1.42035	1.25553	1.11588	1.63591	2.23981	2.97518	1.13966	0.879577	1.86929	3.58639	1.34787	10.1106	0.116216	0.182135	0	0.220002	6.22642	0	6.91741	0.439524	0.429001	2.12029	0	0.407492
MRPL35	TSS1079	chr2:86426555-86440477	12.1137	10.8401	9.77289	7.60002	18.1092	18.9026	10.6847	11.3888	10.9083	12.9302	11.1065	7.32919	9.61895	12.7786	13.2643	12.4126	4.26349	1.55229	1.94932	2.52832	8.79169	0	7.63824	5.08781	3.14024	6.33815	4.42134	4.23866
ASMT	TSS10790,TSS16658,TSS9814	chrX:1714347-1761974	0.975516	0	0.62556	0	0.504143	1.38173	1.43243	0.0859883	0.735423	0.462099	0.362619	0.987951	0.762815	1.92272	0.535641	0.411221	2.26248	0	0.751184	0	3.39528	0	12.318	0.306676	4.18853	0.873234	0.114568	0.212393
TNFSF4	TSS10791	chr1:173152869-173176471	0.151377	1.14236	1.68375	0	0.904132	0.868645	0.0698249	0.599089	0.476128	0.43728	0.567778	0.731016	2.63022	0.776316	0.797963	1.19519	0.685461	0.13386	0.147012	0	0.771249	0	0.510155	1.39524	0.0630744	0.0180326	0.140823	0.049713
GALNT9	TSS10792,TSS28270	chr12:132680916-132905905	0.134546	0.0525161	0	0	0.421395	0.434917	0.0931292	0.20713	0.190405	0.0728735	0.13471	0.23319	0.528528	0.219177	0	0.264193	0	0	0	0	0	0	0	0	0	0.0481055	0.128689	0
ATP1B2	TSS10793	chr17:7554253-7561089	0.265149	0.413984	0.239161	0.56967	0.648657	1.11285	0.572418	1.25928	3.92796	1.97611	2.04239	6.58091	4.68543	0.627695	4.04558	3.9351	1.62041	0.468875	1.90523	0.415158	0.515841	1.2769	7.52677	6.65506	1.14883	0.20848	3.78426	2.03774
RTN4RL2	TSS10794	chr11:57228338-57244384	1.22888	0.599487	1.18445	1.75993	0.747716	0.917175	0.293242	1.96204	2.46175	1.63066	1.85526	1.59658	2.53982	0.457497	2.44036	2.63766	2.06339	0.810857	0.296467	0	2.28336	0	1.73242	1.96284	0.891076	0.330332	1.22125	2.50406
PRKG1	TSS10795,TSS11730	chr10:52750910-54058110	3.8055	6.03264	11.679	3.49865	5.72519	7.27112	5.68169	10.3961	14.7932	7.87464	11.7149	10.8817	23.9953	14.1091	10.9871	15.4488	7.41893	1.50535	2.41038	2.67707	24.3546	18.4391	43.9185	24.2305	1.54368	3.25306	2.48643	3.42268
AURKAIP1	TSS10796,TSS18100,TSS25889	chr1:1309109-1310818	41.3769	33.9183	38.6042	14.2499	64.6408	67.7988	35.1764	43.4294	33.0467	47.4259	31.5023	27.6611	38.7643	39.3458	45.2481	43.4898	34.1774	31.3965	14.5641	15.7063	38.4368	16.0777	23.0036	15.0783	22.2231	29.4627	21.0659	16.9947
MPST	TSS10797,TSS20485	chr22:37415682-37425863	43.1573	23.6722	18.3295	12.031	25.7879	27.1782	51.6165	31.3507	27.8549	41.4755	23.2	22.6259	25.8471	26.9492	24.1384	27.226	12.6066	8.02139	6.87467	10.2981	35.7706	24.9313	9.33082	8.79222	21.9601	12.9552	23.6098	18.9119
MIR4519	TSS10798	chr16:30886586-30886644	0	0	0	0	0	0	0	0	0	0	0	0	0	0	0	0	0	0	0	0	0	0	0	0	0	0	0	0
KIAA0895	TSS10799,TSS13495,TSS21357,TSS22106,TSS2367	chr7:36363758-36429734	1.21175	1.91348	2.09137	3.7022	2.26877	2.33378	4.32857	2.88186	3.22809	2.57613	1.15213	2.92588	1.41796	1.87792	5.10614	2.22901	1.70297	1.65614	1.06562	1.15679	4.38181	0	5.50328	6.36969	2.05766	1.13894	2.9697	2.44825
WWTR1-AS1	TSS108	chr3:149375996-149379149	0	0	0	0	0	0.0296912	0	0	0	0	0	0	0	0	0	0	0	0	0	0	0	0	0	0	0	0	0	0
SDPR	TSS1080	chr2:192699031-192712006	1.41552	3.74013	6.21251	8.22685	3.40744	3.06167	10.4428	13.0004	9.78597	4.18725	23.38	9.1745	8.7229	1.49841	6.66096	11.1534	10.1032	4.23573	5.81459	3.68077	8.67542	8.30142	16.3563	15.0547	11.5214	3.81385	4.66624	11.4797
MYH1	TSS10800	chr17:10395626-10421859	0.186254	0.246073	0.109694	1.14923	0	0.0384653	0.192873	0.629802	1.26113	0.417493	0.0286226	1.27002	0.382343	1.00324	0.332874	0.299058	1.44696	0.152197	0	0	0	0	0	2.5896	0.235088	0.249709	0.457259	0.00705357
MIR3926-1	TSS10801	chr8:12584740-12584813	0	0	0	0	0	0	0	0	0	0	0	0	0	0	0	0	0	0	0	0	0	0	0	0	0	0	0	0
ZBTB21	TSS10802	chr21:43406939-43430496	2.31387	1.94162	3.5479	5.9658	5.51169	4.83983	4.00095	5.22629	4.93346	4.39485	5.16544	3.73119	7.35349	9.80792	3.76165	6.08595	8.4406	0.553179	0.90036	0.824395	6.11668	3.17825	23.6345	11.6086	3.10085	2.16962	2.21578	5.02463
LMF1	TSS10803,TSS11150	chr16:903634-1031318	18.2845	22.1239	19.9464	52.8962	43.5676	45.2333	35.9847	24.5437	38.6644	25.7168	8.9979	38.5531	25.2907	15.0261	72.2809	31.9893	115.134	13.6775	20.2709	20.5416	270.932	126.849	51.646	69.8829	36.6473	22.6093	20.786	34.3339
AIF1	TSS10804,TSS1722,TSS26340	chr6_cox_hap2:3092611-3094416	0	0	0	0	0	0	0	0	0	0	0	0	0	0	0	0	0	0	0	0	0	0	0	0	0	0	0	0
MIR539	TSS10805	chr14:101513657-101513735	0	0	0	0	0	0	0	0	0	0	0	0	0	0	0	0	0	0	0	0	0	0	0	0	0	0	0	0
TYMP	TSS10806	chr22:50964180-50968514	110.437	54.6857	41.6299	22.6541	34.4893	34.999	51.6193	60.8442	81.4561	87.6818	59.8822	26.6036	119.145	120.733	104.658	86.6796	17.2854	2.00065	1.09018	1.92015	43.8201	19.6685	69.0547	20.2909	4.07146	22.2327	2.51171	7.29199
CDK2AP2	TSS10807,TSS9069	chr11:67273960-67276199	25.4124	21.314	32.8006	8.14371	47.0291	44.2976	63.6031	34.2609	16.3078	42.6114	26.2041	19.7498	23.3999	31.246	21.2781	30.8877	14.5899	9.12585	14.8927	11.8093	12.3213	4.38026	17.696	24.3092	11.9197	14.2673	30.6663	12.3702
C6orf10	TSS10808	chr6_apd_hap1:3614545-3654041	0	0	0	0	0	0	0	0	0	0	0	0	0	0	0	0	0	0	0	0	0	0	0	0	0	0	0	0
DICER1	TSS10809,TSS29952,TSS5125,TSS8708	chr14:95552564-95623759	54.7775	84.7881	90.0338	69.4052	38.5434	43.0973	94.6274	66.5666	111.954	73.6649	56.0535	77.0499	86.7029	72.4404	85.3342	85.7238	69.674	12.4075	17.1059	19.7518	109.474	15.8583	88.8364	133.517	41.9948	38.9025	29.8175	57.8526
RTN4R	TSS1081	chr22:20228937-20255816	5.94734	5.99037	4.38004	0.618245	4.84328	4.61086	14.2982	4.98094	3.33858	11.3885	2.62168	2.05748	5.60365	3.2689	4.91772	2.9136	0.324158	0.0846336	0.185795	0.954088	0.934218	0	0	0	2.47198	2.05948	4.08682	1.08816
MTF2	TSS10810	chr1:93544791-93604638	7.80501	10.3375	9.8038	10.1627	10.408	9.78809	9.09358	7.5782	12.6776	10.9763	6.83117	8.6766	10.4613	11.0149	10.6284	11.6887	8.39942	1.49891	3.71843	1.97331	10.8365	1.18088	14.507	28.3781	4.09656	7.01733	3.80075	6.11254
ARMC4	TSS10811	chr10:28101096-28287977	0.14786	0.442478	0.133339	0	0.0140168	0.145814	0	0.520141	0.105471	0.032034	0.776364	1.2107	0.217713	0.132689	0.106974	0.532172	0	0.217929	0	0.0701656	0	0	0	0.838644	0.266987	0	0	0
TRUB2	TSS10812	chr9:131071395-131084697	36.374	23.6429	25.1369	7.57734	55.9359	45.0041	41.6294	32.0891	35.1698	39.9459	25.6269	23.8519	34.1142	27.4985	36.6766	34.7666	16.6212	10.9501	7.02945	8.63229	28.4305	27.3974	12.5304	24.2191	15.0341	19.3777	16.0991	15.8029
FBXO11	TSS10813,TSS29607	chr2:48034058-48132932	35.0856	46.1801	49.3912	34.714	44.4974	45.4733	53.4102	48.1597	55.3034	51.3867	39.2003	46.0894	61.4048	42.4354	57.5345	57.3871	27.967	9.12404	9.56257	14.4067	65.8285	23.0905	45.0802	67.5527	19.1222	17.4856	23.1716	23.9484
ZNF682	TSS10814,TSS23845	chr19:20115226-20150277	0.728063	5.72412	5.28004	8.34499	0.831805	0.323593	2.83877	1.36663	3.3325	0.510407	1.09101	2.02184	1.98399	1.56349	3.38888	1.6192	8.29378	6.33763	3.3504	3.10877	4.45784	0	7.6541	7.6341	0.816526	1.93399	2.44318	0.860914
ACCS	TSS10815,TSS22660	chr11:44087728-44105569	13.4638	10.6794	17.1299	7.96324	13.6169	16.938	11.3011	8.08785	13.7206	7.92033	3.5244	9.30057	14.5465	10.1783	15.3013	13.7653	18.9282	11.7056	7.33028	5.30641	54.2875	32.8351	38.3258	75.9268	16.99	11.4303	6.37867	12.9439
HNRNPM	TSS10816	chr19:8509802-8554002	85.9763	80.9675	76.4133	48.9841	98.916	115.156	127.746	126.306	137.943	122.319	101.116	99.5095	116.752	94.0224	135.19	142.644	80.7389	28.8703	32.3308	25.4141	125.587	34.0349	124.081	110.819	54.6881	85.3024	55.8846	51.2809
UNC45B	TSS10817	chr17:33474835-33516364	0	0	0	0	0	0	0	0.0312399	0.0431352	0	0.0760647	0.112682	0.161442	0.00899959	0.0424603	0.052983	0	0	0	0	0.357219	14.4999	0.0575244	0.12953	0.0931637	0.505142	0.121498	0.040005
DNAI2	TSS10818	chr17:72270385-72311023	0.243059	0.885569	0	0	0	0	0	0	0.114641	0.263331	0	0.562029	0	0	0.188687	1.16554	1.09708	0.143058	0	0	0.811098	0	2.02937	0	0	0.115921	0	0
KIFC3	TSS10819,TSS6003	chr16:57792128-57836439	22.4879	11.9579	10.3872	23.8817	13.5407	14.6194	24.6512	15.3257	56.0845	14.9197	11.3394	21.8108	22.518	21.6861	39.5598	31.9501	49.1791	11.7267	8.84815	9.61589	136.456	129.631	67.9042	87.6824	19.1073	13.926	10.3684	18.3128
METRN	TSS1082	chr16:765172-767480	1.09299	0.426538	1.2414	0	2.35156	1.83383	0.455165	1.44485	0.686734	0.828761	0.59691	1.95932	0.699705	0.760958	1.70453	0.511546	1.62627	0.16004	0.175482	0.515837	1.69376	0	0.219878	2.71662	1.95946	1.3722	1.66416	1.53096
RAB43	TSS10820,TSS1243,TSS24925,TSS29836	chr3:128806411-128840993	2.01948	2.15853	2.08496	0.263715	1.94402	2.76697	4.82208	2.5767	2.27159	4.06149	1.44842	1.13546	2.4479	1.43063	2.2689	3.13873	1.40531	0.44156	0.769247	0.738551	3.27672	5.2798	3.46985	2.86458	0.742273	1.58265	0.75794	0.996181
COPG1	TSS10821	chr3:128968452-128996616	106.77	111.57	122.602	54.4225	245.614	272.733	195.534	169.056	139.097	207.129	144.657	148.072	166.957	205.797	188.095	204.477	77.8583	42.1626	48.0387	47.2525	109.439	105.904	126.115	129.467	71.2634	61.9009	135.574	67.3154
WFDC6	TSS10822	chr20:44162835-44168134	1.12435	0	0	0	0	0	0	0	0	0	0	0	0	0	0	0	0	0	0	0	0	0	0	0	0	0	0	0
CDC20B	TSS10823	chr5:54408798-54469005	0	0	0	0	0.187311	0.470362	0	0	0.224908	0.0824478	0.230614	0.0376293	0.257297	0	0.0555827	0.357278	0.282121	0	0	0	0	0	0	0	0	0	0	0
PIK3IP1	TSS10825	chr22:31677578-31688520	8.95786	10.2319	20.7835	5.61168	6.64007	8.49403	22.3539	13.6714	19.9788	19.8134	12.2276	9.18013	18.1073	9.39672	14.1417	17.3651	3.94767	2.50884	0.776934	1.12612	10.2256	4.83236	3.3207	5.88801	1.60637	11.7975	1.1607	2.17104
QTRT1	TSS10826	chr19:10812111-10824043	38.9401	25.1037	17.7836	45.9573	38.7113	36.216	30.643	31.439	44.4627	18.9971	16.5748	26.3371	28.6938	20.0044	31.7946	38.7432	68.8439	21.8342	22.281	25.9736	248.752	398.018	332.198	309.263	40.7761	38.0863	22.193	66.5605
C1QTNF9B-AS1	TSS10827,TSS4539	chr13:24463027-24466242	0	0	0.121054	0	0.244676	0	0.319675	0	0	0.0686364	0.503883	0	0.235557	0	0.124534	0.0935433	0.293309	1.39221	0	0	0	0	0	0	0.109225	0	0.210169	0
STAP2	TSS10828	chr19:4324039-4338847	77.2008	40.7963	32.3134	20.8363	83.1748	80.1162	62.7443	40.3036	54.4669	30.2233	12.3362	16.3221	29.4146	17.7347	40.843	36.7681	21.295	8.44825	5.47208	5.13417	45.4825	45.8994	39.4158	29.9501	15.2374	6.57664	15.8965	17.1413
LOC158435	TSS10829	chr9:98828120-98864194	0	0	0	0	0	0	0	0	0	0	0	0	0	0	0	0	0.252276	0	0	0	0	0	0	0	0	0	0	0
CPT1B	TSS1083,TSS17370,TSS23368	chr22:51007289-51017096	5.86447	4.3694	12.9172	8.15939	12.3297	13.2785	20.5681	9.05	17.4315	11.0832	4.14597	4.99268	8.51561	9.99164	23.1706	6.91141	30.4375	3.07695	10.0771	5.44299	48.0302	32.0034	28.4573	35.1669	6.21552	11.3299	4.72015	12.3962
LRIT1	TSS10830	chr10:85991275-86001217	0	0	0	0	0	0	0	0	0	0	0	0	0	0	0	0	0	0	0	0	0	0	0	0	0	0	0	0
NABP1	TSS10831,TSS12557,TSS15562	chr2:192542797-192553248	7.58447	7.42585	4.20077	3.00272	3.4012	3.33517	2.49828	3.90174	4.13851	5.86571	4.4785	4.33215	6.63657	9.31322	3.36831	4.9443	5.24783	0.31371	0.177091	0.811108	2.7437	3.69569	13.6967	5.33123	0.118963	1.72505	0.326057	1.76322
CHMP7	TSS10832	chr8:23101149-23119512	14.2837	15.1101	20.9112	6.0413	18.1061	17.3051	21.8861	20.0041	22.1945	19.9354	18.1314	17.4733	23.0144	22.204	19.8117	24.1399	12.3013	3.52358	4.27177	2.79941	24.93	12.1306	20.8864	18.9336	8.4524	33.5509	8.7482	6.80706
ZNF419	TSS10833	chr19:57999078-58006048	19.4548	20.3938	16.7511	21.5113	12.821	14.3132	11.375	10.669	9.12207	8.88795	5.70445	7.81061	9.58212	11.691	19.7408	9.96509	14.4584	6.78575	5.87787	5.31301	2.58394	0	4.91133	13.8745	1.88418	3.18848	5.38604	4.03671
DEFB133	TSS10834	chr6:49913813-49917157	0	0	0	0	0	0	0	0	0	0	0	0	0	0	0	0	0	0	0	0	0	0	0	0	0	0	0	0
LOC286467	TSS10835	chrX:130836677-130964671	0.425629	0.427202	0.0548686	0.130635	0.126905	0.229176	0	0	0	0.0395197	0	0.0191564	0	0.0180018	0	0	0.0687547	0	0.177039	0.129781	0.0129117	0.0975345	0	0	0.050642	0	0	0.029961
KIAA0146	TSS10836	chr8:48173488-48648563	44.1926	49.0213	53.2958	41.5842	48.1305	49.6348	63.4398	43.0497	66.8126	43.6825	35.3762	50.9636	55.0012	53.2404	55.9454	64.8038	55.607	16.3547	16.4303	17.6898	123.964	70.5223	67.5938	123.284	23.1478	42.011	24.9295	42.118
MFSD7	TSS10837	chr4:675617-682973	1.48389	2.70278	3.5785	3.32963	7.11265	9.31234	3.59073	4.30989	9.86696	6.19389	4.11833	3.52638	7.75884	3.0828	4.79562	8.74276	5.56984	0.436343	0.957863	0.562181	7.02001	0.474348	1.23787	3.1581	1.64446	1.62847	1.29975	2.09821
SCN3B	TSS10838	chr11:123499894-123525315	0	0	0.260977	0.152881	0	0.294788	0.194023	0.536223	1.57607	0.376592	1.19574	1.90182	0.709124	0.326459	0.935398	1.3112	1.32278	0	0	0.021721	1.07914	0	6.50881	2.01026	0.330726	0.05446	0.851563	0.0900848
HTRA3	TSS10839	chr4:8271488-8308838	4.87472	15.7731	27.9068	6.72904	45.0077	40.2617	16.5493	36.6388	35.658	32.571	25.7348	28.9225	202.498	25.0459	57.6221	166.329	4.14959	2.18436	0.13705	0.602925	8.57808	1.81152	9.19257	0.751525	2.61703	7.30068	1.94239	2.12407
LOC100272228	TSS1084	chrX:149106765-149185018	1.16913	0.945286	0.935415	0.139547	1.316	0.792033	1.02989	0.685528	2.09069	0.850945	0.216772	1.54278	0.744446	0.772783	0.862918	0.934678	2.83447	0.172262	1.24856	0.464853	6.22997	0	2.78751	3.079	1.5329	0.786	0.44016	2.66761
GPM6B	TSS10840,TSS24137	chrX:13789061-13956831	0	0.281037	0.479526	1.02506	0.0313239	0.0338297	0.867749	1.73848	1.9118	1.25347	8.01858	1.9683	8.62583	3.44578	4.0443	5.48855	2.22536	1.90516	0.267289	0.735274	11.9341	0	11.427	2.22741	1.22065	2.55516	0.938237	1.02249
PPP3R2	TSS10841	chr9:104353896-104357283	0	0	0	0	0	0	0	0	0	0	0	0	0	0	0	0	0	0	0	0	0	0	0	0	0	0.018628	0	0
TIAF1	TSS10842	chr17:27400538-27402627	0.106184	0.0786904	0.577859	3.52096e-244	0.514634	0.147455	1.01256e-183	1.11434e-81	0.234601	0.222835	0.0274514	0.328402	0.0619217	0.24839	0.624949	0.321936	1.62669	7.74327e-204	0	0.0669311	0.758963	0	1.78872	1.80482	0.0832585	0.170378	3.96789e-133	0.837229
SNORD88A	TSS10843	chr19:51302695-51302792	0	0	0	0	0	0	0	0	0	0	0	0	0	0	0	0	0	0	0	0	0	0	0	0	0	0	0	0
PTEN	TSS10844	chr10:89623194-89728532	47.2605	54.6004	51.4186	44.064	57.1367	67.2206	47.5803	83.3381	75.2353	52.1233	78.3983	78.2416	103.106	57.1737	87.984	89.4885	20.2656	15.7291	12.7468	13.4526	82.8401	39.7685	32.9065	63.1911	19.2651	21.5832	26.0639	26.8937
DGKE	TSS10845	chr17:54911459-54946036	1.38981	2.23893	2.25698	0.805769	1.72852	1.20162	1.58023	1.56111	2.42916	1.35736	1.10686	2.12398	1.75935	0.983781	2.32625	1.61296	1.67843	0.840012	0.600936	0.57773	3.08329	0.177583	2.18819	4.08083	0.911404	1.48096	1.18833	0.977291
POLE4	TSS10846	chr2:75185774-75196859	15.3512	16.9707	17.575	15.7999	17.499	23.9587	22.8071	19.6328	29.5048	24.8755	29.1878	20.4332	22.0958	29.9462	20.3264	31.465	11.9573	1.67469	4.27749	5.85408	20.2989	48.5739	16.0005	16.3792	6.43642	16.471	5.69468	4.60279
VAMP7	TSS10847	chrX:155110942-155173433	13.6027	23.1969	29.7289	17.8732	23.8473	34.5935	23.4361	45.3658	36.8625	33.3049	53.7289	32.1896	49.9916	38.633	46.9091	50.3216	11.0399	6.25106	7.05607	5.03231	27.2172	10.9056	27.5178	23.5093	12.832	10.3938	17.0927	9.67838
SNTG2	TSS10848	chr2:946553-1371384	0	0.0762765	0.485984	4.47845	0.055754	0	0.297812	0.516002	4.70033	0.931468	3.01394	4.62352	1.35409	0.144991	1.54851	0.819139	1.76076	0.517233	1.41931	2.22129	15.6351	8.90328	14.831	3.11938	3.49252	3.07707	2.72339	3.32557
ACY1	TSS10849	chr3:52017299-52023218	87.1968	60.4515	65.8694	10.9351	235.477	245.037	56.9512	77.7521	24.4142	51.8344	17.9727	11.3324	28.3679	86.6183	39.4126	26.247	14.0226	6.71338	3.82706	3.4238	6.92595	0	3.17762	13.3506	5.10689	12.6471	4.65122	5.44925
LTB	TSS1085	chr6_dbb_hap3:2833875-2835743	0	0	0	0	0	0	0	0	0	0	0	0	0	0	0	0	0	0	0	0	0	0	0	0	0	0	0	0
PPIP5K2	TSS10850,TSS25067	chr5:102455957-102539224	16.4349	15.7934	15.6339	14.3739	12.9198	15.689	19.58	18.3858	24.4577	16.8513	15.3797	19.3076	21.0403	22.6512	19.9644	19.3203	15.6836	4.99624	5.69074	6.08085	23.1345	15.7857	16.1586	33.3063	10.1186	7.30433	10.2958	9.9068
FAM74A4	TSS10851	chr9:65487272-65494386	0	0	0.000270498	0	0	0	0	0	0.538407	0.000133897	0.286327	0	0.000181304	0	0	0	0	0	0	0	0	0	0	0	0	0	0	0
FAM74A2	TSS10851	chr9:65487272-65494386	0	0	0.000270498	0	0	0	0	0	0.538407	0.000133897	0.286327	0	0.000181304	0	0	0	0	0	0	0	0	0	0	0	0	0	0	0
SLC23A1	TSS10852	chr5:138702884-138719039	0	0.360419	1.07759	2.03956	0.0218712	0.0829685	0.255766	0.336772	1.01657	0.613664	0.308426	1.26177	0.272165	0.34216	1.46966	1.15475	1.04249	0.407745	1.04474	0.054582	5.81577	0	1.74143	3.6029	0.544417	0.49548	0.0612631	0.796806
ATP2B4	TSS10853	chr1:203595914-203713209	67.5809	69.1661	85.0058	20.3404	26.5668	28.3092	55.0516	29.1168	64.4436	51.8563	48.9223	40.5894	64.9414	34.2903	49.2117	55.7199	22.6068	9.13288	5.44135	6.70286	35.5082	23.71	67.6247	33.3113	9.34178	10.4176	9.46113	14.9372
SMG9	TSS10854	chr19:44235300-44259142	13.7535	15.235	18.4252	8.74897	24.1235	22.9725	26.7679	19.368	16.6937	25.935	10.6224	10.9621	21.4878	18.3765	18.6411	21.4978	12.229	2.64637	1.56446	2.95004	27.156	16.7367	43.9544	20.2716	4.42242	8.93034	9.37059	6.47693
C17orf103	TSS10855	chr17:21142183-21156578	0.108979	0.0850777	0.42977	0.13008	0.0624768	0.11711	0.733663	0.255524	0.342815	0.480078	0.254118	0.30875	0.306921	0.0966421	0.168854	0.278148	0.329492	0.353596	0	0.206969	0.48774	0.759266	0.382169	0	0.242363	0.181674	0.0289775	0.125214
MFAP3L	TSS10857,TSS5680	chr4:170907747-170947429	0.207423	0.0231303	0.288469	0.558473	0.324281	0.493445	0.485321	0.403988	0.617677	1.59893	0.493757	0.464509	1.72136	0.370255	0.62114	1.49197	0	0.123273	0.135423	0.0198412	0.0137147	1.28717	0.946908	0	0.139421	0.129302	0.422204	0.0583535
LYPD6	TSS10858,TSS14928	chr2:150186498-150330659	1.53955	1.13511	0.443308	0.949429	0.559287	0.448327	9.28221	0.996673	1.8364	3.32658	0.427545	0.619409	0.944487	0.354093	2.46591	0.625381	0.678418	0.680879	0.12467	0.395743	3.4858	0	0	0.272544	0	0	0.221648	0.1684
CLPB	TSS10859	chr11:72003469-72145724	7.69556	4.37301	6.17958	4.18926	10.7586	9.95564	12.5656	12.7805	10.9055	9.0857	9.03605	10.1769	12.6129	8.58965	11.6546	14.1457	6.22611	3.83054	5.35283	4.68543	10.4742	21.1653	17.9465	4.02777	4.16952	5.71685	6.94778	6.02528
SORBS3	TSS1086,TSS5939	chr8:22409250-22433008	11.7316	12.2198	16.0635	12.7397	40.741	44.4203	21.1244	22.6102	29.612	18.5111	31.9268	28.2156	39.3136	21.3823	27.5505	27.8421	16.0599	4.9195	6.00884	5.76923	47.1962	93.3109	88.6235	39.9824	8.56793	11.3285	7.65196	8.85884
SSBP2	TSS10860	chr5:80713178-81047072	15.6079	21.5647	15.9546	12.3694	14.029	18.27	15.0355	18.7647	16.8566	10.0175	16.5258	22.6347	19.8059	10.1716	17.0329	21.7512	14.1412	3.88981	4.1575	6.06573	32.264	9.33781	33.1096	17.5536	6.55639	7.18774	8.04669	9.24007
TOMM40L	TSS10861	chr1:161195832-161200407	5.75085	6.73402	4.79888	2.10712	6.94928	7.81738	4.62853	7.08842	6.11962	4.73741	6.74522	4.88866	6.63925	5.60495	6.16281	5.31586	1.58684	0.177252	0.194628	0.52321	1.02256	0	7.75638	0.569042	1.80947	1.6975	1.30575	0.692063
KLF11	TSS10862,TSS13584,TSS16068	chr2:10183681-10194963	8.44669	6.48076	8.19874	14.7759	11.5578	13.4195	10.9854	11.6495	20.5964	12.4499	10.4872	16.8356	11.8685	10.4475	13.3734	21.7911	23.1125	5.22554	5.61191	4.20585	10.1159	15.4232	18.0788	28.2679	17.5081	7.30921	25.8481	10.5887
RASL10A	TSS10863	chr22:29708921-29711745	0	0.0992497	0	0.0910521	0	0.241005	0	0.0559796	0.599473	0.661122	0.191653	0.0401488	0.26262	0.831709	0.118684	0.311421	0	0	0	0	6.13809	0	1.69183	1.35351	0	0	0	0
MIR1256	TSS10864	chr10:74119697-74336541	0	0	0	0	0	0	0	0	0	0	0	0	0	0	0	0	0	0	0	0	0	0	0	0	0	0	0	0
LOC100507118	TSS10865	chr15:91509598-91531854	0.247175	0.192937	0.223842	0	0.565082	0.73599	0.0342633	0.163223	0.174807	0.455172	0.186242	0.117057	0.0729246	0.36737	0.432524	0.259398	0	0.217782	0	0	0.516241	0	0	0	0.205166	0.132773	0.0983404	0
BTN3A2	TSS10867,TSS20933,TSS9704	chr6:26365397-26378548	8.46327	28.0036	53.3	24.9615	73.5325	76.0502	72.1389	52.8179	97.0168	128.834	53.6057	59.4208	89.6289	67.1477	103.911	133.366	31.5822	7.07061	8.22904	9.76141	90.2025	260.258	42.9582	51.6746	14.2159	37.4376	15.1778	9.54999
ZNF559	TSS10868,TSS16327	chr19:9434447-9454521	11.3366	9.31369	4.93487	2.21346	4.69666	4.3529	7.6191	5.42194	12.5779	5.72729	6.19108	11.6046	10.0294	6.52955	12.7573	9.14115	13.6378	3.05072	4.72515	5.50787	21.4696	1.10147	7.59736	12.1091	3.01487	4.20825	3.22042	4.19426
ZNF559-ZNF177	TSS10868,TSS23103	chr19:9434901-9493293	1.89482	0.907912	1.05285	7.69979e-20	0.603105	3.33314e-62	0.400987	1.14504	5.38367e-21	1.37893e-07	5.36923e-15	0.480359	0.888309	0.133078	1.35508	0.482342	0.481619	3.74837e-22	1.15643e-51	1.38312e-24	3.35173e-05	0	1.1875e-09	0.610957	0.204521	3.87502e-31	1.5034e-56	2.57617e-19
RHOQ	TSS10869	chr2:46769866-46811827	3.33611	5.87176	9.24571	4.79291	4.19778	4.11323	5.14936	5.93643	12.2184	5.72503	14.0042	6.43513	11.7198	7.01154	8.67161	7.9186	2.78552	1.05181	1.56527	1.33807	6.14316	1.0479	9.02121	4.64836	1.69076	3.0823	2.47756	1.74357
PTK2B	TSS1087,TSS21060,TSS22245,TSS7895	chr8:27168998-27316908	46.1457	31.9819	37.8473	14.1117	35.071	38.954	40.0189	26.6757	29.3456	34.1132	27.5351	30.7098	38.9952	31.6684	40.6147	38.3123	19.1929	3.72459	4.74573	1.82861	52.1732	51.3578	39.2265	41.6675	6.66948	61.0598	6.90084	8.49579
BAG1	TSS10870	chr9:33252469-33264759	32.609	29.6997	39.6696	8.01155	25.4833	29.2608	55.621	29.0678	27.1811	40.9954	17.1971	25.1711	28.6992	19.4598	27.1682	30.0915	19.6477	9.414	6.99574	8.70572	58.0814	24.6642	48.9501	18.4946	14.9941	19.1445	14.2128	18.1804
MRPL41	TSS10871	chr9:140446308-140447007	8.91859	6.05166	6.0626	2.77692	12.4071	19.452	8.00843	6.6878	11.3124	9.41203	6.23814	9.76292	11.4057	8.67977	8.60844	12.5402	7.19844	2.02453	0.738098	1.36164	11.2399	23.5322	13.7799	14.0778	3.96877	4.89919	4.28955	3.66423
HLA-DRB3	TSS10872	chr6_cox_hap2:3934126-3947195	0	0	0	0	0	0	0	0	0	0	0	0	0	0	0	0	0	0	0	0	0	0	0	0	0	0	0	0
PRAMEF10	TSS10873	chr1:12952726-12958094	0	0	0	0	0	0	0	0	0	0	0	0	0	0	0	0	0	0	0	0	0	0	0	0	0.0258351	0	0	0
OCEL1	TSS10874	chr19:17337054-17340028	7.4769	3.27369	5.13674	0.261162	7.01015	7.24421	9.01199	6.0268	3.00773	8.25712	4.36683	5.24979	7.16635	4.78843	9.38521	10.6263	1.22101	3.20424	1.93237	2.06558	12.0388	2.60286	2.64139	15.5405	1.13168	4.25192	3.33193	2.07357
IFIT3	TSS10875,TSS28125	chr10:91087601-91100725	6.17984	6.83246	12.1492	5.31553	8.12953	8.84273	3.91957	10.4829	10.6525	14.592	5.63454	4.89416	6.23269	16.6352	46.2098	21.5375	1.99667	2.6859	1.2345	1.20758	1.83787	0.588243	3.94299	1.87486	5.28835	1.8254	1.80129	1.70597
POM121	TSS10876,TSS25083	chr7:72349935-72421979	44.8217	43.2997	50.4942	38.811	53.3955	56.4763	56.4766	44.3985	50.2342	50.542	33.9703	49.1169	49.7278	41.2208	55.8738	50.6	47.7985	17.0311	16.0168	16.4319	76.1912	61.7912	147.125	104.686	31.2107	27.0968	28.2588	34.6887
GSPT1	TSS10877,TSS28096	chr16:11961984-12010519	37.2335	36.3485	30.8619	12.67	37.7707	41.8172	38.5607	42.1618	33.7368	40.696	32.1473	20.4258	32.494	30.9459	27.0442	39.7494	17.6328	8.88516	7.61418	9.10003	30.5071	23.1146	30.3781	21.0283	17.8978	16.4847	16.0929	21.0069
LINC00261	TSS10878	chr20:22541191-22559280	0	0	0.254901	0.379863	0.180849	0.199477	0.0195655	0	0	0	0	0.0333923	0	0	0	0.0123062	0.320766	0.469378	0.446847	0.579241	0	0.739143	0	0	0.0147457	0.0126313	0.042312	0
TIMM17A	TSS10879	chr1:201924618-201939789	39.8952	40.2907	32.588	9.1196	65.6535	80.4002	47.7603	29.9618	41.3964	57.4749	46.0792	23.7595	45.7727	68.8956	49.7251	57.0495	23.3156	6.45779	11.339	4.16056	27.4002	37.4184	17.8682	12.2345	12.8232	13.6369	16.6849	16.2936
ANXA5	TSS1088	chr4:122589151-122618147	721.243	774.238	809.301	258.18	550.436	587.981	1462.52	582.943	825.351	1160.13	728.128	410.843	727.323	811.408	809.619	905.403	244.815	85.3908	96.6569	92.1114	570.362	43.2842	248.451	200.245	122.084	205.741	179.31	138.456
GJB2	TSS10880	chr13:20761603-20767114	4.65495	10.8408	28.5559	3.88919	33.9083	31.2922	16.9305	15.5292	7.24562	18.5563	7.90081	8.3885	75.9512	92.129	18.4617	59.06	1.57619	0.0685127	0.0752191	0.606756	0.0719228	0	0	0	0.129115	2.49721	0.556335	0.99439
OR2C3	TSS10881	chr1:247693433-247697141	0	0	0	0	0	0	0	0	0	0	0	0	0	0	0	0.0227323	0	0	0	0	0	0	0	0	0	0	0	0
MIR380	TSS10882	chr14:101491353-101491414	0	0	0	0	0	0	0	0	0	0	0	0	0	0	0	0	0	0	0	0	0	0	0	0	0	0	0	0
SLC1A6	TSS10883,TSS18974,TSS27250	chr19:15060844-15121455	0.101775	0	0	0	0	0	0	0	0	0	0.149924	0	0	0	0	0.0194378	0	0	1.83426	2.25385	0.00675564	0	0	0	0	0	0.364772	0
SNORD18B	TSS10884	chr15:66794359-66794429	0	0	0	0	0	0	0	0	0	0	0	0	0	0	0	0	0	0	0	0	0	0	0	0	0	0	0	0
CELA2A	TSS10885	chr1:15783222-15798586	3.58497	2.36071	0	19313.4	142.182	146.418	63.959	532.015	114.251	1.35914	1450.51	7442.66	372.281	8.61412	143.305	524.976	19986.1	28785.5	31008.3	30037.9	163.212	4833.09	2160.09	2452.06	0	46352.7	0	28366
GLRA1	TSS10886	chr5:151202073-151304397	0.72182	0	0.139892	4.20945	0.319003	0.0274568	0.742982	5.21936	1.80541	1.16178	0.0254904	10.9432	0.881879	0.336742	3.94242	1.47733	5.60578	0.181848	3.0946	1.68457	10.2848	3.2952	4.3701	44.1176	0.422273	0.1107	3.24323	9.51334
DPM3	TSS10887,TSS1168	chr1:155112366-155112996	4.68753	8.53517	19.6513	8.42288	26.9656	22.9212	35.4375	23.4802	18.0846	27.2212	16.8029	25.3535	20.4487	13.0114	15.0627	26.5017	10.6891	12.2164	6.56968	7.0555	17.4052	0	0.308044	25.167	13.5456	12.1786	25.778	10.6391
ACTN2	TSS10889	chr1:236849769-236927558	1.11561	1.68181	3.86575	2.28673	0	0.29977	0.149012	0.507394	1.45214	0.308376	0.634415	1.40484	1.29113	1.00083	0.965703	0.56241	3.40129	2.04228	1.15902	1.67111	1.69213	16.449	51.286	12.5173	1.34732	3.17468	1.41153	3.39101
MME	TSS1089,TSS14,TSS14834,TSS25013	chr3:154797435-154901518	2.17862	4.96076	5.66017	1.45411	0.961225	0.958249	14.4004	1.54496	2.66303	2.45583	9.92152	10.6894	13.9253	39.2393	5.26109	4.49838	2.6996	0.381169	0	0.350592	3.84509	0	5.56554	7.85015	1.00088	0.53839	0.871308	0.545242
LOC100287944	TSS10890	chr12:106890187-107168609	0	0	0	0	0	0	0	0	0	0	0.107966	0	0.125462	0	0.598776	0.300465	0	0	0	0	0	0	0	0	0.689725	0	0	0
OR3A1	TSS10891	chr17:3194928-3195876	0	0	0	0	0	0	0.120017	0.0952182	0	0.655046	0	0.136802	0.510936	0	0.80958	0.227885	0	0	0	0	0	0	0	0	0	0	0	0
LINC00672	TSS10892	chr17:37081420-37085637	0	0	0	0	0	0.0128021	0	0	0	0	0	0	0	0	0	0	0	0	0	0	0	0	0	0	0	0	0	0
C6orf15	TSS10893	chr6_qbl_hap6:2374817-2376150	0	0	0	0	0	0	0	0	0	0	0	0	0	0	0	0	0	0	0	0	0	0	0	0	0	0	0	0
CT47A10	TSS10894	chrX:120111460-120114778	0	0	0	0	0	0	0	0	0	0	0	0.00787347	0	0	0	0	0	0	0	0	0.0115728	0	0	0	0	0	0	0
RNF121	TSS10895	chr11:71639767-71708643	14.8376	13.2215	12.1733	4.81042	9.69751	8.50061	10.9387	9.70016	15.3177	15.2697	8.61937	9.53055	11.2926	12.5777	15.9564	15.0454	6.61152	1.28887	1.56032	3.42772	20.2383	5.94087	5.44493	11.0804	3.08058	5.85864	5.48697	4.23576
REXO1L2P	TSS10896	chr8:86756683-86757761	0.116996	0	0	0	0.294208	0.071317	0	0.0848932	0.300085	0	0	0.0801712	0.0201218	0	0.096621	0.0264279	0	0	0	0	0	0	0.0456476	0	0	0.10674	0	0
RUVBL2	TSS10897	chr19:49497155-49519182	84.3018	60.4354	56.0589	18.5117	66.8305	68.0679	66.2377	74.2859	45.6891	80.2278	54.9929	46.2416	51.1384	74.287	56.7584	69.9543	29.8774	11.218	11.9394	13.1916	69.8092	111.038	61.1007	64.5253	27.5825	37.4438	27.2042	23.3844
BBS10	TSS10898	chr12:76738265-76742222	1.91598	4.06535	4.38596	0.774037	3.0318	3.18431	4.02442	5.72469	5.30789	3.04406	4.11493	5.80186	5.22273	3.70617	5.82645	4.73982	0.945585	0.608238	1.04973	0.874246	2.98073	1.34116	0.814623	2.19434	0.818861	1.21137	3.07523	1.88758
ZNF358	TSS10899	chr19:7581003-7585911	53.8215	39.2959	31.9928	21.0234	23.4901	18.9015	23.1745	29.0658	35.7664	23.076	20.6179	31.4655	34.1759	23.6596	34.5972	44.0638	26.9267	12.7859	12.212	14.4403	38.0062	35.2078	40.457	13.216	17.5227	15.3861	21.5812	10.7198
MIR195	TSS109	chr17:6920933-6921020	0	0	0	0	0	0	0	0	0	0	0	0	0	0	0	0	0	0	0	0	0	0	0	0	0	0	0	0
LSG1	TSS1090	chr3:194361516-194393206	11.1881	12.6587	17.8897	10.4127	23.6043	22.7603	20.2226	16.8395	19.3701	17.1916	12.237	13.566	14.3836	17.3224	19.9201	20.3942	14.2294	3.74837	4.64327	4.45551	37.0945	24.5352	34.0854	24.74	6.90063	9.14114	6.26861	10.4275
CDHR3	TSS10900	chr7:105603656-105676877	0.450176	0.76492	0.584317	0	0.203036	0.575762	0.607946	0.279364	0.599823	0.195064	0.0727318	0.449993	0.413073	0.258153	0.664401	1.37248	0.571073	0.140667	0.103022	0.0377345	2.12045	1.96032	0.0750347	0.506775	0.342496	0.141857	0.0845199	0.365015
PTPRA	TSS10901,TSS13902,TSS6416	chr20:2844840-3019315	61.9925	78.2765	84.9964	41.0575	73.799	69.2713	88.7502	78.9356	64.5858	72.2855	55.2327	80.8339	86.8012	69.4948	90.0928	108.199	29.1303	14.7683	14.8347	16.0934	61.7586	53.7801	40.0457	35.8836	16.6432	21.445	29.125	21.2967
R3HDM4	TSS10902	chr19:896502-913225	23.1359	13.3451	13.7631	5.13168	9.90362	11.3683	27.7996	20.0033	17.186	17.2992	11.0161	9.30165	16.4216	10.6969	13.4584	16.1308	11.2928	3.43111	3.07213	1.81773	23.8374	29.1154	31.2764	10.0225	4.76393	13.2263	5.62403	5.55497
SFRP5	TSS10903	chr10:99526507-99531756	0.29383	0.229365	0.177137	20.5508	1.7045	2.03692	9.68798	11.0769	25.4041	9.37889	2.38244	25.8598	1.73268	1.45332	54.234	12.8976	19.1925	12.0104	15.5538	16.8377	51.8303	5.63617	9.64679	13.7574	19.1314	5.79276	15.8324	19.5171
NLRP7	TSS10904	chr19:55434876-55458873	0	0	0.171879	0	0.0619477	0.051267	0.444527	0.227439	0	0.0353814	0.136163	0.360118	0.131479	0.0161063	2.06414	0.322457	0	0	0	0	0	0	0	0	0	0.369708	0	0
CALML5	TSS10905	chr10:5540657-5541533	0	0	0.108502	0	0	0	0	0	0	0.10315	0	0	0	0.0712909	0	1.17377	0	0	0	0	0	0	0	0	0	0	0	0
SPRR2A	TSS10906	chr1:153028595-153029988	2.76524	3.10729	0	0	0	0	0	0.513037	1.4056	0	0.0211058	0	0.992479	1.67481	0.156311	0.558224	0	0	0	0	0.619648	0	0	0	0	0	0	0
NMT2	TSS10907	chr10:15147770-15210695	5.02856	6.47066	4.82786	2.0863	1.74404	2.56177	5.7182	5.44356	7.72385	6.67569	3.94185	4.73767	4.48174	2.88033	6.1252	4.20601	4.99453	1.81075	1.41593	2.05014	11.3673	11.8225	11.1847	7.22744	2.53092	2.72536	2.37924	1.84423
DGCR9	TSS10908	chr22:19005346-19007761	0.597693	0.699868	0.438565	1.84018	0.446933	0.503456	0	0.723043	0.211444	0.25898	0.130963	0.659371	0.110077	0.0664169	1.04362	0.390914	3.87083	0.461906	0.652036	1.11562	0	0	0	3.33811	0.37307	0.0534358	0.119065	0.44193
NPFF	TSS10909	chr12:53900473-53901422	0.398815	1.24482	0.183517	0	0.464385	0	0.5567	0.882038	2.06414	0.605044	0	0.254315	0.237061	0.362187	0.942395	0.141827	0.870027	0.693751	0	0	10.6309	0.619958	5.88971	3.40724	0.16319	0.576081	0	0.19842
PRTN3	TSS1091	chr19:840984-848175	0	0	0	0	0	0	0	0	0	0	0.0510195	0	0	0	0	0	0.225116	0	0	0	0	0	0	0	0	0	0.561768	0
XAGE1E	TSS10910	chrX:52511969-52516904	0	0	0	0	2.88127e-09	1.49914e-05	4.12168e-09	1.68068e-08	6.25308e-08	3.12864e-09	0	1.61106e-09	1.72426e-05	0	0	4.66401e-26	0	0	0	0	0	0	0	0	0	3.58174e-09	0	0
CUEDC1	TSS10911,TSS8295	chr17:55938603-56032684	16.9081	17.6753	13.2316	15.2058	8.30402	6.42866	29.3662	13.6732	27.1183	14.1052	9.64524	14.138	19.9522	15.4945	22.4836	28.8434	13.2031	2.92183	3.91683	4.59985	56.5265	48.9743	31.4602	28.0052	7.65318	12.5009	5.03672	8.54401
OR7E156P	TSS10912	chr13:64311567-64316701	0	0	0	0	0.00722949	0	0	0	0	0	0	0	0	0	0	0	0	0	0	0	0	0	0	0	0	0	0	0
STK11	TSS10913	chr19:1205797-1228434	13.8206	10.2835	10.5188	9.3565	15.7267	13.6253	18.5736	15.313	15.4857	18.7669	9.76217	12.1074	17.4682	11.567	19.0366	17.8498	10.2634	4.00941	3.87898	5.72473	21.1815	37.175	18.2498	29.6273	10.8404	13.0243	10.352	9.28231
CBLN2	TSS10914	chr18:70203914-70211723	0	0	0	0	0	0.0182329	0	0	0.203298	0	0	0	0.0181352	0.00202528	0.0286486	0.0429166	0	0	0	0	1.19798	0	0	0	0	0	0	0
OR4F13P	TSS10916	chr15:102382321-102390527	0	0	0	0	0	0	0	0	0	0	0	0	0	0.369741	0	0	0	0	0	0	0	0	0	0	0	0	0	0
FOPNL	TSS10917	chr16:15959576-15982447	7.49992	7.74322	7.75893	4.15817	8.22734	8.50366	9.00097	8.37297	7.45528	8.75323	4.68685	9.12723	5.15747	6.59807	10.1411	7.23201	5.73247	2.91944	1.56345	2.40783	8.00013	0	2.9969	7.37847	3.38825	3.08635	6.23213	3.26019
MIR363	TSS10918	chrX:133303407-133303482	0	0	0	0	0	0	0	0	0	0	0	0	0	0	0	0	0	0	0	0	0	0	0	0	0	0	0	0
MIR521-1	TSS10919	chr19:54251889-54251976	0	0	0	0	0	0	0	0	0	0	0	0	0	0	0	0	0	0	0	0	0	0	0	0	0	0	0	0
SI	TSS1092	chr3:164696685-164796283	0	0.87379	3.07619	0.226088	1.74428	1.48705	0.142893	2.15724	0	1.3741	0	0.141498	0.00844703	0.110229	9.02811	0.888573	0.195395	0	0	0	0	0	0	0	0.0478881	0	0.148838	0
NUDCD1	TSS10920,TSS8546	chr8:110253147-110346350	11.3016	13.2862	7.332	4.28506	3.91869	4.75406	5.38395	6.45021	7.45602	7.10548	5.48366	4.5913	6.04215	7.02571	5.44218	7.23782	2.06545	1.33291	0.928706	1.76703	2.19609	1.60883	5.46803	4.94116	2.14287	1.73143	1.41745	3.31606
CTBP1-AS1	TSS10922	chr4:1243227-1246795	2.00508	0.379458	1.17881	0.87027	0.951092	1.45585	1.34559	1.36284	1.11788	2.47478	0.790531	1.68454	1.09178	1.54703	1.97915	1.22828	1.44281	0.375911	1.0025	0.605208	1.15417	0.97464	1.1053	2.32654	0.430147	0.955683	0.629651	0.688599
ZC3H10	TSS10923	chr12:56512029-56516278	3.09536	1.87934	3.37994	0.246299	0.857889	1.76311	3.47718	3.13991	4.66358	4.88052	2.801	4.47345	5.34755	2.34574	4.7265	4.59186	1.26045	1.29028	0.916515	1.40554	5.06279	0.550382	2.04872	4.20813	2.14544	1.3226	1.74652	2.16221
C16orf89	TSS10924	chr16:5094122-5116146	0.2434	1.19985	1.39498	0.95866	1.51752	0.757584	1.4599	14.0186	5.66499	2.36641	6.69512	8.27835	2.64265	0.114667	4.99017	6.99199	1.9169	3.53892	0.69131	1.29556	2.51053	0	0.588974	0.259075	0.7072	6.103	1.98533	2.22248
C16orf70	TSS10925	chr16:67143914-67182442	4.33224	7.4011	9.97279	1.66368	8.00648	5.98484	7.52626	7.15214	6.96046	7.56308	5.67181	8.9811	10.0357	8.29158	8.1229	7.81329	4.82669	1.83106	1.0358	1.25068	7.41818	5.03477	5.0251	11.6202	2.58821	3.77087	3.15296	2.32044
POLN	TSS10926	chr4:2073644-2230958	2.45804	1.53509	1.53113	3.3006	0.891987	0.44671	0.668176	2.79812	2.53053	1.31927	1.84512	1.76297	1.89336	2.79295	1.68716	2.05786	2.43184	0.38017	0.596382	0.918106	4.37414	5.81538	4.74458	6.66684	1.53536	0.634722	0.195937	1.88693
LOC100505545	TSS10927	chr4:147030606-147043065	0	0	0	0	0	0	0	0	0	0	0	0	0	0	0	0	0	0	0	0	0	0	0	0	0	0	0	0
SREBF2	TSS10928	chr22:42229105-42302375	107.135	105.821	113.788	40.265	78.4956	79.2752	246.581	137.247	93.4175	155.364	76.5256	92.716	99.4623	81.4641	137.125	99.7297	81.9068	33.2802	17.3713	15.5	182.441	63.2575	165.852	174.226	48.9142	53.9748	52.7456	43.5186
RAD17	TSS10929,TSS12313,TSS2575,TSS4973,TSS806	chr5:68665123-68710630	16.3664	18.8717	19.1458	17.2653	14.8976	17.5687	19.8732	14.3403	19.778	21.7481	13.6175	24.5784	16.3939	21.2784	24.9066	17.4779	13.1574	4.72047	6.87537	6.52557	25.2373	0	10.5861	32.3427	11.0977	8.84616	14.9762	14.3478
VTRNA2-1	TSS1093	chr5:135416186-135416286	305.745	0	210.102	0	0	0	188.297	0	170.531	258.235	0	0	0	361.051	203.014	0	0	243.521	409.449	0	1591.86	0	0	1114.72	0	368.516	0	0
PSIP1	TSS10930,TSS13224	chr9:15464064-15511003	30.6171	49.0367	53.9686	43.7492	39.1918	38.9573	34.9407	59.0561	72.0813	46.7214	51.5106	60.9828	73.6222	33.3367	71.4262	85.2505	44.1159	19.1667	8.72468	19.3851	101.605	179.055	117.765	80.525	29.1805	47.6192	22.5637	23.1706
C5orf56	TSS10931	chr5:131746464-131811736	0.794326	3.30606	4.59266	3.03316	4.42935	4.06354	5.96594	7.82714	7.48059	7.85837	2.75015	9.99543	4.62525	4.52731	7.33574	10.3667	2.05001	0.463346	1.26887	0.74723	17.7669	20.4182	5.20327	18.0689	2.94449	4.75988	2.41315	2.23024
PRIMA1	TSS10932	chr14:94184643-94254766	0.144544	0.0781204	0.716873	0.0690114	0.0565183	0	0.234878	0.021186	0.250053	0.0417541	0.481842	0.151731	0.496591	0	0.0448156	0.45308	0.0545566	0	0.0467984	0	1.49509	0	1.28613	0.307435	0	0.0688696	0.0576322	0.0195448
SHANK2-AS1	TSS10933	chr11:70477198-70481595	0	0.0628925	0	0	0.0459183	0.0217274	0	0	0.0380006	0.0174547	0	0	0	0	0	0	0.227262	0	0	0	0	0	0	0	0	0	0	0
TSPAN16	TSS10934	chr19:11406823-11437672	0	0	0	0	0	0	0	0	0	0	0	0	0	0	0	0	0	0	0.185872	0	0	0	0	0	0	0	0	0
LHX8	TSS10935,TSS28976	chr1:75594118-75627218	0	0	0	0	0	0	0	0	0	0	0	0	0.248339	0	0	0	0	0	0	0	0	0	0	0	0	0	0	0
MIR500B	TSS10936	chrX:49775279-49775358	0	0	0	0	0	0	0	0	0	0	0	0	0	0	0	0	0	0	0	0	0	0	0	0	0	0	0	0
KCNA5	TSS10937	chr12:5153084-5155954	0.621113	0.775793	1.02296	0.0444812	0.0176787	0.0836181	0.53303	1.68002	3.17912	0.316226	3.8518	7.04812	5.34876	0.0183903	4.68246	1.61291	3.30048	0	0.180831	0.0883761	2.30221	0	15.8426	4.14004	0.103454	0.466285	1.53481	0.703939
SHMT2	TSS10938,TSS25512,TSS3489,TSS6498,TSS6501	chr12:57623355-57628718	63.658	57.1724	67.641	28.7269	92.2686	94.8784	28.2312	105.378	42.3175	41.1531	37.5791	27.6453	47.9038	50.7603	60.119	52.34	19.3213	12.5257	13.1775	13.818	30.9916	20.5915	34.8739	28.0588	42.7149	40.1401	34.7791	21.8782
OR4Q3	TSS10939	chr14:20215586-20216528	0	0	0	0	0	0	0	0	0	0	0	0	0	0	0	0	0	0	0	0	0	0	0	0	0	0	0	0
MIR144	TSS1094	chr17:27188550-27188636	0	0	0	0	0	0	0	0	0	0	0	0	0	0	0	0	0	0	0	0	0	0	0	0	0	0	0	0
EDARADD	TSS10940,TSS13625	chr1:236557679-236648008	4.83604	1.30817	1.01503	0.868382	1.42502	2.02721	2.01895	5.98765	6.34905	2.77444	1.51001	14.6851	3.80665	3.46545	4.44543	4.33701	6.61468	3.37711	2.39251	1.43236	8.8901	5.99437	0.625221	21.7886	3.19951	2.77973	3.45128	4.35294
ZFAS1	TSS10941,TSS13518	chr20:47894714-47905795	0.642996	2.10131	0.988317	0.363346	1.54917	1.5533	0.0679235	0	0.115054	0.28305	0	0.127228	0.285569	0	0	0	0.547159	0.427954	0.310765	0	0	0	0	0	0.13361	0.183827	0	0
RNU6-83	TSS10942	chr8:72886127-72886418	0	0	0	0	0	0	0	0	0	0	0	0	0	0	0	0	0	0	0	0	0	0	0	0	0	0	0	0
ABCC13	TSS10943	chr21:15646119-15673692	0	0	0	0	0	0	0	0	0	0	0.253005	0	0	0	0.147034	0	0	0	0	0	0	0	0	0.558456	0	0	0	0
HNRNPA0	TSS10944	chr5:137087072-137090039	26.8602	16.5844	17.8261	10.0903	19.939	21.6225	23.7004	25.7882	29.7268	31.0577	18.7394	16.8675	27.3918	16.3652	20.5889	28.0161	13.0349	5.7232	6.2266	5.58823	21.6939	8.94488	20.287	17.6005	10.7366	20.189	8.12508	10.4284
C2orf40	TSS10945	chr2:106682112-106694609	0.824282	3.00184	5.89799	0	0.872304	1.73342	1.75834	10.4273	3.75163	1.66666	15.8799	9.06802	12.0429	0.3299	5.03418	4.07286	3.03579	1.20146	0	0.387546	9.09301	0	6.82938	1.17204	0.90486	2.17394	5.87764	1.90645
MIR4257	TSS10946	chr1:150524404-150524490	0	0	0	0	0	0	0	0	0	0	0	0	0	0	0	0	0	0	0	0	0	0	0	0	0	0	0	0
C6orf10	TSS10947	chr6_ssto_hap7:3608269-3687126	0	0	0	0	0	0	0	0	0	0	0	0	0	0	0	0	0	0	0	0	0	0	0	0	0	0	0	0
P4HA1	TSS10948	chr10:74766979-74856732	81.7587	83.3968	52.1381	18.5487	52.0954	51.4568	52.6798	42.3502	24.0647	42.4249	74.226	36.3814	64.0871	125.197	49.2663	75.634	14.9695	6.70137	6.81134	6.33087	22.6484	6.25656	8.46316	18.1309	9.02884	13.5476	13.3408	13.483
HUWE1	TSS10949	chrX:53559056-53713697	104.708	116.452	134.991	67.4992	92.2499	91.6651	125.709	95.454	110.408	125.943	78.1596	99.5148	118.126	89.9473	110.196	123.893	87.2601	33.7181	38.1333	36.2029	112.153	63.4598	74.9821	94.2624	43.5509	45.8554	48.6456	55.8946
DMGDH	TSS1095	chr5:78293428-78365449	0.115133	1.31138	1.97362	2.26745	1.34318	0.495802	1.08356	2.55698	3.36757	1.43426	2.88013	6.74598	3.15382	0.528231	3.21403	2.00603	9.44192	0.865077	1.28528	0.819247	6.56043	0	4.39879	6.24515	4.24391	2.67495	1.46858	1.87196
OR3A2	TSS10950	chr17:3181183-3182268	0	0	0.250203	0	0.473963	0	0.178372	0.080887	0.0432494	0.795349	0.169665	0.638788	0.108476	0	1.24534	0.289975	0	0	0	0.0649705	0	0	0	0	0	2.30462	0	0.0907506
AIF1	TSS10951,TSS25419,TSS27594	chr6_ssto_hap7:2913800-2915605	0	0	0	0	0	0	0	0	0	0	0	0	0	0	0	0	0	0	0	0	0	0	0	0	0	0	0	0
HOOK2	TSS10952	chr19:12873816-12886434	34.1597	19.2497	16.9401	16.827	35.8106	37.7154	40.0127	26.0296	28.3949	23.3624	7.76336	19.1363	14.2051	12.7839	34.8328	25.6923	41.8733	12.11	14.5358	15.6312	151.186	264.583	101.137	125.859	23.5457	18.0346	17.8165	36.8599
NR1H4	TSS10953,TSS2197	chr12:100867550-100957645	0.296599	2.72033	1.51996	9.2697	1.57222	1.22206	2.93521	8.62234	26.8417	6.4919	2.76423	11.2453	3.47569	1.24123	38.6993	8.29365	8.59316	1.58093	2.97729	1.99371	42.1899	0	0	5.89161	0.930966	0.489359	2.37858	4.75327
SIRPB1	TSS10954	chr20:1545028-1600689	7.1027	11.9104	22.2882	19.9721	37.0972	43.2946	24.1283	28.9264	37.9718	33.9907	45.9399	24.9888	73.8685	37.8337	46.5786	44.2942	22.4344	5.82937	8.47707	5.16653	24.2983	0.259351	42.4665	21.5712	4.55851	10.8494	6.58706	10.3214
TRPV1	TSS10955,TSS15280,TSS1714,TSS5919	chr17:3468739-3512705	2.94057	2.5725	2.68993	2.6015	1.61046	1.83671	3.60103	3.84081	5.28442	2.00449	2.11848	4.50697	4.22904	2.54484	7.96243	4.53219	10.877	1.98919	2.70994	2.17916	37.4668	39.8139	30.6641	22.9015	4.74077	3.80059	1.94866	5.75074
HLA-DOA	TSS10956	chr6_mann_hap4:4429150-4434580	0	0	0	0	0	0	0	0	0	0	0	0	0	0	0	0	0	0	0	0	0	0	0	0	0	0	0	0
CCDC88C	TSS10957	chr14:91737666-91884188	12.9355	14.0495	19.6312	9.34568	13.0633	14.0492	15.8071	12.9302	16.2495	15.7316	7.70109	10.7011	15.0801	5.6937	16.0949	14.5551	19.2573	4.39186	5.33001	4.60497	36.0676	86.0429	27.0864	31.9999	6.94888	28.3639	5.90873	10.7205
PIR	TSS10958	chrX:15402923-15511711	22.8974	17.2231	8.84237	2.68418e-22	6.86182	10.8553	18.2893	14.3846	6.51073	10.6427	17.1342	10.8696	8.15631	6.07756	12.6876	9.65268	6.81074	2.94434	2.1538	0.966099	12.9719	11.0523	13.7189	28.0436	1.28415	2.60191	2.4416	4.39854
LINC00645	TSS10959	chr14:28081793-28108842	0	0	0	0	0	0	0	0.0219111	0	0	0	0	0	0	0	0	0	0	0	0	0	0	0	0	0	0	0	0
ACTL8	TSS1096	chr1:18081807-18153558	0	0	0	0	0	0.107204	0	0.611285	0	0.0053739	0	0	0	0	0	0	0	0	0	0	0	0	0	0	0	0	0	0
DVL1	TSS10960	chr1:1270657-1284492	30.081	24.4096	25.0566	17.1817	39.2795	46.7473	44.3358	23.9152	17.3505	29.7047	13.956	15.0213	26.2556	27.9434	21.8182	28.8358	21.4825	9.25674	9.92853	8.66464	54.9288	162.435	105.306	71.6324	17.7757	14.6278	12.9602	21.4232
BZRAP1-AS1	TSS10961,TSS16991,TSS27721,TSS9218	chr17:56402810-56431088	0	0.0644706	0.111931	0	0	0.00123764	0.0228754	0.0956921	0	0.0471298	0.0827692	0.0685631	0.0973685	0.0244861	0.0769391	0.0576456	0.16378	0	0	0.103132	0.571315	0	0	0.35148	0.0905337	0.289244	0	0.178709
FBXL15	TSS10962	chr10:104179570-104182893	2.44863	0.597337	1.27856	0.164396	1.24261	2.68175	2.43691	2.39	2.95962	2.00593	1.47562	2.48441	2.79612	1.54206	2.31608	2.4292	3.19593	0.405465	0.148387	0.924908	1.31231	0.61281	4.85351	6.83797	0.986992	3.22918	1.70716	1.24478
GGT5	TSS10963	chr22:24615621-24641110	14.8789	10.3119	11.7969	6.9252	15.4408	14.5926	8.45803	42.0285	38.3085	42.9772	37.09	39.9691	86.0663	17.2032	36.6626	59.3613	9.04015	1.52923	1.67895	1.4988	16.7568	3.37659	6.59529	5.76622	2.9713	14.5495	4.09404	4.71275
DCXR	TSS10964	chr17:79993756-79995573	91.3266	70.4786	95.8918	27.3978	200.446	179.661	208.712	109.499	93.2191	156.406	94.6932	100.963	111.431	115.306	89.2063	120.625	62.0704	44.2164	44.3058	61.2183	131.561	4.86485	108.212	57.1158	87.7795	82.2972	94.4403	102.734
PCSK6	TSS10965	chr15:101844132-102030187	4.69976	7.66262	11.258	0.499119	9.2317	8.6717	13.719	8.81324	2.4091	19.1852	4.08988	3.70111	4.43051	16.3663	5.88633	13.9117	1.1329	0.375672	1.60322	1.26334	10.2334	2.39595	1.79786	4.08889	1.84795	1.45271	0.73494	1.83473
BIVM	TSS10968	chr13:103451398-103493888	1.15424	1.35718	1.15405	0.168238	1.71692	1.23657	0.643825	0.900638	2.03045	0.888302	1.29205	1.20324	1.51205	0.990169	2.34271	1.8431	2.52902	0.604	0.147718	0.635033	4.90775	1.19896e-24	6.13199	5.97155	0.914196	0.271087	0.667628	2.1951
MYL7	TSS10969	chr7:44178462-44180916	0	0	0	0	0	0	0	0.697286	0	0.085419	0	1.63336	0.351371	0.596367	0	0.00934149	0.86023	0	1.8749	0	12.3479	4.29062	0	0.841771	0	0	0	0.196063
UNKL	TSS1097,TSS25479	chr16:1413205-1464705	4.25358	3.74532	6.71045	2.51802	3.92281	3.04303	7.45754	3.90453	8.65746	5.55808	1.87342	3.89215	5.26595	3.52405	5.83688	4.17989	7.13504	2.89981	2.12784	2.98694	45.3847	83.4019	20.5289	18.2402	4.90257	7.65318	4.10448	2.85778
DKK1	TSS10970	chr10:54074040-54077417	87.2287	61.2012	42.2349	1.3963	0.556439	0.360468	2.72992	3.20659	0.532329	0.933778	11.0175	2.81677	9.95586	24.5498	1.2439	2.58156	0.231024	0.0905124	0	0	0	0	0.952595	0.655245	0.298471	0.404008	0	0
RING1	TSS10971	chr6_mann_hap4:4633605-4637819	0	0	0	0	0	0	0	0	0	0	0	0	0	0	0	0	0	0	0	0	0	0	0	0	0	0	0	0
RIMS1	TSS10972,TSS17249,TSS19378,TSS4749,TSS6173	chr6:72596405-73112845	0.0437694	4.1478	7.15385	4.83643	0.107621	0	0.11572	0.307818	0.916323	0.161218	0.917879	1.52006	0.632404	0.0710947	0.244548	0.611139	1.01687	2.3022	3.19591	2.42675	3.87199	0.624928	5.11238	7.02009	5.23791	2.43507	5.74507	1.98977
DAZ2	TSS10973	chrY:26979989-27053187	0	0	0	0	0	0	0	0.00567295	0	0	0	0	1.43981	0	0	2.72585e-07	0	0	0	0	0	0	0	0	0	0	0.0166668	0
BCL7B	TSS10974,TSS28362	chr7:72950682-72972065	15.1937	18.8859	30.1755	12.7104	28.0999	21.133	20.5228	14.0181	13.2742	25.0483	14.8764	16.3884	18.7418	11.1054	20.95	20.8106	8.08695	4.25154	3.16108	2.16493	12.2795	11.9544	39.6307	16.7466	8.97101	8.23521	5.46098	4.72781
IGFBP3	TSS10975	chr7:45951843-45960871	191.719	134.552	87.8689	3.44147	89.2189	85.195	15.6283	54.3491	27.1025	31.0819	24.6625	12.6304	128.553	34.4169	55.9891	122	3.10235	0.788396	1.66482	1.66013	3.21312	0	3.05175	5.69584	1.19822	15.2123	0.708729	2.43609
ATXN7L2	TSS10976	chr1:110026560-110035420	1.36489	0.295965	1.2327	0.977453	2.16018	2.04409	2.4568	1.73456	3.39783	1.90564	0.607671	1.98383	1.98869	1.21344	1.80073	2.03679	2.85339	0.334841	0	0.59307	4.70958	0.485844	1.10286	5.00136	0.567927	0.650824	0.573985	1.0466
MARCH6	TSS10977	chr5:10353750-10440500	39.415	48.4081	58.9166	26.4848	41.205	39.6184	61.2144	33.3127	50.8868	47.0251	32.2147	44.1848	46.6036	47.5001	49.4279	49.716	35.2583	11.827	14.963	13.6927	42.2107	11.5161	25.5404	57.9105	26.1804	22.4944	26.84	26.8446
HIST1H3B	TSS10978	chr6:26031816-26032288	361.731	226.596	227.439	77.9167	216.133	217.94	37.9889	272.408	47.9768	200.239	163.433	22.1834	135.355	140.438	194.39	145.723	18.5551	29.3897	6.31015	1.94662	32.7022	1.7083	10.1797	0	4.75683	62.7634	5.92651	7.52838
LOC150197	TSS10979	chr22:20193854-20196060	0.0823889	0.0643147	0.186093	0	0	0.111112	0.0228191	0.0362472	0	0	0.0206412	0	0	0.0488518	0	0	0.185885	0	0.15971	0.0585651	0	0	0	0	0.0342694	0	0	0.0812408
LOC100507091	TSS1098	chr12:123565930-123569291	0	0	0	0	0	0.0223887	0	0	0	0	0	0	0	0	0	0	0	0	0	0	0	0	0	0	0.0345231	0	0	0
EPHX1	TSS10980,TSS15699	chr1:225997796-226033262	125.068	90.8666	97.2605	195.287	160.284	163.606	213.849	125.437	157.775	107.777	184.665	322.197	157.21	88.5339	157.266	188.532	160.337	306.242	121.362	126.601	129.053	130.345	60.53	227.549	338.061	127.516	488.453	220.044
GPR111	TSS10981	chr6:47624325-47665533	0.0676514	0.0264072	0.0457159	0	0	0	0.00935784	0.104093	0	0.710857	0.177442	0	0	0.519858	0.204378	0.188337	0	0	0	0	0	0	0	0	0	0	0	0
LOC100507140	TSS10982	chr2:201577027-201599900	0	0	0	0	0	0	0	0	0	0	0	0	0	0	0	0	0	0	0	0	0	0	0	0	0	0	0	0
LTB	TSS10983	chr6_mann_hap4:2891218-2893086	0	0	0	0	0	0	0	0	0	0	0	0	0	0	0	0	0	0	0	0	0	0	0	0	0	0	0	0
TRAPPC5	TSS10984	chr19:7745706-7747748	39.5563	18.0545	16.509	5.20641	25.663	28.9765	36.1952	39.7122	35.9353	24.4943	32.7925	25.0145	32.2605	30.4732	25.3801	36.2852	13.07	7.49638	9.15157	7.44328	17.4355	13.9594	10.3146	14.1079	14.111	19.2909	17.1284	12.4704
USP46	TSS10985,TSS1632	chr4:53457126-53525502	2.90286	3.7939	3.13449	3.03379	2.73469	1.90391	4.05471	3.97894	3.91696	3.94505	2.27576	2.67915	2.88552	2.24162	3.15636	2.34044	1.58726	0.799755	1.12969	0.628262	5.8116	4.15443	2.52467	3.84048	1.35502	0.975128	1.62163	1.73579
CAMK2N1	TSS10986	chr1:20808883-20812728	9.84397	12.7274	14.0313	1.48704	15.0527	17.0016	36.8876	6.69876	4.53441	16.695	2.40765	6.78788	6.95764	6.42748	7.62807	13.2137	3.21194	0.203752	0.149133	0.382762	5.41839	2.70987	0.714601	9.16333	0.319985	0.38506	1.13363	0.682409
TJP2	TSS10987,TSS12988,TSS14456,TSS9742	chr9:71736179-71870124	106.14	97.0652	102.906	46.2417	132.487	138.836	162.004	87.6599	96.3728	123.02	45.0294	54.351	48.7069	47.7491	84.7636	81.5117	81.0596	16.6341	15.7566	19.0932	93.9412	54.4835	76.4986	90.9581	27.5022	16.3903	25.5774	27.69
SPATA32	TSS10988	chr17:43331759-43339479	0.452126	2.23504	2.5288	0	0.0431444	0.490703	1.71418	0.199127	1.20766	0.914206	0.454975	1.28588	0.489435	0.134632	0.844928	0.158412	3.20632	0.663047	0	0.534143	2.03004	0	15.2991	4.49329	0.936839	1.13423	0.119828	3.12655
GEMIN7	TSS10989,TSS3153	chr19:45582517-45594782	2.10716	1.99777	2.83574	0.345578	2.53047	1.91009	3.44343	4.31802	3.33114	3.0006	2.67247	2.12586	2.04291	2.88653	2.83424	2.82718	1.80953	0	0	0.645277	2.12861	0	1.59949	1.31931	0.462961	1.89485	0.864098	0.786409
HIVEP1	TSS1099	chr6:12012723-12165232	7.26185	10.5085	10.8488	7.48871	6.88141	6.97374	11.1409	10.6218	19.8476	11.8213	10.6658	10.4385	16.535	12.2378	13.1927	15.0648	11.462	2.89928	3.18536	2.84088	13.7946	2.75995	30.1981	23.2146	7.41836	7.1232	3.14287	7.82876
DLGAP4	TSS10990,TSS24257,TSS5336	chr20:34995443-35157040	20.2503	19.0856	20.651	10.8022	16.0083	19.7332	16.9313	17.0199	29.8294	19.8399	14.4173	15.9605	25.0008	15.621	21.5238	23.0802	22.4821	5.88174	6.09282	6.09338	33.516	47.4774	77.2956	46.3541	12.2616	8.46883	11.6469	13.0342
CTLA4	TSS10991	chr2:204732510-204738683	0.37178	1.37853	2.69411	1.79713	0.874765	0.882321	0.740509	1.75863	1.75337	2.09419	3.35722	1.67091	11.302	2.48168	1.99236	6.6405	4.71285	0.174626	0	0	1.79048	0	3.47607	0.210631	0.534757	1.33022	0	0.048817
LOC100505658	TSS10992	chr5:140937877-140944827	0	0	0	0	0	0.0195931	0	0	0	0	0	0	0	0	0	0	0	0	0	0	0	0	0	0	0	0	0	0
LOC100127888	TSS10993	chr20:61294378-61297973	0.401883	1.04565	2.06358	0.0959283	8.58103	10.9974	2.11747	0.943749	0.189463	1.50915	0.404006	0.126927	1.0674	3.38702	1.43841	3.18855	0.300549	0	0	0	2.05238	0	2.42997	1.42613	0.111132	0.287919	0	0.396837
OR10T2	TSS10994	chr1:158368311-158369256	0	0	0	0	0	0.0125061	0	0	0	0	0	0	0	0	0	0	0	0	0	0	0	0	0	0	0	0	0	0
TREML1	TSS10995	chr6:41116998-41122087	2.28345	0.156646	0.817928	2.69071	0.172099	0.875163	0.667134	0	1.78765	0.404103	1.39903	0.825941	0.73799	1.83453	2.32512	1.33512	0	0.132225	0	0.851881	6.16171	0	0	0	0	0	0	0
PHKA2	TSS10996	chrX:18910415-19002480	54.0147	50.4196	51.3888	48.9085	38.1677	35.8601	66.2836	29.6066	49.9019	27.9772	18.7228	42.8049	32.1972	29.5919	55.6775	39.7186	88.1202	21.4426	30.6683	28.1902	131.816	97.3363	79.5286	149.786	34.1788	24.2185	27.617	51.1728
MIR1264	TSS10998	chrX:113887129-113887198	0	0	0	0	0	0	0	0	0	0	0	0	0	0	0	0	0	0	0	0	0	0	0	0	0	0	0	0
EXOSC10	TSS10999	chr1:11126675-11159938	31.9889	34.1567	44.298	33.7486	59.3964	57.6646	58.9283	42.6001	48.0914	53.066	33.2569	36.5492	49.4426	48.9062	58.4004	53.8766	31.7756	11.5211	11.9722	12.2153	91.2591	118.264	68.4547	79.4158	20.1776	34.9905	20.2006	21.0286
RRBP1	TSS11	chr20:17594322-17662928	69.4473	59.6593	73.5873	157.159	190.801	205.671	142.188	121.858	120.4	115.144	61.0853	93.5661	114.84	109.002	137.505	127.481	227.621	163.381	130.42	127.915	290.263	1119.34	475.619	382.177	268.194	112.48	275.675	233.65
ZNF484	TSS1100	chr9:95607312-95640320	16.0408	16.9646	15.2931	7.42402	14.7006	13.0514	13.4441	6.77059	11.4537	7.28104	6.01009	12.068	11.5044	7.54377	15.3189	12.1852	14.9649	4.08294	5.16673	3.67048	12.2789	0	2.28784	15.3765	2.69302	4.15659	4.60742	4.64148
DTNB	TSS11000,TSS12903,TSS25293	chr2:25600066-25896516	27.3013	30.6025	17.5947	18.5304	14.8264	15.8167	20.843	8.52615	16.9447	24.4662	11.547	15.7079	13.6857	9.9338	14.5236	12.8903	19.8149	7.78265	4.02513	4.57134	28.0669	41.0805	12.8819	47.128	11.9596	12.5036	9.64351	12.5361
MIR490	TSS11001	chr7:136587913-136588041	0	0	0	0	0	0	0	0	0	0	0	0	0	0	0	0	0	0	0	0	0	0	0	0	0	0	0	0
SLC17A5	TSS11002	chr6:74303101-74363737	10.9868	28.4371	34.7362	9.35792	36.7156	35.486	30.7928	46.6729	22.9981	52.7362	22.9022	27.6506	37.9182	37.7521	30.3673	32.1821	10.4418	2.40492	6.36977	3.68186	7.782	0	2.07038	13.9537	5.75476	7.3196	10.631	7.48828
FUT2	TSS11003	chr19:49199227-49209191	8.96004	16.0984	23.2893	3.20893	51.7642	60.8748	82.1324	32.566	3.08455	58.7572	5.09394	4.30389	7.03782	39.0022	19.2157	12.5757	11.3396	1.0155	0.666928	1.71689	3.64606	0	2.94966	4.76123	1.26817	1.24226	5.45677	2.4908
C9orf16	TSS11004	chr9:130922538-130926207	7.43476	3.86782	4.11152	1.55256	8.24504	8.09788	7.33307	3.55642	5.2495	4.89937	3.85633	2.75606	5.14247	3.82141	3.20697	5.25909	1.02302	0.540956	0.592235	0.872693	4.04696	0	0	3.96587	0.636483	0.780716	1.8391	0.461065
FOSL2	TSS11005	chr2:28615778-28637516	71.084	47.3749	39.538	17.0008	35.0908	43.2887	54.7023	37.66	66.2709	57.9512	58.5559	26.9001	91.4866	94.225	34.481	103.451	55.6736	3.8814	3.75154	2.49925	75.955	27.4237	421.111	50.581	12.1077	35.8009	5.47671	19.2556
C5orf49	TSS11006	chr5:7830490-7851603	0	0	0.102585	0.433834	0.0647173	0.061239	0.104849	0.166558	0.250028	0.164056	0.0189639	0.286428	0.0892579	0.134643	0.246824	0.633979	0.170973	0	0.146852	0.215371	0.842359	0	0.673059	0.483345	0.157544	0.0541617	0.120675	0.335952
GAGE12D	TSS11007	chrX:49325433-49332821	2.73002e-07	0	0	0	0	0	0	0	3.08657e-08	1.79798e-08	0	0	1.17094e-09	1.80596e-08	0	0	0	1.49358e-12	0	0	0	0	2.31718e-08	0	4.72155e-08	1.35428e-08	1.57685e-08	0
TBC1D10A	TSS11008	chr22:30687978-30722955	12.4751	10.3218	9.48776	6.77308	7.43699	9.98145	15.0848	10.0809	11.7793	15.5768	7.26336	8.77481	14.0695	12.4651	7.75532	13.3537	7.34711	1.45859	0.622562	1.17439	25.4588	4.9934	13.2358	12.5061	2.90129	5.25657	4.16856	5.02655
APITD1	TSS11009,TSS26558	chr1:10490158-10502872	1.46421	3.63846	3.70666	12.1234	5.14224	5.79131	5.59015	7.21515	6.8685	10.9563	5.06374	6.26903	4.14314	4.77496	7.82958	0.475781	1.49369	2.0647	2.18658	2.83267	8.10366	4.95807	0.751209	7.65207	4.53028	3.09924	4.12444	1.97154
APITD1-CORT	TSS11009,TSS26558	chr1:10490158-10512060	1.46421	3.63846	3.70666	12.1234	5.14224	5.79131	5.59015	7.21515	6.8685	10.9563	5.06374	6.26903	4.14314	4.77496	7.82958	0.475781	1.49369	2.0647	2.18658	2.83267	8.10366	4.95807	0.751209	7.65207	4.53028	3.09924	4.12444	1.97154
GATC	TSS1101	chr12:120884240-120901556	1.56141	2.32732	2.33009	0.618311	3.22133	2.44623	2.02149	1.85386	3.25412	1.27979	1.81475	1.54976	1.84531	2.08675	2.09995	2.03047	2.32596	0.652889	1.23844	1.44573	3.92161	2.18031	4.81441	5.30173	1.99857	0.95401	2.50446	1.09334
ZNF785	TSS11010	chr16:30591993-30597092	4.76774	3.76428	4.08078	0.620812	2.90535	4.44622	2.55228	2.33491	2.86278	2.17151	0.948532	2.79079	2.60098	2.67759	3.25129	2.71817	1.71661	1.72442	1.1573	1.07961	7.65451	1.73923	2.36829	4.85461	2.01251	1.52975	0.561558	1.38796
CDX4	TSS11011	chrX:72667089-72674421	0	0	0	0	0.0141372	0	0	0	0	0	0	0	0	0	0	0	0	0	0	0	0	0	0	0	0	0	0	0
MUC15	TSS11012	chr11:26580578-26593815	0	0	0.172332	1.99364	0.124223	0.0734304	0	1.37311	4.07576	0.0591236	0.481719	3.83688	0.0643064	0.0484542	7.48007	2.42141	2.66412	1.32454	1.21893	0.814878	1.21368	3.34945	0	0.348262	1.8647	0.613773	1.83436	1.23095
ABCB9	TSS11013	chr12:123405497-123451056	1.32822	0.476855	1.69922	1.26977	3.94207	3.75185	3.93038	3.27348	3.70153	2.87835	0.629457	2.7933	2.08598	2.58917	4.51819	3.56687	2.76103	1.10773	0.787142	1.20756	15.1164	26.3632	14.5192	6.5938	0.307069	1.61135	0.587995	0.836922
POU2AF1	TSS11014	chr11:111222980-111250157	0.117227	0.594838	1.63944	0.251859	1.75133	2.19302	0.827468	1.44354	2.07386	1.21907	2.68343	2.08653	3.28032	0.0694032	0.818163	1.59326	1.66681	0.0518099	0.113789	0	1.00471	0	0.118482	0.124683	0	11.9423	0.0934528	0.317676
MCCD1	TSS11015	chr6_cox_hap2:3006400-3007670	0	0	0	0	0	0	0	0	0	0	0	0	0	0	0	0	0	0	0	0	0	0	0	0	0	0	0	0
FOCAD	TSS11016	chr9:20658308-20995954	19.4081	25.6212	33.2427	14.5887	16.287	18.6087	44.2956	29.7107	37.4217	29.6177	22.1319	36.7451	26.4971	21.6992	35.3893	36.9713	24.8496	9.81778	10.4552	10.2392	48.0091	6.282	19.8567	55.9485	14.6587	11.428	25.9155	15.8644
EMG1	TSS11017	chr12:7079943-7085165	34.6744	34.9201	33.5466	14.0159	31.6142	33.1839	41.8226	28.4241	27.0559	39.0944	21.1975	23.3568	28.4799	36.2769	27.5661	33.1851	21.8335	4.58484	1.43628	6.86136	23.1427	30.4396	32.4718	33.3628	13.5708	19.3944	13.9928	11.9822
MIR320E	TSS11018	chr19:47212549-47212602	0	0	0	0	0	0	0	0	0	0	0	0	0	0	0	0	0	0	0	0	0	0	0	0	0	0	0	0
GOLGA6L7P	TSS11019	chr15:29090106-29093821	0	0	0.231972	0	0	0	0	0.0750342	0.481599	0.110693	0	0.269285	0.301845	0	0.0796406	0.23897	0	0	0	0	0	0	0	0	0.493545	0	0.473696	0
SPTY2D1	TSS1102	chr11:18627947-18656020	7.532	9.05545	9.77036	5.04904	10.8082	9.74806	11.4594	10.2774	8.8429	11.843	7.12548	5.50907	10.6807	12.3408	8.4423	12.4003	5.33244	1.60011	1.4941	1.97454	5.39726	10.9053	9.24901	3.90804	2.92817	2.31354	3.49745	3.67862
CILP2	TSS11020	chr19:19649073-19657468	0.582575	0.194915	0.0750193	0.715241	0.272053	0.626328	0.103627	1.11604	1.23695	0.279478	3.60867	2.17486	3.21002	3.54377	1.12214	4.15788	0.707292	0	0	0	0.366108	0	0.202013	0.0884998	0	2.27471	0.0829737	0
ST6GAL2	TSS11021,TSS9898	chr2:107418055-107503563	0.676936	0.971308	0.613227	0	0.127697	0.243326	0.219098	0.200365	0.85116	0.974133	2.00857	1.38904	6.29627	2.51623	1.31345	3.90693	0.126968	0	0	0.0801715	0.395359	0	0.589178	0	0	0.121283	0.224712	0
LINC00482	TSS11022	chr17:79276623-79283048	0.179674	0.374035	0.918716	0	0.119311	0.145105	0.132633	0.02634	0.0565082	0.0389264	0.0899062	0.132078	0.0176418	0.0709222	0.0836049	0.104367	0	0.052936	0	0	0.471703	0	0	0.509612	0.174595	0.149863	0	0.147552
HAMP	TSS11023	chr19:35773409-35776045	9.85572	1.02545	17.5179	33.4819	43.2635	48.3967	34.7552	2.92421	19.7835	20.4029	29.749	9.1103	7.48449	6.48468	9.4428	18.5192	13.9834	0.566139	0	0.915581	0	0	29.1285	0	0	4.07381	0	0.989791
ZNF680	TSS11024	chr7:63980254-64023505	40.118	43.3072	43.846	37.0012	47.3321	42.0558	13.1366	13.4215	15.5707	11.9038	8.33431	14.1062	12.6197	14.7982	16.332	15.0559	27.7265	10.0364	19.5559	15.8681	23.7917	1.58818	8.85116	11.2927	3.85591	8.49511	8.72087	9.42209
SOX5	TSS11025,TSS13661,TSS15564,TSS16490	chr12:23685230-24715383	1.77918	0.978574	2.56056	1.5638	2.8758	1.91483	1.27238	4.3914	5.55275	2.85765	3.40809	8.51151	6.891	2.86217	3.87279	9.0928	4.10154	0.679743	0.982328	0.115552	9.2734	3.52284	15.4541	15.4122	0.539406	1.28577	1.53478	1.56156
BTN2A1	TSS11026,TSS13895	chr6:26458152-26476849	20.5189	38.4846	44.9832	21.5846	36.9233	39.6243	33.2609	22.826	41.901	43.1086	19.0413	28.4488	42.035	50.9953	39.4274	52.6967	23.8836	7.39693	7.68835	6.10889	41.6578	31.7934	72.5168	44.912	5.57676	22.2503	6.47482	13.7044
HSD17B4	TSS11027,TSS28665	chr5:118788137-118878030	146.496	216.05	205.243	169.794	329.905	307.378	229.77	289.106	200.547	251.669	248.753	230.209	219.886	192.873	246.431	240.124	162.895	81.015	100.208	104.319	189.372	108.912	225.087	245.4	151.193	90.6371	193.777	142.529
C16orf52	TSS11028	chr16:22019455-22095972	3.7282	3.12499	2.70582	1.29286	2.64338	1.44477	1.86762	2.76063	2.03689	1.98105	2.26527	2.94049	2.88851	1.22989	2.48122	2.94395	0.800654	0.312501	0.114417	0.307407	1.05392	0	2.44518	2.92113	0.490857	0.715035	0.657359	0.715068
MDC1	TSS11029	chr6_mcf_hap5:2049467-2067341	0	0	0	0	0	0	0	0	0	0	0	0	0	0	0	0	0	0	0	0	0	0	0	0	0	0	0	0
TXLNB	TSS1103	chr6:139561198-139613208	0.111418	0.753845	0.535506	0	0.284954	0.169632	0.246609	1.15929	1.92768	0.691984	2.11566	1.21591	2.56942	0.8344	0.77688	0.930724	0.799991	0.164317	0	0	0.876969	0	0.0601098	0.710841	0	1.84419	0.162941	0.12802
TFDP2	TSS11030,TSS12154,TSS3233	chr3:141663269-141868386	2.84639	4.74873	5.333	5.15661	3.37672	3.33471	5.21981	5.88308	3.81727	4.37344	3.38492	5.40314	4.51791	2.55379	7.91131	5.70544	2.74609	1.20132	1.65494	1.39792	7.72092	1.14134	2.45661	5.00921	1.75344	2.40803	2.80707	2.99656
OR13F1	TSS11031	chr9:107266543-107267503	0	0	0	0	0	0	0	0	0	0	0	0.0673516	0	0	0	0.149581	0	0	0	0	0	0	0	0	0.527077	0	0	0
USP17L12	TSS11032	chr4:9221877-9223470	1.60412	0.0766534	0.591872	0.00888973	1.61194	0.736132	0.125413	1.09861	0.7897	0.123784	0.072793	2.05281	1.77893	0.802184	2.68351	4.18809	4.52129	0.088902	0	0.0897456	21.6762	0	1.87723	8.67687	0.0386526	0.0127516	0.461553	0.122537
ZNF195	TSS11033	chr11:3379156-3400452	38.2164	50.2465	59.4282	25.2928	52.3544	60.0448	9.26673	8.79019	16.9637	8.36714	4.46453	7.76191	8.74823	10.131	11.487	9.87949	35.0919	8.95622	10.8632	12.2695	18.5384	4.99999	11.6637	18.2159	5.42759	4.23391	3.74279	6.76058
BCL6	TSS11034,TSS19623,TSS3226	chr3:187439164-187463513	38.1612	31.1362	25.3911	14.7546	26.4396	25.1221	36.7368	22.0086	34.575	25.6875	34.9107	18.8686	35.5948	26.3244	29.015	43.1293	24.6491	4.14671	3.39418	4.32316	43.374	12.5234	74.9965	24.3642	7.02801	6.04468	5.44623	15.2197
FLJ35282	TSS11035	chr9:22646198-22824212	0.154095	1.38335	2.1225	0	0	0.0623161	0.0426738	0	0	0	0	0	0	0.0228346	0	0	0.0869676	0.0680419	0.0747027	0	0	0.246802	0.124506	0.327865	0	0	0.0306947	0
NGLY1	TSS11036,TSS5783	chr3:25760434-25831530	15.4612	17.5911	18.8172	13.853	19.5991	21.8464	23.4476	22.7719	22.0688	21.234	16.4306	19.1127	17.5145	18.9193	22.718	17.646	13.5789	8.75913	6.18747	6.06724	23.5831	18.4643	48.8829	33.6472	17.2647	17.0334	12.0662	18.6705
ELF2	TSS11037,TSS22914	chr4:139978870-140060630	18.4753	30.299	32.7724	26.7475	21.6965	20.9034	33.0555	24.313	36.0427	30.2349	23.726	31.1086	35.6221	27.1174	36.2295	34.9147	27.3245	6.82754	8.75264	9.20331	32.0331	11.6121	49.891	35.7757	15.0136	14.9059	13.9674	19.8415
LOC100507463	TSS11038	chr6_cox_hap2:4256390-4258805	0	0	0	0	0	0	0	0	0	0	0	0	0	0	0	0	0	0	0	0	0	0	0	0	0	0	0	0
IFIT2	TSS11039	chr10:91061705-91069033	3.32829	5.59023	6.91286	3.75597	7.05657	5.88693	4.63356	12.2628	13.1332	19.8843	7.5532	7.05164	7.4849	16.2928	24.8391	15.897	3.25399	2.0067	1.86104	0.466622	3.59699	0	14.7244	1.60892	5.56822	2.95557	2.1915	1.68922
NKD1	TSS1104	chr16:50582240-50674771	1.00025	1.89865	4.04344	0.589949	1.1635	1.19434	6.16165	3.47393	3.31357	2.09058	2.34491	2.69648	7.92412	1.78372	1.59421	5.967	1.96043	0.347394	0.229003	0.167732	10.1108	7.9905	12.4279	2.16841	0.573	5.97348	0.485231	0.530932
RPL13A	TSS11040	chr19:49990810-49995564	329.573	210.602	163.255	77.3473	185.278	256.841	162.098	282.565	163.35	152.384	192.001	161.436	154.476	143.8	144.542	163.141	59.8579	45.5108	76.3699	69.845	149.994	90.284	54.5948	96.2662	72.1022	132.981	142.597	61.3276
PCP2	TSS11041,TSS3681	chr19:7696500-7698634	0	0	0.253512	2.23412	0.610262	0.609066	1.23543	1.15776	1.21119	0.120266	0.143005	0.988638	0.246555	0.475913	0.651901	0.567558	2.78797	0	0	2.55425	11.8893	54.3274	29.9235	2.9593	0.571073	1.11363	0.820171	3.59038
GABRA3	TSS11042	chrX:151335633-151619831	0	0.0500644	0	0	0.0456405	0.0604474	0.00136575	0	0	0.0486296	0	0.101035	0	0.626704	0.034111	0.0372614	0	0	0.0622298	0	0	0	0.0112328	0	0.280371	0	0.817881	0.0474051
EIF2D	TSS11043	chr1:206764973-206785904	45.878	37.6509	31.8234	33.026	32.1896	29.3163	49.2648	38.3042	55.4696	45.9233	37.9383	46.1723	51.9845	32.076	58.6854	47.0488	23.7157	25.8701	15.0992	17.1997	79.7969	44.2964	43.6631	50.9442	33.5584	30.3018	34.9488	25.1332
MIR4264	TSS11044	chr2:79876419-79876485	0	0	0	0	0	0	0	0	0	0	0	0	0	0	0	0	0	0	0	0	0	0	0	0	0	0	0	0
KCNA1	TSS11045	chr12:5019072-5027422	0	0.0502456	0.473241	0	0	0	0	0	0.688445	0.00464789	0.0214199	0.188997	0.265158	0.00633553	0.0896891	0.231266	0.0243633	0	0	0	0.0794271	0	0	0.0456145	0.107436	0	0	0.0105597
ERBB3	TSS11046,TSS21171	chr12:56473808-56497291	77.0971	176.919	301.898	48.0763	241.727	262.627	560.614	264.459	87.4316	462.524	56.4346	55.3647	79.4075	165.628	199.424	159.163	96.7174	44.619	56.3738	44.2115	118.555	100.483	46.2429	121.175	43.3397	21.9648	55.9199	34.5467
NFE2L3	TSS11047	chr7:26191846-26226756	17.6668	19.0979	15.8714	8.58191	15.3808	16.0907	15.375	16.8695	15.8886	26.3174	9.27165	8.88956	15.0771	10.9423	16.5422	15.184	8.90364	2.26204	2.43838	2.62993	13.7172	1.82573	6.6283	5.74214	5.38861	7.24391	1.6808	8.30546
OR5AK4P	TSS11048	chr11:56805008-56805935	0	0	0	0	0	0	0	0	0.104567	0	0	0	0	0	0	0	0	0	0	0	0	0	0	0	0	0	0	0
RBM3	TSS11049	chrX:48432740-48439553	65.2198	68.5734	64.2241	26.7772	34.6753	37.6842	68.2088	67.0334	85.7068	39.5947	31.592	36.7001	54.2578	73.9613	51.6611	57.0457	28.0883	10.1627	10.8951	13.1375	60.8249	26.1127	84.1109	55.0879	30.5044	37.3255	21.0848	22.7422
GOLGA3	TSS1105,TSS12874	chr12:133345494-133405426	27.1521	22.9447	33.4835	12.3493	36.4409	39.1984	37.4821	27.0402	36.6547	28.9586	19.1257	24.8874	36.2283	31.3809	31.033	33.2969	25.552	7.35549	6.83749	7.49673	70.0979	90.5558	57.8114	58.3071	16.725	29.3456	14.9798	19.6501
LOC339524	TSS11050,TSS15871	chr1:87595447-87634886	0.105659	0	0.308436	1.07371	0.116808	0.0368918	0.40403	2.00726	1.9574	0.700415	2.1962	1.50044	1.48358	0.133509	1.37063	1.6702	0.0660674	0	0.263031	0.0415627	0.762855	3.03568	0.118104	0.360664	0.216359	0.292615	0	0.0672184
SPDYE2L	TSS11051	chr7:102191678-102202757	114.385	124.819	111.906	86.6059	111.025	111.563	134.048	60.3231	106.52	84.304	35.272	49.5682	71.3628	148.687	110.715	74.2128	159.364	50.8722	71.8575	85.6091	512.654	111.138	368.218	199.953	46.1483	102.506	39.7947	76.2866
C19orf57	TSS11052	chr19:13993167-14016909	0.521817	0.407347	0.336604	0.587235	1.25286	0.743445	0.598641	1.2789	0.386787	0.258404	0.0746691	0.234964	0.439329	0.242984	0.590062	1.22213	2.69332	0.855924	0.144576	1.11314	2.34945	5.61283	6.86706	2.22045	0.558363	0.479851	0.742502	1.94751
NBPF3	TSS11053	chr1:21766620-21811393	20.3859	37.0784	45.9546	33.4457	22.1012	31.9435	37.0884	9.84386	24.0268	17.8456	5.35302	20.1236	17.5866	9.78257	23.379	22.0262	23.2844	16.0158	11.3018	16.3859	27.6118	77.9137	34.8327	39.1653	11.0849	11.4884	9.81168	14.5383
WNT8B	TSS11054	chr10:102222811-102243399	0	0	0.0415262	0	0.0262011	0.0496028	0	0.0404266	0.12999	0.0597139	0	0.0289758	0	0.0545099	0	0.0962402	0	0.0810769	0.622983	0.195848	0	0	0	0	0	0.164359	0.146346	0.135927
HNRNPUL1	TSS11055,TSS4533	chr19:41768390-41813811	66.2737	66.6956	81.3274	34.4706	54.5314	56.407	76.3488	85.6042	78.9934	88.9401	58.0192	58.0177	70.7741	66.3759	70.375	72.1175	32.7867	18.7622	18.1093	15.9856	89.5733	86.177	71.3524	55.2036	28.2954	42.392	35.3827	26.3596
C6orf25	TSS11056	chr6_cox_hap2:3200737-3204102	0	0	0	0	0	0	0	0	0	0	0	0	0	0	0	0	0	0	0	0	0	0	0	0	0	0	0	0
WIZ	TSS11057	chr19:15532317-15560762	17.0677	7.7916	8.01388	3.81417	10.0728	11.7224	12.0375	11.7265	14.266	12.7922	8.14338	8.96509	13.6559	7.31879	12.6149	16.5419	7.79278	2.1517	2.64859	2.50816	26.8947	20.2163	26.94	16.6779	4.65001	5.51368	4.29791	6.60893
OR7C1	TSS11058	chr19:14909985-14910948	0	0.496087	0	0	0	0	0	0.373624	0	0.229508	0	0	0.375898	0	0	0	0	0	0	0	0	0	0	0	0	0	0	0
HCG4B	TSS11059	chr6:29892368-29893428	0	0	0.128662	0	0.216656	0.0770682	0	0	0	0.0204436	0	0	0	0	0	0	0	0	0	0	0	0	0	0	0	0	0	0
GNB1L	TSS1106	chr22:19775933-19842462	2.11502	2.42783	1.63377	0.356366	0.533334	1.07776	1.20725	2.30041	1.94745	1.8598	1.62496	0.475296	2.05741	1.99716	1.27726	1.65721	0.698542	0.54807	0.120275	0.0882847	2.72844	3.96755	3.03523	2.11892	0.645398	1.24752	0.19799	0.736916
ABCG1	TSS11060,TSS13984,TSS24217,TSS25655,TSS298	chr21:43619798-43717354	25.3259	28.2123	29.8596	12.4101	33.8211	29.5666	28.8429	15.506	26.0215	32.2817	24.0237	20.7149	62.9274	34.4872	24.7811	23.9501	7.23359	2.20199	0.768512	1.97483	4.03926	2.09512	22.359	20.8488	4.44432	6.39985	2.93859	7.48401
SDAD1	TSS11061	chr4:76871067-76912113	30.8538	36.9566	34.4267	24.8369	35.0029	36.5964	40.4055	30.2199	38.3055	34.0922	23.1567	29.7346	33.1787	28.0542	34.2736	29.6925	14.7174	6.71391	12.5166	10.4739	40.5632	43.9272	53.9408	30.0606	13.414	16.2696	20.5126	20.4921
PLEKHS1	TSS11062,TSS27946	chr10:115511212-115542192	1.16915	6.15368	15.3839	30.9018	15.0756	18.1922	90.5444	13.7426	39.4225	73.5548	11.87	42.4231	4.87628	10.7396	69.1144	55.5372	34.9747	6.78849	11.5792	11.0197	145.252	20.197	50.0414	56.0702	7.62211	2.31381	8.22118	25.3005
MAVS	TSS11063	chr20:3827445-3856770	8.35987	7.24025	8.31098	5.77483	5.33253	5.11839	9.14055	6.99069	7.83654	8.45588	4.08732	6.34478	6.56364	5.78148	7.534	5.7392	5.76838	2.48282	2.21821	1.9075	14.1304	4.46897	7.2549	6.97655	4.77481	3.5922	2.87424	2.97094
TGIF1	TSS11064,TSS16010,TSS17784,TSS23346,TSS26213,TSS6465,TSS8217	chr18:3412071-3458406	145.546	197.801	277.247	71.6085	156.372	147.974	261.688	152.139	151.943	274.427	171.212	81.2696	148.717	163.648	122.724	211.876	142.145	17.749	14.6216	21.2275	74.0223	14.2192	287.088	61.8809	31.4504	32.8041	39.5143	35.5878
BPIFA4P	TSS11065	chr20:31781410-31798268	0	0	0	0	0	0	0	0	0	0	0	0	0	0	0	0	0	0	0	0	0	0	0	0	0	0	0	0
SLC5A11	TSS11066,TSS25128	chr16:24857183-24922949	0	0.0689536	0.27732	0	0	0	0.043733	0.155472	0.0833243	0.13304	0	0.522793	0.590827	0.023399	0.205784	0.507257	0.0995825	0	0	0	0	17.243	0.0713426	0.751921	0.293861	0.0632044	0.879546	0.0778486
GNPDA2	TSS11067	chr4:44703811-44728651	4.31077	6.53776	5.19304	4.31609	5.71432	4.95867	8.20049	8.07719	5.95823	4.27071	4.72883	7.26277	7.65477	4.87181	7.07607	9.31847	1.50173	0.435358	1.43387	0.700588	3.56429	0	0.0995812	3.8529	0.781538	2.41452	2.25224	2.4326
MX1	TSS11068,TSS18884,TSS5590	chr21:42792519-42831141	17.0658	35.3533	62.8873	12.2698	39.6833	40.8128	51.6994	76.9984	51.8857	136.216	31.4827	25.2824	48.1481	139.681	377.24	195.328	18.299	6.92567	4.69345	5.69326	54.5503	39.737	45.4853	29.0345	6.23765	19.5554	8.11382	11.8215
STYXL1	TSS11069	chr7:75625654-75677321	38.6632	36.383	39.0642	19.8724	38.6797	36.7571	33.3982	33.9294	32.1991	35.4458	29.3888	38.9741	31.1094	39.5593	38.2396	40.6487	28.5595	19.4554	10.6725	12.0399	57.9164	77.2547	28.1826	61.0957	22.1829	18.1932	18.2709	20.22
GAS8	TSS1107	chr16:90089007-90111379	6.58931	6.70046	9.4541	7.76702	11.3578	11.5716	10.8509	8.1643	15.8921	9.05755	3.24788	7.42942	6.84551	7.49773	13.5257	8.03113	17.6683	4.4252	2.59181	2.7358	91.6718	205.841	49.3493	59.4464	7.42596	12.9889	4.54155	7.43755
IQCA1	TSS11070,TSS6016	chr2:237232789-237416178	0.231372	0.482392	1.33031	4.43347	0.977538	0.860182	0.77024	2.35459	5.16989	2.32506	3.80468	3.58799	6.25266	4.7219	9.86068	6.02394	3.59463	1.94302	3.67682	1.64659	24.5414	37.5893	2.08967	18.3501	1.88088	2.71178	2.08629	3.77355
MIR3176	TSS11071	chr16:593276-593366	0	0	0	0	0	0	0	0	0	0	0	0	0	0	0	0	0	0	0	0	0	0	0	0	0	0	0	0
ANKRD6	TSS11072,TSS18328,TSS21328	chr6:90142896-90343553	3.38905	2.72801	2.73316	4.46888	3.31611	2.95061	6.50814	6.44127	10.4739	6.04352	4.5072	9.23597	8.807	3.17158	8.13838	9.1601	7.85962	1.65971	1.85372	1.56314	15.9543	10.4554	12.1972	17.5458	3.05633	2.84087	2.6704	3.67796
LOC100287846	TSS11073	chr8:48100929-48104439	0.150606	0.156764	0.15846	0	0	0	0	0.0220753	0.0947407	0.0380671	0.0125529	0.142295	0.088705	0	0.0700492	0.087433	0	0	0.243777	0	0	0	0	0	0	0.0538217	0	0.395677
DLC1	TSS11074,TSS11544,TSS19754	chr8:12940871-13372429	15.9157	13.5748	14.1686	9.67601	7.58476	6.3224	7.50812	19.1371	35.1808	13.3293	31.9839	24.2071	38.5298	24.1003	18.0708	34.1705	19.072	4.76185	4.79146	5.12321	23.5905	25.8249	53.5999	26.4927	5.29261	4.29225	4.73022	7.80245
DNTTIP1	TSS11075	chr20:44420575-44440066	51.8653	54.6402	81.7074	9.98254	96.6773	88.9445	39.2969	40.9315	29.959	44.1336	21.6828	31.263	45.8476	35.0822	29.0625	49.157	12.4219	4.61659	5.78747	3.50654	30.3562	1.19223	16.6063	18.1957	7.9518	13.2151	9.89259	9.25509
LRRC3C	TSS11076	chr17:38097726-38100987	0	0	0	0	0	0	0	0	0	0	0	0	0	0	0	0	0	0	0	0	0	0	0	0	0	0	0	0
HSD17B12	TSS11077	chr11:43702142-43878169	33.2613	42.7054	59.1855	20.3303	46.0546	49.3592	68.8089	55.2299	34.1812	51.8653	40.0816	48.7624	41.8015	55.4717	50.891	52.7258	10.7685	8.35946	10.069	9.5423	19.7998	7.58255	8.41823	19.2309	15.2546	10.1257	26.8302	17.8207
SKINTL	TSS11078	chr1:48567386-48648100	0	0	0	0	0	0	0	0	0	0	0	0	0	0	0	0	0	0	0	0	0	0	0	0	0	0	0	0
ADGB	TSS11079	chr6:146920135-147136597	0	0.025566	0.0147523	0	0	0	0	0.0431893	0.0618116	0.00709497	0	0.0206152	0.0578394	0.077425	0.091319	0.182326	0	0	0	0	0.621578	0.948065	0	0	0	0	0	0
LINC00577	TSS1108	chr6:105384168-105388402	0	0	0	0	0	0	0	0	0	0	0	0	0	0	0	0	0	0	0	0	0	0	0	0	0	0	0	0
TRPV2	TSS11080	chr17:16318855-16340317	3.24219	5.95531	10.6432	2.04873	7.50996	9.51825	7.40944	6.71053	12.1757	8.89732	13.1725	10.8364	26.1441	13.3341	15.8876	18.6041	4.88668	1.23594	0.246756	0.994945	5.65548	4.17988	14.0558	9.87245	0.926443	7.04543	1.67219	3.97856
MANBA	TSS11081	chr4:103552642-103682151	55.7678	60.0127	60.5288	21.0277	40.6537	43.5204	36.1117	38.3388	35.294	47.1309	38.4517	34.3862	51.7776	58.0252	47.7548	62.9984	17.5202	13.0745	8.96763	8.62452	24.9015	11.6543	13.9884	22.5971	10.9867	12.0393	18.3879	13.2288
DDRGK1	TSS11082	chr20:3171011-3185295	62.5745	52.5891	55.6193	25.2875	78.5045	74.0977	87.3856	47.9593	58.0397	62.9104	31.8433	41.7078	48.4997	58.398	60.7964	62.2068	53.9134	18.3414	16.5896	18.2222	156.782	213.019	68.903	91.9746	35.2953	39.4716	33.37	30.0703
TM9SF4	TSS11083	chr20:30697308-30755061	44.1168	40.6621	43.9734	15.0093	66.1535	64.9877	67.338	53.2371	43.3965	59.3622	31.4967	38.2216	44.3764	51.1998	55.7884	54.6237	20.6493	8.9966	6.37367	11.426	42.8581	27.9414	48.3725	34.4601	19.9485	16.4397	26.5639	18.9095
FAM83F	TSS11084	chr22:40390952-40426043	1.85317	1.30884	0.957069	2.78061	1.98766	2.09566	6.30675	2.71794	3.45445	2.81281	0.575029	3.39498	1.40468	1.38713	2.91908	1.69436	4.17844	1.16833	2.13753	2.50855	3.88708	5.08278	7.37647	7.13586	4.07306	1.57851	2.77645	3.26363
BCL3	TSS11085	chr19:45251977-45263301	15.0546	11.4424	19.6156	15.462	19.6396	22.8739	28.2384	27.677	20.4579	24.0969	13.6116	8.77954	24.3067	24.8681	17.5894	31.0339	16.283	1.2232	1.34258	0.914621	28.6186	0	36.2604	4.84813	2.89971	6.66338	3.78556	3.71287
GPC1	TSS11087	chr2:241375114-241407495	24.8453	14.519	12.1047	4.23487	13.9403	14.722	7.33755	12.2878	19.8444	16.6958	14.2352	9.51603	29.5881	24.8042	18.341	20.5611	8.64012	4.09097	1.89914	2.03682	19.2809	6.58671	32.7695	7.91137	7.00193	6.62886	4.5634	4.18114
KLHL8	TSS11088	chr4:88082213-88141674	4.94652	4.57457	3.70351	4.49634	4.16312	3.73681	2.30554	6.28996	6.26592	4.64117	6.2162	5.63131	6.54202	3.85217	5.14723	6.43681	2.07039	1.58239	1.81208	2.00519	2.99499	0.917503	2.26312	5.82625	3.33167	2.25649	3.23747	2.78565
SERPINE2	TSS11089,TSS20344,TSS27315	chr2:224839764-224904036	59.4122	43.8904	16.9826	6.43542	8.66186	8.78176	11.565	42.1618	55.3234	16.333	115.287	38.669	45.4604	9.20743	32.7359	76.4351	5.91296	2.35067	1.6935	1.30117	14.7731	0.133148	4.0328	9.7513	2.11509	37.3984	6.99449	5.10337
ZNF404	TSS1109	chr19:44376514-44384288	4.01392	4.62157	5.5402	5.46144	5.29714	3.95786	2.61367	3.4887	2.1295	4.00019	1.8121	4.14707	1.8345	4.01347	4.39708	3.3178	7.23075	0	0.194308	2.80303	6.09724	10.5843	0	3.41711	0.125097	0.6105	1.55808	1.63346
MIR4669	TSS11090	chr9:137271256-137271318	0	0	0	0	0	0	0	0	0	0	0	0	0	0	0	0	0	0	0	0	0	0	0	0	0	0	0	0
PGLYRP1	TSS11091	chr19:46522411-46526556	0.214867	0	0.0977988	0	0.308852	0	0.0596992	0	0.101222	0.46549	0.434138	0.204142	0.317689	0.0642471	0	0.151134	0	0	0.826278	0	0	0	0.345362	0	0.0887367	0.154288	0	0
LOC645355	TSS11092	chr18:5748817-5795900	0	0	0	0	0	0	0	0	0	0	0	0	0	0	0	0	0	0	0	0	0	0	0	0	0	0	0	0
FGF12	TSS11093,TSS22611	chr3:191857181-192445388	0	0	0.289192	0.550091	0.0818228	0.0945417	0.212482	0.351954	0.619173	0.260098	0.369504	1.04748	0.50542	0.0543816	0.341901	0.427355	0.544547	0.569578	0.528979	0.341953	0	1.49282	0.27122	3.40282	0.733936	0.358963	1.40541	0.441208
FGF16	TSS11094	chrX:76709646-76712013	0	0	0	0	0	0	0	0.414751	0	0	0	0	0	0	0	0	0	0	0	0	0	0	0	0	0	0	0	0
CETN1	TSS11096	chr18:580368-581524	0	0	0	0	0	0	0	0	0	0	0	0	0	0	0	0	0	0	0	0	0	0	0	0	0	0	0	0
EXOC3	TSS11097	chr5:443333-467409	26.5922	28.6891	45.5798	21.6851	34.1304	33.7173	50.281	46.8982	46.8509	41.1837	26.4424	30.5191	32.1558	38.1866	48.1204	40.082	37.1502	9.77672	7.84754	9.75748	101.132	169.213	88.7058	101.581	22.3372	28.845	15.9869	22.4149
ELP6	TSS11098	chr3:47537129-47555199	10.9636	10.5581	12.5854	3.67053	8.11731	9.61276	17.0607	14.4841	15.9746	14.1588	7.6975	14.6642	15.1721	12.5856	15.5603	13.1141	5.74479	4.63746	2.74993	4.3414	19.902	0.679951	8.09002	8.18617	8.73686	9.64204	7.19054	8.2268
BNIPL	TSS11099	chr1:151009028-151020076	0.590061	1.05491	0.597978	0	0.0720807	0.363844	0.326872	0.427841	0.0795127	0.0913111	0.042241	0.265781	0.273298	0.149963	0.0392634	0.558988	0.760179	0.0247996	0	0.119826	0.586205	0.269824	1.53202	1.97305	0	0.331685	0	0.124684
EIF2AK4	TSS111	chr15:40226346-40327797	20.8367	23.5675	32.3129	16.3387	27.7947	29.0222	31.4596	33.094	39.507	27.5517	34.9951	31.1114	43.5803	40.7834	39.5208	40.923	23.317	10.0825	8.51276	8.29318	50.3026	46.4893	18.339	38.9039	17.67	16.5212	16.7115	14.2143
DIO1	TSS1110	chr1:54359860-54376759	0	0.174857	0	0.483726	0.0321022	0.0304018	0.499436	0.545292	0.159315	0.0975911	0.174318	0.205497	0.234181	0.10036	0	0.0787331	0.25296	0	0.871619	0	0	0	0	0	0	0.161187	0.0895317	0.11114
OR5AC2	TSS11100	chr3:97806016-97806946	0	0	0	0	0	0	0	0	0	0	0	0	0	0	0	0	0	0	0	0	0	0	0	0	0	0	0	0
GALNTL6	TSS11101	chr4:172734574-173961558	0	0	0.169481	0.0448302	0.249452	0.0505666	0.0346593	0.0550637	0	0.054248	0.29762	0.0986146	0.165965	0	0.0291314	0.26548	0.09436	0	0	0.0445339	0.947457	0.0189057	0	0	0	0.246164	0	0
FAM213B	TSS11102,TSS11263	chr1:2517898-2522908	4.45396	3.91763	5.97006	0.922109	7.79534	7.86885	20.2346	4.80756	2.44324	10.8772	2.23593	2.66443	4.9405	12.3525	7.47735	4.45879	1.0553	0.527158	0.448757	0.183165	3.00393	0.211851	0.679213	3.18921	0.509289	1.46228	0.982008	0.926398
VTI1B	TSS11103	chr14:68117866-68141602	40.0878	45.7492	55.7017	14.3012	21.4524	21.2327	43.0329	38.3034	34.997	41.8878	43.2373	30.4063	43.6171	37.8652	30.8911	37.5603	15.7291	12.101	12.576	12.1079	47.92	19.5772	29.1561	29.893	15.8384	25.4099	23.8806	15.9742
PDXDC1	TSS11104	chr16:15068832-15131552	63.876	72.6992	83.8028	39.5228	141.631	149.825	120.914	99.2971	68.1499	94.9495	44.5163	94.7877	75.0408	82.9669	114.613	102.224	85.6745	18.0551	32.4411	27.6311	173.274	101.66	131.07	137.116	48.8434	27.5302	63.2047	64.1261
HLA-H	TSS11105	chr6_dbb_hap3:1150398-1153860	0	0	0	0	0	0	0	0	0	0	0	0	0	0	0	0	0	0	0	0	0	0	0	0	0	0	0	0
DNAH11	TSS11106	chr7:21582832-21941457	0.095638	0.111999	0.236676	1.5754	0.0881823	0.352543	0.274359	0.411104	2.66874	0.238284	0.40858	1.62815	0.12662	1.30548	0.643905	1.76582	1.07366	0.564883	0.349133	0.417611	4.55764	0.366039	0.0774707	0.889547	1.29532	0.355636	0.109745	2.08842
WDR60	TSS11107	chr7:158649268-158738883	25.3689	28.2352	22.0556	15.2014	19.9991	20.9775	27.6437	15.0437	32.2294	20.9192	9.93771	20.0889	23.1784	20.3225	25.6082	27.8634	26.095	4.52869	7.23472	6.62748	92.3911	71.3286	37.0338	73.1633	11.1935	28.06	7.53557	16.0035
AUTS2	TSS11108,TSS11109	chr7:69063904-70257885	8.06063	12.0339	15.1304	11.0062	11.7234	10.824	12.9875	9.20786	25.8886	9.36669	6.36118	11.2756	13.3269	16.9522	23.8103	18.6339	14.9035	1.28676	2.83825	3.19554	174.822	103.276	98.0726	49.1852	3.91825	21.726	4.4225	13.7041
TSPAN5	TSS1111	chr4:99391517-99579812	9.97654	10.3033	11.5992	0.744253	4.06449	4.09567	4.67388	4.02151	1.74055	3.61511	5.15866	2.58576	5.49373	5.51965	2.19945	5.57845	0	0	0	0.110947	0.0240679	0	0.756449	1.21575	0.108245	0.482823	0.538604	0.40956
SLC1A5	TSS11110,TSS13511,TSS26942	chr19:47278139-47291842	82.8842	48.3661	16.9897	5.95386	27.5039	30.4636	12.895	29.7519	10.9231	28.7995	28.0169	9.34412	26.2427	22.9573	26.5808	27.7188	6.15112	1.12697	0.903232	0.908246	12.8748	0	14.8506	2.27691	8.11978	7.38684	5.1606	5.48006
PPFIA3	TSS11111	chr19:49622662-49654280	1.06899	1.06476	1.86022	0.739182	2.34983	2.34713	0.560914	1.6854	1.20014	0.527086	0.957805	3.46957	1.12859	1.9505	3.44407	1.206	3.63583	1.23949	0.394117	0.656299	4.74027	5.98554	4.1315	13.0913	2.10575	1.32999	1.10266	1.88777
ZFHX3	TSS11112,TSS11451	chr16:72816785-73092534	13.1903	12.7377	14.2547	9.97904	14.3012	15.2907	14.0569	14.2886	16.8527	13.3181	12.9127	17.3389	20.2435	12.0991	18.594	16.3854	13.6204	4.94879	5.37422	5.58333	24.9534	21.3312	24.9335	16.9054	6.07254	4.30098	8.22224	7.27312
COPZ2	TSS11113	chr17:46103532-46115152	16.9662	23.0823	40.5234	29.3847	16.6914	18.2902	8.34779	54.6962	49.6772	19.1228	55.4063	33.9978	59.0732	61.4477	33.5375	55.0385	11.4551	10.0479	3.52359	5.66981	15.0489	27.5131	38.6727	13.1957	16.9357	77.2441	14.1871	7.14987
MORC2	TSS11114	chr22:31322599-31364187	31.6028	30.9005	23.0675	15.7873	15.6014	15.4222	25.1903	21.4589	26.4912	30.3499	14.7018	16.0907	22.5598	22.7241	22.5453	26.0082	23.0844	9.49317	5.34638	6.91815	58.4409	64.7829	40.5847	48.4573	10.6548	17.939	8.82275	14.6696
SETD5	TSS11115	chr3:9439402-9519838	50.3847	53.1939	48.7726	40.0522	43.9282	44.6375	51.1405	93.1314	60.0777	39.2996	30.2543	40.0897	48.6619	56.985	55.4391	44.2102	53.6802	13.9337	16.4831	18.8919	108.111	137.547	111.634	166.886	28.0092	32.7312	23.468	36.9874
ZNF235	TSS11116	chr19:44790500-44809178	13.6037	13.9611	15.3038	7.41352	8.27914	5.36411	4.7426	3.10111	8.72307	7.09787	1.8784	4.76083	5.6176	7.37859	8.70529	4.8148	8.10405	5.39965	3.50396	3.31913	15.2957	16.3074	14.6849	10.6298	2.28981	3.07612	1.6822	3.72041
KL	TSS11117	chr13:33590570-33640282	0.0693307	0.730693	1.10885	0.670318	0.0492463	0.0744932	0.335662	1.40205	1.81567	0.728502	0.848662	3.81911	1.46949	0.543038	1.51455	1.3029	0.511039	0.552204	0.673973	0.469113	0.545662	0	0.645276	1.47438	0.477062	0.247657	0.511602	1.10949
PRR25	TSS11118	chr16:855442-863861	0	0	0	0	0	0	0	0.0711891	0.152339	0.105035	0.081368	0	0.0477256	0.0481571	0	0	0	0	0	0	0	0	0	0	0.200802	0	0	0.0798501
LAS1L	TSS11119	chrX:64732461-64754686	22.7072	25.2952	22.2104	12.1203	27.6385	23.9365	28.2673	21.3191	34.4365	25.3939	15.3918	19.9766	21.3742	17.3183	22.5654	22.8953	23.8724	9.34065	7.74538	7.0048	85.9296	161.019	76.335	62.7334	14.9235	18.9614	10.3019	13.2907
SCARNA8	TSS1112	chr9:19063653-19063784	0	0	0	0	0	0	0	0	0	0	0	0	0	0	0	0	0	0	0	0	0	0	0	0	0	0	0	0
SYT3	TSS11120,TSS17733	chr19:51125233-51143092	0	0.113356	0	0.415974	0.206803	0	0.0402093	0	0.410985	0.188763	0.0363586	0.183072	0.427885	0.0860489	0.202824	0.354535	0	0	0	0.206529	0	0	0	1.69924	0.0604323	0.0259625	0.0289278	0
DSCAM	TSS11121	chr21:41384342-42219039	0.149029	0.0581687	0	0.587067	0.0345537	0.0783971	0.0961838	0.706268	0.390607	0.0376692	0.0729284	2.9417	0.229271	0.0733699	0.95169	0.374087	0.535772	0.0659707	0.0241508	0.070789	2.36836	0	0	3.7789	0.110118	0	0.369108	0.874858
FGF18	TSS11122	chr5:170846666-170884630	0	0.0722734	0.209246	1.45867	0.343265	0.474901	0.589937	0.325919	0.742302	2.64773	1.09088	1.02202	1.09179	0.741608	0.388296	2.03676	0.834633	0	0	0	0	0	5.30812	0.788124	0	0.231887	0	0.0456604
ART1	TSS11123	chr11:3666360-3685646	0	0	0	0	0	0	0	0.258966	0.069296	2.16568	0	0	0.216986	0	0	0	0.494024	0	0	0.20844	0	0	0	0	0.0609338	0.316074	0	0.072606
ZNF330	TSS11124	chr4:142142048-142155850	19.4113	27.0309	22.4924	27.662	30.3324	40.268	22.8913	23.9951	26.6808	26.5004	24.534	24.8617	29.2776	30.9156	29.8964	35.57	18.1264	5.07727	7.17866	7.20667	16.2863	8.57601	33.8629	33.6304	10.4188	16.9641	12.7776	15.6365
RXFP1	TSS11125	chr4:159442865-159574521	0.08971	0.490206	0.121089	0	0.281381	0	0.144295	0.66893	1.09579	0.219504	5.17208	1.21633	0.0992371	0.477006	0.834452	0.9759	1.71758	0.251522	0	0.0674671	0	0	1.95613	0.381809	0.098762	0.0169283	0.427417	1.32717
SPATA13	TSS11127	chr13:24734860-24881212	0.950612	3.92223	10.7866	17.377	11.7458	11.6066	13.3688	8.51862	18.5304	9.58876	4.53726	7.76823	8.6804	9.71699	13.7997	10.5616	26.7915	9.08145	8.17292	7.34576	46.5626	105.156	91.255	73.5495	15.0847	6.99085	9.15066	13.2703
HOXB5	TSS11128	chr17:46668618-46671103	25.7113	16.2625	26.3805	0	4.49503	4.47548	0.422401	2.2362	1.7732	4.18325	1.98826	1.63514	5.72363	3.86131	2.46353	9.83488	0	0.358555	0	1.15492	0	0	4.34778	0	0.0422273	0.872893	0.161833	0.150393
DNAH9	TSS11129,TSS18713	chr17:11501747-11873065	0.0563277	0.01927	0.0277839	0.71594	0.0490193	0.129406	0.139966	0.108498	1.7015	0.213011	0.163178	0.771412	0.0435718	0.0558516	1.50138	0.527586	0.392823	0.208662	0.168192	0.27274	4.20383	3.4604	0.95969	1.99405	0.23188	0.140533	0.246291	0.50407
MIR2861	TSS1113	chr9:130548196-130548286	0	0	0	0	0	0	0	0	0	0	0	0	0	0	0	0	0	0	0	0	0	0	0	0	0	0	0	0
LIMD1-AS1	TSS11130	chr3:45719656-45730374	0.0787493	0.0614739	0.142268	0.22558	0.0448773	0.318511	0.0218091	0	0	0.017061	0	0.0248251	0.0232076	0.0233415	0	0	0	0	0.152689	0	0	0	0	0	0	0	0	0
KANSL1-AS1	TSS11131	chr17:44270938-44274089	0	3.35882	7.74076	1.02791	1.40013	2.00528	1.73972	0.635719	4.94935	2.69612	4.5463	1.98872	5.55693	6.11474	2.04233	0.51276	5.17524	4.56078	3.17077	1.00455	10.9812	0	0	0	11.8946	6.23511	1.88593	2.86289
ASB11	TSS11132,TSS3709	chrX:15299830-15333746	0	0	0	0	0	0	0	0	0.0308132	0.0141518	0	0	0	0.0386992	0	0	0	0	0	0	0	0	0	0	0.108826	0	0	0
RAPGEF5	TSS11133	chr7:22157907-22396533	11.6131	13.5893	14.881	10.7174	12.3202	11.5689	23.6852	22.1774	18.2429	13.3455	9.19817	9.71244	12.387	5.78666	21.7876	14.3504	14.273	7.0155	6.21623	5.97896	17.1235	32.4039	24.2515	35.7973	10.8504	3.91537	9.56717	16.1915
HMOX2	TSS11134,TSS2130,TSS21517	chr16:4524718-4560348	19.854	17.1173	17.7305	5.0805	22.1862	26.7034	19.2376	26.1665	20.2248	28.1866	15.3123	16.1274	24.3336	17.8044	18.145	24.9127	8.46522	5.59239	5.72145	3.51125	7.87914	17.8538	9.9179	14.522	6.95386	11.3122	9.96978	6.71464
REN	TSS11135	chr1:204123943-204135465	0	0	0	0	2.5196	0.982873	0.215628	1.48367	0	0.0561588	1.40028	0.2865	0.650163	0.385421	0.48397	0.272134	0	0	0.501035	0	0	0	0	0	0	0	0	0
ERRFI1	TSS11136	chr1:8071778-8086393	159.641	163.955	168.591	342.702	57.0163	61.0369	192.88	74.9416	121.647	47.4289	142.364	62.6238	169.614	209.419	149.679	228.492	517.944	37.8736	146.286	147.595	252.815	86.62	1644.26	801.158	314.68	91.1924	99.0351	346.432
ATF4	TSS11137	chr22:39916568-39918691	219.586	215.474	207.519	155.761	183.099	193.514	139.859	142.909	217.136	188.407	131.591	152.02	179.675	197.686	161.936	161.811	172.359	66.251	95.8766	84.6058	137.797	157.016	230.682	224.727	215.571	117.298	172.036	158.521
MAP7D2	TSS11138,TSS17670	chrX:20024830-20135114	2.54421	1.59406	0.136342	0.422418	0.154799	0.219585	0.138107	1.58418	0.251707	0.599667	0.147357	4.00692	0.880208	1.46309	1.36224	1.74854	2.7079	0	0.0440111	0.355306	30.1363	11.2984	4.38645	12.2716	0.32148	1.70244	0.289476	1.09514
FOXB1	TSS11139	chr15:60296420-60298142	0	0	0	0	0	0.0352682	0	0	0	0	0	0	0	0	0	0.546824	0	0	0	0	0	0	0	0	0	0.233197	0	0
MAD2L2	TSS1114,TSS3086	chr1:11734536-11751678	14.8655	13.8126	15.6733	8.23676	20.0969	20.5426	14.0991	18.3716	25.6865	16.0643	20.5572	13.0979	25.4256	20.4812	23.6743	28.2389	10.4727	7.62023	0.85261	5.63887	4.52435	1.1231	28.5581	3.76988	13.5486	19.6123	7.80349	12.2467
KRT8	TSS11140,TSS12510,TSS27512	chr12:53290970-53343650	2755.07	2073.37	2352.04	1108.63	3917.46	3940.31	2786.34	4080.55	1631.49	7387.86	891.207	811.132	1277.4	1950.99	1853.46	2870.32	1227.68	562.981	488.136	464.164	1489.18	436.951	1099.6	353.313	414.724	216.173	423.034	406.912
NADKD1	TSS11141,TSS18387	chr5:36192693-36242258	9.57057	14.9122	14.5217	12.6515	12.0748	13.4833	10.5396	12.1577	12.3425	10.9141	11.4519	12.932	14.4079	10.8373	12.8216	13.1987	11.8567	9.39121	9.04173	8.26652	27.0746	6.04938	33.2425	28.8276	13.5769	7.97499	15.4935	14.6575
TMEM104	TSS11142	chr17:72772621-72835922	3.4049	2.20084	2.98584	2.46473	2.60091	2.05576	4.89415	4.36199	4.83714	5.8023	4.58273	4.13757	5.52926	3.87452	4.45885	4.00122	1.74339	0.77754	0.498213	0.912605	5.83114	0.235451	6.96273	5.68377	1.29766	1.64794	2.05897	2.03723
PPM1A	TSS11144,TSS11335	chr14:60712469-60765805	11.7557	15.8146	20.5662	9.33782	8.71563	9.04619	20.6764	16.7341	19.2885	16.755	14.9144	15.5084	19.4911	16.0917	16.6472	20.0753	10.217	4.2978	4.837	4.51446	15.8303	5.06393	13.8849	26.8633	11.0529	7.55819	9.45042	8.16216
LOC100132831	TSS11145	chrX:40690469-40692449	0	0	0	0	0	0	0	0	0	0	0	0	0	0.0537421	0	0	0	0	0	0	0	0	0	0	0	0	0	0.045711
ZNF728	TSS11146	chr19:23157684-23186010	1.46459	4.27365	11.6717	5.52078	3.54056	3.25076	0.604446	5.11621	2.06657	1.87044	3.82685	4.94842	3.50807	0.766743	6.19852	5.06431	9.15901	2.42246	9.97871	3.56695	5.73994	0.0727972	5.42337	1.18656	0.59549	1.24624	0.707719	3.59335
CALCA	TSS11147	chr11:14988214-14993832	0	0.175807	0	0	0	0.305551	0	0.0993289	0.393207	4.12497	0.564703	0	0.742121	0.0674017	3.27046	0	4.91979	1.21714	1.86629	3.14106	0	0	2.53351	0	0.436713	0	0	0
GPBAR1	TSS11148	chr2:219125737-219128582	6.37102	5.08104	9.41496	0	8.00283	13.214	7.79755	21.7116	12.3385	24.0345	14.0315	10.6311	11.9771	4.07976	19.531	38.1626	0.931727	0.121928	0	0.294662	8.30722	0	0	4.42357	0.402037	8.73296	0.550796	1.57295
ABHD16A	TSS11149,TSS2841	chr6:31654725-31671137	11.5805	17.2815	31.0963	5.99269	22.6976	24.9216	48.2504	46.5793	30.95	65.1956	35.9577	34.1797	40.7348	28.1063	38.5268	44.7466	18.4639	5.76517	8.70412	6.51177	37.9236	7.92945	36.7379	27.3144	17.0375	16.8583	15.0514	14.459
RCOR3	TSS1115,TSS18198	chr1:211432707-211489725	37.0267	43.9634	36.1473	43.6767	39.1299	35.8023	44.944	29.5478	47.4457	37.3488	22.6346	51.1165	34.9055	32.1832	51.1538	39.8696	45.7901	16.5793	19.5502	15.3418	74.4205	20.3038	135.784	141.164	26.4144	21.3192	26.0103	32.8196
C17orf102	TSS11151	chr17:32901141-32906388	0	0	0	0	0	0	0	0	0	0	0	0	0	0	0	0.0152544	0	0	0	0	0	0	0	0	0	0	0	0
SF3B5	TSS11152	chr6:144416017-144416754	23.1376	29.1668	33.3708	9.5571	31.8095	37.2575	45.5852	67.5701	37.5639	51.0903	37.197	48.7054	50.1914	51.4514	44.2212	54.8266	20.9272	17.6226	5.67537	10.66	33.7578	20.9457	21.6261	16.4537	18.4181	14.4117	25.8373	12.3572
ECM1	TSS11153	chr1:150480486-150486265	28.5054	43.0989	73.0834	10.7107	202.648	206.166	160.606	47.0346	37.852	445.114	48.0949	36.8426	169.191	116.566	47.1075	119.944	7.72112	2.96134	2.53917	1.57041	4.1376	1.67626	8.6487	5.5783	1.30765	4.62205	3.45238	2.95023
SLC16A5	TSS11154,TSS14104	chr17:73083821-73102255	17.331	16.2507	25.0383	2.49593	21.4137	23.0812	13.5185	19.9792	13.9495	25.5509	6.35296	11.6467	8.83132	25.3772	18.2401	12.336	11.5664	0.83116	1.00357	1.27161	33.5931	0	12.9303	7.01634	1.40964	3.43794	1.12527	1.95123
ULK3	TSS11155	chr15:75128458-75135552	6.46359	5.15196	10.4109	14.0815	21.0585	20.1983	24.5551	9.69623	19.5457	14.5709	6.11411	11.3635	11.5763	10.9228	16.8011	16.2508	18.9109	5.04941	5.47834	6.14585	55.4906	46.6792	67.9986	71.7944	12.9433	13.8662	5.28693	15.2402
TVP23C-CDRT4	TSS11156	chr17:15339331-15466945	7.16566	2.77599	6.09958	11.3165	4.8832	2.96818	10.9567	4.40399	10.3948	5.98506	2.21767	7.54355	5.25593	4.65265	9.59	5.591	15.2306	3.79726	3.19113	8.04217	25.1296	6.91484	5.21933	41.446	10.1378	8.58645	3.98704	9.94292
TVP23C	TSS11156	chr17:15405577-15466945	7.16566	2.77599	6.09958	11.3165	4.8832	2.96818	10.9567	4.40399	10.3948	5.98506	2.21767	7.54355	5.25593	4.65265	9.59	5.591	15.2306	3.79726	3.19113	8.04217	25.1296	6.91484	5.21933	41.446	10.1378	8.58645	3.98704	9.94292
TRMT2B	TSS11157	chrX:100264333-100307105	10.006	12.8267	15.4388	10.5494	16.0679	16.6604	29.3373	22.8393	22.4573	19.206	11.8292	21.8464	15.2017	13.017	25.63	23.3268	13.1667	7.92406	7.5938	5.09877	50.6531	10.2612	26.55	41.2044	8.75156	14.937	11.8508	12.2015
LIMS3	TSS11158	chr2:110656008-110664033	0.359329	0.204414	0.533012	1.8499	0.875847	1.1065	0.359671	0.139733	3.92197	0.506357	0.713003	1.44263	0.801682	1.97724	0.816679	0.661809	1.7916	4.25303e-36	2.17398e-18	2.21418e-72	2.80122e-51	0	2.87336	0.1255	3.0463e-16	0.473345	0.0581797	0.240637
LIMS3L	TSS11158	chr2:110656008-110683202	0.359329	0.204414	0.533012	1.8499	0.875847	1.1065	0.359671	0.139733	3.92197	0.506357	0.713003	1.44263	0.801682	1.97724	0.816679	0.661809	1.7916	4.25303e-36	2.17398e-18	2.21418e-72	2.80122e-51	0	2.87336	0.1255	3.0463e-16	0.473345	0.0581797	0.240637
LIMS3-LOC440895	TSS11158	chr2:110656008-110726149	0.359329	0.204414	0.533012	1.8499	0.875847	1.1065	0.359671	0.139733	3.92197	0.506357	0.713003	1.44263	0.801682	1.97724	0.816679	0.661809	1.7916	4.25303e-36	2.17398e-18	2.21418e-72	2.80122e-51	0	2.87336	0.1255	3.0463e-16	0.473345	0.0581797	0.240637
C11orf92	TSS11159	chr11:111164113-111170539	0.0629143	0.343815	0.42509	0.247819	8.76607	8.04204	0.243659	0.318058	0.192971	0.218088	0.0157137	0.297025	0.129634	0.0650707	0.584761	0.153235	0.7137	0.111373	0	0.044816	1.84941	0	0	0.0668934	0.0393623	0.0224717	0.050194	0
MICA	TSS1116,TSS13745,TSS7376	chr6_qbl_hap6:2661006-2676634	0	0	0	0	0	0	0	0	0	0	0	0	0	0	0	0	0	0	0	0	0	0	0	0	0	0	0	0
PTGR2	TSS11160,TSS2304,TSS7798	chr14:74318533-74352168	10.0409	11.7515	8.16356	5.81522	10.4922	8.90781	5.92114	7.14839	6.91272	6.99299	4.36857	7.41209	6.73765	7.19773	5.8921	5.80699	7.149	2.41213	1.53327	3.47501	10.4573	1.15143	0.667829	8.29076	4.81507	1.46468	3.57903	4.71076
HACE1	TSS11161	chr6:105175967-105307794	10.578	15.5654	19.0148	13.1348	7.48282	7.16691	10.3065	13.8513	25.3151	10.831	12.7874	16.0513	21.0712	14.556	18.2011	18.5025	11.6891	3.33311	5.58418	5.7446	27.8534	0.61167	12.5011	21.2011	5.25134	5.32854	8.25558	9.14389
KLF6	TSS11162	chr10:3818187-3827473	200.01	194.204	186.08	136.357	103.941	110.773	183.222	150.484	173.447	122.222	163.727	96.8724	217.333	216.956	84.0828	207.651	158.128	7.56252	25.8297	23.7295	281.534	46.7053	647.063	161.266	37.5198	25.1078	36.325	68.2608
LILRB1	TSS11163,TSS12742,TSS23485	chr19:55128628-55149004	2.97608	2.4633	7.53413	6.70698	14.0466	8.09151	6.83623	8.08218	8.95248	8.24483	16.0337	7.0031	12.2477	8.48885	13.538	6.42334	8.71756	1.9312	1.19064	0.226874	0.265997	0	7.91053	2.08071	0.259973	15.6464	0.775384	1.73999
SNORA38	TSS11164	chr6_dbb_hap3:2876430-2876562	0	0	0	0	0	0	0	0	0	0	0	0	0	0	0	0	0	0	0	0	0	0	0	0	0	0	0	0
PHKA2-AS1	TSS11165	chrX:18908413-18913093	0.298198	0.581889	0.676102	0	0	0.161799	0	0	0.491968	0.419922	0.600097	0.612483	0.792312	0.355148	0.626885	0.261177	1.00189	0.393612	0	0	1.80052	0	0	1.27006	0.0617944	0.213729	0	0
PPP3R1	TSS11166	chr2:68405988-68479651	21.0134	31.7945	22.4487	8.20078	27.6315	28.0913	18.4144	19.2843	19.2139	28.5175	17.4548	16.7915	23.4546	20.6304	21.6971	28.6552	6.87602	3.96519	6.81797	4.19986	19.4156	5.11372	10.8099	13.9373	5.92453	7.78566	8.04643	5.55497
MS4A12	TSS11167	chr11:60260250-60274901	0	0	0	0	0.225122	0	0	0	0	0	0	0	0	0	0	0	0	0	0	0	0	0	0	0	0	0	0	0
LOC100505875	TSS11168	chr4:79892901-80229953	0	0	0	0	0.057369	0	0	0	0	0.0432753	0	0	0	0	0	0	0	0	0	0.565238	0	0	0	0	0	0	0	0
SLC12A4	TSS11169,TSS11634,TSS18861	chr16:67977376-68002597	26.3767	25.889	39.0742	18.7056	20.002	27.3571	22.587	22.6049	37.5654	30.2832	18.0764	21.1214	40.499	29.3086	29.1688	36.2882	32.3223	6.04646	5.32789	6.56626	54.2937	24.8128	61.3071	40.6399	14.7949	10.3668	7.54278	15.9037
PLA2G2E	TSS1117	chr1:20246799-20250110	0	0	0	0	0	0	0	0	0	0	0	0	0	0	0	0	0	0	0	0	0	0	0	0	0	0	0	0
SNAR-A10	TSS11170	chr19:50610270-50610391	0	3.22361	0	0	0	0	0	0	0	0	0	0	0	0	0	0	0	0	0	0	0	0	0	0	0	0	0	0
LTBP4	TSS11171,TSS18650,TSS6035	chr19:41099071-41135725	35.7032	25.2046	25.7405	9.5538	32.0201	32.3408	19.014	70.2702	48.2898	54.2123	27.235	56.1704	56.1515	14.2879	33.6418	72.4496	34.0912	7.27821	5.88574	5.25958	60.5677	6.58442	67.5566	30.664	11.9826	25.9408	10.5117	13.5626
LRRC55	TSS11172	chr11:56949220-56959188	0	0	0.0144191	0.0687746	0.0727458	0.0343857	0.0619859	0.295507	0.241675	0.0346752	0.119928	0.251874	0.866864	0.00945953	0.28265	0.211623	0	0	0	0	0	0	0	0.136139	0	0.0228669	0.0127689	0.031521
AR	TSS11173,TSS15417	chrX:66763873-66950461	0.310737	0.518106	1.11422	1.52248	0.870867	0.784962	0.349174	2.15655	3.4383	1.23762	1.58736	4.50404	2.53175	0.759688	4.4194	3.3109	1.87074	0.94859	0.186672	0.193686	5.95369	0	3.07448	1.5808	0.887416	0.325269	0.701664	0.830996
TRERF1	TSS11174	chr6:42192668-42419783	6.31106	6.18087	4.63376	1.97644	3.55604	4.60701	4.70466	5.26953	4.31264	3.40865	2.10621	3.50887	3.98751	3.45023	5.60085	5.42793	3.64734	0.620941	0.242066	0.580288	8.48502	3.82368	7.88493	4.85775	0.254865	2.92404	0.451286	1.13572
VLDLR	TSS11175	chr9:2621792-2654485	44.7759	37.019	21.8819	75.2198	7.43069	6.73398	45.8583	30.5368	37.2898	12.4727	43.8801	51.8412	24.766	25.3249	29.7836	37.2821	96.1974	11.9691	14.2528	18.7659	68.2909	223.311	492.265	223.481	65.0915	19.1307	23.6762	102.135
MIR1292	TSS11176	chr20:2633422-2633488	0	0	0	0	0	0	0	0	0	0	0	0	0	0	0	0	0	0	0	0	0	0	0	0	0	0	0	0
PEG10	TSS11177,TSS6736	chr7:94285636-94299006	12.7663	9.2001	2.57872	6.83334	0.475016	0.505134	0.49884	4.41191	4.59336	1.08961	3.70318	11.8	2.12323	1.95351	8.17149	4.67317	3.08547	3.56803	2.87271	4.4831	6.10953	7.40342	3.02603	9.06921	4.01541	2.62302	9.74002	3.05909
TFG	TSS11178,TSS12586,TSS27116	chr3:100428133-100467811	58.347	56.8572	56.9814	29.2123	74.1863	73.954	78.0676	74.5216	56.2644	104.571	61.6858	51.3962	61.5335	96.99	70.7957	73.6707	18.3646	13.5972	11.6296	13.6941	33.7137	10.3609	52.3684	75.225	20.5204	25.4483	32.8296	24.15
MT1IP	TSS11179	chr16:56709648-56711653	0	0	0.00344344	0	0	0	0	0	0	0	0	0.00240274	0.0808542	0	0	0	0	0	0.0382431	0.0124021	0	0	0.0036914	0	0	0.00272583	0	0
C11orf45	TSS1118,TSS1430,TSS14396	chr11:128769459-128776126	1.28673	0.454763	0.178523	0	0.45039	0.226279	0.219138	0.489394	0.583727	0.283536	0.346482	0.307831	0.594449	0.343563	0.585132	0.511386	0.168066	0	0.144175	0.0704376	0	0	0	0.10521	0.103101	0.0884207	0.157847	0.0487453
PRB3	TSS11180	chr12:11418856-11422641	4.01199	0.142334	0.00920565	0	0	0	0.253146	0	0.558577	0.217293	0	0.0576902	0.107765	0.832535	0.0853201	0.395274	2.44202	0	0	0.129099	0	0	0	1.16554	0	0.269834	0	0.270465
CYP21A2	TSS11181,TSS16877	chr6_ssto_hap7:3306068-3342155	0	0	0	0	0	0	0	0	0	0	0	0	0	0	0	0	0	0	0	0	0	0	0	0	0	0	0	0
HOXB-AS3	TSS11182,TSS1228,TSS25812,TSS425,TSS4429	chr17:46667822-46683774	32.478	36.9238	31.6842	0	7.93632	11.4846	2.2855	4.87919	0	7.54269	8.76864	5.11624	11.8592	14.8976	5.33254	11.695	0	0	0	0	0	0	0	0	0	7.06268	0.738291	2.61378
PRSS21	TSS11183	chr16:2867163-2871723	0	13.3959	31.9647	0	68.4027	60.8574	0.751644	0	1.17727	0.628094	0.398348	1.01696	0.671835	0.857966	5.79807	3.17088	1.49969	0.154225	1.00528	0.373162	0	0	0.927563	0	0.700707	1.24688	1.60512	0.501817
COX6C	TSS11184	chr8:100890222-100906242	69.3661	67.5833	55.6369	20.1871	64.8799	66.3574	56.3384	59.79	27.6156	46.246	44.0479	34.2378	38.1875	54.4264	51.3923	46.0609	12.4293	4.51219	5.8051	12.1765	27.391	16.2607	7.37045	13.8315	17.0877	16.393	19.0858	12.182
GID4	TSS11185	chr17:17942610-17971718	4.4989	1.64331	3.52509	2.36475	1.00895	1.89694	1.3362	2.01431	2.33695	1.63641	2.46526	1.55939	3.29326	1.54997	2.3987	2.91698	0.74834	0.401662	1.24331	0.529005	4.66334	1.45925	2.38778	0.526682	0.550602	0.840543	2.99571	0.609807
LINC00460	TSS11186	chr13:107028910-107030142	0	0	0.102593	0	0.064804	0.0615214	0	0	0	0	0	0	0	0	0	0	0	0	0	0	0	0	0	0	0	0	0	0
MIR1251	TSS11187	chr12:97885686-97885756	0	0	0	0	0	0	0	0	0	0	0	0	0	0	0	0	0	0	0	0	0	0	0	0	0	0	0	0
SLC26A9	TSS11188	chr1:205882176-205912588	0.640301	0.480754	1.51139	0.890166	79.9234	77.5712	30.765	25.9941	0.551457	1.30748	0.669705	2.32622	6.94248	24.6345	3.41397	20.4178	0.492857	0.33327	0.140843	0.619168	3.43552	0	0	0.240284	0.0604209	0.403665	0.23117	0.408047
LOC90784	TSS11189	chr2:86247338-86250991	0.0481397	0.150324	0.0217047	0.103428	0.095827	0.0258923	0	0	0	0.0312885	0	0.01516	0	0	0	0.0335325	0	0.0851479	0	0	0	0	0	0	0	0	0	0
NPB	TSS1119	chr17:79860071-79860781	0.376464	0.293766	0	0	0.437675	0.104229	0.525176	0	0	0.571081	0.192122	0.119927	0	0	0.888613	0.401088	0.411575	0	0	0	0	0	0	0	0.0771031	0.950913	0	0
SVIL	TSS11190,TSS23388	chr10:29746276-30024730	76.4933	120.417	201.9	32.9478	26.4145	26.5345	60.0404	61.5287	118.632	62.7381	45.9404	60.57	95.3602	53.0118	81.5919	71.1508	39.9858	10.7582	12.3113	11.6739	105.457	75.7326	120.67	66.7943	13.4527	25.0037	13.9034	33.3104
KLHL36	TSS11191	chr16:84682130-84695916	5.79015	5.96107	7.77186	5.94937	6.84075	6.45158	13.8294	9.63604	13.1006	14.9078	7.61127	9.4456	12.0327	6.7925	10.1631	9.81121	5.96286	2.29654	3.09043	1.6701	11.321	32.101	13.8618	19.4631	6.73601	7.50428	5.51502	6.61996
RAB38	TSS11192	chr11:87846414-87908635	14.8328	9.24206	6.49147	0	3.71982	3.34785	3.24702	6.81707	3.92589	3.439	2.14679	1.23264	1.8813	2.24419	1.39685	4.96309	1.46018	0.802223	1.13167	1.01538	6.34199	0	1.20648	0.554038	1.4035	0.419427	0.569323	0.770794
PTX4	TSS11193	chr16:1535939-1538468	0.134069	0.104648	0	0	0	0.108973	0	0	0	0.116182	0	0	0	0	0	0.0469283	0	0	0	0	0	0	0	0	0	0.0960503	0	0
PPIL4	TSS11194	chr6:149825630-149867238	21.4261	31.7905	40.645	36.2264	33.5003	27.1085	34.7908	40.4142	45.1126	35.122	36.3773	39.7778	53.1388	45.4839	41.3523	52.2808	31.6534	9.5264	8.32651	9.58661	56.7175	19.3283	50.0272	56.6032	14.6167	21.0056	18.3186	23.2541
DHODH	TSS11195	chr16:72042642-72059316	7.95158	5.68517	6.57687	7.34427	12.6589	13.5606	11.4829	12.6512	9.39429	7.82464	4.522	9.5333	7.51105	8.25771	11.2455	9.27997	10.2367	1.18146	3.6753	2.32509	18.3582	10.7148	7.2061	4.11089	2.04101	4.73042	3.73061	3.99279
RAD50	TSS11196	chr5:131892615-131980313	51.5886	65.1566	53.6567	44.0355	62.8079	63.7826	43.1632	44.9804	53.397	51.8451	30.0399	40.6562	42.5594	38.1812	54.9478	55.5568	30.4329	11.915	11.8465	13.1008	54.5924	73.7482	51.6299	82.5214	23.9175	18.6739	21.2274	23.772
RPUSD3	TSS11198	chr3:9879532-9885702	12.867	7.84645	13.375	13.3086	14.1082	13.3166	14.5241	36.5904	10.0328	9.7451	11.1209	11.1974	12.3837	10.0408	14.4427	8.84212	8.93473	3.53947	3.21811	1.46332	5.34564	1.31769	2.33977	10.6029	7.10658	8.6614	5.80859	6.30785
RARG	TSS11199,TSS20716	chr12:53604349-53626040	18.6341	10.5438	10.0867	5.29918	10.4088	10.9297	15.4904	14.4316	7.94316	14.3226	4.92603	7.14699	11.6946	5.38924	9.95993	15.4807	4.6991	2.10711	2.30453	0.708204	13.4683	3.70368	8.83237	6.21112	1.14367	2.57567	1.00165	1.43913
LINC00592	TSS112	chr12:52604713-52617597	0	0	0	0	0	0	0	0	0	0	0	0	0	0	0	0	0	0	0	0.0448748	0	0	0	0	0	0	0	0
TPM1	TSS1120,TSS23060	chr15:63334837-63364113	312.63	1398.28	2849.02	583.396	0	848.674	984.775	0	0	0	0	620.586	0	1052.52	0	0	1163.75	329.336	145.893	141.894	2817.34	9249.03	9077.09	4412.72	265.554	468.512	147.202	256.194
SPATA31D3	TSS11200	chr9:84558414-84565009	0	0	0	0	0	0	0	0.0116198	0	0	0	0	0	0	0	0	0	0	0	0	0	0	0.00356512	0.0374721	0	0	0	0
COMMD10	TSS11201	chr5:115420726-115628978	19.1412	18.4932	37.3571	24.0588	28.0573	30.1368	23.2734	27.5081	29.9112	23.4602	22.8079	38.0474	25.5575	31.4938	26.7456	39.075	17.4181	6.95477	13.7087	12.4381	40.8905	48.1927	52.6616	74.3843	18.572	20.1382	24.0642	30.2678
PRKCZ	TSS11202,TSS24113,TSS25619,TSS26431	chr1:1981908-2116834	9.55766	14.7081	20.1356	4.45717	23.1534	18.6756	18.5901	12.0473	13.1457	18.5405	8.52858	8.9955	9.84229	14.965	17.9699	13.5628	16.3208	7.21379	6.78871	4.20381	24.9843	9.22523	13.3099	41.7141	12.1381	8.98717	7.06649	13.331
AKR1B10	TSS11203	chr7:134212343-134226166	379.299	233.698	43.6815	2.52824	153.69	170.647	235.793	218.978	6.2148	86.5338	2.00923	3.41762	37.7535	43.0997	131.242	19.8569	48.3373	2.38559	0	0	61.6568	0	0.142406	0.250521	1.36801	5.96236	0.0936596	0.290389
ALKBH1	TSS11204	chr14:78138748-78174356	3.19458	3.1986	4.98458	6.21684	2.05673	2.37628	3.80732	5.72765	4.2751	4.37833	3.47707	3.08592	4.11279	2.90068	4.55834	4.26226	2.11827	0.981655	0.875757	0.938457	8.49641	6.45591	10.8891	5.17121	2.31256	2.60734	1.46668	0.889928
ZNF486	TSS11205	chr19:20278022-20311299	8.04004	6.8483	8.10207	20.3938	4.55331	4.42789	45.8206	3.75824	13.9557	2.3963	4.08198	7.21897	6.53734	4.73335	16.0134	7.5282	9.78373	12.2657	9.06127	7.87874	8.68271	3.68574	0.909845	6.31483	2.025	3.47205	4.17966	3.14632
LGALS12	TSS11206,TSS17654	chr11:63273523-63284246	0	0	0	0	0.187121	0.324868	1.30188	0.850494	0.257541	0.141993	4.76632	5.82091	1.95266	0.940856	1.47738	0.787609	0	0	0	0	1.36842	0	0.440761	1.62759	0.544468	0.039082	0	0.053869
KRTAP5-11	TSS11207	chr11:71292900-71293921	0.0329004	0	0	0	0.00515313	0.0166086	0.00913729	0	0	0.00427656	0	0	0	0	0	0	0.0219925	0	0	0	0.0354129	0	4.31767	0.420625	0	0	0	0
DDAH2	TSS11208	chr6_mann_hap4:3037706-3040929	0	0	0	0	0	0	0	0	0	0	0	0	0	0	0	0	0	0	0	0	0	0	0	0	0	0	0	0
LOC401074	TSS11209,TSS1463	chrUn_gl000222:74364-81351	0	0	0	0	0	0	0	0	0	0	0	0	0	0	0	0	0	0	0	0	0	0	0	0	0	0	0	0
FLJ45974	TSS1121	chr7:53723201-53879624	0	0	0	0	0	0	0.028006	0	0	0	0	0	0	0	0	0	0	0	0	0	0	0	0	0	0.0140545	0	0	0
NCK1	TSS11210,TSS2458	chr3:136581049-136667968	44.178	43.6076	33.2709	13.7347	24.5085	25.7398	40.9947	28.7511	39.9539	49.3708	25.4426	27.6899	40.2352	46.5804	32.2514	41.6832	13.5842	4.02371	8.18404	5.80128	25.2742	14.5254	8.69461	22.7187	6.64273	11.1094	6.91853	12.4796
PCDHGB5	TSS11211	chr5:140777694-140892546	11.0985	8.47318	3.58028	11.4232	9.70272	11.309	32.0781	5.28935	11.2945	5.43721	5.59812	10.5933	9.81552	4.77356	13.4498	60.8927	9.8474	2.01891	3.12939	3.13045	8.20815	0.509171	28.6149	22.4038	5.66654	4.52613	6.68385	8.39457
SF3B1	TSS11212	chr2:198256697-198299771	205.664	241.773	375.603	236.139	316.099	316.156	285.062	238.129	405.784	275.535	175.184	198.726	279.574	318.071	258.979	315.214	317.475	78.3639	97.828	100.922	577.548	849.72	570.126	788.637	194.268	196.151	118.266	384.111
TGIF2	TSS11213,TSS7094,TSS7828	chr20:35201875-35222355	2.25172	1.42104	1.57955	0.896259	1.27399	1.13331	0.660528	1.38755	2.32206	0.803773	0.972245	0.991215	1.21341	0.987994	1.6486	1.17373	1.22451	0.353351	0.209348	0.378691	1.18746	0.388015	0.16973	1.13862	0.830217	0.340446	0.45815	0.377942
CCL20	TSS11214	chr2:228678557-228682280	31.0962	28.0036	19.6636	0.179509	62.0804	84.8431	59.786	51.5335	7.3237	51.0112	10.0431	5.32862	50.0928	70.4299	10.4758	12.7225	149.511	0	1.44548	0	0	0	1.61297	0	0	0.631937	0	1.73453
SYNCRIP	TSS11215,TSS19274,TSS22067,TSS3697	chr6:86317501-86353043	50.1375	75.417	78.3222	52.6275	49.8614	53.4283	72.0252	96.626	95.4077	99.4123	71.7586	61.8958	88.6788	79.378	75.3895	94.9427	55.0717	15.3938	24.2026	19.0807	91.0022	22.7367	73.4175	81.4595	32.4295	36.2013	31.9005	44.2404
BMP8B	TSS11216	chr1:40223902-40254533	2.78514	1.71532	3.14179	1.29865	3.19773	3.73281	2.15704	2.86103	10.3362	6.97924	4.0496	2.62698	16.8091	4.91521	8.10157	9.26964	1.8648	1.07355	1.18823	1.20918	2.74782	2.27979	9.12603	4.57762	3.6005	0.937756	1.99161	1.71736
ABCB5	TSS11218,TSS15617	chr7:20655244-20796637	0	0.155627	0.125773	0	0.0566586	0.152461	0	0.565967	2.13461	0.88811	2.00868	0.338031	3.65344	0.894468	2.16551	1.32328	0	0	0	0	0	0	0	1.82096	0.444427	0.199416	0	1.17202
CAPN2	TSS11219,TSS21260	chr1:223889294-223963720	395.325	317.204	244.277	95.1132	308.195	304.6	619.222	200.081	285.899	289.604	202.932	185.148	296.921	322.98	270.942	350.783	112.596	39.8526	31.2134	29.9274	392.047	306.748	212.519	198.582	65.7591	89.1696	61.9953	56.2309
ZNF83	TSS1122,TSS25767	chr19:53115617-53193886	78.1699	117.061	102.726	56.214	119.468	127.86	22.2139	15.3006	25.307	14.5094	8.79749	20.1442	31.8402	46.774	27.8218	30.3085	113.017	32.7109	31.4329	37.8968	70.1932	47.4494	102.428	81.8776	8.71282	8.66832	10.234	19.2114
ACR	TSS11220	chr22:51176651-51183727	0	0	0	0.100172	0	0.0379205	0.271584	0.0615998	0.395669	0.24245	0.140678	0.0441899	0.206443	0.0416262	0.130648	0.146946	0.940936	0	0	0	0	0	1.24832	0	0	0	0.0556298	0
TCAIM	TSS11221,TSS16813	chr3:44379610-44450940	5.45672	7.74419	6.73392	5.45574	6.29036	8.09796	11.3669	12.2601	8.81892	8.44827	7.88957	7.59585	7.17227	5.12566	9.16133	6.16055	3.49071	1.79518	2.1951	1.97111	9.99951	0	2.21932	5.67865	1.87539	2.19848	2.61844	0.983089
TPI1P3	TSS11222	chr6:116359893-116361107	6.2913	5.27246	11.1538	7.25556	4.37699	3.37411	4.21301	4.37351	3.07009	3.19983	2.20847	1.79812	2.85852	4.37108	2.38252	2.6736	5.75663	0.0707242	4.70582	2.39312	5.7539	0	0.0841932	1.37022	1.42557	0.49008	0.703131	1.41713
EHMT2	TSS11223	chr6_dbb_hap3:3133118-3151046	0	0	0	0	0	0	0	0	0	0	0	0	0	0	0	0	0	0	0	0	0	0	0	0	0	0	0	0
ELN	TSS11224	chr7:73442426-73484236	29.6695	85.3388	177.659	86.1564	92.5699	95.4351	62.556	184.878	451.959	162.979	360.69	211.455	395.551	43.5146	227.21	533.348	213.169	54.4058	46.6	56.1398	94.6231	105.014	411.748	133.638	154.455	387.793	99.9854	108.536
CPNE1	TSS11225,TSS27993,TSS3399	chr20:34213952-34252878	120.888	118.326	112.274	35.8307	123.804	120.157	84.3467	64.0711	119.068	66.9761	43.4237	54.281	123.147	147.394	100.578	126.402	61.6579	24.2606	23.9972	19.5462	114.867	79.6198	195.281	137.451	29.5751	57.6378	34.3212	48.4456
GBA2	TSS11226	chr9:35736862-35749225	16.7136	23.4707	31.1541	18.0069	18.2501	17.613	34.4278	17.6555	27.1971	25.7483	13.6207	17.678	22.586	16.8262	24.9966	22.8692	28.3032	6.59319	6.10526	9.46919	52.5385	23.4757	79.2827	61.0444	15.0665	13.6169	11.2905	21.2902
LOC100288814	TSS11227	chrX:9935397-9936042	0	0	0	0	1.13076	0	0.790164	0.313094	2.50056	0.230271	0.451274	1.35295	0.315424	0.74832	0.501135	1.88442	1.94074	0	1.35104	0	0	0	0.141606	0	2.32401	1.40497	0	0.879931
PMM2	TSS11228	chr16:8891669-8943194	42.771	48.775	45.0205	22.5402	55.5972	60.0124	36.1067	46.0286	49.2412	45.3188	22.4206	25.2956	29.732	59.8933	45.5803	28.9339	37.8098	14.31	10.5368	16.8939	77.2803	124.269	146.412	116.034	26.903	19.1699	25.2327	36.9466
IDH2	TSS11229	chr15:90627211-90645708	165.54	163.286	241.912	172.044	268.382	259.158	84.1866	147.94	200.575	95.2022	110.665	154.259	151.221	150.758	226.11	216.24	176.076	98.4828	80.1005	90.2238	227.498	506.946	267.32	214.611	151.947	121.933	184.154	179.891
PGAP2	TSS1123,TSS14508,TSS24018,TSS4675,TSS6425	chr11:3818953-3847601	8.93371	5.0928	7.18579	4.31804	9.56663	9.61676	11.8468	9.80101	8.01113	11.2735	6.4292	8.36538	6.12545	9.49078	13.1722	9.17466	7.51868	4.7005	5.10086	4.18353	23.3721	40.9295	33.0309	21.8371	9.63673	3.67194	9.05547	7.93344
NGEF	TSS11230,TSS8833	chr2:233743395-233877951	3.62006	6.6452	8.7331	11.515	15.275	15.463	12.5567	5.08912	3.30718	7.05564	0.964851	1.69493	2.50455	3.83083	6.05669	5.15653	5.9799	1.81985	4.86128	2.17755	17.4997	21.1613	4.10517	6.98232	1.22829	1.86924	3.4598	3.17961
DDIT3	TSS11231	chr12:57910370-57914300	27.5326	39.3327	43.3761	23.8703	120.178	111.672	16.2628	37.3966	31.4168	41.7319	13.9534	23.6618	28.31	58.6455	19.1554	75.3106	16.3756	8.34992	4.3575	6.31548	101.797	179.554	131.091	88.2108	25.7582	34.6877	30.6575	22.2876
CLPP	TSS11232	chr19:6361462-6368915	49.4726	36.6098	32.8768	17.0384	58.2977	63.9336	53.0246	51.5862	46.792	30.485	44.4996	41.6827	49.2508	27.3075	41.3062	59.21	13.0056	7.37328	10.561	10.9117	20.9239	0	24.2544	26.6193	20.9756	31.552	22.649	11.7599
ZBTB8A	TSS11233	chr1:33004771-33071542	0.561613	1.49804	1.14314	0.921754	1.13941	0.992181	1.45623	1.61484	2.1313	1.60205	0.899628	2.07639	2.29326	1.43759	1.38061	2.21361	1.22218	0.165764	0.250403	0.40019	1.96026	0	3.01256	1.44293	0.781171	0.0501376	1.14843	0.587461
MIR323B	TSS11234	chr14:101522555-101522637	0	0	0	0	0	0	0	0	0	0	0	0	0	0	0	0	0	0	0	0	0	0	0	0	0	0	0	0
TMEM99	TSS11235,TSS22368,TSS4112	chr17:38975343-38992526	2.84486	2.15118	1.16014	1.08216	1.26436	1.60066	5.22327	3.20747	2.13827	4.97595	1.68621	2.87538	1.9654	1.70663	4.62494	2.57602	0.798391	2.1297	0.516597	1.07388	0.123565	4.12428	0	0.377911	3.75464	0.477004	3.24357	1.18356
DEF8	TSS11236,TSS11761	chr16:90015138-90034468	23.4245	22.9403	26.798	18.3225	27.4014	23.7802	32.8875	21.5357	46.7107	24.6726	17.2287	27.2668	31.937	28.5668	25.7603	31.6714	23.9525	10.0183	11.6555	8.59171	128.64	79.6496	99.6039	96.3359	22.7058	28.6618	15.7748	16.2668
CELA1	TSS11237	chr12:51722226-51740463	0	0	0	0	0	0	0	0	0	0.139647	0	0.136095	0.127076	0	0	0.0971577	0	0	0.137713	0.101271	0	0	0	0	0.0104396	0.047756	0.459816	2.90601
OR7A5	TSS11238	chr19:14937138-14939276	0	0	0.0385122	0	0	0	0	0	0	0	0	0	0.200993	0	0	0	0	0	0	0	0	0	0	0	0	0	0	0
PDE4DIP	TSS11239,TSS12784,TSS13409,TSS2266,TSS25627,TSS29560,TSS4264	chr1:144851423-145076186	58.7901	56.7774	62.0103	46.3932	67.3958	69.4393	30.0317	76.7797	104.457	53.2497	44.2294	98.447	101.451	69.3289	105.374	84.6255	70.2913	22.2864	19.0689	17.4135	175.365	150.171	104.944	146.653	16.5113	43.6988	26.4426	43.1641
LOC643733	TSS1124	chr11:104772275-104788902	0.37731	3.2387	7.10037	3.51253	0.547601	1.149	0.526214	0.165698	3.19586	1.54315	0.385127	0.721202	1.56368	0.679598	1.24691	1.20397	3.29895	5.22095	0	0.79474	1.23447	0	4.21963	0.80391	0.154247	0.27205	0.148742	0.562447
SFTPC	TSS11240	chr8:22019183-22021991	0	0	0.0948433	0	0	0	0	0.183929	0	0	0	0	0	0	0	0	0	0	0	0	0	0	0	0	0	0.120301	0	0
DHRS12	TSS11241	chr13:52342128-52378298	9.04798	15.0205	21.6802	32.0336	11.4575	11.3986	29.908	17.8902	21.8787	21.3452	8.62928	23.1896	17.4398	14.2278	19.0605	17.9338	33.3642	31.3751	23.0994	13.0215	67.6931	34.9323	77.5461	126.904	35.0089	24.9209	34.8535	45.0302
RAF1	TSS11242	chr3:12625099-12705700	42.7714	46.0798	47.2767	29.1228	62.7813	63.0773	47.7867	77.3734	43.695	44.6298	38.1563	37.4734	50.3803	47.1219	55.5958	43.3324	37.4002	29.3164	24.5923	23.0601	62.8643	36.2334	73.5031	62.0306	36.1987	21.7817	38.8595	30.3835
TSACC	TSS11243	chr1:156307104-156316785	0	0	0.397658	0	0	0.0796459	0	0.127991	0.682554	0.314096	0.441445	0.644476	0.0859095	0	0.545285	0.102433	0	0	0	0	0	0	0	0	0	0	0	0
ZBTB12	TSS11244	chr6_mcf_hap5:3247276-3249652	0	0	0	0	0	0	0	0	0	0	0	0	0	0	0	0	0	0	0	0	0	0	0	0	0	0	0	0
HLA-DOA	TSS11245	chr6_ssto_hap7:4452675-4458104	0	0	0	0	0	0	0	0	0	0	0	0	0	0	0	0	0	0	0	0	0	0	0	0	0	0	0	0
MIR3200	TSS11247	chr22:31127543-31127628	0	0	0	0	0	0	0	0	0	0	0	0	0	0	0	0	0	0	0	0	0	0	0	0	0	0	0	0
TNKS1BP1	TSS11248	chr11:57067102-57092413	80.2257	57.9989	55.1892	24.4146	70.4073	65.5005	83.0234	45.0481	66.7542	69.937	29.1341	32.6931	65.1649	54.4749	55.7547	68.6942	49.7547	11.2143	12.175	11.9841	83.2138	53.7943	96.283	64.4782	19.9815	19.943	14.2406	23.8388
MGC12916	TSS11249	chr17:14207056-14209062	0	0	0	0	0	0	0	0	0	0	0	0	0	0	0	0	0	0	0	0	0	0	0	0	0	0	0	0
SNORD8	TSS1125	chr14:21865451-21865560	0	0	0	0	0	0	0	0	0	0	0	0	0	0	0	0	0	0	0	0	0	0	0	0	0	0	0	0
IAPP	TSS11250	chr12:21525801-21532914	0.185787	0.145028	0	15.8991	0.105973	0.17555	0.128675	10.9546	0.893722	0.885513	6.10142	115.756	1.09543	0.220471	13.5059	1.32994	5.65232	1.1476	7.55821	8.3825	2.41232	8.02217	0.525073	296.332	0.965427	0.132949	25.9306	65.054
LOC399829	TSS11251	chr10:134779037-134790001	0	0	0	0	0	0	0	0	0	0	0	0	0.00944049	0	0	0	0.0363793	0.0567718	0	0	0	0	0	0	0	0	0	0
ARID3B	TSS11252	chr15:74833547-74890472	2.22388	2.99	6.13434	2.86093	3.58983	3.87401	2.6057	2.82466	4.4304	3.21204	2.00008	2.85904	3.97711	4.01247	3.38902	3.54137	5.50685	1.20232	1.9609	1.02635	9.2679	10.1437	12.1344	14.5392	1.59666	3.64901	1.67521	2.79892
HLA-DPB1	TSS11253	chr6_mcf_hap5:4380557-4394318	0	0	0	0	0	0	0	0	0	0	0	0	0	0	0	0	0	0	0	0	0	0	0	0	0	0	0	0
ACOT6	TSS11254	chr14:74083547-74086592	0.604307	0.157215	0.54969	0	0.231433	0.109797	0	0	0	0.261837	0	0	0	0.240715	0.282971	0.0707876	0.672967	0	0.387632	0	0	0	0.0809855	0	0	0	0	0.298907
POP7	TSS11255	chr7:100303675-100305123	15.216	14.629	10.3418	2.36845	13.445	14.9298	13.1137	16.6264	11.4269	11.7047	11.2544	10.4079	11.5438	12.7307	12.1952	16.0595	4.90146	3.48071	6.9938	4.05257	3.38683	0	1.3289	2.35013	9.28654	3.56344	4.02472	3.60138
MTUS1	TSS11256,TSS27106,TSS8622,TSS9300	chr8:17501302-17658426	22.788	45.6654	72.7382	58.0965	61.248	64.3228	74.1884	52.0196	80.661	52.3173	48.4439	39.0478	37.4708	37.7556	75.391	42.9728	50.5168	22.2658	34.6176	35.8218	94.84	184.07	179.022	97.5339	34.7552	17.4595	44.3646	38.755
LOC100133957	TSS11257,TSS3420	chrX:47518231-47519776	3.83518	1.64764	0.975865	0	1.49145	2.00177	1.66333	0.377192	1.40336	1.47054	1.20002	0.952098	1.26551	1.02776	0.404095	1.66976	1.37817	0	0.598729	1.19548	2.59248	0	7.81648	0	0.174146	0.770152	0	0
MIR499B	TSS11258	chr20:33578202-33578275	0	0	0	0	0	0	0	0	0	0	0	0	0	0	0	0	0	0	0	0	0	0	0	0	0	0	0	0
CCDC148	TSS11259	chr2:159027868-159313265	0.530008	1.63053	1.75987	2.91736	1.15681	2.3987	2.07011	3.22813	4.47299	2.35724	0.611598	2.33299	1.21353	1.40713	5.05659	3.85114	3.3299	0.362109	1.30541	0.560388	9.13455	3.81931	0.0529878	3.63975	1.06989	0.89328	1.31322	0.710278
CYSLTR2	TSS1126	chr13:49280950-49283498	0.282117	0.0550578	0.764152	0	0.1406	0.608128	4.23776	0.558426	0.93154	2.90322	1.09475	1.24474	1.89106	0.167152	0.591008	1.20521	0.0796667	0	0.205231	0	0	0	1.02602	0	0.0880662	0	0	0.66048
SNORD115-30	TSS11260	chr15:25470349-25470431	0	0	0	0	0	0	0	0	0	0	0	0	0	0	0	0	0	0	0	0	0	0	0	0	0	0	0	0
RAD23B	TSS11261,TSS17209,TSS9058	chr9:110045516-110094475	47.2902	44.5904	37.5078	22.9595	53.3414	63.7491	47.0288	48.6569	45.3354	51.2391	45.4667	41.5343	51.6937	37.1732	51.655	62.3101	18.329	10.9605	8.73514	10.1972	43.3847	33.4068	46.6006	48.5906	24.3326	18.9818	27.3838	21.5008
ZNF627	TSS11262	chr19:11708234-11729974	22.5703	33.3131	28.9371	12.5007	25.1327	25.169	13.4941	8.77017	13.5084	9.44837	6.07931	8.96025	8.77431	8.04996	14.6138	13.7851	18.181	4.78622	9.00117	12.2673	20.4104	12.2803	9.25994	12.8672	4.61393	2.98199	4.98888	5.65024
KCNJ15	TSS11264,TSS11631,TSS19139,TSS8083	chr21:39601836-39673746	0.704581	1.00009	1.27153	28.5345	2.01691	2.12758	123.776	6.67734	39.4683	45.5666	3.84743	24.5438	9.72094	5.58606	93.5566	17.9455	30.7737	4.81157	5.28344	6.33437	132.111	11.2994	14.3183	41.4273	10.4552	3.87159	16.5176	18.0251
LYNX1	TSS11265,TSS19128,TSS204,TSS22845,TSS7093	chr8:143845755-143859640	56.0331	25.7857	4.78181	0.108622	7.02344	4.26231	7.36486	1.79943	2.13484	1.86445	25.2596	1.53507	4.0045	33.1003	2.72846	5.73767	3.09144	0.134202	1.60727	1.80241	8.48284	3.71854	8.21166	6.65931	1.48817	0.593664	0.76851	0.578882
SOX2-OT	TSS11266,TSS11296,TSS22531	chr3:180774467-181460013	0	0	0	0	0	0	0	0	0.00890935	0	0	0	0	0	0	0	0	0	0	0	0	0	0	0	0	0	0.00752795	0.0111659
FAM129C	TSS11267	chr19:17634109-17664648	0	0.191434	0.184631	0.0585377	0.0931864	0.110237	1.86066	0.0719254	1.60451	0.23037	0.709799	1.56764	2.02603	0.0484667	0	1.58121	0.810203	0	0	0	0.227371	0	0.16509	0.521804	0	34.2338	0.0325599	0
CT45A3	TSS11268	chrX:134883487-134891519	0	0	0	0.035886	0	0	0.380926	0	0.204647	0	0.640769	0	0.22434	0.199624	4.33732	0.246557	0	0	0	0	0	0	0	1.21781	0	0	0	0
OR2AP1	TSS11269	chr12:55968198-55969128	0	0	0	0	0	0	0	0	0	0	0	0	0	0	0	0	0	0	0	0	0	0	0	0	0	0	0	0
MBTPS1	TSS1127	chr16:84087368-84150517	41.7929	45.3828	61.805	30.1035	37.9977	40.179	69.9265	61.0902	55.2754	66.7128	42.8086	57.8259	66.1093	44.6797	60.6785	66.931	43.1789	14.1367	18.3757	15.0944	50.3776	13.7438	28.0994	60.1937	27.9681	22.5331	28.7397	30.2302
WDR46	TSS11270	chr6:33246879-33257304	12.1611	14.3892	20.0903	10.9548	18.4986	21.1076	33.773	26.2443	34.6677	34.3991	23.5417	24.6063	30.7207	26.0127	27.4802	33.0326	13.4942	4.66073	5.78447	8.82102	30.5592	25.4813	27.9026	32.3841	9.26077	20.433	12.1275	15.6092
OVCH1	TSS11271	chr12:29580488-29650619	0	0.322216	0.116331	0	0	0	0.242746	0.113438	0.316436	0.0335332	0.0129018	0.27624	0.683745	0.0457975	0.359973	0.0179726	0	0	0	0	0	0	0.333824	0.10974	0	0.0921922	0	0.101664
SLC11A2	TSS11272,TSS19470,TSS23675,TSS5815	chr12:51373565-51422058	40.1309	52.3043	67.6952	48.3986	54.4862	62.6923	99.7689	53.9439	66.1407	89.5594	38.8754	52.521	64.7116	54.3194	82.2853	56.8709	47.297	17.3197	22.4706	20.4167	39.4292	0.609167	36.5269	41.8227	21.9598	16.9784	35.5909	31.0687
BEND6	TSS11273	chr6:56819772-56892142	0.132681	0.776827	0.419186	0	0.453306	0.33951	0.348978	1.31307	0.594601	0.822839	1.61478	1.65669	3.85031	3.85885	1.72917	3.69615	0.07497	0.175853	0.450551	0	2.27483	0	0	0.141134	0	1.09107	0	0.0653879
IFT43	TSS11274	chr14:76452095-76550416	105.582	95.2297	121.101	99.9202	80.7591	73.1484	119.026	108.345	136.758	143.755	104.076	107.914	112.125	125.648	126.901	151.571	107.236	37.5147	33.8033	33.968	315.964	328.754	261.22	256.674	36.8689	73.1268	70.1027	78.8672
MIR3942	TSS11275	chr15:35664456-35664565	0	0	0	0	0	0	0	0	0	0	0	0	0	0	0	0	0	0	0	0	0	0	0	0	0	0	0	0
EMILIN1	TSS11276	chr2:27301434-27309265	7.3982	10.5422	19.7083	6.19205	13.9886	13.779	5.19206	26.2194	46.0931	29.8213	47.4259	26.7756	73.7774	52.0159	24.8478	57.1714	7.72417	1.93167	0.95256	0.761516	3.59119	2.43439	7.57166	2.18012	1.50465	28.9665	2.86125	2.34873
NAT8L	TSS11277	chr4:2061238-2070816	0.117615	0	0.0529729	0.0210584	0	0	0.0569355	0.0517019	0.527259	0.0254816	0.0807737	0.749565	0.0865469	0	0.614857	0.173904	0.333631	0.260284	0.114372	0.251366	0.340272	0.283837	0.00396698	0.500203	0.110391	0.0420071	0.246333	0.23162
SKIL	TSS11278,TSS13645	chr3:170075472-170114637	12.1055	19.2805	23.5639	14.1663	11.3793	14.7177	37.7788	26.946	38.9606	0	24.5859	17.461	37.6683	32.0407	28.5717	0	19.2181	1.13496	1.75031	1.20626	25.739	2.55828	18.9507	19.8975	4.44148	9.80245	3.67209	6.8785
LOC283335	TSS11279	chr12:53436972-53448222	0.0622729	0.0972264	0.112397	0.178387	0.0708995	0.0838368	0.0517179	0	0.0881306	0.0809486	0.00519415	0.0392402	0.0733776	0	0.115918	0.0325595	0.492829	0.165103	0	0.132908	0.337487	0.199753	0.302067	0.397419	0.0259306	0.12244	0.133403	0.153429
LAT	TSS1128,TSS5150	chr16:28996146-29002104	2.10138	2.15283	5.14313	2.44526	1.58346	2.53496	2.32974	2.14011	6.62726	3.80504	1.76235	5.50953	2.90632	4.67667	4.04917	5.07363	3.53693	0.809713	0.437474	1.45261	3.51712	0	6.88306	6.25222	0.653815	6.58414	0.918282	0.934736
LOC154872	TSS11280	chr7:124417345-124430864	0	0	0	0	0	0	0	0	0	0	0	0	0	0	0	0	0	0	0	0	0	0	0	0	0	0	0	0
MCCD1	TSS11281	chr6_dbb_hap3:2782319-2783589	0	0	0	0	0	0	0	0	0	0	0	0	0	0	0	0	0	0	0	0	0	0	0	0	0	0	0	0
KLRK1	TSS11282	chr12:10524951-10542653	1.06435	2.70452e-30	3.10501	4.26627	9.88156e-06	0.350644	2.29326	2.18655	10.2182	1.87041	12.9543	9.70639	7.60835	1.17289	9.93128	8.30535	4.25264	0.729596	1.60125	1.09126	2.74411	0	0	1.007	0.638254	11.596	0.747323	2.15953
STX4	TSS11283,TSS835	chr16:31044415-31051488	76.2105	66.8056	78.4714	42.8784	74.5001	71.0627	71.6269	53.5637	106.788	101.1	48.7388	50.4269	82.3013	72.0159	75.1891	87.8497	60.5546	12.522	14.5321	14.0698	186.221	319.199	357.404	129.916	22.7773	62.4934	17.305	27.1812
APH1A	TSS11284	chr1:150237798-150241609	88.8014	60.5434	49.3269	22.1363	72.3067	77.8112	130.354	100.111	61.697	106.422	55.8177	55.9331	72.4427	59.0398	83.6451	85.1169	17.5969	11.7484	10.2701	7.27882	37.3998	0	11.2256	14.2124	17.1873	23.3104	30.852	13.0581
TSPY2	TSS11285	chrY:6114263-6117053	0	0	0	0	0	0	0	0	0	0	0	0	0	0	0	0.548211	0	0	0	0	0	0	0	0	0	0	0	0
PPP1R35	TSS11286	chr7:100032911-100034094	24.5426	20.8798	16.4098	8.5489	21.4296	24.447	13.7014	11.601	11.7694	14.0827	11.2286	10.4356	11.836	12.8971	11.606	11.5906	7.37113	2.71429	2.12484	3.12551	10.8049	4.54197	14.3009	11.7817	4.38154	12.1478	4.73708	8.64437
PIK3R4	TSS11287	chr3:130397777-130465696	7.95341	8.73575	11.2614	6.87965	15.1039	14.6678	20.0792	15.7266	16.9775	17.1222	11.0695	13.2437	13.9059	13.4023	17.2671	15.4327	9.29276	2.43762	4.08342	3.70296	8.63944	2.93444	8.45717	14.4973	5.25811	5.32538	7.11389	7.13734
CRSP8P	TSS11288	chr5:79646423-79647785	0.4929	0.109924	0.0319149	0.0504226	0.22831	0.177538	0.175767	0.186045	0.232357	0.244079	0.31867	0.200198	0.374103	0.188589	0.164415	0.197256	0	0	0	0.249666	1.99453	0	1.64582	0.44981	0	0.0504565	0	0.173858
STK25	TSS11289,TSS1919,TSS19550	chr2:242434121-242448987	32.7132	24.0146	29.0298	15.4716	27.8758	28.0679	27.5706	18.7919	31.5425	26.4346	19.4503	20.1612	25.9573	19.3962	22.6525	23.5963	20.3203	7.78813	8.62565	8.72897	45.5539	133.097	74.1185	69.0298	15.1426	15.7404	12.3434	18.8137
SLC4A4	TSS1129,TSS4000	chr4:72053002-72437804	15.3958	23.9519	31.634	526.122	46.8911	50.2098	84.5775	157.413	216.506	53.4184	27.0675	290.523	17.3134	13.3643	553.655	98.3529	635.116	263.738	292.855	286.045	845.988	641.632	180.784	501.424	250.312	83.2288	259.72	364.45
CABP5	TSS11290	chr19:48532639-48547311	0	0	0	0	0	0	0	0	0	0	0	0	0	0	0	0	0	0	0	0	0	0	0	0	0	0	0	0
PLCXD3	TSS11291	chr5:41307047-41510730	0.110725	0.0864428	0.0398792	0.951597	0	0.118841	0.0796208	1.7131	1.30632	0.119944	1.54781	2.96127	0.716867	0.0392408	1.14187	0.669992	0.301765	0.156879	0.0646324	0.0631229	0.676417	0.356524	0.215174	3.34309	0.101655	0.0790764	0.565516	0.675827
ULK4P3	TSS11292	chr15:30395934-30423948	6.57573	7.46809	3.44318	3.02695	1.37933	3.47962	1.43407	0.551766	3.96734	2.58397	2.55616	1.22296	8.36154	6.97642	4.35501	2.36867	4.37985	2.88619	2.01791	1.02812	2.15804	0	1.75227	17.6417	3.39975	0.78015	0.533879	0.932906
HDAC9	TSS11293,TSS15299,TSS5489,TSS847	chr7:18126571-19036992	11.6575	13.5218	9.78953	8.09701	7.16558	7.94344	10.373	12.4589	27.4231	12.6874	13.0169	26.2297	22.152	14.4875	20.0335	17.7864	10.151	1.41768	0.274061	0.423914	23.2727	18.9217	14.9121	29.2217	0.46043	12.9778	3.32399	3.99387
FLJ46906	TSS11294	chr6:139012804-139018425	0.404329	0	0	0	0	0.220404	0	0.0891103	0.0952489	0.131392	0	0	0.0597628	0.120799	0	0	0	0	0	0	0.0940389	0	0	0	0	0	0	0
MIR378C	TSS11295	chr10:132760850-132760931	0	0	0	0	0	0	0	0	0	0	0	0	0	0	0	0	0	0	0	0	0	0	0	0	0	0	0	0
LINC00114	TSS11297,TSS14736,TSS4048	chr21:40110878-40145401	0	0	0.0374559	0	0.00860113	0	0	0	0	0	0	0	0	0	0	0	0	0	0	0	0	0	0	0	0	0	0	0
LOC284551	TSS11298	chr1:31984035-31989846	0	0	0	0	0	0.0175682	0	0	0	0	0	0	0	0	0.0303598	0	0	0	0	0	0	0	0	0	0	0	0	0
PREP	TSS11299	chr6:105725441-105850999	22.3757	38.9009	59.8093	10.5242	53.1307	54.3288	61.3554	45.3745	26.9886	59.404	22.6813	21.415	46.3521	32.4241	29.5756	40.4477	20.3787	7.05543	9.74332	8.04601	22.8068	32.2072	27.4053	23.5421	9.84709	12.9492	14.1008	11.0552
MIR877	TSS113	chr6_cox_hap2:2064161-2064247	0	0	0	0	0	0	0	0	0	0	0	0	0	0	0	0	0	0	0	0	0	0	0	0	0	0	0	0
FCGR3B	TSS1130,TSS14097,TSS2129	chr1:161592987-161601753	2.15608	7.5538	7.76643	11.5702	16.6563	14.01	7.95113	6.39988	9.26332	72.4509	61.0799	4.9784	24.6302	70.1469	14.627	18.3055	9.79303	3.23063	0.329896	0.37656	12.7451	0	55.0311	2.17321	0.424742	1.44527	1.41424	0.797319
HAUS7	TSS11300,TSS28314	chrX:152713122-152760983	6.49929	9.34285	10.4178	6.27941	12.5549	14.4239	15.1945	17.0989	25.1179	14.2449	10.4596	11.9984	17.4567	16.4493	14.8683	20.3973	12.6049	3.21803	2.64158	2.49249	31.9893	68.7177	116.989	25.8396	6.61145	17.7073	2.86823	7.39974
BBC3	TSS11301,TSS13097	chr19:47724078-47736023	0.979754	0.860599	1.99572	0.438618	1.96533	1.75525	2.10399	3.55881	2.23722	3.4313	0.988436	1.31495	2.78706	3.45856	0.805499	2.31423	0.691027	0	0	0.173869	0.284274	0	0.839842	1.04316	1.27111	0.438678	0.438661	0.544171
RERGL	TSS11302	chr12:18233802-18243114	0.696845	0.407919	0.395551	0	0	0.142098	0.338494	0.230265	3.03768	0.4529	5.09123	6.77679	5.8668	0	1.711	0.122245	0	0	0	0.370106	2.42915	0	0	0.371106	1.51419	0.499804	0.76132	0.516634
CSTA	TSS11303	chr3:122044010-122060815	103.631	79.2769	11.0903	1.28244	50.2301	58.0184	2.13492	15.352	7.22987	8.75851	17.2984	14.8503	44.613	19.3319	15.1338	19.5753	3.68276	0	2.20845	0	12.159	0	0.718602	0	1.15986	12.4168	0.912785	2.02804
HID1	TSS11304	chr17:72946838-72968900	7.6651	18.7356	33.8296	22.4879	27.037	30.4068	55.9491	30.9641	17.5577	32.4801	9.94163	19.4805	10.6023	22.5724	22.6229	16.6483	40.0242	17.3873	21.1483	21.9529	63.2721	82.2289	102.008	99.1737	37.518	17.6837	35.4789	29.9312
MRPS18B	TSS11305	chr6_mcf_hap5:1967341-1976030	0	0	0	0	0	0	0	0	0	0	0	0	0	0	0	0	0	0	0	0	0	0	0	0	0	0	0	0
GGA1	TSS11306,TSS22782	chr22:38004480-38029571	20.0521	17.9305	18.461	15.3214	17.4953	20.6682	24.0084	15.3634	27.6937	19.3914	9.75039	13.8221	20.3014	22.1514	23.8134	18.9331	22.1121	6.94693	5.90221	6.06662	136.718	250.372	123.329	69.9883	9.54468	20.962	6.2203	15.4945
SRG7	TSS11307	chr1:109399838-109401146	0	0	0	0	0	0	0	0	0	0	0	0	0	0	0	0	0	0	0	0	0	0	0	0	0	0	0	0
A1BG	TSS11308	chr19:58858171-58864865	0.525665	2.05165	2.71061	0.376437	1.26033	1.42065	1.31104	1.52691	3.32163	2.11824	1.47704	3.31719	3.99942	3.80815	2.45092	3.74725	2.60273	0	0.407028	0.447975	10.0465	1.67939	6.19425	6.04169	0.436762	4.13921	1.63215	0.829854
MIR3922	TSS11309	chr12:104985410-104985494	0	0	0	0	0	0	0	0	0	0	0	0	0	0	0	0	0	0	0	0	0	0	0	0	0	0	0	0
WAC	TSS1131,TSS15371	chr10:28821421-28912041	41.9198	52.9852	56.7296	34.6972	49.5222	49.7526	61.6976	54.5541	56.2851	62.2904	43.2924	62.0812	61.9603	47.7929	69.4572	58.2979	33.0531	13.5458	10.5708	11.0754	83.0007	58.0696	88.9256	77.4969	24.8452	26.6485	28.4207	26.6729
PYGB	TSS11310	chr20:25228705-25278648	139.341	105.649	116.241	16.1571	322.009	351.439	137.05	75.111	37.1466	88.9424	67.9485	52.5215	72.3269	66.3636	48.2162	94.441	28.6795	6.88974	5.63445	5.09327	42.8854	30.5387	31.3181	23.2253	11.3982	12.5824	10.2036	9.90192
CREG2	TSS11311	chr2:101964815-102003965	1.21284	1.18353	0.569694	0.0361914	0.129357	0.367014	0.0979022	0.0888878	0.143053	0.481735	0.0252727	0.159157	0.178588	0.478454	0.117525	0.316853	0	0	0	0.0359696	0	0	0.0204369	0	0.0421129	0	0	0
MBNL1-AS1	TSS11312	chr3:151980404-151987415	0.0776633	0.0606314	0.360917	0.0555842	0.0220533	0.0416205	0.0143114	0.0454657	0.244122	0.0840227	0.083966	0.0650604	0.1979	0.0305634	0.0120278	0.0809312	0	0.0229033	0.0503207	0.0552906	0	0	0.272002	0	0.0107927	0.0738353	0	0
PAXIP1	TSS11313	chr7:154735399-154794682	10.4615	12.6016	13.9647	8.882	13.8799	17.3918	9.34358	11.1983	12.0485	12.123	7.56224	7.28949	8.46327	7.1733	11.0109	9.31458	12.2222	2.97249	4.23028	3.2687	17.4072	10.6441	10.6357	15.9078	5.66176	5.70334	3.75606	5.26959
PLIN3	TSS11314	chr19:4838345-4867780	33.5135	15.9346	14.2861	6.42115	20.7589	23.1254	24.7785	18.7422	16.4867	15.3909	14.3204	9.40689	26.0777	15.4169	14.019	23.714	4.97301	2.2526	1.94851	0.769394	12.11	1.38451	15.2699	5.76265	1.31857	7.31869	5.517	4.19633
CEP170	TSS11315	chr1:243287729-243418708	31.3163	28.1026	22.3846	17.215	18.2982	16.1927	18.6519	22.3449	40.1757	31.9702	27.2447	25.3359	54.8858	41.5637	32.4338	45.302	13.8567	3.11521	3.00856	3.35357	23.8377	10.256	16.5215	26.0067	3.3178	15.0447	4.02722	6.93022
LSAMP	TSS11316	chr3:115521209-116164385	0.666248	2.60071	3.92275	1.77968	3.49054	1.7581	1.05071	8.80048	3.52666	1.85361	3.4467	7.39264	8.76916	0.855966	3.61291	10.8118	1.94342	0.303025	0.280362	0.628864	2.44144	4.87222	2.6176	2.5268	0.481029	3.51033	0.596421	1.0635
FTHL17	TSS11317	chrX:31089357-31090170	0	0	0	0	0	0	0	0	0	0.0566444	0	0	0	0	0	0	0	0	0	0	0	0	0	0	0	0	0	0
ZBTB8B	TSS11318	chr1:32930657-32953459	0	0	0	0	0.123867	0	0	0.00383149	0	0.00943971	0	0.0548764	0.064146	0	0.222854	0.0758549	0	0.231253	0	0	0	0	0	0	0	0	0.0521244	0
RFC4	TSS11319,TSS1232	chr3:186507681-186524484	10.5858	7.51164	8.96158	3.34715	22.2257	19.507	5.92872	16.7372	10.8526	17.5588	14.9043	10.3032	11.0363	18.8944	18.2933	11.093	8.83675	6.58327	1.06236	2.74014	7.91522	10.947	13.5199	16.3926	8.20999	14.6769	7.32647	6.52176
IFNA13	TSS1132	chr9:21367370-21368075	0.157212	0	0	0	0	0	0.656817	0	0	0.749338	1.27847	0	0	0	0	0	0	0	0	0	0	0	0	0	0	0	0	0
IL1A	TSS11320	chr2:113531491-113542971	5.22916	3.79733	2.41421	0	0.0519155	0.245546	1.31291	0.0802255	0.200791	2.17358	0.182563	0.0957819	1.36124	2.21422	0.933707	0.890089	0.275018	0	0	0	0	0	8.06222	0	0	0.0217359	0	0
CEP68	TSS11321	chr2:65283494-65314142	6.68519	7.17337	7.41467	6.01114	5.48722	3.17474	9.23815	7.98766	15.6621	7.6757	6.55304	8.98121	9.53524	4.57708	9.56591	10.461	8.65471	3.20655	2.09059	2.85331	7.03434	9.9026	10.1438	12.9632	5.70027	4.99624	5.12241	4.14677
TENM2	TSS11322	chr5:166711842-167691162	0.14348	0.262392	0.70064	0.407215	0.220897	0.507679	0.391347	1.92031	2.25401	0.797145	1.84083	2.06459	1.79057	2.45467	1.33915	2.35544	1.88913	0.14101	0.0516423	0.0882551	3.46252	0	3.47399	1.65483	0.169825	1.26316	0.310605	0.661666
DISP2	TSS11323	chr15:40650433-40663256	0	0.161508	0.201941	0.0987751	0.264503	0.583486	0.209857	0.560851	0.162698	0.343628	0.499577	2.35517	0.984561	0.499362	1.44233	1.07993	0.586518	0.152571	0.301669	0.221024	2.25077	1.82973	0.265103	1.8331	0.0862754	0.394129	0.508868	0.4584
SLC28A1	TSS11324	chr15:85427912-85489027	0.520441	0.812534	0.20007	0	0.407431	0.0876008	0	0.257512	0.736508	0.140937	0.17909	0.573944	0.114988	0.520154	0.484433	0.317507	0	0	0	0	1.77844	0	0	0.93016	0.181068	0.511666	0	0
CGRRF1	TSS11325	chr14:54976586-55005334	8.73608	9.54644	16.1067	5.00458	6.87528	7.3449	16.9051	11.0655	13.521	8.86382	13.8051	14.491	16.4387	14.9097	16.2542	10.4039	11.5819	3.33184	6.22045	2.27106	8.72294	6.71933	3.69587	13.0222	7.66522	5.23224	9.72589	9.34819
RBM34	TSS11326	chr1:235294497-235324571	28.8157	21.9492	25.3979	12.2792	24.0766	27.7126	29.4182	17.9629	25.3467	22.509	19.6912	21.2862	22.8398	23.9778	29.4056	24.4298	18.5085	4.04352	4.29217	6.09706	37.0355	37.1809	42.5616	40.1401	7.71367	17.1388	10.147	10.6406
SNORD116-17	TSS11327	chr15:25328733-25328827	0	5768.66	0	0	127.281	0	0	0	0	0	0	0	0	0	0	0	0	0	0	0	675.647	0	0	0	0	0	0	0
GPR78	TSS11328,TSS7930	chr4:8581963-8591750	0.495781	0.232222	0.0447091	0	0.0422992	0	0	0.0654017	0	0	0	0.0624545	0	0.0440026	0	0.0690738	0	0	0	0	0	0	0	0	0	0	0	0
IDH3A	TSS11329	chr15:78441718-78462884	8.53681	13.6432	17.9611	9.96471	29.0911	34.4393	17.1964	18.5675	16.552	17.4902	18.1375	15.8865	19.9029	18.2169	19.5863	28.6402	6.1608	1.9599	3.58671	2.29497	12.7086	12.5001	14.7513	19.3054	5.62452	11.0554	7.12528	7.8181
GNG4	TSS1133,TSS16609	chr1:235710984-235814054	0.0356693	0.0278464	0.128614	0.281107	0.0608319	0.0862713	0.154272	0.796749	0.246681	0.128363	0.269906	2.67785	0.55404	0.0721067	1.06917	0.424519	0.161829	0.0315644	0.304913	0.025404	1.51676	0	0.635327	3.82786	0.0435979	0.291161	0.712224	0.807392
MIR1179	TSS11330	chr15:89151337-89151428	0	0	0	0	0	0	0	0	0	0	0	0	0	0	0	0	0	0	0	0	0	0	0	0	0	0	0	0
TMIE	TSS11331	chr3:46742822-46752413	1.38907	0.774507	0	0	0.339707	2.5997	0	0.960591	0.748646	0.322436	0.298597	0	0.351062	0.530054	0.369991	0.415911	1.34068	0.0875259	0	0	0.828336	0	2.68329	2.11164	0.0412324	0.213039	0.0790052	0.244703
GRM1	TSS11332	chr6:146348781-146758731	0	0	0	0	0	0.0942254	0.0416126	0.0771538	0	0.0217286	0	0.28831	0.34873	0.263324	0.186409	0.0784958	0.341599	0.177615	0	0	0.594855	0.0100288	0.00270587	0.906468	0	0.00894813	0	0
LOC100507557	TSS11333,TSS28722	chr6:146056004-146207721	0	0.0332792	0.019214	0	0	0.0114586	0	0	0.117756	0	0	0	0	0.0147685	0	0	0	0	0	0	0	0	0	0	0	0	0	0
CTSE	TSS11334	chr1:206317458-206332104	104.95	293.762	627.484	32.9862	603.315	599.332	1646.26	320.096	7.69635	878.511	58.934	51.1501	314.193	415.258	328.941	192.022	14.5799	2.62754	0	0.0622156	2.14957	0	0.0329227	3.29519	0	7.03605	5.87674	2.98951
LMOD2	TSS11336	chr7:123295860-123304147	0.254294	0	0.0765937	0	0.0483239	0	0.14087	0	0.079958	0	0	0.293994	0.024984	0	0	0.0798922	0	0	0	0	0	0	0	0	0.105759	0	0	0.250765
TAP1	TSS11337	chr6_cox_hap2:4257513-4266276	0	0	0	0	0	0	0	0	0	0	0	0	0	0	0	0	0	0	0	0	0	0	0	0	0	0	0	0
ZNF396	TSS11338	chr18:32946660-32957301	1.5374	1.50021	0.751606	2.29376	2.51646	1.62157	2.32321	1.3242	1.934	1.06862	0.224434	1.8771	1.13227	0.74296	1.69933	1.45152	4.27211	0.566073	0.124317	3.37215	4.39282	8.52599	2.53743	2.58921	1.17354	0.824447	1.63389	0.726045
NEK6	TSS11339,TSS23220,TSS27230,TSS28445,TSS8775	chr9:127019884-127114719	15.7637	15.6747	17.6432	13.0314	35.6326	39.9439	40.7519	24.6519	33.6084	27.5965	23.9245	19.7856	36.3307	31.148	29.3677	37.806	12.5814	2.95717	3.04461	5.10544	22.7289	24.8147	20.0467	21.2394	8.46093	19.8206	8.8712	6.51144
FBXL19	TSS1134,TSS21521	chr16:30934391-30960104	8.51478	4.38728	5.30932	1.86438	3.93369	5.0483	6.55126	4.06946	6.97832	5.82065	2.18974	3.32018	4.70898	5.09863	5.29319	5.49463	3.10047	0.654366	1.6857	0.648489	16.687	13.549	5.29407	6.02546	1.36269	3.49612	0.811269	2.27873
CRIP2	TSS11340,TSS14039,TSS22477,TSS27792	chr14:105939274-105946507	84.9377	48.3061	65.0034	25.5194	25.3722	30.1012	111.334	42.8845	123.465	128.73	83.3601	90.2333	130.604	103.234	88.8026	156.927	26.5923	8.11655	8.69429	4.92957	190.963	34.177	183.461	50.5088	12.2848	31.6644	15.717	22.7279
KCNE1	TSS11341,TSS13196,TSS22816,TSS26138,TSS26507,TSS4096	chr21:35818985-35884573	0	0	0.0506627	0	0	0	0	0	0	0.0853463	0.0951434	0.0688993	0.0662849	0.0332932	0	0.534002	0.0309114	0	0	0.236967	0	0	0	0	0	0	0	0
HDAC8	TSS11342	chrX:71549365-71792953	13.389	15.5613	18.3745	13.699	4.23535	6.25455	17.9591	20.2316	19.1689	18.0689	13.0956	15.5335	15.7309	16.393	18.4511	22.6768	16.9967	2.31263	5.02215	4.24562	34.648	3.24115	33.488	35.2828	7.72625	7.1187	4.92313	9.16603
MIR4281	TSS11343	chr5:176056439-176056501	0	0	0	0	0	0	0	0	0	0	0	0	0	0	0	0	0	0	0	0	0	0	0	0	0	0	0	0
RMND1	TSS11344	chr6:151725896-151773316	13.2059	13.6725	17.0249	5.57168	11.4855	8.7212	16.6291	22.6027	18.2485	14.496	11.7988	16.7538	15.3848	14.8642	19.3028	16.0324	5.15724	4.83784	7.44761	3.18674	12.9868	0	7.57558	7.20657	5.44169	6.04479	9.4017	5.50657
KDELR1	TSS11345	chr19:48885826-48894810	141.569	124.673	140.786	40.2911	183.371	186.26	170.234	160.598	95.9585	214.169	121.238	111.654	125.901	155.067	136.849	168.058	40.7777	26.123	18.7198	24.7317	54.7509	16.9836	50.7022	63.3662	38.5221	52.5996	73.0827	37.3542
NPY5R	TSS11346	chr4:164265090-164273086	0	0.234855	0	0	0	0	0.416826	0.176537	0.189176	0.0651816	0.653973	0.63276	0.0295711	0	0.373994	0.0700696	0.112913	0.265393	0.485483	0.142472	0	0	0	0.426883	0.583439	0.646026	0.79854	0.643101
CALM1	TSS11347	chr14:90863326-90874619	36.6413	50.259	66.5497	27.0937	46.0683	48.135	43.8617	42.8969	56.732	55.7785	55.9697	54.7405	63.8621	45.1758	46.7091	62.4075	18.0411	8.89363	8.25345	9.25523	38.2462	35.0148	25.6301	35.5164	13.4278	26.5925	19.5597	16.011
TSR2	TSS11348	chrX:54466852-54471731	9.72993	17.343	17.1837	7.38336	20.073	18.0382	17.0796	13.4304	12.1168	15.9512	10.1167	14.3614	14.361	11.1097	18.5857	14.4967	12.0404	5.75177	1.82278	4.32445	28.1912	70.719	7.66522	10.2051	4.81603	10.7717	6.81358	4.6619
ABCG8	TSS11349	chr2:44066102-44105605	0	0.157422	1.608	0	0.191389	0.362137	2.12163	0.650455	0	0.451454	0.370153	0.10591	0.0198039	0.179183	0.031288	0.117186	0	0	0	0	0	0	0.0543328	0	0	0	0	0
CTAGE9	TSS1135	chr6:132029580-132032157	1.31108	2.25242	4.17104	0.540086	3.52998	3.13559	8.70646	2.87614	2.16198	4.33187	1.56797	2.09811	2.84732	2.74391	5.12237	3.81337	3.97775	1.73284	0.117154	1.05819	13.7236	1.75029	2.72947	2.65123	2.40102	0.43373	1.03986	2.61184
TTTY6B	TSS11350	chrY:24291133-24292981	0	0	0	0	0	0	0	0	0	0	0	0	0	0	0	0	0	0	0	0	0	0	0	0	0	0	0	0
TCF4	TSS11351,TSS11748,TSS1941,TSS24649,TSS27214,TSS3871,TSS4336,TSS6223	chr18:52889561-53303188	10.7565	18.2097	34.1875	15.4241	21.1489	16.9292	19.3896	44.4935	73.9795	33.8504	49.968	48.3563	99.7681	49.292	46.6924	81.2548	16.6102	7.172	3.19668	5.6931	31.3845	9.83908	41.11	34.6718	6.3514	18.8126	6.75915	11.1775
PBX1	TSS11352	chr1:164528596-164821060	9.36023	11.2652	13.4771	22.8739	10.5159	10.379	23.3554	23.028	22.8581	8.10165	12.1599	20.9094	13.6864	7.37317	28.5336	24.9553	28.8123	12.9257	13.7691	17.3339	37.8321	29.5364	24.419	24.5729	14.7546	7.96325	21.862	8.2636
CNIH3	TSS11353	chr1:224804178-224928249	0.152344	0.83247	1.96069	4.80037	0.976525	0.410688	0.611726	2.07753	1.29345	0.231037	0.572293	0.936407	4.06283	1.90372	1.24143	1.70065	0.34395	0.672715	1.47716	1.354	0.706124	0	0.123096	2.91722	1.90166	0.980685	2.21531	1.8399
HELQ	TSS11354	chr4:84328498-84377025	4.21386	5.81421	6.69414	5.05308	6.11725	4.74409	5.80378	6.59297	9.41192	6.71964	5.89271	8.96533	7.63307	7.23332	10.5967	7.43229	10.0968	2.25324	1.61805	1.63927	16.9295	0	9.13547	14.9031	2.91975	6.2335	4.96216	4.60996
MID1	TSS11355,TSS12912,TSS14081,TSS15295,TSS4134	chrX:10413349-10851809	19.5724	29.1912	29.9969	19.3683	18.9857	19.5723	30.073	26.6601	30.6572	18.9635	18.917	21.3591	20.0436	13.1375	28.8332	33.3629	16.496	5.81787	9.06427	3.59523	48.8655	0	10.8165	28.9533	3.77486	8.27896	5.09493	9.87899
MAP1B	TSS11356	chr5:71403117-71505397	18.8617	16.5538	13.016	9.39786	7.81248	8.26317	10.0565	23.1187	47.6645	19.1685	58.3081	36.225	62.1217	13.5627	38.1093	50.0031	10.1622	0.867516	1.2709	1.12299	30.5554	7.24865	24.5964	29.1931	2.76412	7.53935	3.09836	6.09043
FEZF1	TSS11357	chr7:121941447-121944565	0.0939766	1.17388	0.424858	0	0.723791	2.79141	0	0	0	0	0	0	0.0554148	0	0.306596	0	0	0	0	0	0	0	0	0	0	0.941628	0	0
PHLDB1	TSS11358,TSS20041	chr11:118477212-118528748	38.2996	34.6502	39.1904	46.5773	34.0065	33.3632	34.7788	52.4601	129.753	69.6406	47.7407	54.7764	108.684	39.6665	103.805	125.318	78.2368	13.9834	10.0472	11.7453	209.528	143.658	143.307	119.586	20.8172	39.8182	15.5676	30.3253
AP2S1	TSS11359	chr19:47341422-47354203	64.0452	49.151	47.2145	16.3789	48.1828	49.868	49.3521	82.4397	55.4072	93.6013	80.3968	38.9398	79.1138	89.0946	58.7495	75.1724	14.766	6.54581	2.46573	5.60659	33.9068	8.72383	11.6146	21.1551	20.0313	32.6271	18.1021	17.5283
GPR82	TSS1136	chrX:41583407-41589388	1.00218	1.27649	0.808787	2.75757	0.70519	0.766292	1.60586	0.394317	2.06545	1.05133	0.527641	1.26261	1.22722	2.76263	0.907825	0.973903	0.238784	0.513011	0.204873	0.375401	2.19889	0	0	0.897551	0.197776	0.603237	0.315421	0.363786
DUOX2	TSS11360	chr15:45384851-45406359	73.8112	136.649	261.2	28.7687	60.8142	67.21	1490.24	132.219	50.7579	281.345	11.7381	21.7589	52.7272	309.693	222.183	134.423	178.709	1.65797	0	0.14503	20.1446	0	0.307617	4.27077	0.62656	11.9372	0.411477	0.380807
DNAJC14	TSS11361	chr12:56214743-56223420	8.5963	8.98917	8.32811	6.30836	10.5059	9.85068	10.0604	11.224	11.4659	12.5425	7.45812	7.27033	10.7989	7.70986	9.33047	8.92895	6.00531	2.86195	3.24609	2.11486	3.73608	2.12951	4.29147	7.11078	2.16648	4.81704	3.65972	1.9606
OR5V1	TSS11362	chr6_ssto_hap7:663978-665026	0	0	0	0	0	0	0	0	0	0	0	0	0	0	0	0	0	0	0	0	0	0	0	0	0	0	0	0
L3MBTL3	TSS11363	chr6:130339727-130462594	9.62953	10.9834	15.1468	4.77867	6.62982	6.13739	6.2733	6.7469	11.1854	8.96794	8.03345	8.46515	14.4275	8.90922	6.86837	15.3419	3.61647	2.05341	0.938397	1.48053	11.0881	2.37511	4.5015	5.74171	3.12743	7.45924	1.78515	1.87189
SSPN	TSS11364,TSS24638	chr12:26348268-26387708	1.50318	1.759	2.81868	0.412979	1.77842	1.52889	1.17455	3.73051	5.1935	2.03916	3.24627	4.79226	6.1471	3.29341	4.61118	6.94654	1.22014	0.562599	0.0779822	0.219011	1.24097	0	2.42644	0.512024	0.320571	1.11243	1.32266	0.45567
ZNF713	TSS11365	chr7:55980330-56008433	2.65577	3.73166	5.08063	0.570565	3.01203	3.17742	2.97334	2.92133	5.97048	3.43306	1.59747	4.46661	2.71913	1.91667	7.46532	3.9249	4.59074	2.50029	2.15207	1.82445	11.1237	8.21465	2.68108	3.20249	1.8405	1.9319	2.11537	2.09537
FLJ43681	TSS11366	chr17:81174665-81188573	1.86288	2.45855	0.375322	1.61241	1.89594	3.25721	1.2919	0.761603	0.81707	0.804278	1.23547	1.55967	1.95908	1.57721	1.29362	1.84881	1.04342	0.0710014	0.103932	0.809833	0.583991	0.0858324	3.1161	1.1651	0.379111	0.723821	0.475144	0.270898
LOC149373	TSS11367	chr1:231319844-231323373	0	0	0	0	0	0	0	0	0	0	0	0	0	0	0	0	0	0	0	0	0	0	0	0	0	0	0	0
TP53BP2	TSS11368	chr1:223967594-224033674	27.7811	29.7226	27.2223	15.7875	19.9644	20.0673	36.6432	21.247	34.0296	24.5835	20.833	14.8911	31.7362	22.3469	25.1368	28.0302	20.0082	5.91789	5.22934	4.28396	49.3769	6.01053	59.7303	22.3681	8.67805	8.84939	10.1482	8.99236
FAM169A	TSS11369,TSS13042	chr5:74073398-74162663	0.492728	0.656224	0.65159	0.556947	2.90026	3.0014	0.926745	1.54464	1.97716	0.600028	0.776801	2.98659	1.5562	0.325448	3.09757	1.77618	0.654624	0.179577	0.392131	0.595055	2.70652	0	0.410616	3.91975	0.145084	0.946387	0.459618	1.40381
MTRNR2L8	TSS1137	chr11:10529433-10530723	0.11369	0.0650013	0.018539	0.0292744	0.326938	0.0468669	0.0824391	0.036546	0	0.0695892	0.0253681	0	0.0885089	0	0.035015	0.0337618	0	0.0682354	0	0	0.0262207	0.158964	0	0	0	0.213985	0.0397293	0
LOC100287042	TSS11370	chr17:73267379-73269976	0.829248	0.539454	0.218356	0	0.0787119	0.0186177	0.153068	0.39515	0.293377	0.254514	0.259485	0.130664	0.509006	0.225169	0.514692	0.0722912	0.624552	0.0610508	0.0670339	0.0491488	0.192143	3.4336	0	0	0.488994	0.370629	0.495657	0.102175
USP17L13	TSS11371	chr4:9226621-9228214	2.31944	3.10166	1.08076	0.00804309	1.60042	1.37768	0.164509	2.14895	1.23754	0.541289	0.214059	1.73377	1.39384	3.32972	3.54119	2.26692	0.149235	0.19934	2.82017	0.0453903	0.044662	0	2.96682	4.37568	0.187025	1.09416	1.2177	1.47546
FAM47E	TSS11372,TSS22363	chr4:77135192-77204936	0.337695	0.17253	1.06635	1.89645	2.88285	3.3415	3.49165	3.38897	4.33852	2.29686	0.441083	5.85271	1.09584	1.50966	2.11087	2.09545	6.8725	3.84676	3.51327	2.51841	2.99739	1.93406	0.713195	9.25155	4.90505	0.834267	2.67907	1.6065
MELK	TSS11373	chr9:36572858-36677680	8.75813	9.7257	6.62928	2.51326	7.72875	6.74567	0.879205	7.3964	1.39064	8.24124	4.99038	0.628968	3.54115	9.78252	7.52119	5.5733	1.0459	0.417212	0.15381	0.113392	2.03218	3.23799	0	0.538072	0.45576	1.74684	0.470048	0.228374
NCRUPAR	TSS11374	chr5:76008227-76008713	0	0	0	0	0	0.299376	0	0	0	0.115548	0	0	0	0	0	0	0	0	0	0	0	0	0	0	0	0	0	0
GAS2	TSS11375,TSS19927,TSS22469	chr11:22688159-22834547	0.180962	0.565067	0.817898	14.0622	4.61865	4.02988	1.40372	3.10573	5.24905	3.8276	0.498978	13.1837	1.84052	1.12729	8.64313	3.09444	12.4569	9.18348	13.5872	10.4808	26.2656	22.1454	43.5881	45.8285	11.283	4.33804	18.124	13.3469
LOC100289230	TSS11376	chr5:98264837-98266713	0	0	0.0889343	0.0704274	0.0280581	0	0	0	0	0	0	0	0	0.0291864	0.0458399	0.0343524	0	0	0	0.139724	0	0	0	0	0	0	0	0
MIR4799	TSS11377	chr4:148703745-148703819	0	0	0	0	0	0	0	0	0	0	0	0	0	0	0	0	0	0	0	0	0	0	0	0	0	0	0	0
GABRP	TSS11378	chr5:170210722-170241050	83.4404	97.103	103.186	0	35.3307	34.9248	481.772	14.8934	9.29958	52.8203	88.0795	12.5686	97.8182	287.034	19.5068	157.873	1.87404	0.236153	0	0.380177	15.7126	0	0	4.09052	0.178036	0.553665	1.0435	0.947398
TNFRSF19	TSS11379,TSS25880	chr13:24144508-24250244	1.2687	5.85392	7.81734	10.1559	2.47022	2.90147	2.04547	6.52246	33.129	7.02001	4.51678	18.5574	14.6766	11.7282	22.5123	18.8456	12.3157	0.609973	2.79377	2.37435	22.4776	0	2.51237	7.85644	0.910673	3.88099	4.13277	4.78056
NKX1-2	TSS1138	chr10:126135997-126138550	0	0	0	0	0.0595633	0	0	0.0102742	0	0	0	0	0	0	0	0	0	0	0	0	0	0	0.0281012	0	0	0	0	0
LOC389043	TSS11380	chr2:132160473-132165801	0	0	0	0	0	0	0	0	0	0	0	0	0.0839333	0	0	0	0	0	0	0	0	0	0	0	0	0	0	0
TMPRSS15	TSS11381	chr21:19641432-19775970	0	2.84391	7.42962	0	0.0884126	0.262756	0	0	0	0	0	0	0.0130812	0	0.165262	0	0	0.157186	0	0	0.00293903	0	0	0	0	0	0	0
MIR557	TSS11382	chr1:168344761-168344859	0	0	0	0	0	0	0	0	0	0	0	0	0	0	0	0	0	0	0	0	0	0	0	0	0	0	0	0
VIPR1	TSS11383,TSS4262	chr3:42530790-42579065	1.85055	2.71145	5.01879	2.02138	9.85374	12.3574	16.9049	5.65773	2.61334	6.19707	1.7217	3.76249	4.03783	2.74646	9.54817	2.5131	2.06195	0.590725	0.44249	0.744705	17.2438	3.69065	6.32013	8.03913	0.399767	2.58408	0.771861	0.599418
KRTAP19-2	TSS11384	chr21:31859508-31859667	0	0	0	0	0	0	0	0	0	0	0	0	0	0	0	0	0	0	0	0	0	0	0	0	0	0	0	0
CDC7	TSS11385,TSS7193	chr1:91966403-91991321	1.61286	1.95378	1.58044	0.318612	3.92375	3.92183	2.43284	2.64153	3.80462	3.03842	2.46229	1.73405	2.64111	4.32954	2.96797	3.97488	1.95064	0	0.431924	0.0791196	2.55063	0	0	1.30125	1.15836	2.38545	0.243861	0.794614
L3MBTL1	TSS11386,TSS27768	chr20:42136319-42170535	4.91612	2.90027	4.11716	5.00209	4.19473	2.97321	4.95337	2.51925	7.95023	2.44061	1.22994	3.79135	2.9699	2.94203	6.10664	4.10294	8.15343	2.2053	2.13361	1.58095	27.379	30.6039	36.7583	17.3192	2.19366	3.98242	1.24897	3.34635
PNMT	TSS11387,TSS18417	chr17:37824233-37826728	0.514893	0	0.82227	0	0.367755	0.988926	0	0.188006	0.242467	0.554325	0.392169	0.337622	0	0.347364	0.0998972	0.224949	0	0	0	0	0	0	0	0	0	0.277632	0.71305	0
FLJ44635	TSS11388	chrX:71364033-71381600	0.411935	1.07052	0.725258	0.204389	0.511829	0.151569	0.204933	0.338816	0.16615	0.140381	0.16942	0.607604	0.1734	0.344891	0.076917	0.183404	0	0.352815	0.136491	0.0899514	0.426009	0	0	0	0.106382	0.08932	0	0.0923961
FCAMR	TSS11389	chr1:207131311-207143970	0	0	0.0868903	0	0	0	0.266533	0.112914	0.514699	0.375431	0.218096	0.21372	0.207984	0	0.0904977	0.909817	0	0	0	0.0456567	0	0	0	0	0	0.252396	0.0966293	0
TRIM24	TSS1139	chr7:138145078-138270332	10.3082	10.2703	12.1742	14.2662	16.8108	14.0726	19.5367	21.0164	21.9163	22.7634	11.9856	18.9005	15.6224	15.2305	23.7298	19.5238	15.5642	7.92467	5.77379	8.51437	20.243	7.86684	18.001	24.9256	10.9787	8.1018	16.077	10.8109
PDX1	TSS11390	chr13:28494167-28500451	0.907331	1.36211	3.37123	5.84803	6.77757	5.59084	4.34816	4.88134	3.2923	2.35889	0.279562	5.96079	0.69918	0.764994	10.7869	3.45613	9.14584	2.77465	3.45276	3.3258	23.2881	14.9894	7.69981	16.0367	3.428	1.12303	3.47639	3.43993
HTATIP2	TSS11391,TSS13620,TSS18054,TSS3552,TSS846	chr11:20385230-20405329	123.657	122.173	97.7493	30.0763	114.866	107.871	143.157	73.4728	46.2207	95.0466	61.0037	34.6227	63.1856	68.8149	61.9381	60.9677	15.5301	10.4829	6.87334	7.61961	22.3291	9.20459	28.0615	10.3992	11.9876	17.4615	19.6136	13.7113
XAGE3	TSS11392,TSS25073	chrX:52891557-52897119	0	0	0	0	0	0	0	0	0	0	0	0	0	0	0	0	0	0	0	0	0	0	0	0	0	0	0	0
RGCC	TSS11393	chr13:42031541-42045013	3.40197	6.28872	10.085	7.94895	9.08952	8.76644	10.0405	12.7807	32.3162	13.1111	40.5653	15.6315	27.1903	22.0261	13.4013	25.0098	4.39727	2.20258	2.24269	5.19761	29.7141	2.27233	26.874	22.1235	7.26061	6.99998	7.32578	8.49692
BRWD3	TSS11394	chrX:79924986-80065233	15.8262	21.1975	22.3503	10.8688	14.8706	13.4028	20.3757	15.9644	18.8048	13.1227	10.9378	12.7877	15.5787	14.0454	18.3848	15.0674	12.2846	2.90529	3.74794	3.91845	20.4566	7.85137	13.6205	17.6703	5.79278	9.88023	6.16286	7.4616
VPS37D	TSS11395	chr7:73082173-73086440	0.818622	0.0912856	0.688132	1.92614	0.634699	0.221466	1.58843	1.59583	2.53649	0.861423	0.645928	1.69803	1.93184	0.69496	1.52753	1.51307	1.70859	0.515366	0.452433	0.0830115	1.03108	0	0.707578	6.47258	0.776842	1.13053	1.67532	0.807969
PLXNA4	TSS11396,TSS16739	chr7:131808090-132333447	0.636307	1.87211	6.64329	0.787097	0.619701	0.590027	0.514076	1.42194	2.91666	1.11475	5.9202	4.29309	2.78408	1.25455	0.706326	3.98505	0.266026	0.161621	0.341696	0.240973	1.23713	0	0.842472	2.32541	0.189733	0.269195	0.288813	0.458085
FAM13C	TSS11397,TSS2509	chr10:61005888-61122661	1.95152	4.53461	6.69853	9.21505	1.23749	1.12683	4.42919	10.2289	13.0374	6.05778	8.27373	17.6173	11.8335	3.58104	13.6123	9.55407	7.56457	3.02609	2.51942	4.17962	12.7561	13.8602	7.86999	4.78694	1.84908	2.25787	1.9533	5.18614
MIR3158-1	TSS11398	chr10:103361173-103361254	0	0	0	0	0	0	0	0	0	0	0	0	0	0	0	0	0	0	0	0	0	0	0	0	0	0	0	0
AKR1C3	TSS11399,TSS28226	chr10:5090957-5149878	422.98	317.855	226.142	48.8022	437.644	409.517	781.668	352.304	160.513	191.07	107.52	101.245	158.404	191.33	254.175	204.244	45.9546	25.3374	33.5452	34.3144	78.6135	4.78691	16.0992	30.3666	16.6421	21.8916	20.7678	12.0602
LINC00346	TSS114	chr13:111516333-111522655	0.190732	0.148903	0.269951	0.0195142	0.502964	0.453493	0.0602944	0.0239545	0.0900054	0.106258	0.0476257	0.0342985	0.208509	0.338086	0	0.255913	0.185543	0	0.0794993	0	0.0252239	0	0	0.463509	0	0	0	0.0134138
C4orf40	TSS1140	chr4:71019903-71032326	0	0	0	0	0.0102954	0	0	0	0	0	0	0	0	0	0	0	0	0	0	0	0	0	0	0	0	0	0	0
TCP11L2	TSS11400	chr12:106696580-106740792	9.50104	14.2581	25.0484	7.21462	14.4258	11.2002	33.8007	24.179	37.5114	15.4912	20.8888	21.278	26.0708	15.3705	25.1783	27.2962	10.9034	6.36369	6.03359	5.47295	22.5921	3.54029	16.2106	18.9964	6.71168	7.03117	8.87419	7.83404
AK3	TSS11401,TSS24975,TSS26545,TSS28366	chr9:4709556-4742043	22.9487	29.4965	31.5357	14.4783	20.9098	24.2723	27.9699	17.6646	19.3554	14.5086	15.1902	18.1543	19.7914	10.9663	19.0861	20.6827	18.804	6.2175	9.30103	9.09489	16.606	8.45693	25.8826	24.6873	9.98829	7.58108	8.38384	12.2244
DEFB112	TSS11402	chr6:50011287-50016364	0	0	0.464075	0	2.21366	0	0	1.45492	0	0	0.172542	0	0	1.07419	0	1.07421	0	0	0	0	0	0	0	0	0	0	0	0
OR5B21	TSS11403	chr11:58274648-58275578	0.221104	0	0	0	0	0	0	0	0.52077	0	0	0	0.130785	0.132278	0.414498	0	0	0	0	0	0.926134	0	0	0	0	1.03217	0	0
LRRC8D	TSS11404,TSS11844	chr1:90286572-90401989	11.4278	10.5686	9.50444	10.225	8.48564	10.2577	8.50498	12.8614	13.5208	9.56929	7.30584	12.466	13.4398	8.98804	16.3401	10.8356	6.87746	3.44394	2.12389	2.64504	12.4454	5.9779	15.8251	9.96417	9.13796	5.71459	7.47467	5.02314
PRKXP1	TSS11405	chr15:101087956-101099488	0.0737545	0.14971	0.152678	0.042258	0.292996	0.141739	0.0775004	0.0972421	0.267444	0.0639165	0.0902694	0.204163	0.0998242	0.0762012	0.150701	0.133315	0.620276	0.0914695	0.0861434	0.329465	0.750786	2.2339	0.501796	0.344974	0.0738983	0.473961	0.0353224	0.211974
HEBP1	TSS11406	chr12:13127798-13153243	13.7501	15.0252	21.5082	15.5218	17.5641	15.3331	30.0305	28.0756	21.8818	18.6443	21.7465	18.4099	25.3191	18.7514	17.1643	23.2531	10.8551	17.6404	13.4183	12.3783	17.2119	15.4221	13.4833	13.4372	22.1764	11.1925	23.1442	13.3479
RNASEH2A	TSS11407	chr19:12917427-12924462	51.4866	33.5781	22.7509	6.43321	67.6615	83.6994	21.9638	57.623	27.1141	35.8583	27.6813	26.9369	30.2138	39.8256	34.5819	68.3719	16.598	10.1746	4.49634	5.99557	33.4051	11.7925	27.7463	15.4576	23.0278	28.0049	19.7692	13.9189
LOC100133123	TSS11408	chrX:13353359-13359944	0	0	0	0	0	0	0	0	0	0	0	0	0	0	0	0	0	0	0	0	0	0	0	0	0	0	0	0
AMPD3	TSS11409,TSS14799,TSS29646,TSS3209,TSS4982	chr11:10471867-10529126	14.4929	11.9689	11.3811	6.54445	9.48925	11.2294	6.14582	9.67188	13.8753	10.4444	9.92317	9.11483	19.1125	20.7046	12.1857	17.0274	4.55654	1.76062	1.14449	1.63738	11.9557	12.9615	10.0741	18.4678	3.13063	11.363	2.74271	2.78177
TPI1P2	TSS1141	chr7:128695276-128697293	0.999122	0.164876	0.630185	0	0.0310813	0.648677	0.29152	0.460717	0.0214185	0.203817	0.0341511	0.423206	0.431759	0.20257	0.12878	0.318994	0	1.12221	0	0.193628	0.212841	0	0	0.024161	0.0138465	0	0.189898	0
DLX1	TSS11410	chr2:172950207-172954401	0.0833641	0	0	0	0	0	0	0.166785	0	0	0	0	0.134072	0	0	0.0264518	0	0	0	0	0	0	0	0	0	0	0	0
ISL2	TSS11411	chr15:76629146-76634816	0	0.402256	1.35178	0	0.205893	0.111395	0.142797	0.136073	0.729025	0.401914	0.413654	0.0650333	1.27645	0.305961	0.288294	0.972278	0	0	0	0	0	0	0	0	0.0428213	0.0737729	0	0
BTBD10	TSS11412	chr11:13409555-13484838	23.3723	35.3234	30.8199	15.1618	16.1067	19.1657	27.7617	25.8235	19.0254	24.7738	15.8364	16.851	20.0116	19.0088	20.3814	24.4541	5.34962	4.37431	2.92346	5.00168	17.6171	7.70515	15.3987	19.8496	5.26689	6.5954	9.86552	9.72776
CHST4	TSS11413,TSS8498	chr16:71560022-71572493	1.97452	5.02711	7.60279	4.55768	4.08702	5.46644	17.1214	9.02749	20.2453	10.8431	1.29076	13.5621	2.47985	5.52431	28.8352	5.09417	7.84159	0.454667	0.582314	0.183028	38.6087	0.686875	0.0693285	2.00943	1.24958	0.921313	0.512883	4.57171
C11orf86	TSS11414	chr11:66742753-66744479	3.80509	2.58257	1.87724	0	2.55998	3.41594	0.321384	1.96777	0	0.0358414	3.87417	0	1.41697	0	2.39765	0.928245	0	0	0	0	0	0	0	0	0	0.059315	0	0
MIR661	TSS11415	chr8:145019358-145019447	0	0	0	0	0	0	0	0	0	0	0	0	0	0	0	0	0	0	0	0	0	0	0	0	0	0	0	0
OR10H4	TSS11416	chr19:16059817-16060768	0	0	0	0	0	0	0	0	0	0	0	0	0	0	0	0	0	0	0	0	0	0	0	0	0	0	0	0
THAP6	TSS11417	chr4:76439653-76455236	2.50918	5.49243	4.48117	1.76176	3.37207	3.82416	3.85332	3.63455	4.48001	4.01852	3.05076	4.36941	3.86845	4.55585	5.78926	3.87284	3.73217	1.47931	2.1981	1.22574	4.01053	12.7991	10.0087	15.4876	1.64012	1.42413	2.09894	2.18118
PTHLH	TSS11418,TSS28526	chr12:28111016-28124916	42.8821	20.2876	5.21984	0.213982	2.61953	2.33866	5.68696	1.13991	3.62384	2.0705	2.18791	0.964875	8.13422	13.2382	2.20088	6.25498	2.14077	0.0375562	0	0.521034	0.014497	1.8711	0.888378	0	0.0613856	0.474077	0.303839	0.508195
SMAD3	TSS11419,TSS14194,TSS16296,TSS17392	chr15:67358194-67487533	56.8156	49.9294	57.2945	21.7538	38.8124	38.9366	108.189	46.3546	46.151	47.8588	19.3935	20.9397	39.9693	47.3951	31.5017	84.2623	45.4362	10.5701	9.11616	8.66402	97.1253	138.668	70.1943	58.0651	13.0293	20.5125	12.7524	14.3152
TRIM61	TSS1142	chr4:165875597-165898818	2.55899	1.4865	1.07759	1.02279	1.97217	0.815875	2.07863	3.30085	2.18865	1.62451	2.28624	2.10403	4.44161	3.13023	2.99854	1.20713	1.33734	0.209784	1.03592	0.506869	2.37508	0	3.55242	3.54722	0.790546	1.27852	1.32609	2.29087
TAB1	TSS11420	chr22:39795758-39833132	6.53373	5.52777	4.24029	6.07061	5.08987	4.56855	7.78052	6.3445	8.79603	7.56674	4.12799	5.52446	7.90381	6.00192	7.44921	8.13064	5.84427	1.87318	1.6944	2.2967	15.2995	14.9982	3.94803	13.3069	4.21475	4.80169	2.17338	3.67373
CCDC114	TSS11421	chr19:48799708-48823332	0.274893	0.901312	0.694337	0.787471	0.625655	1.09476	1.01957	0.193421	0.518754	0.345424	0.178766	0.0865885	0.469591	0.959993	0.460383	3.33309	0.186622	0.0486059	0.106757	0.547755	1.5026	2.02949	0.666904	0.701673	0.526754	0.82531	0	0.866761
FGD4	TSS11422	chr12:32655040-32798984	26.8729	33.1286	33.6499	11.3911	22.803	22.9853	40.5767	23.8101	23.1271	47.7393	16.3945	19.1996	19.0649	16.7907	26.1024	16.2167	16.4242	6.64992	7.22568	7.59332	33.347	10.4301	27.4209	30.0455	7.99823	4.39754	12.0183	9.97112
RAB19	TSS11423	chr7:140103842-140126050	5.15681	3.85697	8.88339	2.15387	6.85651	3.45905	17.1934	6.82043	7.08551	9.8684	3.74443	8.77811	3.17689	3.85482	14.2956	18.0606	2.38933	6.21938	3.30511	4.86098	6.099	5.09587	0.518043	2.74764	6.12283	2.54576	6.13902	6.06009
USP15	TSS11424	chr12:62654120-62803501	11.0879	20.3861	25.2932	12.246	13.8584	14.3728	15.6036	24.0984	21.248	25.1653	18.0787	12.2125	21.3516	25.2032	18.9915	21.9823	14.7221	3.68266	4.41189	5.30815	27.8541	34.3097	28.0316	41.6812	8.79007	9.92111	6.25942	11.8902
CFB	TSS11425	chr6:31913720-31919861	58.8397	94.9825	155.735	200.815	162.217	165.849	401.781	300.422	596.395	446.65	183.853	120.739	74.9334	378.969	697.413	332.745	94.8601	14.8959	24.3683	25.7314	115.614	18.2726	55.2543	27.3011	5.85332	22.2827	22.2501	14.8022
LOC100507300	TSS11426	chr11:43930838-43942494	0	0	0	0	0	0	0	0	0	0	0	0	0	0	0	0	0	0	0	0	0	0	0	0	0	0	0	0
MIR3941	TSS11427	chr10:124176480-124176583	0	0	0	0	0	0	0	0	0	0	0	0	0	0	0	0	0	0	0	0	0	0	0	0	0	0	0	0
UTP23	TSS11428	chr8:117778741-117786921	3.09529	2.37923	2.85545	0.409245	1.6227	1.31899	1.59457	2.68021	2.98816	1.72292	1.83342	1.60457	1.79492	2.21159	1.77169	1.49262	0.970639	0.294808	0.416293	0.542379	1.89668	1.91203	1.92601	3.34236	1.09147	1.36132	1.84176	1.45428
CCNG2	TSS11429	chr4:78078356-78091213	39.3803	32.5451	17.7246	4.09698	5.42275	5.6187	15.965	9.73959	14.4814	11.7775	14.2723	11.4098	18.2623	16.9438	12.8373	16.8145	2.97577	1.93023	1.56723	1.93616	14.2359	2.84692	3.93963	4.63743	2.10921	7.07811	3.88315	2.59872
ZNF611	TSS1143,TSS19367,TSS55	chr19:53206065-53238307	25.1984	31.4287	42.1199	32.8081	32.33	37.774	15.843	10.7754	13.9936	12.0144	6.3037	12.5841	12.8856	14.1514	21.4158	15.415	33.3138	10.7207	16.184	12.6323	17.5995	8.31186	9.41994	24.6773	3.94751	5.97135	4.6364	5.59916
LOC100132891	TSS11430,TSS1262	chr8:72755357-72968547	5.68108	4.10378	1.81896	2.34683	2.22321	2.08937	1.02722	7.79553	7.50593	3.71582	6.10185	6.19847	8.49522	6.23651	3.0695	9.25344	2.61013	1.09751	0.994015	1.02084	2.34594	1.80194	2.26169	3.84841	0.846224	1.78016	1.01771	1.14655
RABGAP1L	TSS11431,TSS13401,TSS13480,TSS17419,TSS226	chr1:174128551-174964445	47.5961	59.146	60.4319	48.6441	60.0088	78.0397	130.023	58.4537	72.641	127.776	45.277	77.1711	75.0423	73.8844	88.2261	108.385	58.973	24.002	20.1336	27.2713	113.36	89.0415	61.3508	157.206	26.7266	44.6069	31.4725	26.4415
MED28	TSS11432	chr4:17616272-17626160	31.4322	31.2572	37.2132	14.933	44.5601	39.1863	32.1128	39.6672	38.9631	41.7089	34.7105	37.1054	39.4395	45.8697	48.6452	46.5414	26.0573	8.37682	7.2925	8.24791	55.5918	82.201	55.7604	56.64	12.6499	21.9881	15.4995	17.3921
PPEF1	TSS11433	chrX:18709044-18846034	0.807356	0.400039	0.210589	0	0.037952	0.3008	0.177338	0.439775	0.673418	2.23211	0.767368	0.294062	3.72106	3.91432	0.596338	0.800542	0	0	0	0.331889	0	0	0	0.141775	0.284289	0.0238262	0	0
TEF	TSS11434,TSS25956	chr22:41763336-41795332	1.70588	1.11627	1.18108	0.597167	2.21303	1.42858	4.30359	4.67973	3.46596	0.962635	0.426279	3.64955	2.59483	2.01746	6.25811	3.7725	3.06096	2.53076	2.74118	1.95123	6.25705	9.19452	7.76339	4.7284	2.16965	1.02156	5.64593	2.58091
PWP1	TSS11435	chr12:108079589-108106257	37.3842	42.8783	53.1935	30.1983	58.7665	54.3441	60.5765	58.7876	62.9032	35.6149	52.9299	39.9718	55.8262	61.7216	47.8174	55.8246	26.8275	14.5981	15.6366	12.4633	53.0817	50.9848	25.5517	36.7056	23.5309	32.6793	28.1799	24.292
WBP5	TSS11436	chrX:102611379-102613397	100.232	144.47	136.754	35.1284	107.628	102.837	31.3136	126.2	116.631	55.6313	109.853	83.0987	143.018	150.856	93.3183	161.748	30.7402	12.1543	13.3584	12.8085	52.3811	57.196	145.275	94.0923	26.0474	34.4619	22.9467	34.4784
CRLF3	TSS11437	chr17:29109701-29151778	8.71468	11.1968	15.498	8.88482	13.9683	10.5576	11.352	11.1256	14.4392	18.6468	13.7337	9.53312	17.4347	11.5491	12.9953	13.8157	10.881	3.04886	1.64464	1.42091	21.7298	0.776634	9.59022	11.7796	1.991	14.4513	2.31564	2.62417
REG1B	TSS11438	chr2:79312148-79315150	11.3674	4.12605	0.603331	1456.23	14.7916	11.0842	4.85342	11.5471	4257.06	65.574	4112.34	217.537	16.5932	1.50668	146.729	1022.12	191.163	3666.36	2133	1987.23	43.546	14.1459	39.2499	204.081	63.3252	25.3772	780.604	400.183
C6orf118	TSS11439	chr6:165693152-165723111	0	0	0	0	0	0	0	0.132721	0	0.065338	0	0	0.0592843	0	0.23431	0.842865	0	0	0	0	1.21232	0	0	0	0	0	0	0
SH3BP5L	TSS1144	chr1:249104650-249120154	6.51373	4.9546	7.80978	1.95366	4.9736	4.80913	10.7252	4.77421	9.56044	7.52642	4.67893	6.36585	6.46063	5.61874	8.85799	6.86702	4.7871	0.885921	1.7296	2.81289	10.5457	37.7044	18.1657	6.86856	3.40902	4.55681	3.30675	3.4286
ZNF557	TSS11440	chr19:7069470-7087978	6.36438	4.45282	3.72257	3.67805	3.92104	3.79016	3.82322	2.90879	6.15848	2.53971	2.01363	2.84274	2.66242	1.73728	4.50771	2.87987	4.30846	0.510656	1.93282	2.0946	5.13966	2.73882	5.06031	6.40425	1.68366	3.99953	1.46171	2.49881
AKAP2	TSS11441,TSS9292	chr9:112810877-112934791	3.80011	2.98871	4.64058	0.138408	10.4589	3.86827	0.393038	3.25225	7.85433	2.80225	4.01341	1.92189	4.05376	0.881008	3.22111	6.41791	3.78785	1.32049	0.269339	1.07935	4.2056	7.55678e-16	2.88443	0.412593	1.82452	4.92237	1.02561e-08	2.39752
FAM183A	TSS11442	chr1:43613593-43622067	1.4555	0	0	0	0.426307	2.03553	0	1.93495	2.0539	0	0	0	0	3.98954	0	4.68337	0	0	0	0	1.13687	0	0	2.07467	0	0	0.382573	1.21036
FOXP3	TSS11443	chrX:49106896-49121288	0.30331	0.497165	2.62488	0.114011	0.280826	0.279074	0.839938	0.567183	1.23913	1.44964	0.797659	0.382474	5.11523	0.778728	2.22455	2.6477	0.0898163	0	0	0	0.597482	0	0	0	0	0.84069	0	0.0392393
BTBD9	TSS11444,TSS17586	chr6:38136226-38607924	1.75834	3.03529	3.79921	2.39268	2.46221	2.84011	6.21119	5.0146	4.76505	4.57508	2.20404	4.03219	4.93806	3.68856	5.21124	6.09623	1.96826	0.779319	0.836441	1.09999	6.89842	0.941177	5.09661	7.4987	2.08144	2.45552	2.14762	2.1112
DLG2	TSS11445,TSS1494,TSS19684,TSS228,TSS9995	chr11:83166055-85338314	0.468742	1.2129	1.85586	1.69926	0.247308	0.56748	1.09912	2.47567	4.71575	0.701491	2.95873	5.90424	3.86943	1.14533	2.76697	4.55245	4.26884	0.829336	1.11823	0.747665	3.68839	4.52357	6.65749	7.14244	1.515	1.9724	2.19735	2.13338
SLAMF8	TSS11446	chr1:159796478-159807282	0.964306	2.13292	2.75442	2.45547	2.39266	2.06119	1.85347	4.87666	6.31864	4.17836	6.32402	2.12612	14.3344	4.978	7.10252	5.58061	0.0606258	0.378928	0	0.190633	0.173708	0	0	0	0.156228	0.765876	0.042714	0.395886
PAXBP1	TSS11447	chr21:34106209-34144169	17.8664	19.7909	27.7648	43.9764	33.5904	33.0736	30.1054	23.7945	46.4889	26.5921	11.9321	20.9447	29.4071	27.1326	37.4113	31.5081	48.929	6.5856	12.3477	13.7299	94.7875	227.111	98.4014	158.478	16.4788	22.7378	11.9799	37.666
PSMB11	TSS11448	chr14:23511375-23513269	0	0	0	0	0	0	0	0	0	0	0	0	0	0	0	0	0	0	0	0	0	0	0	0	0	0	0	0
SPSB2	TSS11449,TSS9692	chr12:6980099-6982521	1.78629	4.30952	5.37963	0.465127	3.11716	4.27839	9.10277	4.79283	2.60227	6.93074	1.55355	3.1316	5.46717	5.8064	3.71954	3.58702	1.99766	0.571225	2.03609	0.34516	2.64087	0	0.58849	1.72938	1.07609	2.79444	2.12973	1.45241
SMYD2	TSS1145	chr1:214454564-214510477	35.7761	32.3357	18.7436	24.747	29.3807	22.7312	44.5431	24.9609	44.6813	28.8916	31.8558	29.7462	27.6698	32.0175	40.0072	35.3878	14.2002	11.0347	10.6096	10.4594	57.1446	32.3611	40.2194	39.3726	16.2382	19.052	16.7077	15.9035
REXO1L2P	TSS11450	chr8:86727072-86728150	0.281523	0	0	0	0.567053	0.134244	0	0.147564	0.591904	0	0	0.155987	0.0483524	0	0.193242	0.062958	0	0	0	0	0	0	0.112509	0	0	0.213481	0	0
ALAS1	TSS11452	chr3:52232098-52248343	20.3622	25.9546	36.1966	18.6107	97.8235	98.6628	53.1043	42.6163	28.4521	46.1141	26.4	26.3826	41.9748	49.3015	37.3751	39.8061	17.5342	4.74492	5.02111	4.30539	24.01	16.0769	23.4658	14.7509	6.99465	12.3123	8.50721	7.26767
ALG5	TSS11453	chr13:37523907-37573504	54.5696	64.6446	52.5497	40.1168	70.4408	60.9441	89.7479	68.6541	49.6022	68.0637	45.4546	51.3089	48.2428	68.7936	82.606	59.273	33.6721	35.679	44.4113	41.3282	33.734	3.07595	51.5365	31.8883	67.7362	32.0639	72.9073	50.4601
F2R	TSS11454	chr5:76011867-76031595	23.8602	28.264	34.7616	12.5355	31.5114	34.7032	14.0214	76.6193	97.2759	82.8425	44.447	34.1513	124.364	29.7966	78.5052	134.116	5.21693	1.54815	0.536953	0.196751	9.15143	0	1.28556	1.76343	2.97559	6.78119	3.78357	3.49393
SMUG1	TSS11455,TSS295	chr12:54574141-54582778	8.85339	8.50113	4.35188	2.01308	9.39249	9.14068	9.56163	13.931	6.96879	12.2316	3.89329	5.81589	6.47314	5.37315	7.56108	10.7783	1.8699	6.31109	1.95464	1.33017	3.30723	0	0.360511	4.67142	5.19545	5.50589	3.48915	2.79948
OR2T8	TSS11456	chr1:248084319-248085258	0	0	0	3.3273	0	0	0	0	0	0.0473382	0.0827991	0.865118	0.708676	0	0	0	0	0	0	0	0	0	0	0	0	0	0.0433502	0
MIR5680	TSS11457	chr8:103137659-103137743	0	0	0	0	0	0	0	0	0	0	0	0	0	0	0	0	0	0	0	0	0	0	0	0	0	0	0	0
KRTAP1-1	TSS11458	chr17:39196810-39197713	0	0	0.208883	0	0	0	0	0.101102	1.94389	0.198679	0	0.0363224	0	0.343092	0	0	0	0	0	0	0	0	0	0	0	0	0	0
KRTAP10-7	TSS11459	chr21:46020496-46022091	0	0	0	0	0	0	0	0	0	0	0.00426936	1.01444	0	0	0	0	0	0	0	0	0	0	0	0	0	0	0	0
TRAPPC11	TSS1146	chr4:184580419-184634747	23.2125	25.9433	29.2027	14.2557	27.202	27.7742	32.8131	24.1934	33.8869	27.1915	21.2812	30.3137	34.9855	32.2932	34.4519	34.8882	21.9275	7.4174	7.37951	7.24413	34.8045	2.52728	21.5842	44.6482	18.1309	11.6533	17.1125	16.8544
ARFGEF2	TSS11460	chr20:47538274-47653230	53.0299	63.6637	92.6195	51.4728	79.284	81.7564	99.058	80.7671	77.6445	89.7196	46.8644	75.1298	66.0509	87.8028	88.1386	74.7881	59.0758	27.0205	27.7114	27.6528	65.9908	52.6767	104.845	129.572	50.9473	32.3073	61.0507	47.5695
MAFF	TSS11461,TSS14964	chr22:38597938-38612517	2.12272	2.36596	4.06238	1.11171	2.04355	1.67359	8.1632	3.12409	2.61967	8.75796	5.10822	1.72413	4.94392	8.10532	1.78687	7.01321	5.008	0	0.23758	0.174236	11.3745	0.130788	47.1213	3.14832	0.522988	1.28519	0.618485	0.58299
C5orf15	TSS11462	chr5:133291197-133304406	11.5215	16.1892	14.8581	7.79575	11.5926	11.9346	16.6805	14.8565	14.9164	29.2993	14.5495	14.203	19.2489	18.7952	17.9106	24.2035	5.55926	1.40326	2.23385	2.59851	7.29294	1.14511	4.46158	6.08644	4.8923	3.9503	4.11492	4.70072
CASR	TSS11463,TSS6329	chr3:121902529-122005344	0.141305	0.717117	0.286522	17.6614	0.592276	0.863668	93.19	26.2806	11.5281	9.37668	1.80939	52.8133	8.91341	1.10696	55.1715	9.54156	28.6443	9.19209	7.03012	9.80255	72.4843	35.5628	4.53198	69.0659	6.05537	4.15221	16.6005	13.8647
AADACL2	TSS11464	chr3:151451703-151475556	0.126193	0	0.0571487	0	0.432822	0.410007	0.139952	0.111114	0.178489	0.0273394	0	0.0398451	0.186168	0.075036	0	0.176605	0	0	0	0	0	0	0	0	0	0	0	0
LYPD3	TSS11465	chr19:43964945-43969831	9.1766	4.69016	1.63106	0	0.84213	0.502094	15.2595	1.10591	0.360597	1.60941	1.3433	2.75793	4.54295	14.47	1.0189	3.01654	0	0.0963227	0	0.07757	0	0	1.05789	1.16265	0.0907489	0.0391057	0.043482	0.0539007
CATSPER1	TSS11466	chr11:65784222-65793988	3.01323	2.77993	2.44207	0	2.51553	2.43531	0.246496	1.44588	1.93827	1.98813	1.13142	0.237393	1.06937	3.26589	1.33888	3.12823	0.69635	0	0	0	2.98312	0	8.96691	0	0	0	0	0
MIR433	TSS11467	chr14:101348222-101348315	0	0	0	0	0	0	0	0	0	0	0	0	0	0	0	0	0	0	0	0	0	0	0	0	0	0	0	0
MIR551A	TSS11468	chr1:3477259-3477354	0	0	0	0	0	0	0	0	0	0	0	0	0	0	0	0	0	0	0	0	0	0	0	0	0	0	0	0
IRF9	TSS11469	chr14:24630421-24635774	33.4943	41.6065	62.7371	19.1247	26.1501	23.4246	45.645	38.3992	45.6497	57.9914	20.4708	30.3416	34.4612	50.6846	84.125	62.8405	20.7725	11.3801	2.79923	6.39946	66.0847	8.76406	41.2136	18.712	7.57896	19.0014	12.1349	10.2125
UBB	TSS1147	chr17:16284366-16286054	2426.51	2824.16	4131.64	2257.4	5531.77	5583.72	2716.79	3360.93	3064.29	3181.6	3438.54	3394.92	3115.91	3649.13	4152.02	7574.99	2920.58	3026.88	1882.64	1971.56	2695.82	4319.99	1696.71	2409.09	1813.16	1920.57	2789.13	2788.5
MIR4646	TSS11470	chr6_cox_hap2:3178425-3178488	0	0	0	0	0	0	0	0	0	0	0	0	0	0	0	0	0	0	0	0	0	0	0	0	0	0	0	0
PDF	TSS11471	chr16:69362523-69364498	1.43846	0.91251	1.42297	0.912712	0.305886	0.482907	0.652122	1.99782	1.40172	1.89237	0.7213	0.741079	1.28276	1.63808	1.31765	1.15481	0.592149	0.475009	0.173079	1.24346e-26	1.61769	0	0.619857	1.85487	1.78371	1.97846	0.831746	1.73602
TNFSF14	TSS11472	chr19:6663147-6670599	0.307817	0.144179	0.52913	0	0.12774	0.051788	0.136342	1.00631	0.90345	0.642318	0.172004	0.273213	0.326433	0.0546827	0.316788	0.836872	0.696077	0	0	0.0875989	0.0594081	0	1.14477	0.785779	0	1.3038	0	0.303358
TMEM254	TSS11473,TSS17308,TSS28558	chr10:81838401-81852307	5.54593	4.76386	5.01546	4.56215	6.58025	8.07452	14.1398	10.7205	6.44714	4.92298	10.1584	8.81724	8.27516	11.1076	19.5715	10.564	1.75096	5.37302	3.43989	3.75566	16.4489	0	6.12896	3.01178	4.33363	4.32745	8.59343	2.94431
TUBB4B	TSS11474	chr9:140135710-140138159	539.931	383.131	376.061	162.265	649.2	672.676	476.051	387.074	193.296	414.266	283.963	174.132	290.676	462.299	332.408	444.777	258.532	65.2642	68.149	82.0311	220.772	64.6287	173.419	95.534	73.4205	101.83	122.962	90.3489
IZUMO3	TSS11475	chr9:24543212-24545674	0	0	0	0	0	0	0	0	0	0	0	0	0	0	0	0	0	0	0	0	0	0	0	0	0	0	0	0
ATF6B	TSS11476	chr6_mcf_hap5:3462872-3475845	0	0	0	0	0	0	0	0	0	0	0	0	0	0	0	0	0	0	0	0	0	0	0	0	0	0	0	0
GPRASP2	TSS11477	chrX:101967103-101972661	2.73937	2.72849	3.53475	5.68259	1.95818	2.33693	2.19583	5.76653	6.58487	2.64001	4.19568	10.5204	5.82747	3.3878	6.12816	6.45339	3.85092	2.84048	1.51397	2.45442	6.99963	0	2.21594	4.82185	5.98364	2.09277	2.39169	3.00108
OR14A16	TSS11478	chr1:247978101-247979031	0	0	0.302022	0	0	0	0	0	0	0	0	0	0	0.132278	0	0	0	0	0	0	0	0	0	1.41381	0	0	0	0
SLC25A38	TSS11479	chr3:39424814-39438819	46.1874	36.0547	35.1049	19.858	56.4351	66.2227	50.9598	43.06	42.8797	30.1122	28.2249	38.4664	33.6807	19.2715	43.5528	38.1015	23.7185	27.7364	17.6368	10.4949	40.1215	44.2381	30.753	44.0263	37.2734	44.8378	32.2439	27.6843
RANBP6	TSS1148	chr9:6011018-6015640	6.10042	6.73213	7.44906	3.31718	7.19398	6.85361	7.39234	5.02088	6.80531	5.08947	4.64022	5.4131	6.54346	4.57909	5.42655	6.724	3.67125	1.33657	0.658801	1.76996	5.6839	1.99772	2.64316	6.64753	2.25234	2.6098	2.47815	2.98553
SEPT11	TSS11480	chr4:77870894-77959768	37.9474	40.1952	30.8279	14.5584	29.3136	29.1326	30.3641	56.4656	36.9931	33.0064	47.9278	42.896	61.7765	50.8221	40.6514	66.8541	13.8082	4.51885	2.33067	3.45933	43.4914	21.8828	50.5715	20.9183	11.9068	21.7743	7.39188	7.51012
CNIH2	TSS11481	chr11:66045671-66051685	0.707643	0.664788	0.257262	2.03371	0.243651	0.538954	0.590739	3.67746	1.00403	0.582629	1.17443	9.93965	1.42047	0.954441	6.67625	1.34269	1.43204	0.374687	1.23388	0.501798	7.2544	0	5.95184	12.3572	0.586864	0.152489	5.23546	3.07547
LOC100133669	TSS11482	chr8:144063447-144099807	0.316203	0	0.434313	0	0	0.174117	0	1.25673	0.446508	0.411042	0.0803653	0.100495	0.656251	0.285533	0.297675	0	0	0.276004	0	0	0.147555	0	0	0	0	0.455466	0	0
FAM71E2	TSS11483	chr19:55866275-55874620	0.0556543	0.347575	0.326344	0.159429	0.427525	0.808743	0.0154047	0	0.0787688	0.0120576	0	0.0175309	0.0163921	0.065887	0.466053	0	0	0	0	0	0	0	0	0	0	0	0	0
TDRD5	TSS11484,TSS21912,TSS22634,TSS7373	chr1:179560747-179660407	0.145159	0.0755325	0.0984301	0	0.020698	0.176261	8.31766	0.0638294	0.274022	0.867553	1.02065	3.84827	0.684582	0.193603	6.32441	2.53219	0.16413	0	0	0	0.851862	0	0	2.32243	0.725834	0.311837	0.173727	0.107458
EIF4EBP3	TSS11485	chr5:139927250-139929163	6.88389	1.36466	5.95173	0.656352	1.59211	1.92491	2.03075	0.445456	3.02358	4.36027	0.891935	2.0649	1.46531	0.881354	0.530467	1.94126	8.08515e-76	3.51134e-117	2.70702	0.95037	3.3503e-239	0	0	2.66617e-187	1.5446	3.32429e-118	0.826614	0.26922
CMSS1	TSS11486,TSS7951	chr3:99536677-99897476	26.1367	25.5737	12.5274	16.8862	38.2691	24.2564	14.4335	25.7202	22.028	18.5997	29.6143	23.8723	21.7441	22.0819	33.3395	35.8816	11.5194	8.66317	5.10882	7.88495	50.6303	39.0242	76.4209	19.9045	17.6704	9.76628	15.8978	14.4778
MIR4659B	TSS11487	chr8:6602688-6602761	0	0	0	0	0	0	0	0	0	0	0	0	0	0	0	0	0	0	0	0	0	0	0	0	0	0	0	0
LOC100505549	TSS11488	chr18:55297533-55336508	0.277758	0.433641	0.418491	1.19345	0.475288	0.62487	1.15423	1.05924	1.30994	0.702051	1.04446	1.05122	0.87343	1.12615	1.63947	1.45483	0.938962	0.0817011	0	0.32893	2.36137	3.40563	0.373813	0.197031	0.153959	2.31887	0.516161	0.812755
LINC00312	TSS11489	chr3:8613467-8616354	0.0617224	0.0481836	0	0.0884053	0	0.0332367	0	0	0	0	0.0154442	0.0388925	0.018182	0	0	0.0215138	0	0	0	0	0	0	0	0	0	0	0	0
LINC00176	TSS1149	chr20:62665696-62671315	0.0330074	0	0.0447098	0	0.01879	0.053031	0.100722	0.0145104	0.109318	0.0215024	0.0165206	0.0103893	0.0194698	0.0195479	0	0.0114858	0.0374373	0.029213	0	0.0235107	0.0761746	0	0.173133	0.0701914	0.0275841	0.0354512	0.0660002	0.016252
RBMY2EP	TSS11490	chrY:23557033-23563448	0	0	0	0	0	0	0	0	0	0	0	0	0	0	0	0	0	0	0	0	0	0	0	0	0	0	0	0
MIR1237	TSS11491	chr11:64136073-64136175	0	0	0	0	0	0	0	0	0	0	0	0	0	0	0	0	0	0	0	0	0	0	0	0	0	0	0	0
NF1P2	TSS11492	chr15:22133180-22145802	0	0	0	0	0.0909989	0.0191917	0.0439809	0	0	0	0	0	0	0.583662	0.0494405	0.074218	0	0	0	0	0	0	0	0	0	0	0	0.0261081
RGS6	TSS11493,TSS17531,TSS25874	chr14:72398816-73033238	0	0.185334	0.589248	0.348075	1.28477	1.06454	0.370582	1.71081	2.75634	0.105306	2.6062	1.91459	4.48169	2.65804	0.556824	0.424579	2.18411	0	0.117473	0.0862231	5.17471	0	55.4741	8.46412	0	0	0	0
BRD2	TSS11494,TSS22066,TSS23362,TSS24163	chr6_cox_hap2:4380974-4393826	0	0	0	0	0	0	0	0	0	0	0	0	0	0	0	0	0	0	0	0	0	0	0	0	0	0	0	0
MAGI2-AS3	TSS11495,TSS29732	chr7:79082272-79100524	0.255864	0.0314479	0.234226	0.0576984	0.71613	0.04863	0	0.368601	0.139488	0.193286	0.0670562	0.548248	0.215119	0.141124	0.00935525	0.103974	0	0	0.0195967	0	0.0279619	0	0.094596	0	0	0.0846439	0	0
IFITM3	TSS11496	chr11:319672-320914	1268.45	1243.95	1416.74	442.642	1315.29	1391.96	836.634	1307.07	1231.08	1598.44	1786.06	862.969	1491.13	1327.36	2040.96	2142.52	256.957	106.979	135.141	102.399	538.044	95.762	583.991	232.545	94.3345	434.753	174.116	174.659
SYCN	TSS11497	chr19:39693561-39694906	0	0	0	988.856	8.40872	5.30963	1.36124	61.526	19.5412	0	45.6615	626.313	11.1135	0.329938	10.7865	34.6461	1167.15	2596.59	1391.32	1470.9	24.8095	456.304	376.383	345.193	6098.99	1966.9	5564.18	2433.26
DPY19L2P2	TSS11498,TSS16208	chr7:102815461-102920913	0.928517	1.53099	1.87495	4.27286	0.795318	0.439597	0.520943	0.658331	2.83097	0.584455	1.01747	2.93554	0.991755	1.63905	3.2067	1.93951	1.03846	0.354094	0.0923241	0.138938	3.80877	0	1.81968	1.01288	0.652513	0.564801	0.811671	3.07139
OASL	TSS11499	chr12:121458094-121477045	12.837	11.7876	13.9174	2.99807	10.4881	12.8598	8.72506	10.922	2.99026	9.95714	4.08078	2.62423	4.4631	9.40325	9.39212	18.6139	0.493827	0	0	0.435796	0	0.351356	6.04919	1.17104	0.0728543	0.971499	0	0.0542857
USP32P2	TSS115	chr17:18414575-18424566	3.26676	1.60747	0.993334	1.72947	3.27792	4.22632	2.06566	0.726893	2.85125	6.45575	0.707924	0.942016	3.36457	3.52947	0.825519	1.73061	9.3296	0.452925	0.464147	1.09846	4.62646	3.03388	3.13372	4.38325	2.41749	0.720728	1.78115	1.96591
KCNJ18	TSS1150	chr17:21308447-21320482	0	0.645685	0.112099	0.355406	0.471489	0.0223106	0.504004	0.173594	1.32643	1.80991	1.45749	1.49529	0.912163	1.01974	0.462324	1.96288	0.279918	0	0	0.529161	4.40974	0	0	0	0.0110095	1.50891	0.428311	0.0815619
C5orf48	TSS11500	chr5:125967413-125971974	0	0	0	0	0	0	0	0	0	0	0	0	0	0	0	0	0	0	0	0	0	0	0	0	0	0	0	0
KCTD3	TSS11501	chr1:215740734-215795149	41.6372	43.5372	33.7402	28.159	33.0796	36.0507	94.1852	41.0448	52.773	67.0874	28.4874	41.3955	37.6204	36.4092	63.8257	56.1622	24.9966	10.6467	11.3038	11.6797	45.7687	19.1938	36.1373	49.6822	19.5656	12.589	24.2515	20.771
EPHB3	TSS11502	chr3:184279586-184300196	2.69274	2.06831	2.8359	26.119	36.5831	42.5466	45.5311	7.35314	2.10949	7.02245	4.53653	6.36035	6.53293	9.7559	4.48447	20.6092	74.7265	4.17498	4.98795	5.42362	9.22022	15.7	98.4734	12.3256	14.0992	6.10833	5.39837	14.9643
PRKCQ-AS1	TSS11503	chr10:6622386-6627323	0	0	0	0	0	0	0	0	0	0	0	0.0253873	0	0	0	0.0289865	0	0	0	0	0	0	0	0	0	0	0	0
SCGN	TSS11504	chr6:25652428-25702008	1.02577	0.20017	0	9.09001	1.35616	2.7778	1.74204	39.7421	11.3649	4.02789	2.25492	174.443	13.5445	2.2113	66.607	16.2415	25.3308	10.9559	4.83317	7.64169	33.9256	11.6494	5.27311	187.267	29.846	7.34767	54.4756	50.51
FAM133CP	TSS11505	chr10:60474774-60477293	1.99922	4.55082	2.4982	6.85185	1.13707	1.98496	0.797137	0.462138	10.9021	2.75053	0.233173	2.85788	3.54375	4.26356	10.6707	3.57957	9.22879	0.725336	2.00831	2.9451	40.5066	78.1961	32.3557	32.0905	3.3842	3.49097	1.30869	4.59591
MKX	TSS11506	chr10:27961802-28034778	0.19342	0.264245	0.130812	0.207781	0.13751	0.143047	0.0669098	0.680108	0.0456282	0.0838094	0.423138	0.380699	1.01122	0.615102	0.224888	0.404194	0	0	0	0	2.19537	0	2.50411	0.411394	0.0403008	0.0345592	0	0
SLC47A1	TSS11507	chr17:19437166-19482346	0.215739	0.842092	0.827064	1.66091	1.41158	1.18997	0.0746404	1.13847	2.26463	0.560879	1.22752	2.97295	5.19436	1.37265	2.43372	0.789215	0.0610332	0	0.157104	0.115152	1.72386	0	4.38359	0	0	0.578295	0.19351	0.47828
ZNF781	TSS11508	chr19:38158649-38183216	0.564227	0.440468	0.814436	0.631656	0.614052	0.155641	0.195221	0.744397	0.40815	0.319046	0.409294	0.639842	0.624399	0.503781	0.570942	0.855232	0.957466	0	0.123245	0.281054	2.24785	0	0	0.36006	0.047004	0.161337	0.337372	0.284938
CECR5	TSS11509,TSS17150	chr22:17618409-17646177	11.7729	9.84886	8.6776	7.18191	7.63485	9.85581	19.2753	13.293	17.0073	15.7955	7.9674	11.3783	11.0236	13.2886	17.9589	11.0805	7.18372	1.80668	3.02639	5.22805	25.5346	16.0162	15.4909	17.4445	7.07742	8.46825	7.08185	6.8176
CCL5	TSS1151	chr17:34198495-34207377	3.32958	5.69267	7.04963	9.30974	8.44679	7.40449	8.79865	17.739	32.433	10.9574	28.693	30.4712	17.9316	2.78696	21.1187	17.8404	7.62756	1.81293	0.611826	0.786462	7.66073	0	24.4547	7.42905	1.83899	18.1302	2.14261	4.54329
ZNF208	TSS11510	chr19:22148896-22193745	3.33349	15.9351	20.059	21.9852	2.46834	3.84414	2.72666	4.97207	11.8663	3.95197	3.8211	9.52918	4.4595	4.64967	11.9773	2.53182	23.7712	8.22156	12.4657	14.9626	20.6986	15.3003	8.11372	17.5183	2.41219	5.81195	3.94873	11.4241
GNG3	TSS11511	chr11:62475065-62476678	0.215143	0	0.097926	0	0.123702	0.234819	0	0.189701	0.709461	0.0932176	0	1.83966	1.14516	0.128661	0.100804	1.05932	0.239233	0.188706	0	1.36889	0	0	0	0	0.177699	1.08141	0	0.106455
TIGD5	TSS11512	chr8:144680073-144682485	3.66577	0.817606	1.081	1.23224	1.17212	1.02843	2.34097	2.30367	2.61132	2.69052	1.08659	2.47596	1.58724	1.19711	2.33387	1.51357	1.68929	0	0.943084	0.212782	2.42721	0	0.483613	1.1142	1.43201	2.78239	1.37107	0.958802
DKFZP586I1420	TSS11513	chr7:30409665-30412410	2.86567	3.55897	3.17443	0.979483	1.1681	1.71899	0.414718	0.572917	1.35183	0.578518	0.260799	0.492526	0.479679	0.366463	1.03062	0.658466	3.09163	0.517954	0.695127	0.463291	1.20713	0.104429	0.263238	2.77107	0.379619	0.186278	0.233599	0.449339
CD99	TSS11514	chrY:2559227-2609350	0	0	0	0	0	0	0	0	0	0	0	0	0	0	0	0	0	0	0	0	0	0	0	0	0	0	0	0
AGPAT4-IT1	TSS11515	chr6:161581163-161583014	1.09791	0.623294	1.12833	1.42952	0.626529	0.242658	0.082967	0.0439236	1.55327	0.367601	0.425549	0.251894	1.0889	1.06646	0.604832	0.697337	0.786668	0	0.386546	0.070898	0	0	0	0	0.0414767	0.178594	0	0.246164
RDH13	TSS11516,TSS1270	chr19:55555691-55580914	11.9672	10.5821	13.7551	8.91481	23.7555	24.0163	20.8962	13.9293	10.9898	12.9452	4.11703	6.90111	7.20089	25.0414	16.1203	12.7606	8.57271	4.32715	3.23859	4.60814	41.807	38.3624	13.2328	32.7925	6.53399	6.13424	3.62222	7.41409
APMAP	TSS11517	chr20:24943579-24973425	33.5321	34.2203	40.4178	26.8835	34.6129	36.7053	34.9289	41.3787	41.4682	44.7045	45.6297	34.7839	48.5702	36.2722	46.5117	51.1729	14.3015	6.78767	8.95791	6.86028	19.5258	10.6055	19.094	22.9712	11.0564	12.1695	14.5949	15.2015
FMR1NB	TSS11518	chrX:147062848-147108187	0	0	0	0	0	0	0	0	0	0	0	0	0	0	0	0	0	0	0	0	0	0	0	0	0	0	1.01884	0
KYNU	TSS11519	chr2:143635194-143799885	81.4735	66.976	21.8897	14.7209	45.4924	51.971	27.8449	23.7515	23.24	78.8257	39.012	12.411	52.85	136.521	24.2813	36.5328	12.5056	0.098476	0	0	6.68122	0	29.8073	1.91877	0.809039	9.76043	1.4328	2.26017
KPNA3	TSS1152	chr13:50273442-50367057	12.5427	14.1403	20.5198	6.47202	14.17	17.7836	17.9768	18.0846	21.0629	19.5028	19.0578	10.9263	23.5438	17.4356	18.0177	24.2303	5.51893	2.34358	2.95277	2.6629	13.4547	4.19499	10.8901	15.9881	3.89769	7.91816	5.20426	6.59871
SNORD62A	TSS11520	chr9:134365872-134365958	0	0	0	0	0	0	0	0	0	0	0	0	0	0	0	0	0	0	0	0	0	0	0	0	0	0	0	0
ARMC10	TSS11521	chr7:102715327-102740210	17.1276	22.7593	17.6728	5.12247	14.8024	14.6461	19.7582	16.522	16.7325	18.8265	15.4704	11.7948	13.7941	16.3067	14.5753	19.2343	3.85801	2.70066	3.68018	2.94104	12.552	0	14.6218	3.18696	7.57152	6.80985	6.25991	5.71176
AMER1	TSS11522	chrX:63404996-63425624	2.026	2.30929	2.85463	2.68435	1.82306	2.61443	2.7063	2.27962	3.01177	2.59853	1.70414	2.0596	2.87963	1.72901	2.56912	2.66997	3.40568	1.23803	1.41931	1.646	5.11925	1.82692	10.7952	6.76309	1.97861	1.99663	1.41479	3.65975
CXorf40A	TSS11523,TSS3297	chrX:148622518-148632086	10.3484	12.3709	13.3544	1.25467	12.0241	14.8408	9.7179	15.9042	16.5366	9.62405	6.69086	11.9962	11.4122	11.8188	14.705	12.6547	19.4676	3.39555	3.82621	3.72168	16.8183	16.2152	21.329	15.5626	7.65388	6.41175	7.40155	7.7398
SNAP91	TSS11524,TSS20214,TSS21833	chr6:84262604-84419127	0.318784	0.460244	0.443508	0.913205	0.517939	0.305176	0.26432	2.66834	1.77403	0.436743	0.746236	8.05528	3.20484	0.174087	1.763	3.2695	1.81071	0.422788	0.567492	0.226878	0.737336	0	0.527357	7.06523	0.0885386	0.790078	0.804101	1.94028
ACER1	TSS11525	chr19:6306509-6333640	0	0	0	0	0	0	0	0	0	0	0	0	0.108119	0	0	0	0	0	0	0	0	0	0	0	0	0	0	0
ALDOC	TSS11526	chr17:26900132-26903951	30.1399	24.0575	27.4328	5.27415	18.0237	19.7042	18.3865	21.1467	6.62504	8.19901	10.324	9.76279	12.1987	30.2934	21.1926	21.827	3.82177	1.79793	0	0.0804414	16.4557	2.89375	4.34255	4.10025	0.658722	8.55917	1.57828	2.57192
MPC2	TSS11527,TSS29751	chr1:167885912-167906307	6.33822	8.83643	14.691	17.6236	21.4043	25.1349	36.6831	41.5351	14.4665	59.5861	16.7773	26.6894	17.9427	11.5031	31.632	16.6951	12.0709	5.07553	6.96628	6.92387	16.6173	3.02293	2.39034	7.18913	5.58867	3.84187	9.67888	6.51972
WDR43	TSS11528	chr2:29117532-29171080	41.8307	42.8337	36.0227	22.5312	39.965	40.8903	32.4878	37.829	34.3887	33.5026	30.9134	19.0003	31.7534	37.0094	30.2729	31.3684	21.7684	9.08067	5.96418	7.91832	51.1531	60.0668	76.8283	54.6048	17.7443	17.7733	11.4195	25.5158
GPX5	TSS11529	chr6_cox_hap2:15992-24932	0	0	0	0	0	0	0	0	0	0	0	0	0	0	0	0	0	0	0	0	0	0	0	0	0	0	0	0
FAM168B	TSS1153	chr2:131805448-131851004	3.64982	3.27428	5.01882	1.8802	3.4288	4.00669	6.30606	5.05273	4.54739	5.91556	3.07874	5.19969	4.5142	1.5966	4.13639	3.40612	1.85216	1.41686	0.902723	1.29992	5.06887	0.720947	2.20269	2.38289	1.322	1.49807	2.39249	1.13497
EPN2-IT1	TSS11530	chr17:19174705-19177701	0	0.199995	0.116921	0	0	0	0	0	0	0	0	0	0	0	0	0	0	0	0	0	0	0	0	0	0	0	0	0
NUDT16	TSS11531,TSS19,TSS20379	chr3:131100514-131107674	3.25165	1.73534	4.89958	1.49752	3.46819	6.63901	9.14266	3.03996	4.86358	6.30974	3.9615	4.13999	3.87484	4.58006	6.93533	5.0308	3.10816	1.16127	1.85239	1.9056	6.29862	1.39753	1.26345	0.947583	3.88331	3.54853	1.28466	2.21474
GNAL	TSS11532,TSS18959,TSS19949	chr18:11689013-11885683	1.59132	3.68583	3.62006	0.044614	0.810278	0.365535	1.77516	1.62554	4.04567	1.86587	2.5975	2.22718	4.41136	0.94642	1.97244	3.51146	0.106004	0	0.14389	0.360891	0.519073	0	1.53327	0.12585	0.188563	1.9486	0.27155	0.295836
MTRNR2L6	TSS11533	chr7:142374130-142375525	0.0457356	0	0.00564492	0.00892038	0.00559902	0.00530513	0.0281887	0	0.0645986	0.118747	0.0329831	0	0	0	0	0	0.614656	0.246791	0.0220613	0.388746	0	0	0	0	0	0.196358	0.163491	0.0676596
FAN1	TSS11534,TSS3749	chr15:31196054-31235310	4.61732	5.99252	8.70778	8.0127	11.284	12.9671	9.78216	8.10033	11.4946	8.11319	6.01427	10.3723	7.66516	8.22318	10.1379	8.35874	11.6031	3.72959	4.93714	4.9568	21.5338	15.9336	19.345	34.6692	7.35173	5.43883	5.0425	7.62849
MIR219-2	TSS11535	chr9:131154896-131154993	0	0	0	0	0	0	0	0	0	0	0	0	0	0	0	0	0	0	0	0	0	0	0	0	0	0	0	0
FBXL18	TSS11536	chr7:5515427-5553399	1.28949	1.10413	0.898824	0.253221	0.915601	0.714243	1.32296	0.904996	0.922623	1.39686	0.602187	0.929199	1.04047	1.40034	1.44914	0.817656	0.992089	0.110511	0.303534	0.118574	2.89714	0.870699	2.03783	2.03419	0.260399	0.504997	0.373461	0.358298
MIR4660	TSS11537	chr8:8905954-8906028	0	0	0	0	0	0	0	0	0	0	0	0	0	0	0	0	0	0	0	0	0	0	0	0	0	0	0	0
LOC100132287	TSS11538	chr5:180750506-180755196	0.368433	0.469714	0.0648894	0.325193	0.345006	0.75047	0.289011	0.000322426	0.00034386	0.725714	0.296681	0.000231087	0.214375	0.000213687	0.000339245	9.2518	1.24175	0.000657393	0.000709506	0.640916	0.142871	0.887238	0.115203	0.00159082	0.495854	0.0398736	0.0674987	0.00036189
LOC100133331	TSS11538	chr5:180750506-180755196	0.368433	0.469714	0.0648894	0.325193	0.345006	0.75047	0.289011	0.000322426	0.00034386	0.725714	0.296681	0.000231087	0.214375	0.000213687	0.000339245	9.2518	1.24175	0.000657393	0.000709506	0.640916	0.142871	0.887238	0.115203	0.00159082	0.495854	0.0398736	0.0674987	0.00036189
P2RY1	TSS11539	chr3:152552735-152555843	2.45428	1.47037	0.308962	1.88027	0.56841	0.460837	2.512	4.71896	4.68524	1.42204	2.01315	11.7946	2.21911	1.16569	9.71914	2.82424	1.29131	0.555003	0.886521	0.568601	4.20411	0	0.992281	12.9909	0.427921	0.489626	2.22964	2.72775
ENKUR	TSS1154,TSS20767	chr10:25270907-25351208	1.66942	1.92049	1.01175	0	0.620769	0.383247	0.0742582	0.707853	0.0759451	1.14179	0	0.626757	0.529982	0.903911	0.484919	2.53638	0	0	0	0	0	0	0.0382011	0	0.0746666	0	0.113035	0.0466681
POLR3H	TSS11540,TSS11543	chr22:41921802-41940479	6.08528	4.03404	4.44254	3.81799	4.89255	4.78453	5.00635	7.10211	7.54997	4.39257	4.15572	5.00891	6.01682	5.00228	6.77244	6.39361	4.56617	2.46867	2.25355	2.00329	9.80735	9.51112	8.72861	4.56453	3.01405	3.78361	2.73238	3.53517
ARV1	TSS11541	chr1:231114822-231136479	6.31901	5.03514	10.4364	4.80778	12.6848	15.6193	14.8573	9.38996	8.44072	13.205	8.30322	10.8094	11.8486	8.84854	16.5922	10.5509	3.84059	1.50729	2.79864	4.10913	4.03356	0	1.69827	9.24949	7.48187	8.34629	10.4205	5.71932
PSMB8	TSS11542,TSS23536	chr6_ssto_hap7:4239266-4243485	0	0	0	0	0	0	0	0	0	0	0	0	0	0	0	0	0	0	0	0	0	0	0	0	0	0	0	0
GPR35	TSS11546,TSS12272	chr2:241544824-241570676	10.6326	10.9325	15.329	0.820834	44.5799	46.4532	23.5886	14.0707	2.48555	22.3843	4.8266	1.81307	7.56238	10.1806	7.66235	15.1081	1.46197	0.20194	0.110802	0.226922	3.63922	0	2.03079	0.865632	0.142688	0.780134	0.0317885	0.236047
PTPN20B	TSS11547,TSS4226	chr10:48737041-48827924	5.6393e-06	4.19157	8.26233	6.14629	1.8451	6.85675	0.352788	6.11024	7.4469	2.85202	0.205875	8.96924	3.48125	8.48764	3.33703	1.78466	9.66001	5.09181	2.67274	0.825116	0.0825905	16.0657	6.89754	43.216	10.1813	0.475017	7.95444	12.823
HLA-DMA	TSS11548	chr6_qbl_hap6:4148516-4153028	0	0	0	0	0	0	0	0	0	0	0	0	0	0	0	0	0	0	0	0	0	0	0	0	0	0	0	0
CSNK1G3	TSS11549,TSS29894	chr5:122847792-122952738	18.0212	22.8301	20.5946	16.8049	22.9664	21.0406	20.0343	19.8118	20.4433	18.0031	19.2598	18.3571	22.018	17.6024	19.9688	23.6316	9.51205	3.21082	4.19397	4.64803	14.5349	5.79241	8.8512	19.7368	7.52978	8.71685	7.1218	7.26497
OR56A4	TSS1155	chr11:6023280-6024378	0	0	0	0	0	0	0.100489	0.106331	0	0	0	0	0	0	0	0	0	0	0	0	0	0	0	0	0	0	0	0
SEC23A	TSS11550	chr14:39501122-39572437	94.0862	143.977	190.742	32.7422	57.4787	68.7563	69.4129	98.4036	82.4259	71.3734	112.985	62.7485	140.379	157.609	82.7679	127.286	32.5903	9.97814	9.22876	9.33191	71.746	21.35	56.4199	72.4664	15.9517	20.5958	16.0629	25.6229
MYO5B	TSS11551	chr18:47349155-47721451	21.7081	29.7388	42.6294	30.1058	106.091	108.046	114.429	51.1619	51.8108	58.2513	17.2684	23.2061	45.8841	28.5581	36.5769	33.668	31.5154	15.8612	12.455	15.7149	44.6444	56.6454	32.8453	45.3924	21.3696	11.4373	22.2975	19.748
OR8D2	TSS11552	chr11:124189157-124190093	0	0	0	0	0	0	0	0	0	0	0	0	0	0	0	0	0	0	0	0	0	0	0	0	0	0	0	0
ADSL	TSS11553	chr22:40742503-40762575	79.2568	97.5418	99.0619	45.38	49.7214	50.1357	90.5409	90.3262	113.07	142.272	118.487	101.028	107.518	120.976	105.409	103.229	69.1908	31.2131	37.5125	37.9481	78.2769	9.99298	118.736	105.164	56.8826	69.2948	57.7559	55.813
CFL2	TSS11554,TSS21494,TSS9734	chr14:35179587-35184029	12.4482	57.5463	94.2667	17.511	13.0708	8.80888	16.4533	22.9386	32.4042	12.8889	45.5201	38.1071	48.2853	34.4543	25.2501	34.2174	10.0014	4.34795	7.62725	6.18594	20.7914	10.9209	17.3465	17.6309	11.3112	10.8351	14.6078	12.9407
MAST3	TSS11555	chr19:18208602-18262499	7.79131	5.89967	7.54593	14.4744	9.23437	11.4268	13.4742	13.5324	9.96557	13.7627	8.71189	14.6386	10.9233	6.95814	12.767	8.94705	31.9392	9.98243	9.37101	8.47186	34.4115	78.7924	48.1444	77.7937	19.4153	18.7363	17.6561	17.9103
MIEN1	TSS11556	chr17:37885408-37886788	44.3483	56.6314	54.0986	19.1747	49.9961	50.2186	58.1111	40.9287	37.2832	84.847	37.5526	32.3658	39.7567	43.1724	34.2491	44.0436	17.4753	10.5711	9.92251	10.7583	55.4578	1.80894	33.1178	23.9577	19.9023	24.6589	16.7639	19.8462
RAB3IP	TSS11557,TSS24495,TSS26600	chr12:70132630-70216984	1.55182	2.14564	2.81671	8.58371	7.15858	7.25822	5.06689	7.1897	8.49107	7.88586	2.00835	6.18413	2.92393	4.36696	10.6047	5.25082	8.64148	2.8366	3.2602	2.75827	28.4423	14.5717	11.1989	14.5001	5.26382	2.47195	3.89254	4.25106
IFLTD1	TSS11558,TSS26367	chr12:25629015-25801496	0	0.0968932	0.448656	0	0	0	0	0.0636365	0	0.00522309	0.374149	1.19033	0	0	0.463418	0.443864	0	0	0	0	0	0	0	1.0816	0	0	0	1.22545
BMPR1B	TSS11559,TSS21272,TSS21779,TSS558	chr4:95679127-96079601	6.3757	4.40606	2.54964	4.98364	0.971803	0.450988	0.363745	2.07815	4.19199	2.52005	1.74003	3.87629	5.86935	1.35101	7.63677	4.66393	4.30448	0.879929	1.12251	1.26305	11.1579	0.0515211	0.704879	0.886519	1.33617	0.584211	0.716408	2.23567
ZNHIT2	TSS1156	chr11:64883874-64885170	1.0437	0.698267	0.811322	0.533831	1.53645	1.53709	1.8199	1.96996	0.702813	1.9058	0.675108	0.942282	1.14445	0.887867	0.766193	1.04471	0.500944	0.656019	0.143921	0.21139	0.831012	0	1.08119	0	1.17409	1.22894	0.770602	1.84109
CNBP	TSS11560	chr3:128886657-128902810	53.5284	50.5808	63.8293	34.3867	91.1411	96.4435	77.8465	75.6027	71.7764	68.1343	59.0318	66.1137	76.1569	62.1584	70.5875	82.5356	42.0765	24.6807	21.1943	19.9425	62.2321	37.5087	91.2484	40.9901	41.2138	40.9034	40.7158	34.5076
ZDBF2	TSS11561	chr2:207139522-207179148	1.94888	2.29537	2.74483	4.7288	0.772408	1.00033	2.44844	3.98732	6.18853	1.67436	4.84232	6.00403	4.45744	3.40759	4.94689	5.06976	6.22319	3.37807	3.07386	2.9698	6.47594	15.8584	26.2065	17.6101	8.30243	2.62729	4.68662	6.27589
C2orf71	TSS11562	chr2:29284555-29297127	0	0	0.0109763	0	0	0	0	0.0857217	0.0575197	0	0.00608601	0.460245	0.0932671	0.0072005	0.0566269	0.0678284	0.0276755	0	0.0474257	0	0	0	0	0.36284	0	0	0.0194528	0.240002
TAGAP	TSS11564	chr6:159456026-159466184	1.67871	1.66517	3.89135	2.38352	10.3823	7.38679	4.46997	5.56011	9.90928	9.51298	10.5295	8.5489	14.7465	16.263	8.59854	18.9652	5.09193	1.1669	0.419374	0.15789	6.16647	0	67.4711	5.97711	1.04577	18.7852	0.707589	1.5048
HIBADH	TSS11565	chr7:27565058-27702620	25.2379	32.8112	39.2613	16.9563	43.0727	39.2669	46.7044	37.3132	31.3799	42.7402	34.474	36.3921	34.3734	24.1756	44.1828	30.2984	19.4437	11.3384	10.5792	6.06468	36.0455	5.28424	22.1588	30.0765	13.8499	16.4835	17.3595	15.705
CD164L2	TSS11566	chr1:27705595-27709805	0.245186	0	0.0555069	0	0.350311	0.199092	0.169933	0	0	0.407243	0	0	0.108504	0	0	0.300178	0	0.10802	0	0	0	0	0	0	0	0	0	0
UGT1A7	TSS11567	chr2:234590583-234681945	20.2041	9.94252	10.9308	8.70091e-10	5.21423	3.89617	1.80637	1.02783	1.31474e-09	0.321473	1.88087e-10	0.0790433	2.07245	1.24128	0.0907086	1.70045	9.12081e-09	6.43673e-10	0	5.84073e-07	5.05178e-07	0	0	0	0	0	5.52227e-10	0
HK1	TSS11568,TSS18454,TSS3493	chr10:71029755-71161637	236.44	204.713	199.04	38.5336	199.476	193.347	235.696	88.5044	144.672	178.911	159.592	72.673	208.998	169.538	130.917	201.145	49.2456	14.9967	12.5308	12.3493	53.4615	25.8197	94.3567	36.4842	14.5605	48.6192	14.8864	20.1006
TRPC3	TSS11569,TSS17133	chr4:122800182-122872909	0.0530561	0	0.478625	0	0.196228	0.0428271	0	0.21001	0.775523	0.253107	0.265411	0.384405	1.01582	0.81652	0.394936	0.573078	0.180151	0.046911	0	0	0	0	0	0	0	0	0	0
PTPRVP	TSS1157	chr1:202137178-202158577	0	0	0	0	0	0	0	0.093906	0	0	0	0	0.0125771	0.0631593	0	0	0	0	0	0	0	0	0.0172799	0	0	0	0	0
CDCA2	TSS11570	chr8:25316512-25365425	9.1155	6.78434	3.27924	0.236775	6.74199	7.55686	0.849578	9.37042	1.04734	2.29209	2.49144	0.68417	1.3908	9.33268	3.20685	1.52973	0.320916	0.292402	0.0917556	0.201733	0.546846	0	0	1.20546	1.12193	1.83962	0	0.558339
ASIC3	TSS11571	chr7:150745378-150749843	1.24679	0.570673	0.784705	1.45907	1.64611	1.12768	0.305677	0.799029	1.96767	1.45329	0.489888	0.540011	1.49362	1.29963	1.49968	0.951143	2.22802	0.0749322	0	1.68949	5.15889	1.30045	2.26396	5.35808	0	0.531668	0.304309	0.376714
ZNHIT6	TSS11572	chr1:86115105-86174116	3.64565	5.16773	3.94819	2.33053	4.15197	4.38283	3.44657	3.75529	4.69863	3.39247	2.54189	3.37968	4.576	3.45293	4.12251	4.82298	2.14632	0.51706	0.248236	0.63408	3.52744	0.730169	1.85753	5.55927	1.45037	2.75403	1.40918	1.41031
MTRNR2L3	TSS11573	chr20:55933495-55934878	0	0	0.501715	0	0.47502	0.112525	0.268659	0	0.456667	0.0299808	0.0347886	0.131139	0.0408437	0.288227	0	0.24226	0	0.132918	0	0	0	0	0	0	0.459102	0.842826	0	0.0683327
PEAR1	TSS11574	chr1:156863522-156886226	4.56952	2.50828	2.46091	2.86351	1.45055	1.52485	3.66422	4.34738	5.6431	2.83077	5.63659	6.70885	5.3345	2.26874	3.99905	5.796	4.12881	1.13729	1.31866	1.14415	3.0081	0.803608	9.40405	8.42694	1.81619	0.867175	1.7514	1.30083
NDST1	TSS11575	chr5:149887673-149937773	20.2586	16.0324	15.9555	17.8843	11.4838	14.1037	14.9272	20.958	37.6078	19.8872	23.1546	26.7037	31.2268	15.5928	25.7948	29.3061	16.9041	14.6355	14.0667	11.3216	23.0638	23.176	24.5374	34.0969	16.1615	9.70102	21.0261	10.5332
FBXL7	TSS11576	chr5:15500304-15939900	1.22149	1.57939	2.13288	0.4374	0.56409	1.26156	1.44688	2.90328	6.35795	2.40656	2.47026	3.31664	6.15835	5.15716	3.69088	5.47415	1.08175	0.47285	0.370989	0.135917	6.94584	1.28859	17.6018	4.70835	0.461551	1.55458	0.07612	1.14664
C6orf70	TSS11577	chr6:170151720-170181617	8.96806	9.44397	15.932	13.2224	10.1272	11.7919	26.7416	25.6095	34.1275	21.9436	13.0226	25.2024	23.5584	16.6363	34.2241	20.3186	23.6908	6.82913	5.6225	6.43588	46.5547	5.06425	26.9836	24.3224	16.6714	21.3258	15.7923	18.8594
PCDHA11	TSS11578	chr5:140247830-140391929	9.34852	2.76821	0.678484	9.23454	4.73804	3.16519	3.64285	2.43845	8.11403	5.24389	2.86618	8.17356	4.17745	0.736671	6.15456	3.72494	6.93116	5.05108	2.50403	3.8619	1.89143	4.09816e-93	12.2113	26.0943	4.90924	3.04355	3.98386	5.36875
NCAPH	TSS11579	chr2:97001483-97041274	3.72125	2.72354	1.69438	0.249851	4.30744	3.48417	0.332475	2.96536	1.13399	2.42706	1.72409	0.463726	1.06134	3.54119	2.21648	2.84706	0.307565	0.13719	0.0753452	0.027604	0	0	1.08216	0.412186	0.0323234	0.92783	0.0463792	0
PLEKHM1	TSS1158	chr17_ctg5_hap1:128327-183214	0	0	0	0	0	0	0	0	0	0	0	0	0	0	0	0	0	0	0	0	0	0	0	0	0	0	0	0
RWDD2A	TSS11580	chr6:83903031-83906256	0.808941	1.78904	4.82589	5.5031	1.31093	2.44761	2.8789	3.32442	6.1018	2.8917	1.66039	3.19369	4.41654	3.72986	3.39902	3.25642	8.1663	4.39284	2.86562	3.63399	4.63205	0.6443	1.0869	14.9274	4.08223	3.42906	7.5609	2.32984
EGR2	TSS11581,TSS17680	chr10:64571755-64578927	1.60211	4.13789	11.8439	8.82714	6.0735	9.12826	3.47067	30.8596	22.9355	18.7469	44.523	21.6622	52.5032	23.4551	21.6674	82.167	15.8082	1.24155	0.0619414	0.408858	17.314	0.512008	30.8965	4.89323	1.22315	7.44305	0.0713858	5.44191
LRIT3	TSS11582	chr4:110769357-110793471	0	0.269812	0.133576	0	0.112333	0	0.177635	0	0.186356	0.181847	0.0493804	0.155493	0.0872396	0.102249	0.183709	0.206367	0.0558999	0.218313	0	0.0351447	0.274414	0	0	1.68026	0.0822952	0.0882208	0.0787421	0.121606
MASP2	TSS11583	chr1:11086579-11107296	0.0734025	0.229202	0.497132	0.893632	0.188171	0.217614	0.853682	0.645781	1.07333	0.42937	0.220557	0.786601	0.497466	0.0903523	0.888567	0.0768071	0.497318	0.324174	0	0.104393	3.23189	0	0	0.31234	0.519292	1.04995	0.263211	0.434172
COX7A2	TSS11584	chr6:75947390-75953644	114.62	182.653	229.244	76.6283	254.366	247.425	229.297	269.596	160.936	264.392	205.283	173.271	203.908	227.058	164.217	202.146	37.287	32.1484	36.9298	48.4223	32.5239	31.7551	44.2565	58.016	53.2255	80.8641	101.013	66.8589
RPS26P11	TSS11585	chrX:71264258-71264811	11.5738	4.28695	3.04125	1.88883	9.86845	7.63644	5.58929	4.73547	8.16712	10.4832	3.77272	3.71949	6.99687	5.4304	5.58015	4.6224	4.05813	5.5334	4.44385	4.62165	0	0	1.83937	0	1.97452	4.37085	2.08134	3.83172
GPN3	TSS11586,TSS22776	chr12:110890290-110906526	9.70766	9.30791	15.0189	5.30513	16.759	17.4672	21.1787	16.6124	14.0918	11.5196	17.285	10.4463	18.3546	18.2586	21.2826	20.3573	5.87868	6.1886	1.72842	2.6282	4.3875	1.62875	0	8.43023	10.547	6.03966	6.30085	5.17039
SLC25A32	TSS11587	chr8:104410865-104427468	5.81697	9.03621	7.52819	1.97773	5.41742	7.73401	7.35167	10.8015	7.81685	7.28145	8.4082	5.90477	9.96901	9.63602	7.02617	7.00306	3.38921	1.03873	1.31177	1.83953	11.5145	0.0942696	4.06199	4.49959	2.25137	4.64167	3.72385	3.96625
PMP22	TSS11588,TSS7804,TSS8345	chr17:15133095-15168644	14.8859	29.4419	52.894	21.7348	38.4082	51.1518	30.3688	108.486	76.2823	70.9273	143.327	84.0114	264.041	105.831	81.9071	209.154	20.1075	5.74001	4.22391	8.54927	103.295	10.1863	51.8784	13.3725	6.75197	28.2077	7.04498	13.8331
MIR376A2	TSS11589	chr14:101506405-101506485	0	0	0	0	0	0	0	0	0	0	0	0	0	0	0	0	0	0	0	0	0	0	0	0	0	0	0	0
SLC13A3	TSS1159,TSS8705	chr20:45186461-45313124	1.86987	1.49345	0.238086	1.19913	2.92959	2.82486	0.250449	1.09429	1.13017	0.460799	0.428251	0.69343	1.10748	1.05349	0.946952	1.21934	0.548484	0.842694	0.703397	1.03103	2.59494	2.90786	5.41811	0.577454	0.468625	0.417059	1.69745	1.71626
MIER1	TSS11590,TSS9314	chr1:67390577-67454302	21.0392	31.1184	28.9943	17.6961	33.8956	27.7671	37.1836	27.1237	36.0447	38.6595	27.3135	29.2311	42.3998	33.3583	36.6352	42.3167	17.6129	3.06723	6.81903	6.17482	35.6539	11.6245	26.2627	23.8577	7.95831	13.7684	8.63368	9.57952
OR2D3	TSS11591	chr11:6942232-6943225	0.612404	1.59321	0.0928572	0	0	0.0556474	0	0	0	0	0.154569	0.323126	0.0603481	0.121992	0	0.143495	0	0	0	0	0	0	0	0	0	0	0	0
BZW1	TSS11592,TSS588,TSS895	chr2:201676268-201688569	202.655	189.042	139.936	32.959	80.6465	85.6514	99.5943	117.329	122.375	140.401	170.03	80.8411	139.077	171.647	106.281	145.195	35.9242	18.2871	16.3844	18.7658	60.6288	0	29.4051	37.9945	31.0219	42.2436	38.0707	36.6757
LMO2	TSS11593,TSS13837,TSS9440	chr11:33880122-33913836	2.2363	2.11431	2.71826	6.9997	7.10456	10.2598	4.86173	7.51602	9.93827	8.54672	8.30505	17.8144	10.4978	5.49407	14.7789	13.5878	3.83789	0.311367	1.27779	0.390642	4.1539	4.13374	11.1865	11.5311	0.548516	1.98949	3.5147	1.5692
GADL1	TSS11594	chr3:30767691-30936153	0	0.0125198	0.00361537	0	0	0	0	0	0.0680987	0.0104235	0	0.0151513	0	0	0	0.0390988	0	0	0	0	0	0	0	0	0.200494	0.206312	0	0
NLRC5	TSS11595	chr16:57050985-57117436	12.3274	12.3195	17.9773	9.10349	32.1213	32.4971	18.1662	14.6146	46.6111	30.9983	13.4161	20.1282	34.802	21.9325	38.4045	31.2422	12.6579	2.44556	1.21894	1.87695	26.2439	16.2179	18.8841	29.8016	1.86743	41.0279	2.23469	3.95333
MLLT4	TSS11596	chr6:168227670-168372700	24.0052	41.4277	59.817	51.9212	31.7595	34.9022	66.0191	42.2797	114.257	69.0988	26.8446	49.9026	48.6323	51.7636	96.0361	67.2108	73.687	22.1565	24.8809	23.2222	254.839	269.273	142.194	141.98	44.0744	27.0825	31.4076	42.9619
RAD18	TSS11597	chr3:8918879-9005159	2.16727	2.96093	2.0201	1.72462	3.11214	3.70172	4.00513	2.50529	1.40621	2.15208	1.5035	1.48734	3.01243	3.79786	3.13329	2.15736	0.648884	0.506248	0.907364	0.321648	4.3892	0.968494	1.13301	0.448059	0.527353	1.1181	0.516344	0.266756
EYA4	TSS11598	chr6:133562494-133853258	0	0.75825	1.26827	0.902493	0.0785681	0.0164997	0.361032	0.364073	1.60857	0.480032	2.29201	1.5081	2.46814	2.8856	1.01412	2.14167	0.03484	0.435272	0	0	2.5895	0	0	0	0	0.0109689	0.281995	0.0151196
PSD	TSS11599,TSS18421,TSS18710,TSS21299	chr10:104162373-104179691	0.71471	6.38282	14.1903	2.01671	2.91625	3.8091	0.693459	3.59147	2.95193	1.54165	1.57712	8.72673	5.54398	1.70269	3.61817	5.90739	4.46672	0.834824	0.353029	0.42041	10.273	10.895	5.44651	13.1664	1.07001	4.26516	1.47019	2.41742
LOC154092	TSS116,TSS19693	chr6:134758853-134825158	0	0	0	0	0	0.0348432	0	0	0	0	0	0	0	0	0	0	0	0	0	0	0	0.0682926	0	0	0	0	0	0
ARHGEF38	TSS1160	chr4:106473776-106602070	1.30026	7.61467	16.6006	7.56476	34.6113	30.5375	13.5862	5.08805	8.02661	13.0924	3.49438	5.45547	3.57642	4.64976	9.78896	6.60224	14.9799	2.13329	5.61975	2.91877	32.519	24.587	30.174	42.0042	8.94239	2.25959	3.14872	6.81672
NPC1	TSS11600	chr18:21111462-21166581	105.356	87.6181	54.7804	31.4379	46.7643	44.475	65.462	53.642	49.6616	126.457	45.3134	38.75	91.187	69.0719	68.3271	84.5429	23.4121	7.44311	3.85984	6.86453	53.0651	0	32.1211	41.5578	10.6577	15.3071	12.2386	15.8916
DENND4B	TSS11601	chr1:153901976-153919154	12.577	10.1271	16.0505	10.6175	13.0213	18.0172	17.32	15.7049	21.9475	17.2968	11.0013	12.6877	17.1956	15.8797	17.9714	14.417	15.5788	2.04369	7.00097	5.58343	33.6811	29.2249	31.845	33.5277	7.4131	21.6142	6.67753	8.80963
MTPN	TSS11602	chr7:135611502-135662204	22.7074	21.8856	17.013	7.824	22.6283	20.6334	29.6319	24.792	23.5362	37.9775	21.9937	16.8876	29.3639	21.6169	23.4904	35.15	6.08499	3.11457	2.54368	3.34249	15.6796	10.0079	8.19896	3.3605	4.10178	11.3237	5.36437	4.18019
GOLGA5	TSS11603	chr14:93260649-93306304	37.3486	51.5287	63.6547	26.7475	42.5033	38.2154	56.286	58.1968	44.7166	59.5921	42.2546	42.3498	51.0887	61.5862	57.7907	63.8876	21.6021	12.0922	15.7009	14.7328	50.5993	96.6791	44.8696	54.4095	19.7616	21.834	36.2567	19.0719
STK38	TSS11604	chr6:36461668-36515247	14.3255	31.7441	37.0802	14.0671	12.3832	13.889	40.8311	32.0238	29.4276	43.2928	19.7001	18.6972	33.0366	23.3024	37.2516	37.8853	18.6717	2.8733	4.06408	2.76828	61.1053	21.7396	30.4816	21.9886	4.59503	13.8627	4.2396	6.78989
BCS1L	TSS11605	chr2:219524378-219528166	34.249	25.509	31.9759	36.3202	40.4508	38.707	23.5257	22.101	36.4225	27.8017	19.4533	26.7915	24.9973	25.531	31.854	27.5438	38.7385	15.5434	18.0671	15.5819	61.4727	12.4987	26.1393	64.0128	16.4321	20.9294	14.2474	20.651
ASNS	TSS11606,TSS27340	chr7:97481428-97501854	18.1382	17.2714	23.4222	43.6973	16.8502	21.0611	13.9576	18.2966	29.6485	12.1711	19.0679	23.5019	19.5749	11.4325	20.6223	22.1564	26.1132	8.50881	20.1266	30.635	14.7107	0.873289	19.0178	75.3701	73.4602	34.1508	38.6458	43.9208
LEAP2	TSS11607	chr5:132209357-132210582	3.44576	0	1.14716	0	3.44452	2.75913	1.39593	0.138326	1.76939	2.23961	0.0796001	1.59273	0.74294	0.471354	3.096	1.10815	5.51522	2.73465	0	1.54412	7.60065	0	0	12.6997	0.6435	1.01513	0.24794	2.3314
PRDM12	TSS11608	chr9:133539980-133558384	0	0	0	0	0.0068576	0	0	0.0317734	0	0	0	0	0	0	0	0	0	0	0	0	0.00278968	0	0	0.153677	0	0	0	0
LOC220729	TSS11609	chr3:197340897-197354752	36.7129	35.6812	31.6035	34.2492	30.5283	37.4624	31.4275	14.618	35.777	19.5854	9.53626	23.0178	22.463	22.3591	29.5618	20.1938	51.6918	12.4212	10.2015	15.4348	120.815	48.789	50.5873	89.8697	18.9251	18.0898	8.57619	31.2244
SETDB2	TSS1161,TSS703	chr13:50018428-50069139	1.17882	3.90184	4.7985	4.4587	5.23664	3.99098	4.33423	5.05628	8.8534	5.12452	3.57622	6.09696	6.81611	5.91101	7.82749	5.6791	4.9551	2.09638	1.45176	1.97199	7.85966	8.75784	6.49821	12.9506	2.66133	2.82369	3.26383	3.64966
OR12D2	TSS11610	chr6:29364415-29365448	0	0	0	0	0	0.742249	0	0	0	0.126508	0	0	0	0.174378	0	0	0	0	0	0	0	0	0	0	0	0	0	0
JDP2	TSS11611,TSS16675,TSS4206,TSS5481	chr14:75894508-75939404	2.23076	1.45104	3.16321	2.57712	3.01141	2.09011	4.27817	7.17301	3.85954	4.49587	6.33253	5.11415	5.3355	4.18512	5.64153	5.57199	6.05521	0.369726	1.26411	2.21698	28.0718	15.4552	8.68622	12.1602	3.83568	2.49143	1.92933	2.81607
MIR1281	TSS11612	chr22:41488516-41488570	0	0	0	0	0	0	0	0	0	0	0	0	0	0	0	0	0	0	0	0	0	0	0	0	0	0	0	0
ZNF565	TSS11613,TSS5631	chr19:36673186-36705986	13.162	12.7808	10.0779	10.7117	10.8559	11.8509	5.68631	3.83889	6.71991	4.69748	3.12379	4.75667	5.33293	5.03199	5.60859	4.63442	7.58172	4.20456	4.81531	4.4899	8.98983	0	5.18632	7.05854	3.9183	3.45191	2.8467	2.3518
BEX5	TSS11614,TSS853	chrX:101408678-101410986	2.33136	7.27768	1.41844	7.60425	0.746862	1.84487	11.9602	9.02844	12.1984	3.08655	4.85453	19.3079	1.38034	0.776773	13.7422	4.38437	5.16048	5.89477	10.9282	4.02173	21.7244	0	0	38.1151	15.9024	2.51428	22.2784	9.11149
BTNL2	TSS11615	chr6_mcf_hap5:3742070-3754463	0	0	0	0	0	0	0	0	0	0	0	0	0	0	0	0	0	0	0	0	0	0	0	0	0	0	0	0
[truncated: 23,212 more rows]

## Sheet: FPKM (P<0.05)
			Pancreatic Tissue
			Tumor Tissue																Non-tumor Tissue													Statistics
gene_id	tss_id	locus	1	3	4	5	6	7	12	24	25	26	27	28	29	30	31	31	8	9	10	11	15	16	17	18	19	20	21	22		p-value	significant
[truncated: 8,545 more rows]

## Sheet: FPKM (P<0.05 & 1% False Pos)
	P value	Tumor Mean Value	Non-Tumor Mean Value	Difference	SE of difference	t ratio	df	FC,Log2
[truncated: 4,465 more rows]

[truncated: 2 more sheets: FPKM (P<0.05 & 1% False + Log2), FPKM (P<0.05 & 1% False + Log5)]
