# Supplementary material for: Transcriptomic analysis of pancreatic adenocarcinoma specimens obtained from Black and White patients
Source: PLoS One. 2023 Feb 22;18(2):e0281182. doi: 10.1371/journal.pone.0281182 (PMC9946261; doi:10.1371/journal.pone.0281182)
Supplement: S2 File — (XLSX) [file pone.0281182.s012.xlsx]

## Sheet: AA vs Cau_Non_Tumor_Dataset
					Pancreati c non-tumor tissue
gene_id	tss_id	locus			Black			White
ZP3	TSS5205,TSS7117	chr7:76026840-76071388			2.15133	2.35766	1.74769	8.42998	7.93999	8.16719	7.12435	9.7412	14.1599	4.78683	12.683	7.20897						8.78003e-05	TRUE
MRPL40	TSS5950	chr22:19420035-19423596			10.6649	12.1718	13.392	29.6916	22.6885	21.4297	26.7983	20.6998	15.9896	18.9886	18.0402	24.0682						0.000124376	TRUE
SDHB	TSS26526	chr1:17345224-17380665			55.4518	47.4517	45.6861	96.4951	82.1335	77.2689	97.4478	70.6558	55.6084	76.1518	92.0596	87.4919						0.000189278	TRUE
APRT	TSS6165	chr16:88875876-88878342			35.653	29.2228	21.9127	51.3004	87.3178	107.115	74.149	72.8091	90.9501	40.4577	82.799	60.6508						0.000219108	TRUE
HAUS1	TSS20758	chr18:43684297-43708299			3.2199	2.24145	2.71757	9.34691	9.79564	14.3876	6.70671	6.48181	11.1632	4.32723	9.79423	13.9528						0.000236389	TRUE
ICMT	TSS24621	chr1:6281252-6296044			0.561311	0.77113	0.306684	1.91882	2.0167	2.90088	2.64874	1.99047	1.18672	0.766506	2.53989	2.49525						0.000245677	TRUE
TK1	TSS27958	chr17:76170159-76183285			0.227795	0.41796	0	1.25349	1.12451	1.93966	0.749802	1.62733	2.64683	0.726553	1.91276	2.25478						0.000308368	TRUE
TACO1	TSS9060	chr17:61678230-61685725			4.87014	6.23358	5.46984	16.2305	10.3465	16.7065	15.3168	13.5863	13.3418	13.2023	28.7301	12.9738						0.000380683	TRUE
MFSD9	TSS24370	chr2:103333665-103353337			1.60405	1.17601	1.01566	4.22062	4.29491	3.40471	5.32353	2.47689	3.51255	1.4024	4.93361	2.96874						0.000383842	TRUE
ERP29	TSS14597	chr12:112451151-112461024			26.7867	30.3854	22.037	40.6198	79.4457	61.2886	80.4858	47.4587	47.9236	39.4476	61.8211	47.8728						0.00038713	TRUE
FAM189B	TSS28423	chr1:155216995-155225274			0.754702	0.480381	0.291858	2.87272	1.68613	1.85904	2.20074	1.39515	1.82184	0.651002	1.62068	2.46144						0.000408695	TRUE
METTL5	TSS29139	chr2:170668267-170681353			9.04269	12.218	7.91146	26.1147	26.3793	21.7619	31.0791	21.438	18.7263	17.2687	29.223	10.72						0.000485969	TRUE
COCH	TSS23057	chr14:31343740-31359822			19.901	18.7442	19.4412	2.24132	18.3416	9.18284	17.7139	6.40396	1.03136	4.67482	4.41216	0						0.000588309	TRUE
MZT2B	TSS15858	chr2:130939500-130948300			21.307	31.3198	45.3303	73.384	149.326	113.629	121.515	101.94	84.3397	55.3034	120.184	53.7133						0.000638297	TRUE
PDRG1	TSS13572	chr20:30532757-30539883			1.61727	0.494782	0.50612	6.23956	3.99248	3.39948	2.66359	5.02999	4.53667	1.84274	8.87663	6.44323						0.000708283	TRUE
RRM1	TSS20273	chr11:4115923-4160106			4.5806	5.53004	5.29661	15.3491	11.8614	13.5899	11.2183	10.4192	9.42021	6.77186	15.5049	5.79035						0.000712704	TRUE
LRRC20	TSS25580,TSS29542	chr10:72058728-72142382			0.118836	0.304915	0	1.68844	0.496985	0.94277	0.580305	0.691238	1.20633	0.545735	1.70226	1.27654						0.000744312	TRUE
ITM2C	TSS18495	chr2:231729620-231743963			6.97378	7.39982	6.15015	19.3891	10.6669	14.1306	19.7583	11.0391	22.0085	7.48703	14.7555	19.3345						0.000802521	TRUE
WDHD1	TSS24162	chr14:55405655-55493819			0.395574	0.082789	0.0470364	2.6755	0.846973	1.14386	0.616036	0.872849	2.17725	0.835388	1.70818	2.01022						0.000857607	TRUE
ADRA1D	TSS9452	chr20:4201277-4229659			0.325935	0.382342	0.271555	0	0	0.240237	0	0	0.075925	0	0.0311361	0						0.000878363	TRUE
MTCH2	TSS13370	chr11:47638857-47664206			7.01628	9.60897	7.80358	28.7416	15.2239	20.4684	20.0931	18.0244	18.8873	7.59565	34.1799	24.2807						0.000981929	TRUE
TMEM219	TSS24206	chr16:29973350-29984373			27.7378	28.1604	35.2408	59.2819	66.8343	61.9166	71.6805	52.0407	49.311	47.9145	121.04	68.2468						0.00108746	TRUE
ECHS1	TSS28664	chr10:135175986-135186908			24.7538	23.826	20.6019	57.9873	32.5447	36.9022	45.729	39.1297	50.6355	19.7606	57.1774	47.7167						0.00110927	TRUE
FAM106CP	TSS2260	chr17:16692056-16693815			0.102203	0	0	5.09442	5.28605	1.8142	3.8251	2.48321	3.53693	0.931224	4.7516	0						0.00128182	TRUE
EPHB2	TSS26918	chr1:23037330-23241823			2.35896	2.36456	2.41213	5.31429	4.31441	4.4379	2.83325	4.30678	6.75849	2.93627	6.57815	4.07415						0.00129349	TRUE
GNAS	TSS10788,TSS1297,TSS18840,TSS29521	chr20:57414794-57486250			731.015	690.676	842.416	2884.03	1873.86	1410.17	2194.52	1174.3	1342.05	1182.24	2078.12	1117.93						0.00147159	TRUE
TFR2	TSS14335,TSS21650	chr7:100218038-100239173			0.0707796	0.155703	0	0.310562	0.516361	0.704694	0.436206	0.215852	0.247257	0.452393	0.236786	0.701648						0.00150896	TRUE
ATP6V1E1	TSS17228	chr22:18074902-18111588			12.4268	15.1352	20.5757	35.8853	23.5295	37.1505	38.4058	34.6459	35.8113	18.431	51.746	30.2112						0.00164257	TRUE
TCTA	TSS8168	chr3:49449638-49453909			0.5756	0.603088	0.0342683	4.15267	3.1407	2.45854	0.709711	1.50612	2.58372	1.19846	4.09119	5.56775						0.00168244	TRUE
CDT1	TSS24451	chr16:88870185-88875666			0	0.142864	0.189407	0.569725	0.752524	0.837802	0.1334	0.32995	0.756539	0.532391	0.651503	0.321995						0.00169606	TRUE
PSMA3	TSS13419	chr14:58711522-58738727			19.5207	17.3656	16.8032	77.1864	34.217	50.0291	49.7357	42.8551	33.7773	16.7389	72.9577	44.5361						0.00173056	TRUE
XYLT2	TSS9950	chr17:48423392-48438512			4.31451	4.21611	4.17211	17.7425	8.30937	12.1532	5.64808	9.04479	11.7914	5.19433	14.2424	16.962						0.00174552	TRUE
CDIPT	TSS21884	chr16:29869677-29874578			6.95972	7.41404	3.65648	17.183	14.8537	15.0805	17.5232	10.2474	11.4205	9.03351	25.8471	13.22						0.00185937	TRUE
UQCRQ	TSS19905	chr5:132202318-132204536			12.502	16.5836	16.4557	26.2573	54.8975	37.2426	56.3015	37.4603	25.0541	27.4897	36.4354	16.4616						0.00185959	TRUE
ATXN1L	TSS3842	chr16:71879893-71891236			1.22578	1.14554	0.615641	3.27937	2.7831	3.03293	3.68385	2.81214	3.82368	1.98137	3.20701	0.139898						0.00187404	TRUE
GALM	TSS22791	chr2:38893051-38961909			3.58662	1.65012	2.51979	11.1079	7.58758	3.63021	9.62107	3.82438	4.83149	7.10976	13.5436	10.2246						0.00187916	TRUE
TMEM205	TSS4674	chr19:11453451-11456981			22.8818	19.2305	13.5473	81.2148	38.7861	30.5187	64.5811	40.732	47.7199	26.6943	80.347	37.1732						0.00188917	TRUE
BLOC1S2	TSS13203,TSS18919	chr10:102033034-102046469			0.260748	0.908061	0.405696	4.65483	1.59438	4.00308	1.66012	1.52326	3.18884	0.712369	3.33156	2.15433						0.00189964	TRUE
FADD	TSS25838	chr11:70049268-70053508			0.482612	0.495697	0.925497	1.69736	1.69854	4.45951	2.06389	1.91779	3.03072	0.967345	3.1442	1.43395						0.00191194	TRUE
NDUFB10	TSS4260	chr16:2009516-2011976			35.9859	33.0358	30.2799	58.5801	76.4371	74.3795	96.2479	53.5433	56.1666	48.1964	89.382	29.4904						0.00191634	TRUE
SMPD1	TSS5535	chr11:6411643-6416228			5.37023	3.52322	2.80041	19.3768	7.06805	12.949	12.2822	8.94234	12.712	3.79706	8.003	13.5594						0.00194815	TRUE
CSMD3	TSS19437,TSS776	chr8:113235158-114449242			9.9671	12.6088	9.89022	9.84925	7.39305	2.56765	2.35314	2.69706	3.78321	4.55778	1.02172	6.32063						0.00196709	TRUE
TRAPPC4	TSS26944	chr11:118889240-118894385			6.28308	4.73095	3.67231	33.9954	14.7041	13.4293	16.1812	20.3598	15.663	8.59327	32.4644	10.0916						0.00198743	TRUE
DBI	TSS17387,TSS21633,TSS2319,TSS5461	chr2:120124503-120130122			37.1917	37.0204	54.107	111.99	84.8952	99.4751	75.8515	71.6601	82.0017	41.9751	97.858	153.386						0.00212221	TRUE
POLR2G	TSS19207	chr11:62529010-62534187			10.3952	8.36173	5.96658	24.7201	19.4251	36.5049	20.9803	23.0941	28.7518	11.4744	38.9768	7.54511						0.00218695	TRUE
LIAS	TSS10150	chr4:39460664-39479271			0.938032	2.06853	1.12353	6.87716	4.83155	4.75762	3.90108	3.32987	4.69561	2.0893	6.24617	1.29634						0.00224741	TRUE
FZD5	TSS23718	chr2:208627309-208634143			3.67172	3.47421	4.10685	2.11828	2.62506	1.07667	3.47249	2.07781	2.58881	2.73878	2.29335	3.07987						0.00228892	TRUE
ATP5G3	TSS1976,TSS24697	chr2:176040985-176046490			6.29877	4.50425	4.37006	7.29238	7.6912	11.5746	12.0226	8.99082	10.0909	7.17171	13.0947	6.82381						0.00229608	TRUE
RFESD	TSS13477,TSS4247	chr5:94982480-94992849			0.0642631	0.160934	0	1.9374	0.377019	0.651688	1.19715	1.34736	1.91857	1.0029	0.791837	0						0.002308	TRUE
SMC2	TSS6141,TSS7291	chr9:106856540-106903700			0.364774	1.11038	0.35044	5.09439	4.89501	3.67024	3.10926	1.12272	2.55495	1.26231	5.38486	8.45263						0.00233105	TRUE
DIAPH3	TSS25399,TSS6794	chr13:60239720-60738119			0.147501	0.227179	0	2.9422	4.31152	1.91659	0.558466	1.33855	3.9153	0.78684	5.65552	2.22128						0.00237306	TRUE
B3GNT7	TSS3926	chr2:232260334-232265875			0.707045	0.345453	0.471061	0.619322	1.57741	0.971166	3.09593	0.90839	1.70344	1.80257	2.06316	2.80571						0.00240494	TRUE
KIF11	TSS25127	chr10:94352824-94415152			0	0.0973132	0.0138221	1.67063	0.683744	1.42751	0.522265	0.336367	0.735981	0.665028	1.10692	0						0.00244898	TRUE
ISCA2	TSS12655	chr14:74960422-74962271			0.881201	0.777113	1.76817	8.57532	5.75244	6.10356	4.38573	3.12763	4.75225	2.57173	5.95417	14.2168						0.00247795	TRUE
RAMP2	TSS4282	chr17:40913211-40915060			2.61498	1.34767	0.65665	5.8219	4.15811	12.2708	6.16408	8.52271	9.04974	5.25246	0.254459	8.58539						0.00248897	TRUE
MDH2	TSS1893	chr7:75677392-75695930			44.4072	46.2434	46.2432	75.2823	83.6232	94.1913	120.233	83.8688	79.5247	55.1918	109.231	37.1825						0.00255745	TRUE
RER1	TSS4135	chr1:2323213-2336885			6.93537	11.1842	6.07733	22.4916	19.7588	18.8968	27.3617	14.7275	18.7494	10.5089	29.6279	11.2805						0.00255799	TRUE
C6orf1	TSS21729	chr6:34214156-34216904			0.891697	0.163977	0	3.95866	2.56686	4.33331	3.9659	2.0692	3.0918	1.01715	5.88384	0						0.0025653	TRUE
ZDHHC4	TSS20046	chr7:6617064-6628610			8.803	7.89415	3.78703	23.0932	19.8871	16.6953	33.8641	13.7823	18.9559	15.0178	34.6498	7.13382						0.00257934	TRUE
PGM1	TSS16541,TSS19963,TSS24043	chr1:64058946-64125916			30.1654	36.7346	45.8108	76.5136	71.5371	64.6488	74.0452	46.4451	56.9342	53.241	91.9698	120.905						0.00258589	TRUE
CDH3	TSS22691	chr16:68678150-68732957			0.436457	0.49427	0	2.08412	3.96619	4.55148	0.765335	2.13153	6.43182	0.216743	5.27505	4.39661						0.00260648	TRUE
ETFB	TSS13954,TSS17237	chr19:51848408-51869672			41.3883	68.8559	64.5138	115.653	112.354	164.257	125.026	125.654	177.211	100.323	252.271	65.8268						0.00260772	TRUE
MDGA2	TSS10733,TSS16546	chr14:47308827-48144157			0.139571	0.154973	0.204563	0	0.0645829	0.0111458	0.0263919	0	0	0.140444	0	0						0.00273973	TRUE
ZNF709	TSS26455	chr19:12571997-12595632			5.78927	5.73956	7.37325	1.43238	0.14783	0.962422	0.762699	0.733147	8.16404	4.92528	2.12542	0.285006						0.00278847	TRUE
FXYD3	TSS4446	chr19:35606731-35615228			1.34199	0.593739	1.00363	4.75394	5.69797	4.30526	5.30288	1.57401	7.33628	6.94585	3.30444	0						0.00279552	TRUE
TDP2	TSS587	chr6:24650204-24667115			8.79522	10.595	10.3813	33.5684	13.192	25.3473	25.3888	19.7555	24.1218	14.6761	30.4131	8.25351						0.0028079	TRUE
KLHL11	TSS15392	chr17:40009798-40021629			1.3577	2.5997	2.01146	8.11108	6.11761	3.45022	7.56237	6.0597	5.97095	1.64886	4.18319	3.11488						0.00289443	TRUE
KIAA1199	TSS7850	chr15:81071711-81243999			0.495522	0.224701	0.736505	2.11474	0.931206	2.30423	0.425856	1.04417	2.6438	1.24575	1.84125	1.95229						0.0029112	TRUE
ATP5D	TSS18380	chr19:1241748-1244824			18.502	23.6246	18.119	40.5639	42.7826	36.3423	51.1835	23.8241	41.3127	21.3601	75.6508	42.7493						0.00336673	TRUE
HINT1	TSS13269	chr5:130494975-130501041			42.7537	49.2639	29.5015	110.47	106.06	85.4064	90.1213	100.291	84.7032	45.4011	111.771	26.4438						0.00342898	TRUE
HAUS8	TSS19671	chr19:17160570-17186343			0.126277	0.278105	0	9.44803	1.35658	2.62389	3.79381	2.19558	3.80814	0.574791	4.24123	4.58536						0.00350744	TRUE
SGTB	TSS5185	chr5:64961754-65017941			0.185112	0.113015	0	1.55196	0.238228	1.34872	0.83541	0.765532	2.0517	0.533621	1.2339	3.16444						0.00352527	TRUE
MUL1	TSS3497	chr1:20825940-20834674			1.06638	1.14682	0.0592387	4.8349	3.26421	3.77485	5.75386	2.78226	3.55945	1.61874	5.77579	0						0.00359743	TRUE
UBL4A	TSS12966	chrX:153712055-153714932			0.913999	1.06126	0.53954	2.34029	4.18375	2.38841	2.34734	2.44005	3.10328	1.38753	4.04237	0.251626						0.00364124	TRUE
RPUSD3	TSS11198	chr3:9879532-9885702			3.21811	1.46332	2.33977	10.6029	7.10658	8.6614	5.80859	6.30785	8.93473	3.53947	5.34564	1.31769						0.00368725	TRUE
ZNF100	TSS10786	chr19:21906842-21950430			19.9413	19.3505	15.2145	19.9553	1.08099	3.01793	6.54635	5.41923	15.5999	4.50181	6.40263	11.4999						0.00368991	TRUE
WDR83OS	TSS12211	chr19:12778880-12780465			13.0733	18.7233	21.4804	36.3031	42.1284	43.4404	50.3467	43.4842	39.1026	21.9457	72.8403	14.9599						0.00369745	TRUE
POLDIP2	TSS14388	chr17:26673658-26684603			19.2709	16.561	17.1184	33.5793	39.6474	26.2178	43.7438	24.8593	27.5754	23.8845	34.0101	14.0245						0.00370877	TRUE
DLG3	TSS1076,TSS19407,TSS9638	chrX:69664704-69725339			10.9785	12.3457	8.72186	22.7728	18.4188	8.07274	19.5457	10.8901	21.3258	25.1336	26.5318	21.6792						0.00376344	TRUE
OXLD1	TSS5019	chr17:79632065-79633618			0	0.788267	1.49386	7.18627	3.06389	7.69078	1.77343	3.34623	4.0893	1.95357	1.74767	6.40891						0.00379352	TRUE
POU5F1P3	TSS29906	chr12:8286364-8287448			0	0	0	0.391501	0.210779	1.18654	1.53271	1.27191	1.23019	1.0493	0.150635	0						0.00390116	TRUE
ARL2	TSS20582	chr11:64781584-64789657			8.77804	8.0677	10.7396	10.6087	16.7106	27.3519	23.1426	13.9079	18.1186	12.9216	36.4761	32.365						0.00390353	TRUE
ARL2-SNX15	TSS20582	chr11:64781584-64808044			8.77804	8.0677	10.7396	10.6087	16.7106	27.3519	23.1426	13.9079	18.1186	12.9216	36.4761	32.365						0.00390353	TRUE
TMEM64	TSS6002	chr8:91634222-91658133			1.22681	1.62519	1.16251	4.14107	2.40593	2.5377	4.57053	3.14131	2.15823	1.18068	3.43925	1.79957						0.00395163	TRUE
NEFM	TSS14249,TSS3556	chr8:24771273-24776606			0.832789	0.824677	0	10.4182	1.89223	2.50977	4.50537	3.59976	2.9966	1.32642	8.14061	5.72839						0.00399382	TRUE
LAMP1	TSS11718	chr13:113951468-113977741			24.0928	22.1948	17.1865	49.835	50.8086	27.658	84.8195	28.3921	38.4481	25.1938	58.6726	54.3233						0.0040127	TRUE
PRDX3	TSS26949	chr10:120927214-120938345			17.4751	20.8728	20.1497	53.0463	24.7594	23.4552	39.8043	42.2089	32.514	25.7088	41.4323	20.9496						0.00435758	TRUE
RNF26	TSS13838	chr11:119205209-119208024			0.861368	0.631474	0.512567	1.48369	3.8808	2.72003	4.04307	0.968567	3.01032	1.96108	1.41012	6.30415						0.00437505	TRUE
TRAPPC5	TSS10984	chr19:7745706-7747748			9.15157	7.44328	10.3146	14.1079	14.111	19.2909	17.1284	12.4704	13.07	7.49638	17.4355	13.9594						0.00441317	TRUE
PRSS54	TSS29900	chr16:58313900-58328951			0	0	0	1.30649	0.510111	0.512616	0.610936	0.656092	0.575815	0.0902375	0.237279	0						0.00451115	TRUE
METRN	TSS1082	chr16:765172-767480			0.175482	0.515837	0.219878	2.71662	1.95946	1.3722	1.66416	1.53096	1.62627	0.16004	1.69376	0						0.00458192	TRUE
CENPM	TSS26398,TSS7434	chr22:42334740-42343148			0	0	0	1.07313	0.829783	1.19097	0	0.547129	0.491409	0.440651	0	0.349383						0.00460923	TRUE
PDZD11	TSS6107	chrX:69506210-69509798			4.51674	4.64455	4.90198	14.6224	6.46473	12.4726	10.7923	6.62949	11.0014	3.98071	15.9477	7.44219						0.00461495	TRUE
CHADL	TSS26212	chr22:41625513-41636935			0.20653	0.403818	0.315491	1.66106	0.797613	0.558356	0.282813	1.0495	1.2827	0.564302	1.90783	0.909952						0.00462881	TRUE
ZNF524	TSS3938	chr19:56111729-56114504			0.861664	1.01309	0.863662	3.42928	5.25467	2.18113	3.90767	2.82926	2.59567	1.72877	3.57516	0						0.00463375	TRUE
HOXD8	TSS24437,TSS9584	chr2:176994421-176997423			0	0	0	0	0.773637	0.961021	0.557276	1.61255	0.931828	1.33477	0.322101	0						0.00473981	TRUE
GPN3	TSS11586,TSS22776	chr12:110890290-110906526			1.72842	2.6282	0	8.43023	10.547	6.03966	6.30085	5.17039	5.87868	6.1886	4.3875	1.62875						0.00477371	TRUE
IRF2BP1	TSS1925	chr19:46386865-46389376			1.52873	2.34372	2.83711	8.68837	5.21816	7.76256	6.19468	5.01444	6.87796	2.34164	12.8498	2.64055						0.00478389	TRUE
ATMIN	TSS58	chr16:81069457-81080951			3.40076	2.64425	3.88586	7.21226	5.96959	5.06278	8.1305	4.50015	4.65504	2.55891	8.11526	7.80648						0.00479824	TRUE
TTC1	TSS2025	chr5:159436179-159492550			9.83194	11.4534	11.8142	30.0485	11.2561	23.5275	21.6957	17.7549	21.1548	12.7853	33.3282	41.9314						0.00482306	TRUE
TYRO3	TSS25286	chr15:41851219-41871536			2.61415	2.76362	2.31959	6.75463	10.0202	5.3429	4.01039	6.67506	6.2961	2.41911	13.8085	13.2522						0.00487058	TRUE
AKR7A3	TSS8100	chr1:19609056-19615280			169.028	170.277	146.312	51.1957	232.154	61.3223	70.1963	81.4509	110.227	65.5728	37.1311	65.6684						0.0049104	TRUE
PPA2	TSS20039	chr4:106290233-106395227			8.85755	8.32311	6.66651	17.5862	20.262	14.5173	20.1735	19.9424	13.4336	8.56331	29.7339	6.9131						0.00492606	TRUE
TRUB2	TSS10812	chr9:131071395-131084697			7.02945	8.63229	12.5304	24.2191	15.0341	19.3777	16.0991	15.8029	16.6212	10.9501	28.4305	27.3974						0.00494945	TRUE
HMGN4	TSS22359	chr6:26538571-26547164			0.542264	0.928154	0.414387	1.58855	0.892129	2.77101	0.334398	1.3345	3.0489	2.38772	3.50482	3.78011						0.00497323	TRUE
ZBTB33	TSS26689,TSS7813	chrX:119384606-119392251			0.937941	0.639792	0.471203	1.69791	2.08122	3.58877	4.79058	2.21138	3.50908	1.44272	3.06488	0						0.00500152	TRUE
CD82	TSS14567	chr11:44587140-44641315			6.40485	6.90896	6.81039	37.1032	17.5949	69.221	28.6294	20.1953	39.4568	11.3805	42.3301	9.86415						0.00510719	TRUE
ZNF428	TSS20773	chr19:44111375-44124014			1.19131	1.84655	1.04936	5.25182	2.50046	3.68173	5.01372	2.7064	3.53428	0.603269	7.50752	7.20174						0.00516919	TRUE
KLHDC3	TSS9196	chr6:42981840-42989036			10.6354	11.5825	10.8806	36.492	27.0846	31.2277	25.6898	18.3895	34.8705	15.8542	44.8906	4.35389						0.00523787	TRUE
FAM106A	TSS9295	chr17:18427879-18430160			0.0770293	0	0	0.225424	3.88408	1.07994	2.88043	1.73665	3.78687	0.841955	3.64647	0						0.00523803	TRUE
ZNF639	TSS27655	chr3:179041550-179053320			0.973313	1.42695	0.882309	6.0227	2.65311	2.23496	2.91537	3.4585	1.66777	0.834193	3.55248	5.29943						0.00527512	TRUE
MRPL51	TSS25743	chr12:6601315-6602471			18.3742	22.884	23.0994	26.2032	41.8166	41.3663	34.3913	24.3815	27.333	25.4712	48.0226	28.5449						0.00540517	TRUE
EFCAB5	TSS2537,TSS3495	chr17:28256873-28435470			0.045552	0	0	0.398996	0.488638	0.537651	0.0560994	0.392717	0.306526	0.0414751	0.99915	1.12995						0.0054101	TRUE
P2RX4	TSS9481	chr12:121647663-121671909			8.61521	7.18012	12.8793	21.215	23.3738	10.4973	25.8464	12.2497	27.5337	14.8737	19.8497	21.1887						0.00544956	TRUE
ACP1	TSS12218	chr2:264868-278282			14.0447	11.6016	14.1265	40.0032	32.61	45.729	26.1964	39.4871	20.138	10.6206	67.8275	24.8097						0.0055214	TRUE
LBR	TSS19476,TSS29834	chr1:225589203-225616557			6.73267	8.44265	6.58996	19.3287	10.961	16.2365	15.7028	11.5974	21.3657	8.34485	26.7613	7.31876						0.00553667	TRUE
PLAA	TSS14199	chr9:26903367-26947468			1.73728	2.04657	2.09865	9.16605	5.77228	5.05714	6.32703	6.73805	5.64259	2.94604	11.9243	0.676171						0.0055435	TRUE
LOC441454	TSS16213	chr9:99671356-99672737			0.133888	0.909715	0.0104097	3.83698	1.93529	1.5428	0.534457	3.38647	4.35168	2.48539	3.11362	0						0.00559969	TRUE
PSMA2	TSS980	chr7:42956461-42971805			19.9314	26.8708	23.8985	28.4444	44.5587	56.8648	53.8156	43.3506	25.6208	29.134	50.6386	26.4602						0.0056234	TRUE
TCEB2	TSS10319	chr16:2821414-2827297			29.7298	21.9382	24.2234	36.7226	47.7747	71.251	54.6073	46.219	42.636	31.9323	105.855	105.696						0.00563282	TRUE
TMEM208	TSS20007	chr16:67261015-67263182			5.93837	4.37173	5.18632	11.4935	8.76556	14.2434	14.1992	13.0858	11.9156	3.30004	9.54412	4.66275						0.00570533	TRUE
SATL1	TSS4549	chrX:84347291-84363974			0	0	0	0	0.704	0.393582	0.943898	0.584231	0.190908	0.448292	1.09869	0						0.00572595	TRUE
ITM2B	TSS16196	chr13:48807273-48836232			122.368	114.424	100.06	208.733	196.949	190.441	331.491	190.339	195.42	162.082	213.823	70.547						0.00573011	TRUE
RNF139	TSS8759	chr8:125487007-125500859			1.24367	1.8611	2.827	10.7841	5.06918	3.9101	7.14858	4.75874	3.26135	1.36838	6.84756	9.50897						0.00573774	TRUE
NANP	TSS2435	chr20:25593572-25604648			0.0897628	0.230239	0.130814	0.491329	0.404362	0.781435	0.405296	0.614431	1.20352	0.449505	0.8844	0						0.00575325	TRUE
SPDL1	TSS28874	chr5:169010637-169031781			0.65161	0.621056	0.624326	6.71576	2.71215	3.14584	0.829725	1.62195	2.9599	1.899	3.76595	1.50743						0.00576081	TRUE
FANCI	TSS26854	chr15:89787193-89860362			0.851921	1.51232	1.63451	20.0879	5.89289	10.7116	3.69353	6.86892	14.6453	4.48547	14.9635	1.10275						0.00578009	TRUE
MRPL21	TSS23	chr11:68658745-68671303			15.2768	15.503	18.6886	15.8481	29.6575	41.9482	29.3592	26.3022	24.2664	21.0141	41.7918	20.531						0.00578593	TRUE
ATPIF1	TSS25649	chr1:28562601-28564616			24.8356	44.789	34.6527	108.124	85.0811	87.4982	91.0938	86.5717	110.867	43.5951	265.551	199.586						0.00587194	TRUE
TOP2A	TSS15648	chr17:38544772-38574202			0.350358	0.385011	0.352418	2.17083	3.54446	4.92233	0.443183	0.34	2.86157	1.86045	2.40451	1.15928						0.00593656	TRUE
COPS6	TSS27788	chr7:99686582-99689822			13.4394	18.4051	23.2368	48.9804	30.5682	36.4593	43.0895	22.5835	27.1569	20.9655	56.8159	36.6488						0.00599138	TRUE
C17orf53	TSS7523	chr17:42219273-42239844			0	0	0	0.279444	0.628897	0.164369	0.235564	0.0971	0.890713	0.0580339	0.639096	1.05304						0.00600386	TRUE
CYP51A1	TSS11695,TSS638	chr7:91741462-91764059			5.41247	5.2242	5.24698	23.2053	12.6283	10.1189	24.4164	15.0955	13.8034	6.73405	19.6796	2.72506						0.00602117	TRUE
RPUSD2	TSS6351	chr15:40861536-40866661			0.389313	0.499844	0	1.28373	1.21144	2.05067	2.08117	1.53724	0.792272	0.177351	1.58534	0.481959						0.00605093	TRUE
SPTAN1	TSS2315	chr9:131314836-131395944			52.9009	55.714	0	267.798	84.7327	173.266	77.4556	95.3498	206.505	58.9322	383.781	294.756						0.00605631	TRUE
NGFRAP1	TSS5512,TSS8319	chrX:102631267-102633001			38.7292	26.2313	28.058	67.9315	48.4741	59.5261	50.3768	35.3168	48.9405	37.9242	66.5812	63.2832						0.00610525	TRUE
EPT1	TSS14106	chr2:26568953-26618759			0.696644	0.660348	1.0914	1.74631	3.31341	1.61676	2.80672	2.02652	1.69813	0.913838	4.60015	1.39024						0.00617583	TRUE
PIGB	TSS1404	chr15:55611132-55647846			0.561459	1.76475	0.300824	5.45874	4.16495	2.33848	3.98854	2.57049	5.78779	1.31511	4.71886	1.32471						0.00619424	TRUE
DYNLL2	TSS25256	chr17:56160779-56167618			5.88048	8.19232	5.15598	23.7848	10.5097	10.9359	19.5576	8.82327	9.06114	8.53101	26.4458	18.6065						0.00620977	TRUE
KDM4D	TSS21706	chr11:94706844-94732676			0	0	0	0	0.249244	0.192544	0.190837	0.235915	0	0.105797	0.249547	0						0.00621696	TRUE
SLC25A18	TSS1782	chr22:18043182-18073647			0	0	0	0.372429	0	0.594809	0.305923	0.60411	0	0	0.405739	0.560075						0.00623984	TRUE
POLR2C	TSS5606	chr16:57496550-57505921			13.1211	9.18934	11.6039	33.0009	27.9028	29.1799	24.0365	23.0986	20.9203	11.4115	33.4368	5.08603						0.0062497	TRUE
TMEM187	TSS2602	chrX:153237990-153248646			0.759146	1.98961	1.62806	5.01073	5.53957	3.33073	4.46127	2.93148	2.64695	3.75523	1.50828	8.94716						0.00629832	TRUE
CEPT1	TSS18644,TSS22185	chr1:111682248-111727724			4.93409	6.36178	7.95927	24.4589	9.87008	19.3832	13.5073	14.1278	14.4497	6.3067	15.5298	6.44053						0.00632977	TRUE
PARP1	TSS22172	chr1:226548391-226595801			45.7722	40.5826	41.7418	60.1945	51.8042	92.6938	73.2017	52.0786	68.8548	35.2207	80.5929	101.676						0.00634003	TRUE
PIGW	TSS23311	chr17:34891402-34895150			0.311944	0.400344	0.22748	1.36944	2.27575	1.78405	1.73056	0.634603	1.0893	0.426212	2.01387	0						0.00634408	TRUE
RPP30	TSS24373	chr10:92631708-92668312			0.37249	0.556855	0.838111	3.19432	3.29251	6.41493	3.82823	3.14377	1.86049	2.13836	10.8268	2.09209						0.00636888	TRUE
AP5S1	TSS28277	chr20:3801170-3805954			0.575393	0.633202	0.785475	0.653975	1.00933	1.55958	1.01946	0.909535	2.48745	1.71657	1.28286	2.29131						0.00640189	TRUE
DNLZ	TSS16497	chr9:139256351-139258263			1.67591	0.823128	0.818681	4.36019	2.7621	3.46715	4.62467	1.59263	2.25415	2.29635	3.54032	0.915837						0.00643765	TRUE
UBB	TSS1147	chr17:16284366-16286054			1882.64	1971.56	1696.71	2409.09	1813.16	1920.57	2789.13	2788.5	2920.58	3026.88	2695.82	4319.99						0.0064706	TRUE
GRN	TSS19306	chr17:42422490-42430470			34.8843	30.3297	32.6262	100.632	73.1831	117.817	119.276	56.8569	90.2613	41.8341	111.293	5.91323						0.006507	TRUE
SSBP1	TSS29150,TSS329	chr7:141438120-141450288			14.0606	12.9815	15.5995	38.2326	23.1259	29.2158	20.5121	15.1102	26.0649	14.4316	47.5295	30.5314						0.00661612	TRUE
NOSIP	TSS20153	chr19:50058724-50083829			28.5534	24.8356	27.9774	48.9104	59.9467	38.4643	57.9404	44.1124	29.6015	29.0263	80.1685	92.1141						0.00662729	TRUE
C17orf76-AS1	TSS29984	chr17:16342300-16373962			118.692	102.036	107.525	173.194	166.949	190.737	163.699	162.601	170.423	86.5955	270.973	132.797						0.00662882	TRUE
TSSK4	TSS16567	chr14:24674925-24677454			0	0.317888	0	1.59171	0.90534	1.82607	0.475457	1.5101	1.33931	0.13151	0.694349	0						0.00664236	TRUE
HMMR	TSS25229	chr5:162887516-162918953			0.118532	0.0868922	0	0.779454	0.668591	0.982396	0.414083	0.120364	0.345258	0.25336	0.537588	0						0.0066487	TRUE
SLC52A2	TSS22029,TSS28691,TSS3053	chr8:145582216-145584948			2.42846	2.89551	2.5735	9.79018	5.73302	8.97381	8.00461	5.20896	6.47062	3.50344	6.4498	0.500869						0.00666026	TRUE
PXMP4	TSS29157	chr20:32290549-32308136			0.243493	0.279514	0.183236	0.64659	0.352522	0.501919	0.869025	0.820186	0.69134	0.565356	1.06184	0						0.00666141	TRUE
PTP4A2	TSS11641,TSS23094	chr1:32372021-32403988			7.88808	7.3591	6.9473	11.0751	14.0239	16.0812	16.6449	9.31191	10.1555	7.07189	16.008	7.42072						0.0066822	TRUE
ERCC6L	TSS7267	chrX:71424506-71458858			0.121064	0.0887129	0.134409	0.706593	0.415504	0.964459	0.496857	0.306795	0.423538	0.477627	1.24999	0						0.00671628	TRUE
PODXL2	TSS12285	chr3:127348001-127391653			1.83397	1.63742	2.35923	15.0543	8.89702	5.00246	6.78328	4.21829	8.07416	3.26848	2.05946	14.355						0.00674031	TRUE
PIGV	TSS12811,TSS24650	chr1:27114453-27124894			2.25691	2.24219	1.36502	3.19483	3.99894	3.62473	6.28164	2.55364	5.50968	2.98397	10.3353	5.65278						0.0068152	TRUE
ROPN1	TSS6018	chr3:123687878-123710199			0	0	0	0.671113	0	0.387401	0.297933	0.489431	0.602786	0.0790827	0.899584	0						0.00690983	TRUE
GGPS1	TSS26009,TSS4527	chr1:235491752-235507844			0.379284	0.648859	1.13235	3.74236	2.63124	3.44749	1.92145	1.05957	1.47277	0.46056	3.70158	1.88041						0.00705073	TRUE
HIST1H1E	TSS4220	chr6:26156558-26157343			185.437	185.957	111.737	297.985	306.759	286.118	253.243	194.041	257.843	225.501	513.969	442.42						0.00707429	TRUE
MEX3C	TSS10429	chr18:48700919-48724051			0.861289	1.32239	2.10031	3.86015	3.09682	3.37816	3.06355	2.82722	4.6392	1.56831	5.29695	2.98439						0.00719088	TRUE
APOE	TSS9139	chr19:45409038-45412650			8.33647	8.12658	8.70149	60.2029	16.1092	101.577	18.4988	35.4923	53.8978	13.8872	72.5461	25.8784						0.00720772	TRUE
SLC29A3	TSS2782	chr10:73079009-73123147			1.56934	3.02359	2.55665	6.53463	9.59096	8.78584	6.89455	5.29573	10.7834	4.16899	16.6747	0.900748						0.00726131	TRUE
ANAPC11	TSS4647,TSS5805	chr17:79849598-79858363			2.67704	3.63784	1.50065	13.4203	7.79182	11.2184	9.05468	9.2771	7.74206	2.16042	18.2912	1.26149						0.00726841	TRUE
HPS3	TSS14991	chr3:148847370-148891305			3.08279	2.8724	4.15125	12.4928	4.26149	8.35251	5.68515	4.41638	8.74437	3.81144	15.0503	9.44207						0.00735033	TRUE
NUP62	TSS24499,TSS25834,TSS28839,TSS5513	chr19:50410083-50432988			10.5425	7.32416	13.5658	36.6911	15.0869	27.4023	21.3179	20.7402	25.9999	11.5094	37.6899	61.7871						0.00738068	TRUE
SERTAD4	TSS10749	chr1:210406194-210416440			0.0884191	0	0	1.16542	0.303579	0.914376	0.472522	0.360096	1.02866	0.322197	1.86227	0						0.00741365	TRUE
JAM2	TSS3708	chr21:27011593-27089874			4.01672	2.19167	2.49029	10.1911	7.69087	9.29254	3.43651	4.67278	11.0152	5.81822	1.84562	7.98738						0.00743686	TRUE
MTHFD1	TSS10165	chr14:64854758-64926725			25.235	27.5244	31.7737	73.9849	38.2564	44.9155	48.1084	43.2909	57.6704	36.8184	59.9427	19.4641						0.00753623	TRUE
NNT	TSS6643,TSS6997	chr5:43602790-43705668			8.41305	8.95193	6.50433	27.5723	15.6087	13.4265	17.71	15.8815	16.2272	9.31706	18.269	4.87936						0.00758277	TRUE
THEM6	TSS11683	chr8:143808620-143818350			0.232957	0.398628	0.226504	0.681773	1.76615	0.888176	1.72313	0.552883	1.35582	0.848771	0.816927	0						0.00761978	TRUE
VKORC1	TSS7243	chr16:31102174-31106276			40.9934	30.3196	30.8893	58.0305	109.21	91.4998	103.449	59.6138	50.5907	34.6716	54.8079	40.1449						0.00766534	TRUE
FIGNL1	TSS5221	chr7:50511831-50518088			0.24251	0.391183	0	1.2753	1.0831	1.42916	0.737372	0.911048	1.69759	0.132488	1.4818	0						0.00769842	TRUE
COX4I1	TSS8490	chr16:85833172-85840607			71.2369	66.7624	61.3594	103.599	123.715	168.542	145.694	112.568	119.799	64.1267	216.644	60.7263						0.00775869	TRUE
DDX28	TSS29696	chr16:68055176-68057770			0.268466	0.295257	0	0.883194	0.777599	1.55858	1.32338	1.29582	1.3288	0.183379	0.513016	0						0.00777392	TRUE
TMEM209	TSS19701	chr7:129804554-129845338			4.9216	3.67775	4.68149	13.1031	7.18344	5.80561	10.4982	6.58318	7.08699	4.34944	10.7919	16.8328						0.00778546	TRUE
PRDX5	TSS19594	chr11:64085559-64089295			55.4444	55.9025	57.8518	129.103	128.584	155.578	150.77	100.251	105.909	67.9549	308.348	96.7606						0.0077861	TRUE
SDHAF1	TSS23112	chr19:36486089-36487220			0.168421	0.123752	0	2.23362	1.22957	1.81749	0.347132	1.12289	0.975861	0	1.29962	0						0.00781287	TRUE
TCTN1	TSS16506,TSS4586	chr12:111051831-111086935			9.27899	11.2622	9.46082	39.7146	26.8625	19.583	26.8686	24.3878	32.2018	15.2471	62.1516	8.21122						0.00781651	TRUE
DDX60	TSS19363	chr4:169137441-169239958			1.9055	2.52887	4.12637	15.5187	3.37625	6.38946	5.38122	6.48688	7.70171	3.92162	13.6485	9.18391						0.00790019	TRUE
EIF2AK1	TSS8068	chr7:6061877-6098860			12.4092	11.0391	14.7511	25.4021	26.0438	18.98	28.5726	20.0501	22.9181	15.8178	36.1529	7.72163						0.00796233	TRUE
OCIAD2	TSS25911	chr4:48887404-48908815			15.1788	16.367	19.1755	62.8048	35.3945	21.7947	45.4123	24.2802	35.012	20.2571	68.9556	25.9333						0.00800175	TRUE
GHRLOS	TSS18579	chr3:10322635-10335133			0.114048	0.167412	0.0475642	2.0084	0.391681	0.802293	0.140783	0.582007	0.855695	0.415745	0.820912	0.564468						0.00802592	TRUE
GRHPR	TSS18193	chr9:37422706-37436986			30.7244	35.5275	46.6033	91.3305	72.1684	78.3259	56.7109	44.4743	63.8573	43.6827	142.091	73.1757						0.00804083	TRUE
SCYL2	TSS22303	chr12:100661548-100733914			5.01982	6.18325	8.13662	22.0794	15.8254	12.7275	19.4826	13.6579	15.9378	5.83554	22.3716	2.66803						0.00808229	TRUE
OR10G8	TSS18620	chr11:123900329-123901265			0	0	0.352533	1.28579	2.62664	0.23631	3.65563	3.79952	3.16965	3.07793	0	0						0.00808251	TRUE
BSG	TSS23596,TSS4232	chr19:571276-583493			20.997	21.0989	17.741	42.7381	36.9376	38.0952	55.768	30.8041	32.3117	19.1317	37.2617	14.6798						0.00812751	TRUE
ERVMER34-1	TSS22206	chr4:53609683-53617807			0	0.0442601	0	0.132343	0.28502	0.133467	0.520813	0.306623	0.562803	0.329949	0	0						0.00819059	TRUE
CDH12	TSS6764	chr5:21750972-22853731			0.0390235	0.428921	0	3.67229	2.48052	1.73355	2.0329	1.93276	2.70027	0.72832	6.96345	0						0.00823786	TRUE
RSG1	TSS23766	chr1:16558181-16563659			0.70049	0.599828	0.24347	2.57029	1.30303	2.16169	1.15297	1.60892	1.22072	1.06395	2.35339	0						0.00823915	TRUE
PCYOX1	TSS17128	chr2:70485230-70508317			2.59803	2.70604	1.22474	5.0662	6.27079	3.35783	6.33558	5.78575	5.51429	3.21991	8.94235	1.34634						0.00825219	TRUE
HIST2H2AB	TSS23229	chr1:149859018-149859466			3.41902	5.91195	0	5.18607	12.7692	16.9636	10.0057	6.37057	12.2959	9.4034	16.8198	30.7353						0.0082666	TRUE
CHST14	TSS9323	chr15:40763159-40765357			1.36287	2.7634	1.70383	2.99203	7.2593	10.7399	6.49055	4.7714	10.357	4.01643	7.43908	0						0.00834962	TRUE
FTSJD1	TSS19325,TSS22361	chr16:71316202-71323509			0.422328	0.626647	0.404432	1.57163	1.81191	1.80165	1.69875	1.99105	1.92061	0.692133	3.92531	0						0.00840858	TRUE
TSPAN3	TSS13329	chr15:77336359-77363570			8.3128	8.62094	9.17016	20.2361	13.2815	17.1585	29.2693	14.6886	20.4705	10.5094	24.0477	4.89968						0.0084529	TRUE
F8	TSS9101,TSS9636	chrX:154064063-154250998			0.404756	1.16153	1.53876	15.1607	10.8112	3.2638	3.85537	9.19399	1.97621	6.39662	3.94661	1.91825						0.0085816	TRUE
TMCO3	TSS19779	chr13:114145307-114204544			9.88092	7.52933	12.9968	29.9855	21.0541	13.4227	32.6079	20.7403	19.3849	5.38848	27.6	16.6094						0.00861066	TRUE
FBXO27	TSS5404	chr19:39514662-39523198			0.317382	0.277077	0	4.14602	0.778278	1.11704	0.900476	0.730057	1.93974	0.27532	2.67355	1.74756						0.00863735	TRUE
CCDC71	TSS1004	chr3:49199967-49203785			3.46223	2.61277	2.06205	9.13422	6.96306	8.99639	6.46804	4.63743	13.6879	3.06435	8.05759	1.46946						0.00866595	TRUE
RAB22A	TSS16905	chr20:56884770-56942563			0.326904	0.563388	0.0720179	1.59676	1.32799	1.10083	1.54571	1.26455	1.98665	0.367557	2.83519	0						0.00868185	TRUE
WDR65	TSS8839	chr1:43638000-43720029			0	0.239052	0.152797	0.373462	0.780533	0.0627564	0.468605	0.72346	0.570629	0.222756	1.30486	1.14645						0.00873607	TRUE
CTSO	TSS26188	chr4:156845269-156875048			1.29594	1.33865	1.54574	4.648	2.2495	4.03553	2.90292	3.71439	4.94144	2.7358	6.55191	0						0.00876302	TRUE
ESM1	TSS22830	chr5:54273694-54281414			0	0	0	0.201806	0.617972	0.344003	0.0377596	0.344845	0	0.231482	0.307866	0						0.00879119	TRUE
GADD45GIP1	TSS24597	chr19:13064969-13068068			9.23102	18.7935	11.5927	27.2213	18.0868	34.6862	25.6083	28.3987	32.5563	22.8079	36.1622	36.5337						0.00880894	TRUE
ZNF385C	TSS14720	chr17:40177593-40190044			0	0.147507	0.0558753	0.735389	0.374092	0.222469	0.688695	0.204434	0.859112	0.183228	1.73	1.5513						0.00882457	TRUE
PPA1	TSS4155	chr10:71962585-71993190			57.5519	63.7129	36.2077	100.749	110.337	106.613	121.996	134.416	77.0746	61.2103	70.0526	83.2897						0.0088851	TRUE
CIRBP	TSS3698	chr19:1269266-1274809			102.107	107.505	177.103	490.529	289.15	241.057	185.051	199.031	295.565	114.563	573.121	385.096						0.00894594	TRUE
TMEM229B	TSS18845	chr14:67936982-67982021			0.250745	0.153121	0	0.0914773	0.591655	0.906706	1.20064	0.305044	1.31573	0.913165	1.29465	0						0.00896875	TRUE
TXNDC9	TSS2393	chr2:99935486-99952860			3.57925	4.11594	1.99059	16.5511	2.04866	9.81065	5.59718	8.52745	9.28564	4.1318	19.13	11.6105						0.0090952	TRUE
CORO1B	TSS29908,TSS962	chr11:67205517-67211292			5.22897	6.165	8.17404	19.4942	12.0228	13.294	8.13905	8.79801	13.6843	7.31594	28.4404	23.1223						0.00915302	TRUE
EIF3CL	TSS25054	chr16:28722784-28747053			2.05362	1.89836	0.00533873	21.891	12.0983	4.75256	9.33274	6.27039	17.7742	2.56387	9.76204	0.0201643						0.00916562	TRUE
DNAL1	TSS13909	chr14:74111577-74170431			0.360759	0.228156	0.211198	3.24036	0.516327	0.987209	0.383737	0.71055	1.61799	0.728512	1.7827	2.58456						0.00921802	TRUE
TMEM45B	TSS2214	chr11:129685740-129729898			0.0798161	0.0585365	0	0	1.02758	1.14876	0.885643	0.527805	3.06559	0.218113	1.29797	1.31825						0.00921816	TRUE
MBTPS2	TSS25381	chrX:21857655-21903541			4.71412	2.60434	4.62594	8.75996	7.81662	7.46771	10.7166	6.90044	10.4727	2.89522	6.41672	7.1163						0.00923776	TRUE
CCDC6	TSS13497	chr10:61548505-61666414			8.04085	7.49534	9.92037	16.6381	12.3631	12.0462	18.007	10.1265	13.283	6.82115	24.9966	18.7389						0.00924903	TRUE
EIF3CL	TSS3427	chr16:28390899-28415162			2.01631	1.85822	0.00510375	21.4372	11.795	4.63039	9.19911	6.14596	17.0849	2.46427	9.36421	0.0165445						0.00927757	TRUE
TP53RK	TSS6491	chr20:45313003-45318276			1.27088	0.521629	0.529243	2.00434	1.67943	1.68386	2.69232	1.83107	1.24427	1.57381	5.28621	4.53826						0.00929466	TRUE
RAB25	TSS9407	chr1:156030965-156040295			10.0783	6.36709	7.53276	37.5428	12.9851	5.00432	23.2572	13.8849	21.9149	13.7067	19.8844	38.1309						0.00936	TRUE
GEN1	TSS10424,TSS8152	chr2:17935176-17966632			0.457616	0.558914	0.224073	2.76628	1.10856	1.45871	0.960718	1.85323	3.14126	0.220527	4.31768	1.06892						0.00936687	TRUE
NSMCE1	TSS16664	chr16:27236314-27280113			9.42914	9.99551	19.3909	31.695	31.3853	32.3599	31.8566	21.508	19.7398	15.5462	54.0234	31.0405						0.00955379	TRUE
C17orf96	TSS22270	chr17:36827958-36831187			0	0	0	0.116601	0.296856	0.391846	0.152966	0.297069	0.124051	0.0484631	0	0						0.00956442	TRUE
HIST1H2AB	TSS10144	chr6:26033319-26033796			0	0.383093	0	0	4.23536	11.3488	3.23943	4.38729	2.35731	8.5341	11.0647	0						0.00959253	TRUE
KIF20B	TSS22161	chr10:91461366-91534700			0.0796544	0.389012	0.707245	3.91851	1.15036	2.16452	1.35058	0.282243	1.82806	0.870092	4.70084	4.96425						0.00961158	TRUE
BLM	TSS3739	chr15:91260578-91358686			0.0373879	0	0	2.29074	1.86059	2.50126	0.0460281	0.359939	0.784915	0.476533	1.92369	0						0.00962122	TRUE
ZNF157	TSS1574	chrX:47229998-47273098			0	0	0	0.936852	0.0457002	0.945338	0.924076	0.760078	1.98009	0	0.850843	0						0.00969735	TRUE
RNF113B	TSS19391	chr13:98828038-98829521			0.402655	0.492742	0	2.07122	1.67109	0.497843	1.21577	2.33298	3.58336	0.734058	1.87118	0						0.00970288	TRUE
CYB5D2	TSS22556,TSS26237	chr17:4046461-4060995			1.19213	2.20695	5.97912	26.7296	10.3417	6.21067	7.6278	7.66269	10.2538	6.90405	14.2899	26.739						0.00971962	TRUE
TXN	TSS9511	chr9:113006091-113018920			46.2276	44.0894	54.2291	46.7177	50.4493	95.2585	81.7452	73.3297	106.545	47.8849	129.964	102.93						0.0097489	TRUE
KLHDC8B	TSS568	chr3:49209017-49213919			0.537208	0.985162	0.821031	4.52421	1.69076	2.11659	1.65635	1.50429	2.60396	1.06037	4.84349	6.80006						0.00977561	TRUE
LSM7	TSS2649	chr19:2321519-2328614			6.83237	9.7653	7.84935	27.7663	14.7064	42.2447	27.1217	21.5966	34.8629	10.4236	23.6672	0						0.00982279	TRUE
BRI3BP	TSS25174	chr12:125478193-125510349			0.147032	1.51181	0	4.54239	2.02021	7.20759	4.84518	2.37061	4.09355	1.20641	2.90151	0.484586						0.00989858	TRUE
TIMMDC1	TSS17231	chr3:119217367-119243125			6.50122	6.4456	6.1363	15.5651	11.9462	11.3588	15.2517	9.71958	10.7346	5.92451	27.4185	10.5369						0.00993427	TRUE
TAPBPL	TSS7769	chr12:6561176-6571488			4.63243	4.26649	5.54731	20.802	9.26454	21.3886	5.59336	10.597	12.2632	3.14303	30.1764	27.8189						0.00996652	TRUE
H2AFV	TSS9347	chr7:44866487-44887725			14.1142	8.62893	12.3708	33.276	18.4907	22.9384	20.289	21.1473	19.0943	10.3737	39.8332	16.3552						0.0100972	TRUE
MBNL3	TSS11897,TSS23084,TSS26609,TSS2694	chrX:131503342-131623996			0.331248	0.504033	0.152915	2.3289	0.901926	0.930237	1.64623	0.520258	0.84031	0.468324	1.83517	0.486636						0.0101093	TRUE
ZNF19	TSS29362	chr16:71507975-71523254			1.96052	0.463651	1.02742	6.79439	2.03525	2.09726	2.07804	3.08358	5.08302	1.38228	6.73499	4.80746						0.0101431	TRUE
CERS5	TSS29221	chr12:50523580-50561097			0.824811	1.47904	2.5213	9.86736	4.05129	4.9433	4.82284	3.17347	6.71601	3.67365	11.1899	0.605213						0.0101664	TRUE
F2R	TSS11454	chr5:76011867-76031595			0.536953	0.196751	1.28556	1.76343	2.97559	6.78119	3.78357	3.49393	5.21693	1.54815	9.15143	0						0.0102088	TRUE
SLC35A3	TSS17603,TSS26232	chr1:100435344-100492534			0.800629	1.19379	1.1518	6.88253	4.38453	1.22965	3.17868	2.31104	2.02656	0.735212	3.15326	4.75085						0.0102774	TRUE
GAREM	TSS6110	chr18:29843483-30050447			3.13466	2.00104	0	14.8489	23.4492	5.62236	3.8577	12.4872	9.83764	2.11851	7.03013	4.99089						0.0103027	TRUE
ATP1A3	TSS1540,TSS29633	chr19:42470733-42498428			0.296415	0.181038	0	2.81334	0.317944	3.09484	1.70371	0.551325	2.47624	0.314883	2.47378	0						0.0103875	TRUE
CDKN2AIPNL	TSS2981	chr5:133737755-133747598			1.04619	1.09772	0.187152	1.64933	4.55631	1.05479	3.07842	2.52499	1.90691	2.58891	1.29512	2.21639						0.0104275	TRUE
PACSIN1	TSS15298,TSS608	chr6:34433837-34503000			0.158021	0.492732	0	3.88406	6.17559	1.68196	0.308434	0.902189	0.183972	1.80083	3.78915	2.87872						0.0104548	TRUE
LAMTOR5	TSS22307	chr1:110943876-110950546			5.70896	7.17676	7.26336	16.3873	13.7983	22.0964	19.3634	16.3308	19.78	7.16473	28.1762	0						0.0104757	TRUE
HIST1H4C	TSS23670	chr6:26104175-26104565			74.9763	78.0181	53.3261	65.5854	141.729	111.027	129.613	98.9297	82.107	110.194	125.536	108.073						0.0105288	TRUE
SIAE	TSS18675,TSS19304	chr11:124505684-124546199			13.2011	12.1621	8.37167	19.8117	17.6818	8.67361	28.4989	19.8357	28.0581	16.2455	27.7347	13.1694						0.0105925	TRUE
MCM2	TSS6828	chr3:127317199-127341278			1.07995	0.75559	2.04428	6.23616	4.67594	5.23893	1.87432	0.921344	2.40343	1.51982	6.50891	5.60029						0.0105966	TRUE
SET	TSS14527,TSS27878,TSS28172,TSS5052	chr9:131445933-131458675			43.1962	35.5882	50.8477	68.4571	71.9488	99.6623	61.2746	50.1776	79.9817	36.1705	140.536	113.663						0.0106283	TRUE
CUL5	TSS7678	chr11:107879407-107978488			2.59609	2.49729	2.06274	15.0784	5.70314	4.13093	6.03464	6.51727	6.6405	0.739977	9.62205	5.94421						0.0106326	TRUE
CCDC28B	TSS2217	chr1:32666201-32670991			0.22823	0.335823	0	1.52043	1.47087	2.47682	0.18855	0.823923	1.31854	0.833141	3.09942	0						0.0106486	TRUE
COX6A1	TSS25609	chr12:120875892-120878545			126.106	126.599	167.837	151.168	338.652	311.535	310.774	195.94	218.774	194.666	394.112	114.995						0.0106664	TRUE
GLO1	TSS18253	chr6:38643701-38670952			4.85161	5.14733	6.64407	12.1788	24.3167	18.6196	15.7764	9.61318	18.3457	10.3389	31.7614	0						0.0106832	TRUE
ITGAE	TSS12339	chr17:3617918-3704537			0.0882583	0.355733	0.955454	4.15437	1.06022	1.54198	0.869439	1.18581	3.24145	0.522325	4.6912	3.28373						0.0107392	TRUE
SHANK1	TSS22645	chr19:51165083-51220195			0	0.0184507	0	0.440508	0.216088	0.610366	0.0619901	0.140228	0.35273	0	0.311633	0						0.0108381	TRUE
LYPD6B	TSS2167	chr2:149894980-150071772			0.462692	1.18858	0.0482442	1.01856	2.23445	2.39853	5.99711	3.30594	2.28468	4.11113	2.49802	0						0.0108453	TRUE
YTHDF2	TSS13680,TSS21681,TSS21682	chr1:29063132-29096287			5.89252	5.2555	3.98054	19.1757	9.01789	9.94053	13.474	9.53648	15.0587	7.75602	18.5488	0.632909						0.010889	TRUE
P4HA1	TSS10948	chr10:74766979-74856732			6.81134	6.33087	8.46316	18.1309	9.02884	13.5476	13.3408	13.483	14.9695	6.70137	22.6484	6.25656						0.0108952	TRUE
ALG3	TSS2480,TSS27035	chr3:183960116-183967313			5.47618	4.18075	5.35732	9.96116	9.10498	10.0364	15.5583	6.88828	8.39705	2.98716	6.1058	12.7043						0.0110014	TRUE
COL10A1	TSS16924	chr6:116440084-116447296			0.052184	4.16913	0	7.43072	4.25403	17.7486	4.99211	6.88408	11.6772	3.04112	22.7542	7.5053						0.0111133	TRUE
CASC5	TSS11828	chr15:40886446-40954881			0	0.0963483	0	0.287485	0.272742	0.482887	0.107907	0.144212	0.48623	0.139685	0.166883	0						0.0111517	TRUE
MAN2B1	TSS23382	chr19:12757321-12777591			13.4871	13.6369	27.1963	31.7976	37.9684	56.8784	55.3996	26.9434	56.6067	26.6012	61.3733	19.4053						0.0111567	TRUE
TREH	TSS17144	chr11:118528941-118550381			0	0.070814	1.32789	3.18255	1.11855	1.56975	3.92933	2.11449	4.37772	0.879404	9.52509	6.37312						0.0112284	TRUE
HAX1	TSS2503	chr1:154245038-154248355			75.5192	58.5595	42.8134	127.348	125.216	111.166	151.067	86.2528	98.7559	57.7604	95.8262	99.9143						0.0112506	TRUE
AP5M1	TSS18075	chr14:57735605-57756797			1.8922	2.9958	1.74853	11.3414	4.29817	5.45088	7.60987	5.76227	6.61482	3.04073	9.50803	0						0.0113075	TRUE
TMEM25	TSS6944	chr11:118401802-118417313			5.12773	4.3792	3.41749	11.0662	5.78741	5.50665	7.11962	4.68099	8.18591	7.1616	15.441	7.62392						0.0114803	TRUE
TF	TSS6191	chr3:133464976-133497850			1.92472	0.637246	0.00112446	3.67519	5.11508	5.49	11.1947	12.3601	3.97794	2.99676	3.11296	0						0.011536	TRUE
GPR64	TSS6371	chrX:19007424-19140755			0.251758	0.0783526	0.179676	3.14803	0.293181	1.08791	1.41377	0.715164	0.545389	0.687697	3.09181	0.951895						0.0116342	TRUE
C16orf80	TSS12471	chr16:58147496-58163296			6.93882	4.45889	3.98199	25.196	10.1171	7.35304	10.7174	8.95089	15.2621	4.34893	19.8251	30.2559						0.0116946	TRUE
LLGL1	TSS17781	chr17:18128935-18148188			0.924274	1.32512	1.70653	9.2351	2.7067	4.04848	2.67177	3.5235	5.01435	1.93909	8.92384	1.59504						0.0117668	TRUE
TGIF2	TSS11213,TSS7094,TSS7828	chr20:35201875-35222355			0.209348	0.378691	0.16973	1.13862	0.830217	0.340446	0.45815	0.377942	1.22451	0.353351	1.18746	0.388015						0.0118132	TRUE
NUP205	TSS4239	chr7:135242661-135333499			5.67041	5.13365	9.09502	31.1117	11.9326	17.6504	14.2528	11.8605	17.8846	4.28516	25.9693	9.02803						0.0118232	TRUE
C2orf44	TSS2095	chr2:24252205-24270296			0.225822	0.44875	0.455288	0.988904	1.03208	1.31915	1.13922	0.55448	1.15848	0.557527	1.70115	0						0.0118306	TRUE
KCTD18	TSS23101	chr2:201353683-201374792			2.94107	2.97529	1.47001	7.47762	4.82062	4.11635	5.53175	3.70304	3.63223	3.96388	7.38479	3.5971						0.0118626	TRUE
XIAP	TSS13502,TSS20220	chrX:122993661-123047829			4.88432	4.75767	2.35003	13.4593	6.74108	5.65225	13.8855	7.88409	8.5335	3.46704	12.7952	5.7833						0.0120234	TRUE
LYRM4	TSS18599	chr6:5108652-5261172			2.58872	1.61886	0.540241	12.2246	5.91939	9.15888	5.61232	3.28665	5.62017	2.247	7.72606	0						0.0121154	TRUE
NT5DC1	TSS22166	chr6:116421998-116566853			4.62129	6.29095	7.67579	21.3369	14.2575	10.9382	14.9999	8.93475	18.1431	6.61288	26.6467	4.54699						0.0121251	TRUE
POSTN	TSS11968	chr13:38136718-38172981			0.749985	0.470276	0	4.6855	0.39174	6.5219	0.859579	2.06275	4.2077	2.13987	8.14209	1.00166						0.0121801	TRUE
FAM213A	TSS18624,TSS19572,TSS26588	chr10:82167584-82192753			8.79993	6.86856	0.787647	20.8231	21.2737	14.5164	26.6795	13.8836	16.6344	15.1894	21.5775	8.43217						0.0121988	TRUE
PAM16	TSS21644	chr16:4390251-4401373			5.72985e-13	0.410113	1.13601e-34	16.4391	7.98294	4.8618	7.61281	2.60845	0.573737	2.4838	8.07296	2.61097e-41						0.0122095	TRUE
COX16	TSS28488	chr14:70791797-70826448			4.25644	6.82426	7.90566	14.5749	12.014	11.2676	15.2623	12.7555	9.43897	4.49487	15.2848	9.80571						0.012218	TRUE
MPST	TSS10797,TSS20485	chr22:37415682-37425863			6.87467	10.2981	9.33082	8.79222	21.9601	12.9552	23.6098	18.9119	12.6066	8.02139	35.7706	24.9313						0.0122254	TRUE
OCLM	TSS6266	chr1:186369703-186370587			0.678053	0.332552	0	0	2.13633	3.04425	4.38764	2.09769	4.70123	0.825042	2.63034	0						0.0122337	TRUE
PRSS23	TSS29424	chr11:86511490-86522273			1.61351	1.70799	2.48204	1.47196	7.44161	6.00105	5.68473	5.2723	7.78602	3.71352	4.80764	0.148224						0.0122582	TRUE
LOC390660	TSS20028	chr15:82882945-82924242			0	0	0	0	0	0.0911426	0.00458439	0.0254666	0.0782024	0.0305142	0.0368287	0.0554464						0.0123094	TRUE
MDK	TSS12456,TSS2032,TSS20345,TSS28043	chr11:46402333-46405387			6.53533	3.71731	1.09241	14.6302	6.27957	30.7257	15.5521	7.8506	21.8675	13.5971	32.973	0						0.012346	TRUE
KCNK3	TSS29623	chr2:26915580-26954066			1.28329	1.69274	0.837081	8.61501	4.83114	1.22708	7.95339	1.77818	3.29192	2.76519	1.91659	5.02237						0.0123666	TRUE
IKBIP	TSS17474	chr12:99007181-99038829			0.250391	0.846204	0.385226	1.0656	2.10465	6.52446	1.57762	1.06835	4.0478	0	3.92835	4.86837						0.0123712	TRUE
CCNB1	TSS12337	chr5:68462836-68474070			1.70957	1.55236	0.0339261	2.50235	7.68604	6.33999	3.04466	1.28391	3.60022	3.63365	2.37552	4.03343						0.0124026	TRUE
CPT2	TSS21324	chr1:53662100-53679869			6.90334	5.01944	0.533291	13.9071	13.0423	9.82927	16.1851	11.4437	13.299	7.50298	17.5082	20.9813						0.0124819	TRUE
ZCCHC3	TSS28607	chr20:278203-280963			0.565458	0.368491	0.523431	2.75499	0.700934	2.77795	1.18704	0.861553	2.64935	0.400526	1.29013	4.36076						0.0124997	TRUE
MTL5	TSS2535	chr11:68474907-68518988			0.0687841	0.0345453	0.0588829	1.20702	0.413228	0.177507	0.621665	0.034953	0.240303	0.501176	0.134859	0.568239						0.0125077	TRUE
GUCY1B3	TSS16223	chr4:156680125-156728783			4.81182	5.77485	4.71249	16.5655	7.69094	5.97569	7.53354	8.6126	8.50419	7.22233	5.92845	14.9473						0.0125624	TRUE
KIAA1737	TSS8254	chr14:77564577-77583630			0.818905	1.14297	1.13643	3.49896	1.85696	2.07877	2.67256	1.6995	1.54624	0.745549	2.47122	1.0319						0.0125642	TRUE
DNAJC10	TSS289	chr2:183580767-183644750			16.8159	17.3958	13.158	49.835	30.9806	26.7063	52.858	29.7659	30.7841	11.5931	34.0882	12.0157						0.0126093	TRUE
C20orf24	TSS27801	chr20:35234136-35240960			5.11426	8.04217	5.40926	33.329	24.0034	16.3768	17.6698	16.1251	16.5445	7.27084	14.8886	2.22167e-64						0.0126138	TRUE
CHMP2A	TSS15348,TSS18364	chr19:59062932-59066486			28.0008	24.7237	31.6442	47.5691	37.5425	59.9511	48.2649	39.7982	56.8284	33.5345	125.162	90.8684						0.0126321	TRUE
CUTA	TSS5014	chr6:33384318-33386065			16.652	19.1566	19.1703	65.2592	35.7245	48.6407	53.5195	29.0512	38.2341	26.4102	55.023	0						0.012662	TRUE
HYPK	TSS5236	chr15:44092618-44094769			12.2648	10.951	17.5894	55.6956	23.2381	28.6106	19.6293	18.7121	28.1974	12.8322	55.6387	31.2437						0.0126836	TRUE
HINT2	TSS12305	chr9:35812956-35815042			20.9752	25.5316	16.7485	32.7866	48.1058	26.9305	55.075	45.6034	35.5915	32.8603	43.3678	9.81198						0.0127796	TRUE
ZNRF1	TSS20519	chr16:75032914-75144892			0.3651	0.481527	0.668754	1.43794	2.694	1.04671	1.42329	0.943391	3.06606	0.997152	3.49585	0.181164						0.0128027	TRUE
DYRK2	TSS4874	chr12:68042511-68056444			0.886884	0.572562	0.328544	2.02357	1.48903	2.2118	1.38463	0.835804	2.51584	0.279495	4.18246	4.8492						0.0129282	TRUE
HFE2	TSS21022	chr1:145413190-145417545			0	0	0	0.384055	0.589681	0	0	0.510268	0.435004	0.227583	0.96242	0						0.0129693	TRUE
ACRBP	TSS3144	chr12:6747241-6756580			0.662726	0.833471	0.236803	4.99393	0.650148	4.19848	1.32355	0.626923	7.92798	0.603788	6.52977	6.40781						0.0129729	TRUE
UEVLD	TSS25037,TSS6185	chr11:18552949-18610293			1.87535	2.77286	0.810566	9.94489	2.97141	2.97372	6.25876	5.01866	4.36727	1.97085	4.21747	5.69946						0.0129884	TRUE
MATN3	TSS5261	chr2:20191812-20212455			0	0	0	0	0.34717	0.198819	0.0276961	0.0709597	0.235557	0	0.128841	0.1114						0.0131437	TRUE
FBXO15	TSS24100,TSS24212	chr18:71740587-71815100			0.418712	0.537712	0	1.6118	1.28021	0.929398	0.086099	2.61545	1.09526	1.04929	4.467	3.97357						0.0131542	TRUE
MRPL19	TSS17061	chr2:75873908-75889334			1.3204	0.90477	0.903987	2.37376	2.26554	2.21994	3.83453	1.69168	2.70959	0.969236	6.20007	7.26013						0.0132237	TRUE
SPPL2A	TSS9219	chr15:50999736-51057910			15.0721	11.5327	18.3169	40.9013	32.0765	29.1192	33.4582	39.0963	26.3018	10.7422	25.8886	9.80791						0.0132348	TRUE
SLC39A4	TSS195,TSS4394	chr8:145637797-145642273			0.488197	0.35805	0.644272	0.535949	0.872971	1.92122	1.70662	2.35954	1.42043	1.03438	1.8294	0						0.0132797	TRUE
DHCR24	TSS4113	chr1:55315299-55352921			7.95593	6.84497	5.15792	16.979	6.82636	17.8123	14.3477	11.715	21.0951	10.0902	34.3646	7.72451						0.0132801	TRUE
SAMM50	TSS15115	chr22:44351260-44392412			8.29402	8.33965	10.9721	17.3389	25.9746	22.6132	16.2558	15.9715	13.2139	3.91851	38.9264	20.4476						0.0132845	TRUE
ZDHHC24	TSS18932	chr11:66306734-66313671			0.141305	1.45275	0.707647	4.98689	2.18411	6.50353	4.48097	2.09634	4.26314	0.901702	8.76883	0						0.0133181	TRUE
RRM2B	TSS13381,TSS21921	chr8:103216728-103251346			1.03075	3.11101	0.726527	11.3795	4.27286	5.75591	7.33561	4.35361	8.1428	2.03341	5.40292	1.35858						0.0133372	TRUE
POLQ	TSS5765	chr3:121150272-121264853			0.0189418	0.0277476	0	0.869191	0.138124	0.646424	0.00776817	0.182048	0.663371	0.24137	0.351335	0						0.0133916	TRUE
CIB2	TSS9893	chr15:78396947-78423877			0.255004	0.503682	0	3.37139	0.754972	2.91022	5.72569	1.50344	0.740276	2.70998	1.04425	0.188685						0.0133977	TRUE
CASK	TSS18086	chrX:41374188-41782287			7.18808	8.57889	8.41863	16.4595	10.8656	10.5073	15.5871	8.28733	15.8792	9.35178	28.5251	15.0456						0.0134208	TRUE
GSR	TSS18061	chr8:30535579-30585486			22.9765	26.1547	29.3422	53.9302	32.756	27.0259	42.3684	38.5406	78.5247	33.0263	72.6141	33.7287						0.0134504	TRUE
COPZ1	TSS17607	chr12:54718873-54745635			21.8212	14.2333	17.2275	34.5394	38.0231	29.0876	44.6514	22.3151	25.9221	18.7529	26.9807	20.7929						0.0134626	TRUE
DND1	TSS8285	chr5:140050380-140053171			2.03877	1.49628	1.5116	8.97456	15.4612	9.97934	5.40576	2.71627	31.5866	6.91549	26.6828	4.29777						0.013466	TRUE
C14orf166	TSS17224	chr14:52456227-52471420			21.4779	18.6201	35.3524	44.686	50.3811	66.0133	69.6549	51.3823	22.1076	28.9663	52.6639	63.7504						0.013479	TRUE
SMUG1	TSS11455,TSS295	chr12:54574141-54582778			1.95464	1.33017	0.360511	4.67142	5.19545	5.50589	3.48915	2.79948	1.8699	6.31109	3.30723	0						0.0134794	TRUE
SCN2B	TSS3096	chr11:118033518-118047337			0	0	0	0	0	0.226837	0.0703567	0.26057	0.12001	0.0936588	0.146997	0						0.0135114	TRUE
ADAMTSL2	TSS14731,TSS15762	chr9:136397285-136440641			1.00761	1.37618	4.17652	21.6616	3.51734	16.0063	6.42975	7.71062	18.8488	1.41785	38.1274	14.0103						0.013512	TRUE
FAM161B	TSS23174	chr14:74399694-74417117			0.0475343	0.383211	0	2.186	0.326305	1.20677	0.741505	0.916094	1.16366	1.25515	3.60407	0.0785933						0.0135437	TRUE
PSMB5	TSS20868,TSS24618	chr14:23495059-23504429			21.6343	22.2743	22.5689	53.3109	45.1925	37.2562	30.9689	30.3958	31.9198	14.5593	38.1056	24.5084						0.013547	TRUE
FBXO22	TSS18434	chr15:76196199-76227608			2.32197	4.46403	2.62802	12.4671	10.4278	5.52004	5.98398	7.34317	10.9324	3.25179	10.3162	1.018						0.0136104	TRUE
TIGD6	TSS5840,TSS6534	chr5:149372685-149380730			0.127778	0.124925	0.092472	0.0932381	0.14637	0.219617	0.840486	0.475754	0.497315	0.34947	0.549004	1.19919						0.0136327	TRUE
TSFM	TSS30000	chr12:58176527-58196639			1.25738	1.88398	3.16876	20.7961	6.49347	7.08745	6.73167	8.42545	6.15905	3.5313	6.32625	3.14444						0.013666	TRUE
USPL1	TSS12773	chr13:31191829-31233686			4.71119	3.80413	4.06848	15.1844	8.68374	8.72798	6.33833	10.2396	10.2232	1.31066	12.9547	4.25594						0.0137047	TRUE
KRT78	TSS22517	chr12:53232745-53242778			0	0	0	0	0.56357	0.149389	0	1.02955	1.29175	0.920265	0.82287	0						0.0137883	TRUE
LMF2	TSS11927	chr22:50941375-50946135			18.8881	18.0719	33.3722	53.6169	67.1961	36.588	49.0158	62.071	54.4476	32.3304	38.9409	28.7744						0.0138459	TRUE
PDF	TSS11471	chr16:69362523-69364498			0.173079	1.24346e-26	0.619857	1.85487	1.78371	1.97846	0.831746	1.73602	0.592149	0.475009	1.61769	0						0.0139466	TRUE
PKD1	TSS28892	chr16:2138710-2185899			31.2936	34.7803	0	210.863	60.0583	70.9201	34.7068	94.4521	127.395	30.94	254.094	72.5089						0.0140281	TRUE
FLJ45513	TSS10335	chr17:47923271-47926199			0	0.308869	0.0702019	1.66462	2.06026	1.11939	0.0692353	0.42859	1.47006	0.230166	1.57169	0						0.0140383	TRUE
ATP6AP1	TSS8672	chrX:153656977-153664862			19.297	24.9695	21.9846	80.4985	51.533	30.9548	83.5756	32.1182	44.6149	24.9475	48.2235	18.7857						0.0140575	TRUE
ASNA1	TSS6513	chr19:12848305-12859137			15.182	15.8673	11.8201	22.2256	21.4364	25.2062	34.8151	15.0918	27.4353	12.51	44.2608	19.9671						0.0140682	TRUE
LOC100652739	TSS27843,TSS28013	chr6:150184633-150240644			0.156176	0.803069	0.217331	1.37951	2.54837	4.35362	0.729315	2.56017	1.992	0.427192	4.58927	0.25728						0.0140862	TRUE
DHRS13	TSS21956	chr17:27224798-27230089			1.1135	1.02107	0.812284	5.70949	3.38516	2.5371	2.51798	1.3232	4.31721	1.94436	6.35429	0						0.0141144	TRUE
NOL7	TSS15226	chr6:13615558-13621127			22.919	16.525	29.6166	49.8803	39.2902	45.478	45.6335	31.6802	27.8047	23.4264	70.0371	41.8071						0.0141346	TRUE
CENPE	TSS23378	chr4:104026962-104119566			0.11591	0	0.191056	1.35085	0.234783	1.9779	0.134686	0.42021	0.56379	0.281337	1.075	0.647422						0.0141437	TRUE
UBE2I	TSS24976,TSS27845	chr16:1359153-1377019			3.19048	7.05199	10.0045	21.4326	15.3161	22.4304	15.3058	9.6048	13.7575	8.81532	29.586	10.7987						0.0141532	TRUE
NUDT19	TSS13180	chr19:33182866-33204702			0.174577	1.45038	0	9.18286	4.41948	2.8719	6.11771	3.39735	1.15263	1.64277	3.61104	0						0.0141658	TRUE
TRMT1L	TSS15344,TSS18335	chr1:185087217-185126230			1.80732	2.45267	3.54531	10.8505	3.72561	4.73769	4.66217	5.62457	6.47147	1.15853	12.1949	7.70653						0.0141979	TRUE
IARS	TSS290	chr9:94972489-95056038			31.3175	34.7227	34.5701	93.5586	61.531	41.4002	57.8828	70.4335	54.3464	20.2673	61.9492	37.155						0.0142532	TRUE
SLFNL1	TSS15140,TSS6818	chr1:41481268-41487427			0.0834901	0	0.0371562	1.68061	0.22955	0.428039	0.146586	1.03377	1.76299	0	2.04835	3.23805						0.0142893	TRUE
OR10G4	TSS11997	chr11:123886281-123887217			0	0.775296	0.0293778	1.75334	2.50586	0.538262	3.43803	2.20734	4.38876	4.48866	0	0						0.014316	TRUE
MZT2A	TSS14080	chr2:132241532-132250064			13.4682	26.2213	56.599	80.0804	135.757	107.182	110.338	88.1786	76.9464	51.8261	132.578	54.7197						0.0143288	TRUE
C19orf80	TSS4867	chr19:11350294-11352619			0	0.338199	0	1.53132	1.38249	0.946243	0.189888	0.948398	2.38989	0	2.22979	0						0.0143311	TRUE
TPI1	TSS17384,TSS5976,TSS9945	chr12:6976583-6980110			142.591	134.886	208.17	274.584	210.499	364.834	289.021	263.149	299.412	121.123	623.609	414.982						0.0143363	TRUE
SFT2D2	TSS20749	chr1:168195254-168212088			15.0485	11.246	14.5551	38.6591	20.9131	43.4079	36.5284	31.9128	20.9126	6.22351	42.337	10.8172						0.0143663	TRUE
FOXF2	TSS14680	chr6:1390068-1395832			0	0	0.0335904	0	1.00315	1.01144	2.28572	0.65607	0.375243	0.293691	1.54573	0						0.0143891	TRUE
ZNF750	TSS7055	chr17:80787309-80797931			0.0538894	0.276503	0	2.83368	0.994234	2.06329	0	1.6955	4.4589	0.392572	3.83121	0						0.0144703	TRUE
ELOVL6	TSS22474,TSS29413	chr4:110970228-111119820			0	0.237152	0	0.827021	0.0925446	0.674982	0.74174	0.355741	0.353423	0.441929	0.746166	0						0.0146243	TRUE
PRKACB	TSS14929,TSS2117,TSS2698,TSS2714,TSS3057	chr1:84543744-84704181			4.53213	5.36925	4.33396	30.9315	10.4221	12.1487	9.98416	8.83344	11.3154	6.22584	25.2329	7.12289						0.0146927	TRUE
PSMA4	TSS23234	chr15:78832746-78841563			8.80121	12.0759	10.8725	35.8747	14.6143	27.0542	24.5667	16.6334	19.0492	10.5883	35.233	64.7989						0.0147432	TRUE
MRPL53	TSS1236	chr2:74699084-74699942			14.2294	9.27171	16.9233	41.4687	17.6451	33.2643	35.9422	30.8437	14.4558	12.3986	55.896	19.5062						0.0147612	TRUE
EI24	TSS15237	chr11:125439297-125454575			18.041	16.3101	12.5728	35.9175	38.994	31.59	73.7157	24.3619	19.9137	18.6997	50.8714	17.5967						0.0148734	TRUE
CISD1	TSS10526	chr10:60028861-60049019			0.67101	0.492156	0.174782	1.28935	2.19577	1.45537	1.58585	1.02436	0.878426	0.534844	0.882919	0.554048						0.0149034	TRUE
RAB4B	TSS16406	chr19:41284123-41302849			1.98676e-32	9.95907e-32	7.96826e-22	0.00291472	0.206137	1.79556	3.4707	1.00237	2.58246	7.29331e-35	2.31144	0.441326						0.0149638	TRUE
RAB4B-EGLN2	TSS16406	chr19:41284123-41314346			1.98676e-32	9.95907e-32	7.96826e-22	0.00291472	0.206137	1.79556	3.4707	1.00237	2.58246	7.29331e-35	2.31144	0.441326						0.0149638	TRUE
BRCA2	TSS4940	chr13:32889616-32973809			0.130896	0.213032	0.012103	2.57334	0.47411	1.39239	0.250475	0.48536	1.6133	0.595668	1.25147	0						0.0149751	TRUE
FUCA2	TSS13748	chr6:143815948-143833020			5.9517	6.82169	6.81339	15.1552	13.298	9.98682	21.1336	15.2258	11.233	9.96889	23.7661	0.904245						0.0150072	TRUE
APP	TSS24737,TSS24897,TSS469	chr21:27252860-27543446			287.97	294.721	264.045	528.617	331.194	270.647	512.829	386.803	594.404	328.147	992.24	685.658						0.0150185	TRUE
MELK	TSS11373	chr9:36572858-36677680			0.15381	0.113392	0	0.538072	0.45576	1.74684	0.470048	0.228374	1.0459	0.417212	2.03218	3.23799						0.0150391	TRUE
ALG14	TSS27365	chr1:95448278-95538507			4.7409	8.4433	5.02724	13.7181	14.0966	8.96823	24.5907	12.4537	8.0241	5.48826	9.59806	18.0074						0.0150737	TRUE
ANP32AP1	TSS27080	chr15:35529526-35530264			1.69966	1.66924	0.869859	17.2668	6.69694	5.63008	4.02514	14.391	21.0873	5.95019	47.8306	15.3338						0.0151796	TRUE
BTF3L4	TSS28135	chr1:52521856-52556388			2.25856	2.48646	3.14048	10.5319	4.73886	4.48542	7.0028	6.07331	4.12145	1.92697	4.66862	3.25533						0.0152012	TRUE
TMPRSS4	TSS8283	chr11:117947726-117990556			0	0	0.0209031	1.38444	0.0430783	2.64173	0.15967	0.509411	1.87101	1.11552	0.670564	0						0.015331	TRUE
MCM10	TSS25825	chr10:13203553-13253104			0.0372132	0	0	0.244287	0.558759	1.42308	0	0	0.651043	0.237152	0.390158	0.615501						0.0155091	TRUE
DHRS7	TSS8931	chr14:60611499-60632211			16.5074	24.7288	18.6077	34.9206	47.4374	33.4751	56.399	39.6736	50.5332	28.3944	53.1121	0						0.0155111	TRUE
SSX2IP	TSS1344,TSS28419	chr1:85109389-85156240			0.205762	0.799613	0.403767	10.4159	1.97135	1.38209	2.87019	2.69979	2.64102	1.12552	9.34926	3.30749						0.0155793	TRUE
EPHX1	TSS10980,TSS15699	chr1:225997796-226033262			121.362	126.601	60.53	227.549	338.061	127.516	488.453	220.044	160.337	306.242	129.053	130.345						0.0156284	TRUE
DNAJC4	TSS26619	chr11:63997752-64001753			2.03464	2.98852	4.91317	12.5058	8.29922	5.93586	9.15867	4.61124	6.407	5.29963	8.95212	4.07153						0.0157463	TRUE
CCDC73	TSS22019	chr11:32623625-32816187			0.0423655	0.248366	0.035278	0.267518	0.727025	1.23083	0.869416	0.901998	0.444597	0.462866	0.0807707	0						0.0157555	TRUE
C1orf53	TSS794	chr1:197871681-197876497			0	0	0	0	2.01958	0.118139	2.20554	1.62789	1.08095	0	2.29621	0						0.0157662	TRUE
AP2S1	TSS11359	chr19:47341422-47354203			2.46573	5.60659	11.6146	21.1551	20.0313	32.6271	18.1021	17.5283	14.766	6.54581	33.9068	8.72383						0.015865	TRUE
HELLS	TSS13148	chr10:96305573-96361856			0.22231	0.896257	1.13421	9.25558	0.953851	5.23876	0.867209	2.34124	2.91433	1.31585	6.10014	3.58281						0.015909	TRUE
CYP2R1	TSS9889	chr11:14899555-14913751			1.34518	2.38579	1.30899	13.8154	5.05247	2.6971	4.05852	4.68971	7.42499	3.06455	3.54937	3.14402						0.0159555	TRUE
ALKBH3	TSS19616	chr11:43902356-43941825			2.90004	4.51242	4.45112	27.58	16.7812	10.8674	10.9783	7.69657	11.9948	5.07425	21.1549	0						0.0159751	TRUE
RRM2	TSS16770,TSS29535	chr2:10262694-10271546			0.0525778	0.423987	0	2.53451	2.7978	3.03915	0.302276	0.400239	0.00305196	1.77174	2.48376	0						0.0160039	TRUE
DBR1	TSS4580	chr3:137879829-137893791			2.19531	2.08289	0.9952	3.96432	1.74547	3.09325	5.46338	5.51006	7.82147	1.88171	6.59949	13.6037						0.0160267	TRUE
ITFG1	TSS5868	chr16:47189297-47495015			17.1275	21.2436	20.6553	44.0087	43.4913	20.5042	65.488	33.8829	40.6975	25.0194	47.487	9.12542						0.0161209	TRUE
ERI1	TSS17437	chr8:8860313-8890849			0.769808	0.483474	0.35099	3.68963	0.927838	1.29348	1.05298	1.5044	1.49646	0.200237	2.20031	3.88044						0.016209	TRUE
PSMB7	TSS23669	chr9:127115743-127177752			15.1141	17.2993	11.351	38.1265	37.1432	34.1745	36.1487	28.2201	21.0384	21.1166	28.2952	0.314801						0.0162246	TRUE
ZMAT5	TSS28202	chr22:30126944-30162969			6.47568	4.60312	5.32425	13.375	5.63327	8.53704	9.35822	5.80563	10.7312	5.12102	7.73818	12.0661						0.0163337	TRUE
CES3	TSS29352,TSS8898	chr16:66995131-67009052			1.27096	1.36936	0.328425	5.60518	2.25886	0.241753	2.57496	2.77116	4.16729	1.60611	2.60554	2.8265						0.0165518	TRUE
MDH1	TSS13613,TSS19625	chr2:63815742-63834330			25.8831	30.1308	17.8009	72.4233	41.8138	47.5632	67.3189	37.9858	41.1234	22.8175	80.8118	18.2498						0.0166172	TRUE
NTHL1	TSS3458	chr16:2089815-2097867			2.88525	1.85548	3.23899	13.0325	3.64007	9.62882	4.83374	4.62927	7.72739	1.80916	16.5426	5.63974						0.0166663	TRUE
PCGF6	TSS10559	chr10:105062552-105110891			0.236785	1.38923	1.25507	3.81176	3.00199	2.3009	3.27603	2.36859	1.83736	1.29412	7.13437	1.6085						0.0166726	TRUE
PCDHA3	TSS26303	chr5:140180782-140391929			0.971312	2.03529	1.89247	12.1012	4.08306	3.11624	9.30709	3.10839	8.29117	2.86017	15.7153	1.16589						0.016713	TRUE
SLC9C1	TSS13279	chr3:111859751-112013074			0.0412104	0.0603972	0	0.180406	0.671837	0.227305	0.169136	0.250662	0.384446	0	0.648122	0						0.0167321	TRUE
GLRX2	TSS12591,TSS18118,TSS22224	chr1:193065594-193075244			1.9392	0.612077	1.04385	3.70494	3.92933	4.37432	5.96056	3.014	5.7479	0	13.9031	4.54513						0.0167552	TRUE
GINS1	TSS23988	chr20:25388322-25429191			0.0522007	0.153044	0	1.82968	2.21729	1.17209	0.150026	0.1854	0.0608385	0.38026	1.02103	0.604068						0.0167811	TRUE
BAG4	TSS9622	chr8:38034105-38070819			1.10038	1.58852	2.52776	6.89173	2.52312	3.44383	4.35415	3.48009	3.62882	2.14177	4.60985	2.25296						0.0169097	TRUE
SNORD96A	TSS19144	chr5:180668817-180668889			0	0	0	0	6999.37	2313.09	3911.81	10953.5	4974.73	0	4016.09	0						0.0169294	TRUE
PLA2G16	TSS1342,TSS16876	chr11:63341943-63381941			11.9922	12.0056	5.15371	36.9486	13.0718	22.086	24.0322	15.5889	14.5133	9.84923	45.9925	23.1778						0.0169337	TRUE
ST8SIA3	TSS4469	chr18:55019720-55036161			0.114372	0.323099	0	2.07032	0.0210247	0.14386	2.68671	1.26421	1.39256	0.267678	0.893409	0.784249						0.016937	TRUE
RALYL	TSS1863,TSS21316,TSS8616	chr8:85095452-85834078			0	0.263283	0.0373987	9.06839	1.0783	0.961203	3.88389	2.74114	1.35701	0	9.88028	11.1114						0.017004	TRUE
FAM60A	TSS24178,TSS5194	chr12:31433519-31479159			1.83146	1.70459	3.2181	10.2852	3.22314	4.32813	3.79117	5.3132	5.63517	2.55239	13.4946	5.01372						0.0170502	TRUE
FAM200B	TSS22763	chr4:15683351-15692070			0.19327	0.169942	0	0.507543	0.580397	0.326834	0.523475	0.803105	0.405721	0.281529	0.276258	0						0.0171445	TRUE
TSC2	TSS15436	chr16:2097989-2138713			21.7177	22.8873	0	177.255	46.8772	39.7352	35.0938	41.5766	85.5392	24.6242	247.266	183.723						0.017187	TRUE
LRRC34	TSS17823	chr3:169511215-169530574			0.103157	0.0756901	0	1.81518	0.487114	0.755039	0.80624	0.7889	1.1822	0.0939913	0	0						0.0171949	TRUE
BTBD18	TSS13493	chr11:57510985-57519253			0.113119	0.207299	0	1.1155	0.728034	2.4993	0.139352	0.803847	1.31808	0.206017	2.31694	0						0.0172082	TRUE
LRPPRC	TSS17665	chr2:44113362-44223144			25.8119	24.0567	26.7985	67.2619	39.9406	32.9991	52.1927	48.9298	42.6914	23.6337	53.9087	14.4735						0.0172438	TRUE
ALG10B	TSS5087	chr12:38710556-38723528			0.304677	0.494542	0.12335	1.63709	0.744086	0.846889	1.2055	1.00362	1.20496	0.344759	0.822234	0						0.0172715	TRUE
IGJ	TSS24170	chr4:71521257-71532348			0.523529	0.192185	2.18429	12.6922	2.9219	121.038	31.7907	108.899	111.076	5.01048	125.234	0						0.0173171	TRUE
GSTA4	TSS1364	chr6:52842745-52860178			7.33675	8.53858	13.2285	47.3169	11.9462	10.4788	20.8066	19.6817	19.7603	16.0259	19.0402	25.5563						0.0173377	TRUE
SPG21	TSS29370,TSS9178	chr15:65255362-65282251			20.0759	25.253	8.6517	76.7184	51.8884	34.9418	53.2924	35.4716	57.2112	15.637	87.7553	7.21272						0.0173513	TRUE
TMEM240	TSS26513	chr1:1470157-1475740			0	0	0	0.755596	0.366946	0.508842	0.422699	0.175325	0	0.155842	0	0						0.0173587	TRUE
UXT	TSS16809	chrX:47511190-47518579			34.9003	24.5164	33.2021	38.7879	45.0422	69.2588	62.1521	41.4768	26.9757	33.7886	63.3612	92.1379						0.0173775	TRUE
PIK3R2	TSS6095	chr19:18263987-18281343			4.37693	2.76725	5.46714	18.1364	6.738	6.46583	9.88068	6.65668	8.95619	4.1903	24.5047	24.2685						0.0174475	TRUE
SPATC1L	TSS28598	chr21:47581061-47604373			0.650853	0.239086	0	2.15697	1.88658	2.41966	2.48124	0.83405	1.32027	0.741854	5.64706	0						0.0175398	TRUE
FUCA1	TSS3197	chr1:24171571-24194859			7.26364	12.1859	6.5067	26.7676	11.1075	23.4552	20.6581	23.0261	21.0827	13.2334	25.8854	0						0.0176605	TRUE
TPX2	TSS5067	chr20:30326903-30389603			0.046638	0.273439	0	1.02125	3.2015	2.19625	0.172303	0.0236513	0.652442	0.679431	0.733852	1.38805						0.0177173	TRUE
RFT1	TSS5906	chr3:53122500-53164470			3.50549	3.80405	4.19867	5.0639	6.4125	5.38306	4.66776	6.36502	8.48744	3.19123	7.00823	3.44647						0.0177307	TRUE
TRIM13	TSS10038	chr13:50571142-50592603			0.431079	0.639498	0.236994	3.68053	1.11061	1.59948	1.34416	1.06847	1.93731	0.653712	3.35447	0						0.0177628	TRUE
AP1S1	TSS6452	chr7:100797685-100804557			9.20286	7.0753	0.480105	16.4961	9.63141	27.5463	19.248	10.6688	10.177	7.60311	24.6313	33.1775						0.0178263	TRUE
NWD1	TSS12245	chr19:16830786-16928774			0.850775	0.351538	0.544697	2.47927	0.945103	0.320286	1.91471	1.51215	2.01154	0.81411	5.07471	3.06849						0.0179485	TRUE
SPON2	TSS11820,TSS16270,TSS8524	chr4:1160720-1202750			1.09207	2.55088	3.06299	12.2237	2.55675	16.6642	3.42957	3.64266	10.8515	1.83494	13.3202	24.4161						0.0179788	TRUE
C1orf131	TSS26570	chr1:231359508-231376924			1.2821	1.88249	0.160467	13.278	4.07309	4.70536	2.63887	4.38911	4.76376	3.50571	12.2584	0						0.0179935	TRUE
FBP1	TSS16787,TSS18281	chr9:97365420-97402531			11.8061	14.664	8.10641	26.8269	26.4379	14.6842	39.0797	17.0891	44.8878	23.9881	64.6744	6.28809						0.0180321	TRUE
ZNF414	TSS1483	chr19:8575461-8579048			0.946098	3.12757	0.592479	6.26846	5.62	8.90983	3.44376	7.67497	11.518	1.86908	17.0176	0						0.0181417	TRUE
RRAGD	TSS10452	chr6:90074334-90121995			1.23353	1.25525	1.5571	5.99677	2.10199	1.52357	4.18973	2.44729	1.15912	1.65325	3.63918	3.23068						0.0181498	TRUE
JAGN1	TSS25590	chr3:9932270-9936031			2.50933	2.40193	1.77437	8.40186	12.5508	5.32924	12.4323	4.50742	5.83276	4.47377	3.34885	0						0.0181561	TRUE
RPA2	TSS28600	chr1:28218048-28241236			3.9809	5.99598	7.33856	26.038	9.26309	18.2905	13.6164	6.67646	10.9602	10.2138	19.0849	2.93894						0.0181729	TRUE
IGIP	TSS24332	chr5:139505520-139508391			0	0.176687	0	2.50952	0.672204	0.31074	1.85594	1.10141	0.350985	0.164616	1.00684	0						0.0183174	TRUE
ACBD5	TSS27852,TSS3798	chr10:27484142-27531068			10.8593	11.0654	15.1444	32.3391	16.6223	11.9452	18.151	17.8888	27.2763	11.6948	39.1771	44.568						0.0183764	TRUE
C15orf38-AP3S2	TSS23293	chr15:90373830-90456222			2.50116	1.15698	6.91024e-10	1.04809	5.107	4.90332	6.53244	2.10437	6.20743	2.32875	4.91538	6.60355						0.0183995	TRUE
C15orf38	TSS23293	chr15:90443831-90456222			2.50116	1.15698	6.91024e-10	1.04809	5.107	4.90332	6.53244	2.10437	6.20743	2.32875	4.91538	6.60355						0.0183995	TRUE
TMEM158	TSS6000	chr3:45265955-45267814			0	0	0	0.211415	0.123843	0.106647	0.197747	0.146996	0	0	0	0						0.0185274	TRUE
CRISPLD1	TSS11743	chr8:75896707-75946793			0.195867	0.143523	0	0.685845	0.0336114	1.80023	0.919568	0.258076	1.27917	0.178322	2.05322	0.323938						0.0186288	TRUE
DHX40	TSS4346	chr17:57642885-57685713			12.317	11.5006	14.2047	35.0507	22.533	10.6642	17.1164	15.2801	18.9161	12.1535	31.7753	27.0362						0.0186295	TRUE
RNASEK	TSS19617	chr17:6915735-6917852			14.9503	15.9321	24.1964	43.6426	39.917	84.1754	48.4104	36.0674	29.8973	16.7558	67.6807	9.70068						0.01867	TRUE
RNASEK-C17orf49	TSS19617	chr17:6915735-6920843			14.9503	15.9321	24.1964	43.6426	39.917	84.1754	48.4104	36.0674	29.8973	16.7558	67.6807	9.70068						0.01867	TRUE
EIF2A	TSS27799	chr3:150264573-150303803			24.0657	19.6314	19.6381	34.7079	34.3846	27.6529	41.9632	24.0351	25.0895	17.713	35.3583	23.6012						0.0187016	TRUE
PLK4	TSS20071,TSS250	chr4:128802015-128820377			0	0.237276	0	1.41792	1.1113	1.20817	0.189863	0.117271	1.18631	0.0420966	0.727785	0						0.018732	TRUE
PRDX2	TSS5372	chr19:12907633-12912694			24.8568	23.5409	22.0848	50.6701	34.9913	36.3649	49.833	46.9968	43.7671	29.5639	85.5073	11.1086						0.0187464	TRUE
TMEM33	TSS4330	chr4:41937136-41962824			1.55569	1.3611	0.854214	3.58896	3.38291	2.7123	4.15624	3.41086	3.00121	0.570344	4.06005	0						0.0187843	TRUE
MITD1	TSS22572	chr2:99785725-99797492			3.0543	2.40708	8.48267	21.7836	8.81024	11.0111	11.3508	8.43049	10.0881	4.77777	22.5164	22.9538						0.0188675	TRUE
FADS2	TSS6877	chr11:61595712-61634825			1.47547	0.721014	6.53188	27.4197	7.26857	33.0768	10.8378	6.79465	12.6727	3.33405	18.6706	4.96828						0.0188875	TRUE
LOC100506801	TSS3355	chr1:21619782-21626362			0.067673	0.0496181	0	0.593703	0.290389	0.17462	0.111198	0.171925	0.394055	0.0616335	0.711283	0						0.0189104	TRUE
LOC440243	TSS18872	chr15:23569671-23579379			0	0	0	0.148299	0	0.0309131	0.0914451	0.0915831	0	0	0.251282	0.174218						0.0189937	TRUE
RNASE6	TSS17656	chr14:21249209-21250626			0.363063	0	0	2.81158	0.0779658	8.25132	0.374323	1.11856	3.15345	1.32456	4.82114	1.79278						0.019028	TRUE
CDK4	TSS21560	chr12:58141509-58146230			26.4348	28.5005	38.8968	49.4983	41.0026	61.9233	49.8501	36.7152	51.7033	29.7388	92.9525	49.945						0.0191495	TRUE
COX11	TSS13309	chr17:53029258-53046064			17.7366	22.7047	8.2575	109.892	40.1983	34.7358	33.139	40.7855	45.7372	15.548	170.85	128.164						0.0192031	TRUE
SLC2A12	TSS9817	chr6:134308718-134373789			0.180141	0.417917	0.387401	0.984907	0.540935	0.0882288	0.776004	0.6233	0.840714	0.382633	1.28643	1.39077						0.0193172	TRUE
C11orf73	TSS19284,TSS28899	chr11:86013252-86056985			5.52374	4.48975	8.38075	13.7952	14.7927	17.3762	12.3053	6.67432	6.94059	6.3088	14.6908	9.96086						0.0193191	TRUE
LAMB4	TSS20935	chr7:107663995-107770801			0	0.0419899	0	0.376008	0.0983495	0.157887	0	0.203131	0.334392	0	0.218273	0						0.0193553	TRUE
TAF1B	TSS25097	chr2:9983570-10074545			0.611044	2.18449	1.40038	27.4923	3.51811	3.57864	4.99038	7.22431	8.89132	2.435	13.0379	9.33621						0.0193927	TRUE
C12orf66	TSS8014	chr12:64586418-64616076			2.14244	1.86535	1.50615	8.22278	2.24086	2.96137	3.54782	2.85736	3.89867	1.21951	7.03651	8.85005						0.0194624	TRUE
CMC2	TSS21810	chr16:81009698-81040502			3.15989	3.38574	4.81191	10.2527	5.43314	7.13486	7.2531	7.44846	10.5906	6.03426	11.208	0						0.0195144	TRUE
COQ9	TSS18538	chr16:57481336-57495187			20.7362	19.3736	35.5676	81.3587	37.8052	37.0342	40.0546	33.0311	52.3048	32.7252	99.2258	126.461						0.0196663	TRUE
ASRGL1	TSS22939	chr11:62104773-62160887			1.19797	0.933391	0.436763	11.8303	2.24914	2.54092	3.66107	3.96839	6.7979	1.43214	9.41998	0						0.0196813	TRUE
ASPM	TSS12877	chr1:197053256-197115824			0.0546768	0.167195	0	0.59776	1.81903	2.83292	0.280234	0.246267	1.37371	0.821041	0.545531	0.0452319						0.0197421	TRUE
MTX1	TSS12820	chr1:155178489-155183624			8.66048	6.35582	13.3943	26.6329	19.1776	26.4845	22.25	16.2871	16.0032	13.3126	25.9952	4.07616						0.0197785	TRUE
CDC7	TSS11385,TSS7193	chr1:91966403-91991321			0.431924	0.0791196	0	1.30125	1.15836	2.38545	0.243861	0.794614	1.95064	0	2.55063	0						0.019839	TRUE
EFHA2	TSS653	chr8:16884746-16980148			0.0853512	0.375279	0.817342	3.54998	1.24499	0.486531	0.683115	1.43325	1.69186	0.777093	4.0682	5.29289						0.0199118	TRUE
NAA30	TSS3368	chr14:57857270-57879466			0.794793	0.748768	0.519955	4.96921	1.88345	2.47645	1.33571	2.12873	1.80979	1.06815	2.23592	0						0.0200138	TRUE
HSD17B1	TSS102	chr17:40703983-40707232			0.473342	0.462852	0.131499	1.73178	0.677106	1.42645	0.680822	0.561764	1.37736	0.0718601	1.05643	0.781801						0.020016	TRUE
HCN2	TSS14811	chr19:589892-617159			0	0.036857	0.0209412	3.96531	0.906172	0.629235	0.185808	0.535718	1.11366	0.0457892	2.32664	1.16392						0.0200404	TRUE
GINS4	TSS23846	chr8:41386724-41402565			0.133107	0.0325154	0	0.388562	0.0190355	0.326399	0.163907	0.472415	0.362116	0.44437	0.999409	0						0.0200944	TRUE
RAB18	TSS1261	chr10:27793102-27831166			11.934	8.13246	14.0199	23.7054	21.396	12.6196	26.6859	17.9548	25.4831	6.66135	35.7768	15.5134						0.0201203	TRUE
TNNC1	TSS4763	chr3:52485106-52488057			0.916607	0.225157	0	6.82467	0.394067	17.738	2.02477	2.22203	8.08881	0	20.4482	20.5313						0.0201229	TRUE
DPEP3	TSS19919	chr16:68009565-68014452			0	0	0	0.455986	0.222476	0.498633	0	0.264235	0.361191	0	0	0						0.0201388	TRUE
TMLHE	TSS12734	chrX:154718672-154842622			4.04383	5.14941	6.82928	22.3932	9.71336	6.26591	6.62988	7.66146	13.3283	5.08334	18.9084	11.7861						0.020158	TRUE
PCDHA2	TSS27199	chr5:140174443-140391929			0.250054	0.649442	5.38592e-243	6.26485	0.655657	2.0201	0.679391	1.04067	5.13237	2.78318	10.2823	13.3922						0.0201641	TRUE
SLC16A7	TSS15735,TSS27414	chr12:59989820-60183635			1.13915	1.17766	1.07965	3.08419	2.82853	1.1936	3.05233	1.73818	2.95655	0.883156	4.27963	0.721222						0.0202467	TRUE
CTNNA2	TSS28982	chr2:79740059-80875988			0	0	0	3.77607	0.576791	0.263225	0.57787	0.540707	5.72401	0.0805209	2.74072	2.70578						0.0203859	TRUE
AGBL5	TSS25629	chr2:27274490-27293490			5.31286	3.9263	3.52043	6.93499	6.16777	6.48286	8.16969	4.59491	5.55612	4.70783	14.2513	10.5493						0.0204427	TRUE
PLD3	TSS1795	chr19:40854331-40884390			14.1479	13.8166	23.0199	69.5713	43.4187	31.6572	47.5006	28.2054	34.918	21.336	42.3498	3.36611						0.0204461	TRUE
FLRT1	TSS440	chr11:63871361-63886645			0.105823	0.426608	0	1.50694	0.749161	0.467458	0.434491	0.885985	1.41828	0.14454	2.39817	0.349872						0.0204489	TRUE
SLC51A	TSS4978	chr3:195943382-195960301			0	0	0	0.2781	0.487706	0.842134	0.103915	0.193452	0	0.230095	1.03081	0						0.0205075	TRUE
RAD51AP1	TSS8336	chr12:4647949-4669213			0	0.232867	0	0.871398	0.391397	1.18224	0.127336	0.323052	0.721393	0.144602	1.82254	2.75351						0.0205198	TRUE
TRMT112	TSS19477	chr11:64084164-64085033			10.1212	20.6913	15.1952	37.1775	34.1664	73.9686	40.2661	25.2728	29.8951	22.429	45.4003	3.81579						0.0205951	TRUE
MAN1A1	TSS13391	chr6:119498365-119670931			11.1061	11.923	10.1681	35.5988	12.9114	6.96602	37.9381	19.7315	20.51	10.08	20.9969	28.1402						0.0206274	TRUE
PPP2R4	TSS24148,TSS5463,TSS965	chr9:131873227-131911225			7.38603	6.83804	3.96405	24.4103	13.1656	11.2494	12.7358	8.60649	22.7192	4.50122	16.2618	4.72783						0.0206499	TRUE
PRDX1	TSS22387,TSS4546	chr1:45976706-45988562			20.6623	27.9883	37.4902	45.3284	46.0456	105.188	47.9702	45.0342	126.426	33.4369	126.034	32.7385						0.0206921	TRUE
HDAC1	TSS4960	chr1:32757707-32799224			15.1461	18.1223	26.5899	105.364	27.1626	66.1174	35.7535	33.9318	56.4172	18.8847	131.144	36.7487						0.0207184	TRUE
DCHS2	TSS1578,TSS17069,TSS18558	chr4:155155526-155412930			0	0	0.16389	0.65024	0.0285707	0.817068	0.150457	0.166803	0.724188	0	1.12182	0.37332						0.0207524	TRUE
MRPS23	TSS15895	chr17:55916286-55927433			4.66322	4.77431	2.61071	6.75729	7.32265	6.3202	8.5356	7.14439	5.55855	7.49344	17.4434	4.8573						0.0207944	TRUE
AMN1	TSS8565	chr12:31824070-31882108			1.43912	1.41732	0.176383	4.83384	4.13533	4.32724	4.92485	5.41496	3.41264	1.14492	13.0697	0						0.0208028	TRUE
PIPSL	TSS19225	chr10:95717896-95721672			0	0.0993022	0.0564203	1.08783	0.542583	1.67393	0.315178	0.534384	1.55344	0	0.226102	0						0.0208194	TRUE
GNRHR2	TSS10002	chr1:145509819-145516076			1.64712	1.4813	0.813722	0.878366	3.05602	4.50446	4.34518	2.94192	6.12562	3.24246	7.78193	0						0.0208775	TRUE
NAA20	TSS17675,TSS5716	chr20:19997933-20014273			13.5998	12.331	13.9426	76.9564	27.6107	18.8651	37.7245	27.8297	17.595	17.2357	51.148	18.0272						0.020903	TRUE
TMEM38A	TSS7186	chr19:16771937-16799816			0.223124	0.163748	0.139576	1.9641	0.478883	0.165172	0.229491	0.796813	1.16679	0	2.14073	1.47248						0.0209135	TRUE
RSPO1	TSS3623	chr1:38076950-38100595			0	0	0.0280128	0.279699	0.136847	1.18146	0.165762	0.0683403	0.704923	0.306251	1.12487	0						0.0209366	TRUE
PC	TSS1051,TSS27966	chr11:66615996-66725847			2.50671	1.49447	1.89733	8.37587	2.82189	2.56249	4.00488	3.37804	3.5174	0.939358	7.70483	6.96687						0.0210035	TRUE
C9orf64	TSS14812	chr9:86553226-86571663			2.18954	3.26275	0	7.28251	3.33394	3.43768	6.09365	4.63077	5.92149	3.02347	12.7587	7.35144						0.0210123	TRUE
NDUFB7	TSS7080	chr19:14676889-14682889			33.5517	43.3	50.664	60.2776	57.2106	98.3042	76.6656	66.7066	72.4035	42.3573	128.505	39.4941						0.0210373	TRUE
ZNF518B	TSS19959	chr4:10441503-10459032			0.57835	0.176523	0.631823	0.895517	0.444492	2.19408	0.889602	0.792701	1.43434	0.701924	1.11223	1.595						0.0210393	TRUE
FOXM1	TSS7603	chr12:2966846-2986321			0.245516	0.287977	0	0	1.07418	1.29035	0.382924	0.393075	1.5295	0.970262	0.655826	0.160145						0.021074	TRUE
NEB	TSS23755	chr2:152341852-152591001			0.263615	0.252462	1.10653	2.76669	0.681962	1.45848	0.471538	1.1183	3.26233	1.02689	3.4217	2.71775						0.0211184	TRUE
B4GALT4	TSS27889	chr3:118930588-118959752			3.18827	3.53575	2.55991	17.5809	5.27262	5.4515	7.97291	9.13505	10.5904	4.81657	22.9069	1.92661						0.0211274	TRUE
MRPL13	TSS3275	chr8:121408082-121457647			7.91894	10.7527	4.88892	18.27	11.0158	11.4707	14.0527	14.1312	13.1642	7.53578	28.5707	30.8956						0.021168	TRUE
WDR61	TSS26809	chr15:78575577-78591940			17.3046	14.1119	26.5788	47.6883	23.9285	26.383	49.4584	35.9556	32.2108	17.226	59.4375	33.2119						0.0212049	TRUE
RBP2	TSS29876	chr3:139171725-139195352			0	0	0	0	0	2.33968	1.79889	2.41797	3.56946	1.41687	0	0						0.0212217	TRUE
CENPB	TSS6837	chr20:3764497-3767337			1.88951	3.44065	4.46843	4.94378	6.22451	10.284	6.18312	5.75686	6.53266	4.21857	13.1249	3.82784						0.0212376	TRUE
DDX20	TSS17624	chr1:112298189-112310199			1.75519	2.07252	2.96417	6.29997	3.93259	4.34162	3.8029	5.49001	6.3084	2.708	13.0444	2.41826						0.0212615	TRUE
LOC729603	TSS14587	chr6:160514113-160517244			0.0549784	0.322396	0.0228973	0.60233	0.330248	0.161938	0.293474	0.725458	1.08914	0.851083	1.36423	0.0908789						0.0212687	TRUE
BCAP29	TSS17233,TSS20269	chr7:107220421-107263762			0.842038	1.21227	1.25281	5.24103	2.08567	1.03381	2.4361	2.17707	1.95128	0.620102	4.54013	2.79161						0.0213186	TRUE
FDXR	TSS14962,TSS2945	chr17:72858618-72869156			2.17896	1.32202	1.06264	6.24582	4.49133	3.00558	2.65901	2.73453	4.30175	1.39332	10.4144	13.7771						0.0213673	TRUE
TMEM200C	TSS15257	chr18:5890183-5892103			0	0	0	0.204028	0	0.651793	0.114518	0.283705	0.323973	0	0.222306	0						0.0214281	TRUE
HPS6	TSS3792	chr10:103825123-103827795			3.70677	4.33873	6.12244	13.2621	11.6744	17.3753	14.0594	9.44791	6.66548	6.87013	8.23122	0.10746						0.0214356	TRUE
PRR5	TSS14900,TSS16451,TSS25237	chr22:45064426-45133561			0.570659	1.18192	0.956188	6.66246	2.00766	3.15297	3.07403	0.581418	2.13418	1.6676	8.2884	2.16623						0.0214466	TRUE
ERAP2	TSS21281	chr5:96211643-96255406			0.577145	0.516811	0.627291	4.90933	0.371381	8.98839	0.420974	2.5657	5.68578	2.36431	5.49647	0.212163						0.0214539	TRUE
NSDHL	TSS24352	chrX:151999510-152037907			3.84445	7.16197	5.24767	13.3366	8.05149	9.10255	8.19725	5.11362	17.8657	5.83919	25.2722	25.1746						0.021458	TRUE
DNAH2	TSS15002	chr17:7623038-7737058			0	0.0985563	0.0407216	1.71006	0.278119	0.0717865	0.0752433	0.494781	0.58576	0.133615	0.71524	0.769591						0.0214678	TRUE
MAST1	TSS8600	chr19:12949258-12985766			0	0.0502417	0.085635	3.22531	0.220628	0.62997	0.112547	0.295249	1.95975	0.093639	3.3149	1.87157						0.0215045	TRUE
ATP2A3	TSS28294	chr17:3827162-3867758			15.6385	14.7894	52.5678	172.888	57.5564	106.306	41.4196	32.0162	73.3225	40.888	98.5794	174.867						0.0215243	TRUE
ODF2L	TSS18124	chr1:86812506-86862025			0.648511	0.91748	2.35564	9.17589	2.5596	5.02704	1.35397	4.18517	4.44624	0.912976	14.8749	8.03361						0.0215487	TRUE
ATP5B	TSS15848	chr12:57031958-57039852			92.1447	98.7332	95.8943	195.086	144.777	146.827	175.519	148.061	146.223	88.3758	199.506	43.1133						0.0215658	TRUE
LRRN4CL	TSS9410	chr11:62453873-62457371			0	0	0	1.03424	0.115628	0.446972	0.0830195	0.239596	0.235363	0.122707	0.386201	0						0.0215905	TRUE
ASB8	TSS18407	chr12:48541571-48551377			2.66386	2.73434	3.52342	8.90919	4.94374	6.13659	5.88161	6.29324	7.21319	2.91131	8.52601	0						0.0216552	TRUE
LRRC4C	TSS18419,TSS8087	chr11:40135750-41481186			0.0662895	0	0	0	0.0379276	0.439845	0.435738	0.168408	1.00379	0.621542	0.348369	0						0.0216942	TRUE
ABRACL	TSS10395	chr6:139349818-139364439			0	0.175816	0	0	0.92393	3.31144	2.76434	0.863371	5.24237	0.436139	5.45175	0						0.0217616	TRUE
LIN9	TSS13844,TSS19551	chr1:226418849-226497449			0.112142	1.19199	0.0700597	2.70326	1.46922	0.679504	1.77296	1.50843	3.20163	0.663795	2.19436	5.56112						0.0218054	TRUE
KIAA0101	TSS2789	chr15:64657210-64673702			0.28114	0	0	1.55027	2.17065	1.84387	0.202945	0.251829	1.46748	0.449399	0	0.2033						0.0218166	TRUE
FEM1A	TSS12735	chr19:4791727-4795571			3.72397	3.24888	5.26083	14.0738	9.15813	9.55565	10.0266	4.9001	11.3198	3.81444	13.5682	0.513157						0.0218481	TRUE
TMBIM4	TSS3446	chr12:66530716-66563807			9.47342	7.96413	7.06255	37.9666	21.7705	15.6141	35.914	19.9292	15.3762	6.02395	31.7735	0						0.0218887	TRUE
FLJ27352	TSS7536	chr15:55700722-55710910			0	0	0	0	1.54529	3.11909	2.2886	0.573099	0.637589	1.26274	0	0						0.0219	TRUE
MON1B	TSS27537	chr16:77224835-77233543			3.26464	2.27889	4.5534	14.7572	5.93628	8.94553	6.59542	3.65452	8.27415	2.87831	17.156	5.05432						0.0219088	TRUE
TBCA	TSS8864	chr5:76986994-77072185			58.0652	71.8742	91.3768	144.606	97.9626	138.728	105.549	103.537	114	63.431	244.714	125.764						0.0219305	TRUE
INTS4L2	TSS6823	chr7:65112776-65183632			0.868401	0.806115	1.11214	1.38076	2.14439	1.55384	0.602482	3.58195	1.946	3.52734	4.53934	7.85595						0.0219441	TRUE
CNGA1	TSS1668,TSS19202	chr4:47937993-48014961			0	0.0456426	0.0518748	1.19464	0.347382	0.42737	0.204619	1.92343	2.10382	0.567136	3.59833	0						0.0219968	TRUE
EEF1G	TSS12804	chr11:62327072-62341460			1102.81	1077.36	858.894	831.871	2093.18	2487.98	2491.94	1571.09	1623.31	1231.47	1893.95	649.98						0.0220789	TRUE
HIGD2A	TSS16834	chr5:175815783-175816751			9.44589	13.4028	5.33402	16.2975	16.2522	35.119	22.6173	14.2312	19.1804	13.9501	29.9672	9.50604						0.0220977	TRUE
TEK	TSS16028	chr9:27109146-27230172			3.33788	5.17752	6.29716	17.1695	6.41325	5.1288	6.79002	10.02	18.8871	8.63132	10.8419	5.93222						0.0221159	TRUE
TP73	TSS17088,TSS19113,TSS28332	chr1:3569128-3652765			0	0	0	0.155941	0.0913532	0.115584	0.152471	0.544613	0.0831374	0.0646218	0.118907	0						0.0222044	TRUE
CTSE	TSS11334	chr1:206317458-206332104			0	0.0622156	0.0329227	3.29519	0	7.03605	5.87674	2.98951	14.5799	2.62754	2.14957	0						0.0222192	TRUE
METTL13	TSS19757	chr1:171750760-171766856			3.26971	3.87121	3.58506	15.5122	5.24481	6.38688	6.21834	4.99388	7.81367	3.29785	16.1982	22.4414						0.0222823	TRUE
TRAPPC6A	TSS15234	chr19:45666185-45681501			4.56991	7.18588	4.05087	18.2224	5.80828	20.435	11.0301	8.35416	9.7338	10.9791	39.0676	46.5332						0.0222927	TRUE
PDE7B	TSS7830	chr6:136172833-136516709			0.281174	0.457773	0.333775	1.02496	0.589692	2.91524	0.865201	1.74031	0.728976	1.02385	5.74184	2.68754						0.0223256	TRUE
PBK	TSS4777	chr8:27667137-27695349			0	0	0	1.27226	0.703855	1.24792	0	0.737171	0.448731	0	0.0462107	0						0.0223258	TRUE
TMEM106B	TSS6091	chr7:12250847-12276890			1.77606	2.05842	0.849518	5.27411	3.1157	2.62824	4.23003	3.27405	2.7531	2.02692	7.35517	1.05263						0.0223663	TRUE
APOC1	TSS3237	chr19:45417920-45422606			0	0.807539	0	0	8.2203	20.6066	15.4841	32.4314	27.2752	17.486	75.503	0						0.0223788	TRUE
NSG1	TSS24425	chr4:4387982-4420785			0	0	0	1.47138	0.149697	0.444544	0.668537	0.170646	0.937593	0.0610986	0.22435	0						0.0224014	TRUE
ZFAT-AS1	TSS21318	chr8:135610313-135612932			0	0	0	0.931451	1.35335	0.15692	1.21381	0.756914	0.242889	0	0	0						0.0224654	TRUE
B3GALT2	TSS7871	chr1:193147859-193155743			0.144624	0.0353318	0	1.26692	0.703228	0.44346	0.356225	0.293411	0.842942	0.0877898	2.0461	0						0.0225625	TRUE
C1orf86	TSS5458,TSS6672,TSS7124	chr1:2115898-2144159			4.12718	5.05088	16.4113	27.7032	21.7197	34.5726	12.0604	22.1113	19.5451	7.42281	65.9134	38.0334						0.022582	TRUE
OSGIN2	TSS14381,TSS4797	chr8:90914095-90940095			0.525616	1.18109	1.58242	5.13291	2.5153	2.14089	1.72584	2.27599	2.92344	0.920333	6.2624	1.80546						0.0226073	TRUE
FAM171A2	TSS18205	chr17:42431100-42441235			0	0	0.165045	1.01364	0.113335	0.559742	0.379727	0.234818	0	0.0601365	0.632935	1.20018						0.0226092	TRUE
PET112	TSS1951	chr4:152591808-152682175			2.28672	1.56137	1.34721	6.75067	2.63942	5.32474	3.04601	4.49194	6.24102	1.50833	7.65538	0						0.0226265	TRUE
ZADH2	TSS9712	chr18:72909277-72921281			0.948877	1.48004	1.04473	3.28024	1.89081	2.22637	2.23654	1.37947	2.64267	1.25388	4.66344	0.962119						0.022636	TRUE
CLSPN	TSS1449	chr1:36197712-36235551			0	0.0718374	0	1.45762	0.637335	0.943202	0.247038	0.182833	0.0937432	0.347231	0.286506	0						0.0226608	TRUE
ACOT8	TSS20146	chr20:44470359-44486048			1.61746	1.78245	2.16108	2.85866	4.51473	5.35337	4.53285	4.22799	5.81244	1.62236	14.0325	3.7297						0.0226656	TRUE
SFT2D3	TSS22261	chr2:128458596-128461407			0.0616191	0.0903469	0.025667	0.540342	0.185079	0.272416	0.253074	0.125166	0.287128	0	0.323644	0						0.0227087	TRUE
RABL5	TSS10596	chr7:100956647-100965093			1.60031	3.32763	0.281243	5.09534	5.75572	4.91818	5.97301	5.03552	4.46154	6.4091	15.059	0.833007						0.022742	TRUE
LAMTOR2	TSS1695	chr1:156024516-156028301			39.609	59.9063	0	118.043	100.596	106.622	144.4	79.429	103.791	101.097	232.124	0.621354						0.0227649	TRUE
SPINT2	TSS23077	chr19:38755097-38783254			55.186	62.1992	24.1557	128.742	99.2331	52.4246	157.008	103.014	108.051	84.947	115.908	27.8123						0.0228129	TRUE
FAM8A1	TSS4006	chr6:17600517-17611950			1.35347	1.33096	0.85998	2.96127	1.42103	1.74102	2.48462	1.80444	2.16036	2.17253	1.96804	0.648058						0.0228875	TRUE
SLC44A5	TSS18395	chr1:75667815-76076799			0	1.42056	0	10.6321	2.34563	0.841822	5.3844	3.2572	6.12371	1.3234	2.51271	0.457283						0.0229176	TRUE
CALCA	TSS11147	chr11:14988214-14993832			1.86629	3.14106	2.53351	0	0.436713	0	0	0	4.91979	1.21714	0	0						0.0229267	TRUE
FRMPD2	TSS17409,TSS19889	chr10:49364601-49482941			0	0	0	7.53273	0.0288057	0.0123369	1.21971	1.08837	2.52759	3.44175	0.671551	5.68312						0.022931	TRUE
MESP1	TSS10598	chr15:90293097-90294540			0	0.119903	0	0.360587	0.210249	0.424899	0.134526	0.585611	0	0.148817	0.393353	0						0.022949	TRUE
GBAS	TSS26750	chr7:56032269-56067875			14.355	14.8847	19.0579	37.9592	22.7864	17.2299	28.6681	20.003	20.6363	13.7231	44.9196	50.1834						0.0230706	TRUE
STEAP1	TSS11732	chr7:89783688-89794141			0.567185	1.7702	0.473408	3.54478	1.09586	9.40368	3.62065	3.91727	3.94879	1.68042	5.57088	0						0.02309	TRUE
ATP8A2	TSS28089	chr13:25946208-26595420			0	0.0493803	0	2.21156	0.398514	0.445784	0.26617	0.601688	0.746902	0	0.754298	0.170947						0.0231294	TRUE
CUL4B	TSS14230,TSS17059	chrX:119658445-119709684			9.78771	9.2437	11.8572	19.5602	9.90414	14.7073	19.0921	12.747	14.8654	7.72613	24.6359	15.1692						0.0231344	TRUE
MCF2	TSS27056,TSS28998	chrX:138663929-138790381			0.0494654	0	0	0	0.287236	0.230968	0.387887	0.33946	0.257976	0	0.0235928	0						0.0232297	TRUE
NQO1	TSS906	chr16:69743303-69760533			1.33275	1.42884	0.0880585	4.56884	2.42219	7.42057	0.745326	2.97131	7.4348	1.73616	9.21366	0.232663						0.0232467	TRUE
SYPL1	TSS1031,TSS8636	chr7:105730813-105753093			8.09254	6.10253	4.29216	8.8805	13.3342	22.5841	20.3168	11.2196	17.33	6.53666	19.8944	0.252131						0.02329	TRUE
OVCA2	TSS25145	chr17:1945276-1946725			8.25354e-06	3.64203e-05	0.826576	1.47779	0.442	1.93666	0.410931	1.99926	5.96397	0.531717	3.21701	2.05746						0.0233017	TRUE
BATF2	TSS15954	chr11:64755416-64764517			0.0825194	0.242091	0.928528	0.724778	0.566618	1.46211	1.76362	1.46951	1.15237	0.751691	3.27672	2.99811						0.0233706	TRUE
CACNA1I	TSS28448	chr22:39966757-40085740			0	0.0491141	0.0558128	0.439584	0.0719189	1.14427	0.0343754	0.0763161	0.371951	0.061034	0.798056	1.08238						0.023556	TRUE
SVIP	TSS27998	chr11:22843597-22851382			6.25172	5.95743	7.21502	17.0061	11.0787	9.27452	9.30998	8.70331	12.9705	3.5161	16.432	27.4121						0.0235646	TRUE
WDR34	TSS20489	chr9:131395939-131419129			3.9425	4.55576	0	17.9851	9.39145	10.8582	10.0519	9.24098	10.2003	6.55547	44.1547	7.80881						0.0236023	TRUE
ABP1	TSS21356	chr7:150549564-150558379			0.0717502	0	0	0.47238	0.0307895	1.00584	0.0589812	0.0364853	0.501424	0.719143	0.377365	0						0.02363	TRUE
TRAF3IP2	TSS13904,TSS26419	chr6:111876580-111927477			1.72112	1.14933	1.27597	2.23025	1.18822	1.80303	2.36343	1.85148	2.96178	1.39535	4.0347	2.84846						0.0236408	TRUE
LSM2	TSS27710	chr6:31765168-31774761			5.22735	3.51134	6.27274	11.1024	7.51886	17.0087	10.2327	6.21167	7.87854	3.94084	19.6194	7.09685						0.023685	TRUE
DPM3	TSS10887,TSS1168	chr1:155112366-155112996			6.56968	7.0555	0.308044	25.167	13.5456	12.1786	25.778	10.6391	10.6891	12.2164	17.4052	0						0.0236956	TRUE
SUSD4	TSS13566	chr1:223394160-223537544			0.71916	1.53903	1.75272	23.8905	2.23833	1.8248	5.24967	8.61683	6.81745	2.23095	16.0606	6.61636						0.023795	TRUE
SLC16A13	TSS16313	chr17:6939393-6943440			0.514559	0.604092	0	4.97915	0.618409	4.11052	0.465592	1.67872	2.99104	0.750153	2.66373	0						0.0239222	TRUE
SLFN13	TSS40	chr17:33762114-33775856			0.569877	0.100754	0.605126	1.58885	0.320307	1.99518	0.822035	1.00237	4.08704	1.12385	6.00666	2.17894						0.0240181	TRUE
PRUNE	TSS27908	chr1:150980972-151008189			1.79756	1.95531	3.45366	18.4273	3.6325	5.70193	5.59588	4.20945	5.6076	3.90752	12.7042	4.50449						0.0240861	TRUE
PFDN1	TSS1801	chr5:139624634-139682689			3.79226	4.84763	8.206	18.587	10.0105	9.38302	12.0312	6.03511	8.14932	5.37757	22.9031	26.3913						0.0241424	TRUE
EMC6	TSS1010	chr17:3572089-3572962			1.90818	1.40655	0.533103	6.39915	5.46969	5.94815	3.16276	0.661603	8.41428	1.45289	4.97702	0						0.0241606	TRUE
TSPAN1	TSS14782	chr1:46640748-46651634			0	0.408251	0	22.2803	2.00582	5.88864	3.06675	2.83793	10.3434	1.82493	12.382	0						0.0241805	TRUE
OGDHL	TSS22750	chr10:50942686-50970425			1.09491	1.96672	0.337345	12.7562	1.65354	0.50822	5.38707	3.10886	5.66509	2.761	16.2528	19.1681						0.0241807	TRUE
FRMPD2P1	TSS13078	chr10:48844035-48862688			0	0	0	4.34257	0	0	1.42856	0.419068	2.18195	3.43215	0	5.51022						0.0242022	TRUE
PCBD1	TSS17422	chr10:72643266-72648541			40.0249	37.5276	24.3186	36.3979	57.4722	40.0988	84.8798	48.1073	40.7308	46.3885	61.3173	92.5772						0.0242027	TRUE
ZMYND12	TSS13683	chr1:42896000-42921938			0.226677	0.99821	0	5.23881	1.36769	0.167834	1.49228	1.44584	1.9794	1.85918	2.08659	1.30891						0.0242376	TRUE
MZB1	TSS926	chr5:138723256-138725605			0	0	0	0	0	8.73773	0.304263	2.91532	7.93212	0	5.60268	3.62728						0.0242745	TRUE
KIAA1586	TSS1876	chr6:56911383-56920023			1.19407	1.15984	0.696303	5.1038	0.845377	5.31098	1.26273	3.27385	5.73846	0.924287	8.00918	0.888062						0.0242753	TRUE
ACTR8	TSS13913	chr3:53901093-53916229			3.1554	2.34705	5.78512	17.1197	6.385	6.87889	7.40447	7.8818	5.81964	4.03083	20.5032	8.56558						0.0242924	TRUE
CD320	TSS12637	chr19:8367010-8373240			14.1765	14.3099	6.25563	28.4475	22.973	28.359	23.7442	26.7257	29.1733	20.6319	26.4077	0						0.0243154	TRUE
HNF4G	TSS9475	chr8:76452202-76479061			1.1627	0.852018	1.64243	3.36306	2.3872	1.48117	2.72686	1.81016	3.38951	1.47445	7.93598	3.15889						0.0243406	TRUE
TMEM179B	TSS28524	chr11:62554873-62557872			4.63098	4.2209	4.87529	11.0694	6.68307	10.8392	12.4538	6.2799	9.43734	6.25149	9.48476	0						0.0243536	TRUE
SNRPE	TSS17804	chr1:203830739-203840280			4.36022	6.1412	6.2915	9.60013	9.86453	19.9016	14.7904	6.49673	6.02364	2.68489	24.7754	16.9113						0.024366	TRUE
ABCD2	TSS4075	chr12:39945021-40013843			0	0	0	0.758331	0	1.04216	0	0.0957714	0.772213	0.143465	1.05055	0						0.0244448	TRUE
CNIH4	TSS7676	chr1:224544594-224563695			10.2619	6.0038	1.63249	24.5878	20.3942	36.3192	15.4154	12.1871	13.0022	3.55816	30.2057	5.21005						0.0245146	TRUE
CDC42EP5	TSS29137	chr19:54976209-54984422			0	0.336769	0	1.01651	0.0983335	0.942177	1.22904	0.472162	0.793316	0.208871	0.777075	0						0.024522	TRUE
NDN	TSS26452	chr15:23930553-23932450			0.3763	0.552119	0.470597	2.06752	0.969035	1.25149	1.43118	1.67708	2.18832	0.514247	4.28029	0						0.0245495	TRUE
YDJC	TSS19474	chr22:21982377-21984340			0.277565	0.10191	0.637058	1.22423	1.84715	3.19296	0.742955	1.20667	2.4159	0.253021	1.06794	0						0.0246107	TRUE
FAM98A	TSS12942	chr2:33808728-33824362			4.73951	3.0114	5.92285	16.2107	6.31795	12.8764	7.78661	6.13028	9.49572	5.23708	9.35527	4.49046						0.0246515	TRUE
PDCD6	TSS28363	chr5:271735-315089			14.1519	17.0463	29.6336	62.5243	37.1925	36.3634	44.3734	32.5123	42.1307	11.8319	41.2141	50.2104						0.0246611	TRUE
ALDH5A1	TSS12755	chr6:24495196-24537435			2.09379	3.76404	2.65286	11.5694	3.32588	6.92842	5.74198	4.4575	8.49881	4.45598	16.1602	2.06496						0.0246694	TRUE
LOC390660	TSS23192	chr15:82585620-82626915			0	0	0	0	0	0.078826	0.00458439	0.0424443	0	0.0305142	0.0231463	0.0554464						0.0246838	TRUE
AKAP3	TSS19482	chr12:4724675-4754343			0.228453	0.46053	0	1.50198	1.71539	0.9044	1.10231	0.115966	0.93167	0.83215	0.136297	3.49285						0.0247841	TRUE
ZBTB37	TSS29733	chr1:173837492-173855774			2.21401	2.99123	3.62656	18.4313	3.44004	8.2242	3.6204	4.6804	10.8132	3.96374	24.2748	9.58407						0.024785	TRUE
DARS2	TSS15314	chr1:173793796-173827682			5.99439	3.75518	5.86739	13.8042	8.26523	10.2017	9.44459	6.52424	12.5401	3.82545	7.25865	23.3772						0.0248323	TRUE
AHCY	TSS15582,TSS22043	chr20:32868070-32899608			34.5605	35.2975	35.3567	29.4374	47.4059	38.9105	57.6653	56.5157	35.2081	37.588	51.7281	42.4477						0.0249097	TRUE
GPR146	TSS19214	chr7:1097140-1098897			0.511655	0.600678	0.426663	2.9255	0.307459	2.15708	0.925913	2.66024	2.3794	0.559437	3.92379	0						0.0249192	TRUE
FAM58A	TSS16767	chrX:152853382-152864632			4.43987	2.4483	1.66166	12.6558	5.73206	10.0428	8.01255	5.78961	4.2612	5.19362	10.1749	0						0.0249258	TRUE
CBX5	TSS26175,TSS28958,TSS528	chr12:54624730-54673915			2.28875	2.03464	2.1054	9.55492	2.85289	3.51868	4.34807	3.19138	5.0444	1.77432	13.52	6.59906						0.0249636	TRUE
LINC00115	TSS18312	chr1:761585-762902			0.565221	0.103768	0	0.311681	1.51674	2.20282	0.174583	0.795165	1.80364	0.128815	1.49546	0.931598						0.0251536	TRUE
MRPL20	TSS14359	chr1:1337275-1342693			18.5741	14.9449	30.3941	50.351	34.5153	59.5666	33.1165	32.7447	37.5338	19.8341	41.3854	53.43						0.0251789	TRUE
CLEC10A	TSS25508	chr17:6977855-6983600			0	0.155832	0.265671	0.467149	0.774882	4.29394	0	1.22323	6.6964	1.38641	7.56556	1.92752						0.0252007	TRUE
TMEM87B	TSS4958	chr2:112812799-112876895			1.71318	1.70513	3.49831	9.6865	5.17223	3.78853	7.63917	4.58383	5.58104	2.00098	17.1932	3.90348						0.0252438	TRUE
TMEM68	TSS29568	chr8:56651319-56685885			0.605941	0.333265	0	1.49605	1.30014	0.335296	0.746955	1.00136	1.3226	1.44879	1.81068	0						0.0252457	TRUE
C15orf61	TSS27125	chr15:67813521-67819641			0.287589	0	0.660141	2.8551	1.29654	0.427074	2.72434	2.13376	0.500505	0.917616	1.2454	0						0.025253	TRUE
CEP41	TSS10372	chr7:130033611-130081051			1.17705	0.868239	0.56055	5.04802	1.18798	1.32442	1.51414	1.51405	2.16885	1.09397	2.64103	1.92194						0.0252773	TRUE
RNF187	TSS29590	chr1:228675067-228683889			2.41742	2.37607	2.95176	2.64846	4.69108	9.30514	6.94836	3.7085	6.6585	3.90234	10.015	0.72654						0.0253415	TRUE
FAM84A	TSS26639	chr2:14772809-14780168			0.210937	0.193155	0.175582	0.461182	0.418492	0.26142	0.432642	0.186851	0.646154	0.336019	0.363912	1.26517						0.0253471	TRUE
PCDHAC2	TSS24510,TSS7800	chr5:140345746-140391929			0.122931	0.192015	1.14843e-250	2.29671	0.111939	1.33657	0.514007	0.498918	0.838846	0.178889	1.62626	9.73048e-92						0.025398	TRUE
IMP3	TSS8666	chr15:75931425-75932664			1.6669	2.00349	2.21395	2.00707	3.05818	6.53074	5.36897	4.03494	6.67854	3.17767	4.6699	0						0.0254886	TRUE
SGCZ	TSS18968	chr8:13947372-15095792			0	0	0	0.0161598	0.156356	0.109568	0.0351232	0.0906152	0.188456	0	0	0						0.0255418	TRUE
WDR62	TSS28301	chr19:36545782-36596012			0.57164	0.0261403	0.654494	2.65803	0.259758	2.84061	0.13192	0.941342	3.04263	0.748141	1.66265	1.35928						0.0255918	TRUE
TTI2	TSS16680	chr8:33356026-33370703			5.85037	3.6465	2.16337	9.78813	3.32645	6.23029	9.5549	5.13032	10.9834	4.39611	17.5478	19.2086						0.0255951	TRUE
RPL39L	TSS26865	chr3:186838740-186857263			0	0	0	0.673451	0.129653	1.47745	0	0.20881	0.347211	1.10197	0.294551	0						0.0255981	TRUE
SEPHS1	TSS6140	chr10:13359437-13390298			4.47859	5.05917	6.1001	7.15666	7.25294	6.83709	9.61997	7.37901	8.90391	6.67144	15.0322	4.18093						0.0256192	TRUE
NCAPD2	TSS2865	chr12:6603297-6641132			3.40953	3.83737	9.13057	15.9956	9.84668	14.8168	9.43279	5.6625	13.2022	5.34395	22.5769	22.5588						0.0256321	TRUE
CLDN24	TSS6844	chr4:184242916-184243579			0	0	0	0	2.73044	0.614987	0.13497	2.88112	2.99559	3.7195	7.88829	0						0.0257712	TRUE
CCDC125	TSS20533	chr5:68576518-68616410			2.83554	1.6625	2.26306	13.1433	4.03489	3.07761	3.41441	2.32485	8.0986	2.06546	6.21975	8.28275						0.0258234	TRUE
ZMAT3	TSS14260	chr3:178735010-178789656			0.203288	0.558175	0.769024	2.59013	0.859283	0.88399	1.07828	1.19212	1.59652	0.403702	2.97481	0.825804						0.0259904	TRUE
COX6B1	TSS580	chr19:36139124-36149686			138.341	124.896	181.521	156.628	206.254	276.698	237.879	153.123	246.034	175.645	330.022	198.676						0.0259962	TRUE
USP17L3	TSS11863	chr8:7833914-7835507			1.95416	2.34055	6.30328	33.6535	1.54009	2.57007	8.13831	10.6962	8.44144	20.2737	43.8661	45.413						0.0260419	TRUE
ROPN1L	TSS17035	chr5:10441973-10465138			0.617352	0.453977	0	2.75872	1.326	0.999005	0.679509	0.953164	0.952141	1.31425	1.79275	0						0.026059	TRUE
DPH3	TSS12525	chr3:16298567-16306496			0.376404	0.461802	0.626863	0.921483	0.233255	1.11126	0.653484	0.900393	1.07512	1.30142	1.19598	2.76654						0.0260909	TRUE
EHD3	TSS27183	chr2:31456879-31491260			0.392389	0.319504	1.03472	2.29076	0.299279	4.76254	0.787392	0.663116	3.25342	0.35726	3.34604	3.89319						0.0261703	TRUE
SLC5A10	TSS10730,TSS13157	chr17:18853988-18924004			0	0.0656655	0	0	0.19221	0.628688	0.589222	0.67934	0.729434	0	1.57513	0						0.0261996	TRUE
SCAI	TSS6080	chr9:127704887-127905838			0.474226	0.474056	0.532968	3.47628	0.752857	1.08734	0.921962	1.29286	1.33665	0.383391	4.1847	1.5113						0.026283	TRUE
GPC2	TSS23088	chr7:99767228-99774990			0	0	0	0.906419	0.177322	0.558594	0	0.104995	0.240608	0.125453	0.98723	0						0.0263	TRUE
C16orf87	TSS23820	chr16:46835958-46865074			0.267337	0.0981439	0	2.65198	2.06595	0.941983	2.14636	2.7333	0.155164	0	0.128512	0						0.0263564	TRUE
KCNA2	TSS17099,TSS22311	chr1:111136201-111174096			0.0781727	0.114658	0	0	0.779978	0.297897	1.18709	0.318067	1.63802	0.783261	0.186919	0						0.0263671	TRUE
NDNF	TSS5848	chr4:121956781-121993673			0	0.0883435	0	0.26416	0.336101	0.377328	0.222712	0.122379	0.772167	0.60359	1.66848	0						0.0264278	TRUE
PTK7	TSS11624,TSS25435	chr6:43044005-43129458			3.1549	3.36269	2.93337	14.8663	2.75154	6.31146	4.82613	5.4227	12.0914	2.95595	21.4042	8.48663						0.0264752	TRUE
NRG1	TSS13462,TSS14997,TSS18489,TSS18964,TSS9478	chr8:31497267-32622558			0.447427	0.084035	0.620979	3.4543	0.558901	1.70368	0.417469	1.1329	1.09832	0.879616	0.564008	2.99129						0.0265546	TRUE
DMRTA1	TSS14303	chr9:22446839-22452472			2.13566	1.62209	0.317822	11.0484	2.94584	2.72945	2.47599	2.44349	4.52824	1.04211	7.58559	4.91359						0.0265548	TRUE
TRMT61A	TSS13384	chr14:103995508-104003410			0.371101	0.660589	0.724905	1.74217	1.54674	1.48318	1.2516	1.64094	2.03888	0.24137	3.21225	0						0.0265636	TRUE
HTR2B	TSS5374	chr2:231972949-231989824			0.946228	0.693942	0	5.36589	2.09801	2.15318	0.550875	1.68448	4.58897	0.718252	3.88425	0						0.0266279	TRUE
APLP1	TSS17769	chr19:36359400-36370699			15.4994	12.7726	7.76771	95.088	54.6919	17.3589	44.8597	28.0653	25.7623	15.5435	6.75968	39.2978						0.0266675	TRUE
MCF2L-AS1	TSS11935	chr13:113621797-113622952			0	0	0	0	0.282311	0	0.541916	0.168515	0.380988	0	0.2377	0						0.0267666	TRUE
LAGE3	TSS22104	chrX:153705240-153707596			0.394726	0.941215	0	0.433904	2.83778	2.48075	2.19137	1.50852	1.72121	0.989007	2.17497	0						0.0267711	TRUE
DLAT	TSS13114	chr11:111895537-111935002			3.3162	4.57405	6.22085	12.6364	9.30599	10.5422	8.83806	8.60044	11.1019	6.42901	19.2401	0						0.0267979	TRUE
PPIAP30	TSS17051	chr10:15196720-15197346			2.81259	0.518674	3.39116	47.2741	7.40927	6.25684	3.06291	9.35448	20.5908	0	20.8653	25.8843						0.0269439	TRUE
REPIN1	TSS20589,TSS20683	chr7:150065878-150071133			6.49482	9.47895	14.7329	37.3097	16.7512	15.9394	16.5232	10.384	19.478	14.6385	39.8536	20.4762						0.0269555	TRUE
ARF5	TSS26596	chr7:127228405-127231759			28.1316	24.7821	30.7966	61.0519	42.8484	30.9895	48.2689	26.8994	50.8078	32.3486	48.5678	20.4244						0.027014	TRUE
TWF1	TSS22199	chr12:44187525-44200178			5.81727	6.40223	2.01079	12.0198	11.3915	7.89419	13.1486	9.8786	10.2443	6.08385	16.3913	5.0534						0.027046	TRUE
SYNGR1	TSS12133,TSS25488	chr22:39745953-39781593			5.96306	7.27155	8.28623	14.5045	9.86463	9.55032	10.5019	10.5055	13.708	7.56808	23.9284	33.4411						0.0272082	TRUE
C5orf22	TSS3146	chr5:31532372-31555165			1.56136	1.17897	1.91106	6.83832	4.46586	2.76785	3.53491	2.6395	2.6475	1.42165	2.66227	1.17344						0.0272294	TRUE
TERC	TSS8099	chr3:169482397-169482848			50.7546	45.129	33.0089	65.4127	44.2276	76.7035	78.2581	88.8186	101.223	35.1535	138.135	41.1494						0.0272741	TRUE
XRCC5	TSS5709	chr2:216974019-217071016			32.6665	31.1905	42.7025	100.286	54.1971	68.9041	73.2066	51.6639	68.8161	37.4307	94.0088	7.6798						0.0272919	TRUE
FGF9	TSS15813	chr13:22245214-22278640			0.186853	0.136914	0	1.14484	0.448901	0	0.0153357	0.151484	0.479452	0.476316	0.623132	0.865345						0.0273037	TRUE
THAP10	TSS27358	chr15:71173680-71184772			0.17318	0	0	0.380384	0.483103	0.255803	0.213562	0.176294	0.302243	0.315524	0.455861	0						0.0274616	TRUE
NR2F6	TSS11913	chr19:17342693-17356151			7.8528	7.51193	7.70827	18.7952	21.2897	7.75436	15.0432	12.2078	8.3219	7.78882	16.5279	37.5711						0.02749	TRUE
KLHDC2	TSS23822	chr14:50234786-50249856			32.3658	31.1038	27.0289	104.993	66.3906	34.1361	54.3835	46.8993	52.1797	24.9663	55.3742	28.1851						0.027498	TRUE
IGLL5	TSS19350	chr22:23229959-23238013			0	2.00795	0.438951	24.2176	2.88713	849.209	103.099	374.259	616.003	7.66412	510.689	61.3931						0.0275366	TRUE
CHRAC1	TSS23183,TSS94	chr8:141521396-141527252			0.906041	0.31116	0.0333883	1.58322	2.36267	1.79596	2.2455	0.92091	1.5267	0.507817	4.41876	0						0.0275454	TRUE
LGSN	TSS21621	chr6:63985855-64029882			0	0	0	0.141372	0.268739	0	0.18358	0.0327331	0.037698	0.0588372	0.411858	0						0.0275705	TRUE
LINC00671	TSS4384	chr17:41026690-41050751			1.06743	0.996711	0	3.83963	0.666393	0.179344	1.39661	2.62029	2.82116	2.2987	8.4143	5.12566						0.027693	TRUE
DUSP28	TSS1545	chr2:241499470-241503431			0	0.0859979	0	2.06367	0.352077	1.12815	0.241067	0.299027	0.136119	0.106778	1.18097	3.09235						0.0277155	TRUE
TRUB1	TSS29757	chr10:116697951-116737439			0.652929	1.8774	2.4471	6.38062	3.05994	2.75413	2.63934	3.82182	2.34167	2.6525	12.2896	7.72227						0.0277616	TRUE
PDZD2	TSS15355	chr5:31799030-32111038			0.682545	0.968508	1.5797	10.9954	1.40281	0.887973	3.15438	1.84417	4.23393	1.29696	6.53675	8.33222						0.027802	TRUE
HCRTR1	TSS21756	chr1:32083300-32092919			0	0	0	0	0.190459	0.0655634	0	0.18074	0.103256	0.0808561	0	0						0.0278052	TRUE
MKKS	TSS16069,TSS19519	chr20:10385427-10414887			2.6252	4.87691	4.2999	17.3684	9.0627	6.01607	7.47538	7.42365	8.18457	2.7094	14.2855	3.08546						0.0278962	TRUE
CASP2	TSS19760,TSS26215	chr7:142985307-143004789			4.53991	5.3145	9.66275	19.0812	6.75649	19.0801	7.73306	11.1268	14.6646	6.94975	28.1682	41.4608						0.0279354	TRUE
FAM86C2P	TSS29306	chr11:67559237-67572807			0	2.54027	0.00729025	11.8593	2.11147	2.23959	2.5707	2.76843	2.57265	2.33678	13.9027	15.0828						0.0279527	TRUE
TMEM246	TSS26962	chr9:104237607-104249475			2.54109	5.15654	1.34147	13.3935	10.3965	3.28365	12.0811	9.35392	5.71654	5.09257	16.6179	0						0.028184	TRUE
LIG4	TSS7402,TSS885,TSS9806	chr13:108859791-108870716			1.75427	2.06944	1.78148	8.33625	3.4694	4.54766	3.65284	2.66756	7.20741	1.83094	9.40054	0.34626						0.02827	TRUE
ZNF574	TSS15778	chr19:42580289-42585720			1.37446	1.04778	1.90048	3.37304	1.88713	4.87839	2.52839	2.26008	4.35656	1.75223	3.27939	0.545274						0.0282742	TRUE
C6orf52	TSS15630,TSS9763	chr6:10671650-10695030			0	0	0	0	0.186172	1.08244	0.359938	0	0.358287	1.18751	0.42731	0						0.0282992	TRUE
ACOT13	TSS2866	chr6:24667262-24705295			0.952409	0.606885	0.74134	1.45023	1.13506	1.46179	1.27464	1.16845	1.30374	0.787406	2.74317	0.684793						0.0283296	TRUE
UBE2Q1	TSS25819	chr1:154521050-154531120			9.43872	7.23108	11.4891	18.6929	16.893	15.3612	15.1661	11.2297	12.7667	6.49985	24.3487	12.5176						0.0284203	TRUE
CDCA2	TSS11570	chr8:25316512-25365425			0.0917556	0.201733	0	1.20546	1.12193	1.83962	0	0.558339	0.320916	0.292402	0.546846	0						0.028435	TRUE
GALNT5	TSS22618	chr2:158114339-158167913			0	0.0402994	0	0.84326	0.117946	1.37647	0.158024	0.111609	2.11421	0.350446	0.734584	0						0.0285735	TRUE
HSD17B12	TSS11077	chr11:43702142-43878169			10.069	9.5423	8.41823	19.2309	15.2546	10.1257	26.8302	17.8207	10.7685	8.35946	19.7998	7.58255						0.0285747	TRUE
KIAA1161	TSS3151	chr9:34368906-34376894			0.888902	1.1843	0.90838	1.32651	1.66408	0.861664	2.83558	2.17583	1.88471	1.36108	4.40929	1.20278						0.0286218	TRUE
MS4A8B	TSS27324	chr11:60467046-60483285			0	0	0	3.32097	0.11757	0.914388	0.902078	0.210048	4.44957	0.49924	4.27953	0						0.0287794	TRUE
FAM91A2	TSS28067	chr1:149576261-149672733			2.41602	1.12411	4.40488e-06	5.61827	1.57504	2.48463	2.15665	3.99581	5.72554	3.22918	6.03304	4.48274						0.0288112	TRUE
IDI2	TSS5218	chr10:1064846-1071799			0	0.100117	0	0	0.0585391	1.46695	1.01058	2.16131	2.21555	0.745727	0	0						0.0288757	TRUE
COA6	TSS14146,TSS8743	chr1:234509213-234519795			2.13077	2.58442	1.98247	6.1188	4.97285	11.2002	9.29612	6.20502	5.82221	2.50353	2.0816	0						0.0288913	TRUE
RPS4Y1	TSS6052	chrY:2709622-2734997			0	0	0.185665	831.329	718.83	240.473	0.31608	680.89	0	0	1312.6	33.5751						0.0288981	TRUE
N4BP3	TSS23973	chr5:177540555-177553107			0.140119	0	0.0466553	0.490222	0.0841495	0.936583	0.229926	0.0993108	0.326997	0.0510198	1.04045	1.57641						0.0289474	TRUE
HSBP1L1	TSS16676	chr18:77724581-77730822			2.49749	3.67874	0.697093	15.464	12.7622	3.33864	12.4009	6.03852	3.83835	0.506818	12.44	33.6907						0.0289559	TRUE
CARM1	TSS2065	chr19:10982252-11033448			2.44321	3.53938	9.35245	19.3791	14.4768	10.1337	10.0094	9.95213	13.4877	5.0325	19.9646	19.1333						0.0290042	TRUE
CDKN2AIP	TSS19279	chr4:184365788-184369049			1.25445	2.0562	2.64416	8.09601	2.97657	3.10267	3.51703	3.82649	6.70098	1.00816	8.2894	15.3592						0.0291034	TRUE
BCAP31	TSS16478,TSS2063,TSS20983,TSS24558	chrX:152965946-152990201			45.9487	27.2183	31.3982	55.8074	70.5123	58.8919	77.7236	60.2715	51.3687	45.4023	57.6211	40.354						0.0291397	TRUE
MPP6	TSS16449	chr7:24613084-24727498			17.5718	19.5673	21.2626	73.9708	29.0914	19.2174	35.7766	39.8561	37.3367	19.8976	76.2627	19.1698						0.0292105	TRUE
ACY1	TSS10849	chr3:52017299-52023218			3.82706	3.4238	3.17762	13.3506	5.10689	12.6471	4.65122	5.44925	14.0226	6.71338	6.92595	0						0.0292652	TRUE
C2orf54	TSS16957,TSS5191	chr2:241825464-241835573			0	0	0	0.45456	0.0390033	0.356528	0.559968	0	0	0.0827914	0.693119	0						0.0292862	TRUE
NTRK2	TSS3929,TSS6064,TSS8170	chr9:87283465-87638505			27.9451	32.0335	35.1263	15.9194	19.7913	7.59114	30.558	29.3753	28.6601	23.1114	32.8891	1.82697						0.0293182	TRUE
MON1A	TSS3810	chr3:49946301-49967445			0.92823	0.636788	0.473194	4.53644	1.321	1.07764	1.5703	1.16426	2.11297	0.215685	2.75561	5.78902						0.0293274	TRUE
ZDHHC20	TSS28197	chr13:21946709-22033508			1.29253	2.06714	2.21766	8.9638	3.11046	2.90704	5.00556	3.84757	3.34689	1.46362	4.92349	1.66886						0.0293493	TRUE
SALL1	TSS12099,TSS18523	chr16:51169885-51185183			0.0983156	0.0253334	0	1.07526	1.49022	0.0963248	1.48299	1.22827	1.14692	0.507163	4.91593	0						0.0294139	TRUE
SLC3A1	TSS9482	chr2:44502596-44547962			38.9532	42.0993	18.7209	173.299	56.5913	31.9759	194.777	132.417	191.071	118.222	541.394	69.4669						0.0294468	TRUE
RAB6B	TSS21234	chr3:133543079-133614691			0.423365	0.775414	0	0.595224	1.25833	1.32191	0.645143	1.33219	1.86997	0.357869	2.38994	4.20241						0.0294567	TRUE
UBE2V2	TSS24207	chr8:48920994-48974454			1.67767	2.11104	2.49922	1.84719	2.72644	2.26384	2.81096	3.54854	4.03675	3.16713	2.76147	4.546						0.029469	TRUE
SPPL3	TSS8156	chr12:121200312-121342155			3.57988	2.80421	1.31914	4.86359	6.973	6.70036	10.8027	4.17134	9.26072	1.94809	8.15784	0.340246						0.029538	TRUE
SLC4A11	TSS12357,TSS1298,TSS26436	chr20:3208062-3219887			0	0.530342	0	1.21939	0.788178	1.02487	0.433161	0.819317	1.94595	0.101269	0.238986	1.47199						0.0296079	TRUE
HAUS3	TSS7632	chr4:2230095-2243860			1.65099	1.62738	0.262384	9.38769	2.61404	4.09203	2.00738	3.36952	5.18344	0.956407	5.72164	0.595931						0.029702	TRUE
PSENEN	TSS6262	chr19:36236493-36237903			20.4337	31.0848	4.62202	70.37	32.7743	89.2979	69.4993	31.2252	42.1474	41.7886	82.846	0						0.0297301	TRUE
CASP7	TSS16050,TSS21074,TSS8747	chr10:115438920-115490668			4.43134	3.30703	3.70245	14.1603	4.44636	3.65785	5.50635	4.65097	6.96884	3.75427	11.8422	11.1589						0.0297544	TRUE
RSPH9	TSS19376	chr6:43612766-43638748			0	0	0	0.904183	0.350492	1.29475	0.757719	0.314876	0.707895	0.186074	3.25741	0						0.0298395	TRUE
SYS1	TSS15379,TSS8175	chr20:43990576-44005442			0.424676	1.41827	0.477963	2.03472	2.02783	7.63029	4.09615	2.12267	2.66959	0.649862	6.15366	0						0.0298624	TRUE
SESN3	TSS14633,TSS25841	chr11:94898676-94965705			1.2488	1.3913	1.4345	3.34336	0.814801	5.04661	1.99798	2.57093	2.79264	0.800441	7.19584	3.76587						0.0299135	TRUE
NRL	TSS18480	chr14:24549315-24553832			0	0.0660769	0	0.197906	0.309277	0.199645	0.0740638	0	0.209575	0.246188	0	0						0.0299964	TRUE
TPSD1	TSS5286	chr16:1306272-1308494			0.547099	0	0	0	2.58369	1.5954	2.63934	0.530794	4.62365	3.93449	0	0						0.0300406	TRUE
UQCRBP1	TSS13341	chrX:56763220-56764017			3.08365	3.82129	1.55925	3.71739	6.82465	7.13548	5.12667	6.86219	6.74538	6.8034	6.81103	0						0.0300544	TRUE
FRG1B	TSS27544	chr20:29611878-29634007			14.3883	18.2651	21.6434	67.8406	20.0289	30.7895	15.2916	32.4585	74.0718	18.5876	82.9106	29.4382						0.0300655	TRUE
C12orf45	TSS27541	chr12:105380097-105388505			7.8018	6.80175	12.1961	19.873	12.8122	14.1036	18.5391	17.9515	19.5449	6.80766	17.2245	47.5707						0.03014	TRUE
HEBP2	TSS4696	chr6:138725335-138734582			16.3206	10.4879	23.7803	46.6215	32.9104	22.7258	24.6688	19.7628	34.3178	17.5357	69.4269	88.1312						0.0301569	TRUE
COMMD9	TSS27410	chr11:36293841-36310999			2.49605	1.95738	2.17596	5.21606	2.49067	3.46331	4.50532	4.15503	3.38169	2.0087	8.86645	2.39856						0.0301578	TRUE
PGLS	TSS19676	chr19:17622431-17632097			6.73742	11.1431	16.8886	14.9136	27.8124	28.952	23.2363	12.884	15.8175	18.7777	41.7731	24.331						0.0301622	TRUE
TMEM18	TSS12911	chr2:667972-677439			2.66216	2.74576	3.57111	2.9229	5.46248	4.69875	4.71863	4.40242	5.42139	2.5766	4.97536	2.8851						0.0302976	TRUE
CDKN2A	TSS13164,TSS4338,TSS9318	chr9:21967750-21994490			0	0	0	10.7979	3.4723	3.15964	0.818299	1.77667	1.7213	0	0	4.61996						0.0303098	TRUE
CACYBP	TSS1648,TSS1744	chr1:174968570-174981163			3.49217	3.59204	4.9264	5.92483	5.9814	8.09379	6.45299	7.44787	4.70186	2.71843	10.4843	16.6058						0.0303237	TRUE
ATIC	TSS18896	chr2:216176678-216214496			18.853	22.2371	32.1729	49.4243	32.6919	52.6136	37.8737	36.4764	36.0679	24.6009	65.1016	28.1875						0.0303571	TRUE
RDH14	TSS25070	chr2:18735988-18741959			2.83753	2.57349	1.56209	7.49452	8.81861	5.11283	6.86476	5.46947	1.98321	2.14567	8.40753	0						0.030403	TRUE
FAM83H	TSS29308	chr8:144806102-144815914			4.29494	3.30056	5.35058	7.88216	8.09124	5.51634	7.70127	6.41779	13.982	5.71427	30.4282	19.7263						0.030439	TRUE
ETAA1	TSS4362	chr2:67624441-67637533			3.08575	2.72176	2.02562	9.39522	4.53286	3.00326	3.73639	5.44007	4.8764	0.904858	13.5735	8.99192						0.0304532	TRUE
RWDD2B	TSS15287	chr21:30378079-30391685			1.16357	3.49291	3.08753	5.11904	8.80835	5.67404	5.48229	5.60933	4.91831	5.78311	7.91177	0						0.030497	TRUE
TBX21	TSS10274	chr17:45810609-45823485			0	0.0993186	0	0.44565	0.174378	0.64913	0	0.0688275	0.709886	0.308424	0.129432	0						0.0306039	TRUE
SUGT1	TSS24964	chr13:53226830-53262433			5.2971	10.8776	13.6742	30.012	15.373	21.6568	17.9414	18.3132	12.0826	7.35873	37.8511	21.3275						0.0306204	TRUE
CNEP1R1	TSS1583	chr16:50059188-50070999			0.674824	0.989916	0	4.44593	2.35306	2.17999	2.49635	2.01752	0.392621	0.537886	4.15736	0						0.0306353	TRUE
KLK10	TSS12896,TSS26544,TSS4393	chr19:51515999-51523431			0.00965793	0.0426116	0	0	0.0593091	0.471321	0.104638	0.0196647	0.406618	0	0.691814	0.576811						0.0307839	TRUE
PIN4	TSS3244	chrX:71401525-71483814			3.52582	8.90176	2.81762	21.0653	11.4578	12.4586	9.52957	5.24481	11.9142	5.63365	43.0363	35.42						0.0308147	TRUE
DRAM2	TSS7810	chr1:111659953-111682838			4.54442	7.36234	7.73555	29.5474	16.0912	25.2958	11.367	12.5867	9.79987	7.07294	22.5821	0						0.0308279	TRUE
LOC100289187	TSS18539	chr7:99195901-99208456			0.343295	0.252252	0.143383	0	1.03274	1.53459	1.77047	0.969327	1.59205	0	2.65193	0						0.030851	TRUE
TRIQK	TSS4614,TSS5949,TSS9456	chr8:93895757-93978372			1.03909	1.02364	1.98639	4.69427	1.53662	1.55968	2.881	2.33018	2.27193	1.06772	5.28141	3.94746						0.0309032	TRUE
CHEK2	TSS1067	chr22:29083730-29137822			2.84032	0.818717	0	7.40387	1.65452	7.11401	1.66835	2.8609	6.25081	1.01668	5.68815	14.2306						0.0309866	TRUE
SLC35A4	TSS23326	chr5:139944419-139948683			2.02808	1.53489	1.30817	2.15196	3.78979	5.4973	4.40714	2.62552	2.97171	2.02577	4.62487	0						0.0310028	TRUE
LMO1	TSS22142,TSS6510	chr11:8245850-8290182			0	0	0	1.7971	0	0	1.25497	0.312898	5.39412	0	3.43298	5.29719						0.0310449	TRUE
SEMA4B	TSS12575,TSS18171	chr15:90728151-90772892			4.1056	5.58782	10.2195	19.6578	9.91052	9.24407	16.3341	7.18328	13.2554	5.38127	30.2856	28.4342						0.0311156	TRUE
C1orf43	TSS27825	chr1:154179182-154193273			16.1415	18.3768	21.2449	27.8433	41.9964	21.4539	35.595	24.8306	29.3179	23.3142	41.1713	8.18307						0.0312278	TRUE
DHCR7	TSS27098	chr11:71145456-71159477			2.43518	2.17146	4.63374	12.5571	8.44391	6.43293	7.30212	5.34983	6.89906	3.86056	24.2396	3.9151						0.0312645	TRUE
SLC25A52	TSS14123	chr18:29339658-29340843			0	0	0	0	0.456705	0.326233	0.164357	0.122626	0.0924766	0	0.0768756	0						0.0312798	TRUE
ZNF667	TSS22878	chr19:56950692-56988770			0.132421	0.291131	0.882197	4.34873	0.586288	0.631067	0.815318	1.43309	2.10975	0.401895	2.58634	5.32836						0.0313277	TRUE
OXSM	TSS5176	chr3:25831562-25836025			1.1957	0.861959	2.91826	12.6802	5.28693	2.63647	5.1667	4.57847	4.86135	1.95725	4.86289	1.47442						0.0314872	TRUE
COL22A1	TSS22647	chr8:139600477-139926236			0	0	0.00451717	3.11652	0	2.58809	0.0974549	0.0668083	0.677687	0.120142	2.70103	0.742489						0.0315384	TRUE
CYP2U1	TSS23213	chr4:108852716-108874613			0.177817	0.156344	0	3.26798	0.183079	1.69914	0.860992	0.432403	1.12002	0.323762	0.999454	0						0.0315622	TRUE
ZBTB42	TSS2889	chr14:105266932-105271048			0.187948	0.275486	0.586963	0.720247	0.967637	0.682361	1.09943	0.452752	0.931193	0.427825	2.01645	3.26298						0.0315856	TRUE
NLGN3	TSS13643	chrX:70364680-70391051			0.0440562	0.161503	0.715805	1.93011	0.567868	2.46538	0.836814	0.625774	2.05585	0.642141	3.74046	0						0.0316522	TRUE
TMBIM6	TSS12096,TSS19528	chr12:50135292-50158717			65.2424	57.2926	28.7245	89.9093	132.472	120.102	254.997	109.663	89.0751	64.4938	122.646	15.5599						0.0317757	TRUE
PSAP	TSS24155	chr10:73576054-73611082			423.161	395.644	539.023	787.519	607.321	549.847	823.466	689.083	895.703	499.634	896.566	233.94						0.0317821	TRUE
SLIRP	TSS22739	chr14:78174413-78183941			26.4837	64.8895	69.7945	192.454	90.6316	174.41	106.951	116.451	71.1203	52.7185	281.256	48.1524						0.0318587	TRUE
C12orf43	TSS8342	chr12:121440847-121454300			1.02129	0.953543	0.928853	5.10068	1.99239	5.14574	1.79412	2.22236	5.50756	1.09961	16.9397	6.59087						0.0318616	TRUE
DTNB	TSS11000,TSS12903,TSS25293	chr2:25600066-25896516			4.02513	4.57134	12.8819	47.128	11.9596	12.5036	9.64351	12.5361	19.8149	7.78265	28.0669	41.0805						0.0318623	TRUE
TPSB2	TSS6951	chr16:1278335-1280185			1.21914	0.29856	0.475099	0.897834	1.81489	6.42328	2.14379	2.24966	2.44952	1.48223	5.7589	0						0.031873	TRUE
PCCB	TSS2178	chr3:135969166-136049013			14.0128	24.5068	21.7225	44.0412	32.0628	27.6894	46.5916	36.5061	29.8343	18.6113	37.8211	18.2425						0.0318734	TRUE
MRPL33	TSS1279	chr2:27994583-28002608			30.9178	30.4599	22.1339	29.386	71.1435	53.6992	44.7864	48.6441	35.8421	31.7681	73.5941	17.1637						0.0318779	TRUE
CD4	TSS6721	chr12:6898637-6929976			0	0.243025	1.93315	2.29455	1.16174	12.1321	2.1993	2.43989	5.88151	2.05743	4.86752	2.44204						0.0318911	TRUE
EFNA3	TSS19691	chr1:155051347-155060014			0	0	0	1.1077	0.259467	0.223525	0.497225	0	1.28858	0.275397	0.0482836	0						0.0319223	TRUE
CCDC87	TSS12405	chr11:66357639-66360554			0	0	0	0.389877	0.0254406	0.152874	0.243496	0.0903093	0.552626	0	0.707615	1.46991						0.0319746	TRUE
CRIPT	TSS20475	chr2:46844324-46852881			2.97441	1.50014	0.116239	5.92359	3.90955	4.19001	5.00635	5.30193	4.54078	2.45578	4.54024	7.67248						0.0320553	TRUE
EDARADD	TSS10940,TSS13625	chr1:236557679-236648008			2.39251	1.43236	0.625221	21.7886	3.19951	2.77973	3.45128	4.35294	6.61468	3.37711	8.8901	5.99437						0.0320912	TRUE
PIH1D2	TSS6245	chr11:111934733-111944895			1.05659	0.886895	0	7.99754	2.52825	0.392617	0.684176	3.40138	3.5021	0.274805	10.6131	4.22826						0.0322156	TRUE
KIAA1143	TSS26347	chr3:44790235-44803173			1.63925	1.75348	1.17365	5.52206	3.06604	1.95147	2.42804	1.65496	3.05973	0.746148	6.01077	2.8744						0.0322824	TRUE
SEL1L3	TSS4751	chr4:25749048-25864610			22.6974	25.5737	30.8875	45.5133	35.1339	53.2726	49.1669	33.6718	55.8099	24.2545	92.1241	19.6322						0.0323405	TRUE
LINC00092	TSS23855	chr9:98782013-98784037			0	0	0	0	0.314564	0.0774517	0.516746	0	0.365107	0.572369	0	0						0.0324687	TRUE
HEXA	TSS24669	chr15:72635777-72668520			15.9998	28.5516	48.3373	131.124	35.1602	59.3185	56.1548	48.5768	93.3137	37.183	171.968	54.7618						0.0325986	TRUE
THOC7	TSS12699	chr3:63819545-63849597			47.2605	37.5804	28.0491	61.0876	40.5994	51.2979	82.5291	67.6245	50.6826	38.1841	132.037	61.2558						0.0326747	TRUE
LAIR2	TSS1575	chr19:55014012-55021900			0	0	0.139841	2.98675	0	3.40797	0	2.73979	1.53385	0.828014	0	0						0.0327874	TRUE
CHRNE	TSS10215	chr17:4801063-4806369			0	0.104166	0.0887808	1.86994	0.335279	0.916696	0.175091	0.180509	0.661651	0.323466	0.50918	0						0.0328786	TRUE
MMRN2	TSS21480	chr10:88695297-88717425			1.42226	1.93553	1.7595	7.73795	2.82422	3.2274	3.11869	4.28398	6.01816	2.44177	2.01398	0.537627						0.0329424	TRUE
PNMA3	TSS9808	chrX:152224765-152228827			0	0	0	0.89626	0.136591	0.819813	0.112016	0.0461247	0.636299	0.165643	0	0						0.032955	TRUE
PSMD4	TSS198	chr1:151227196-151239954			35.1825	38.7532	67.4674	129.373	80.5629	122.185	84.6698	77.7665	73.3129	53.5804	180.468	30.8366						0.0329605	TRUE
PCK2	TSS20417	chr14:24563482-24573339			11.8935	10.8847	8.2917	21.48	28.0699	15.8177	23.7019	9.97756	14.4213	9.27684	8.22738	18.8541						0.033121	TRUE
ECHDC1	TSS3565,TSS9075	chr6:127609856-127664754			4.86096	6.83347	9.14962	15.9505	9.11515	11.2591	14.7706	16.1156	13.7339	7.02861	28.6129	4.53455						0.033148	TRUE
UBD	TSS28931	chr6:29523388-29527702			1.77383	3.04305	0.576524	17.0278	2.03182	46.9914	4.79822	17.7363	36.4924	17.0808	85.6845	0						0.0332956	TRUE
SMIM7	TSS14362	chr19:16756958-16770968			7.95156	14.2497	21.9319	43.6769	23.8391	25.5962	19.8752	20.4644	26.1249	13.3905	61.0998	63.3216						0.0333428	TRUE
INSIG2	TSS9633	chr2:118846049-118867597			2.22492	2.02677	0	7.98505	5.3522	3.18111	4.18211	2.84329	4.24001	3.50003	12.8196	0						0.0333956	TRUE
IMPACT	TSS28842	chr18:22006608-22033494			2.31505	4.15831	6.08611	16.9957	6.6215	5.97796	7.28546	5.75431	8.67922	3.67839	17.6597	9.30724						0.0334143	TRUE
NDUFA2	TSS18123	chr5:140024947-140027370			29.5083	34.7246	19.5288	62.6068	52.4788	52.6479	48.3877	48.7775	48.5881	21.3287	89.2971	15.6562						0.0334995	TRUE
NDUFB5	TSS18836	chr3:179322574-179342288			31.5486	29.0175	26.7863	80.9155	47.9023	41.2769	44.8278	40.5556	55.9929	27.7123	89.5253	15.2724						0.033593	TRUE
LINC00482	TSS11022	chr17:79276623-79283048			0	0	0	0.509612	0.174595	0.149863	0	0.147552	0	0.052936	0.471703	0						0.0336261	TRUE
SERTAD4-AS1	TSS8630	chr1:210404803-210407466			0	0	0	5.12251	0.329734	2.9748	0.84599	0.661214	1.47562	0.233494	6.59169	0						0.0336271	TRUE
ARL6IP1	TSS19524	chr16:18802990-18812857			14.5986	12.9839	9.48079	18.7487	17.2283	21.8032	23.4538	20.1013	27.6586	17.5413	41.2179	3.84781						0.0337633	TRUE
TCEAL1	TSS27552,TSS9250	chrX:102883647-102885876			2.68831	1.60769	0.660194	18.1619	3.05581	3.46858	2.0201	5.50979	4.03362	3.17217	5.25741	13.0249						0.033787	TRUE
CPA5	TSS27675	chr7:129984629-130008571			0	0.0350871	0	0.210269	0.0821216	0.106075	0.052449	0	0.10266	0	0	0.157913						0.0337942	TRUE
TMEM119	TSS10422	chr12:108983621-108991894			0.128577	0	0	0.563864	0.606887	6.11217	0.633747	0.391862	1.27299	0.234194	2.21071	4.78055						0.0337989	TRUE
GJB4	TSS13974	chr1:35225341-35229325			0	0	0	1.20254	0.470761	0.112271	0	0	0.497051	0.166522	0.669341	0						0.0338274	TRUE
ASPHD1	TSS4628	chr16:29912146-29917377			0.124021	0.637294	1.24167	2.45874	1.6505	1.83833	0.714642	2.02702	2.44857	1.35641	7.02861	9.20391						0.0338444	TRUE
C4BPB	TSS13323,TSS27167,TSS92	chr1:207262211-207273337			0.206933	0	0	0	0.737508	0	0.855559	1.49379	4.77867	0.377614	6.12238	5.45467						0.0338481	TRUE
PDCD2	TSS22680,TSS7088	chr6:170884659-170893780			4.58123	3.93285	6.23644	10.0736	10.2061	7.48736	6.8164	5.83906	10.3194	4.59561	8.54983	4.56953						0.0339095	TRUE
RAB7L1	TSS26874	chr1:205737113-205744610			0.696867	1.57169	1.26941	6.92933	1.334	10.3426	3.70474	2.51644	2.60512	2.00422	6.16409	0.0885875						0.0339216	TRUE
STK32B	TSS16484	chr4:5053526-5502725			0.159926	0.234444	1.50967	7.00754	1.50958	1.21018	1.22573	2.62393	2.23655	1.2621	12.6409	9.95797						0.0339898	TRUE
EME1	TSS17487	chr17:48450580-48458820			0	0	0	1.66373	0	1.0348	0.0934381	0.616775	0	0.690501	2.39233	0						0.0339996	TRUE
IRX3	TSS25295	chr16:54317211-54320378			0	0	0.126773	2.50393	0.13056	0.140297	0.656333	0.850881	0.177084	0.67201	1.60012	0						0.034041	TRUE
POT1	TSS1265	chr7:124462439-124570037			0.957738	1.83088	3.31392	9.66182	2.84054	3.04032	4.84509	2.94551	5.50006	1.78188	7.87897	4.98681						0.0341058	TRUE
ATRNL1	TSS25408	chr10:116853123-117708496			2.12466	2.40238	0.979637	17.5422	6.4094	1.71691	6.79546	6.03125	15.5923	5.62897	1.53453	1.01327						0.0341479	TRUE
JKAMP	TSS29673	chr14:59951160-59972081			3.09922	1.67743	2.51085	24.3029	5.0783	7.22044	11.9192	9.38959	5.92779	2.9022	8.46578	0						0.0341626	TRUE
ITIH1	TSS10507,TSS13046,TSS1920,TSS21204	chr3:52811601-52826084			0.147235	0.046019	0	1.10112	0.210183	0.0543043	0.302501	0.210108	0.942869	0.26919	1.35467	0						0.0342271	TRUE
CGRRF1	TSS11325	chr14:54976586-55005334			6.22045	2.27106	3.69587	13.0222	7.66522	5.23224	9.72589	9.34819	11.5819	3.33184	8.72294	6.71933						0.0342653	TRUE
MAGED1	TSS1634,TSS22928	chrX:51546154-51645450			29.6309	30.4159	24.5525	69.7259	33.484	58.435	80.8224	33.0859	50.032	23.4936	63.2145	14.7493						0.0343134	TRUE
SNRPG	TSS5133	chr2:70508505-70520869			22.6862	32.9196	7.55221	43.9535	48.1303	78.2441	36.7785	53.5511	55.5879	21.4996	56.598	45.3665						0.0343135	TRUE
DCAF17	TSS14934	chr2:172290760-172341562			3.22591	4.34747	2.83465	19.7205	7.17177	7.20957	7.36067	6.63853	7.29053	3.42368	11.5307	1.33421						0.0343787	TRUE
CD47	TSS14745	chr3:107761940-107809935			2.32468	2.40594	2.14846	7.71372	3.29231	8.26802	4.66959	5.35133	4.55016	1.93454	11.4636	0						0.0344079	TRUE
MAN1C1	TSS24417	chr1:25943958-26111258			1.61136	1.22048	1.70007	18.4758	1.15228	5.71459	7.22635	6.26896	7.01067	0.635828	18.7489	1.06547						0.0344083	TRUE
FBXL5	TSS9157	chr4:15606006-15657035			7.82822	9.25617	18.3322	38.7837	20.8871	17.0268	20.64	22.2391	24.9368	7.42595	43.6005	25.5517						0.034455	TRUE
GINM1	TSS23041	chr6:149887527-149912067			19.9905	14.0567	15.1141	27.8153	30.4178	22.4529	38.4371	28.1157	31.3477	12.8872	26.4396	8.79605						0.0344682	TRUE
FBXO41	TSS12982	chr2:73481809-73496758			0.410148	0.300444	0.210857	1.84589	0.610604	1.15148	0.43543	0.427344	1.21078	0.175688	2.27302	4.07206						0.0345224	TRUE
OR2A7	TSS14861	chr7:143955788-143956721			0	0.537826	8.23058e-06	16.0023	7.33156	1.48033	0.0696436	8.10583	5.03464	2.34487	24.9942	8.54411e-06						0.0346044	TRUE
CLPTM1L	TSS9650	chr5:1317999-1345002			24.504	22.3746	29.1966	33.2215	46.9691	44.0413	68.0984	45.5393	38.7557	24.4936	58.1812	7.87631						0.03462	TRUE
BMF	TSS19824,TSS20801,TSS26887,TSS4170	chr15:40380090-40401085			0.0772421	0.30072	0.383653	0.734766	0.599568	1.12461	0.459329	0.226856	1.04439	0.88316	0.444376	0.127751						0.0346211	TRUE
RABAC1	TSS6639	chr19:42460832-42463528			13.4084	26.0715	36.733	37.1495	50.6619	83.223	77.7116	54.5328	29.7801	29.7929	60.7569	34.0642						0.0347145	TRUE
TLCD1	TSS12382,TSS19966	chr17:27051365-27053949			0.449535	0.992129	2.25573	3.99198	4.67052	4.00963	7.61254	1.56208	2.07805	1.73296	1.85268	12.5608						0.0347686	TRUE
GGN	TSS10307	chr19:38874991-38878668			0	0	0	0.539741	0.105494	0.635141	0	0.166754	0.57215	0	1.29357	0						0.0348372	TRUE
SLC46A1	TSS21003	chr17:26721660-26733230			1.41968	1.04229	0.957495	4.73739	1.63772	1.3566	3.91522	2.17507	3.28148	1.66719	6.24865	0.0432217						0.0349096	TRUE
FOXA1	TSS12248	chr14:38058756-38064325			0.202899	0.130123	0	0	1.21875	1.21347	0.708057	0.1544	2.01016	0.461877	0.435522	0						0.0349377	TRUE
RFPL2	TSS14901,TSS17906,TSS28036,TSS4389	chr22:32586421-32600718			0	0	0	0.557504	0.0361871	0.164111	0.104135	0	0.587612	0	0.546981	0						0.0349944	TRUE
KDELR3	TSS1428	chr22:38864082-38879445			7.22744	9.09114	1.24681	13.6653	17.9415	43.8636	29.0199	9.13434	16.3568	5.81203	29.4608	0						0.0350525	TRUE
UBE2C	TSS17242,TSS21858	chr20:44441254-44445596			0	0.214263	0	0	4.34053	7.0966	0.31231	0.704408	3.19689	0.229864	5.35268	0						0.0350555	TRUE
PRSS35	TSS21256	chr6:84222193-84235421			0.0697699	0.35817	0	0.76538	0	0.746143	0.8314	0.390108	0.8126	0.508454	1.63397	0						0.0350822	TRUE
BLMH	TSS7368	chr17:28575212-28619184			8.86582	6.19823	11.9971	21.105	18.1077	12.3897	13.4957	15.6984	14.8064	7.63652	20.3267	13.3993						0.0351967	TRUE
MIF	TSS12618	chr22:24236564-24237409			22.0732	28.9813	48.5739	78.1852	67.544	127.463	72.7268	44.5961	51.0191	30.6624	111.02	26.0243						0.0352324	TRUE
CD5	TSS1791	chr11:60869929-60895323			0.0545012	0	0.204284	2.98539	0	5.29733	0.0895143	0.387224	1.33376	0.0496287	3.40681	1.35137						0.0353355	TRUE
SNRPD2	TSS26491	chr19:46190711-46195443			46.5334	58.1529	34.3299	87.497	51.9762	109.082	62.9433	58.3277	84.0215	49.1633	133.437	48.9231						0.0353688	TRUE
TMEM60	TSS14504	chr7:77423044-77427747			0	0.168861	0.479911	0.509711	1.77499	0.858986	1.32733	1.06541	3.18208	0.62838	0.259769	0						0.0353896	TRUE
RTN3	TSS4380	chr11:63448921-63527363			9.32867	12.8881	9.73575	27.7875	23.2836	14.9597	41.4578	18.5724	15.1635	14.3284	14.0265	5.97359						0.0353963	TRUE
XIST	TSS2023	chrX:73040485-73072588			213.773	205.71	210.592	0.22372	0.128181	87.1096	172.054	3.32694	382.982	91.8864	5.78131	179.93						0.035398	TRUE
GPM6A	TSS29114,TSS3108,TSS3524	chr4:176554087-176923842			0.0553481	0.181358	0	4.34038	0.398101	1.24403	0.923527	2.92443	1.7475	0	0.317165	0						0.0354922	TRUE
TARBP1	TSS29987	chr1:234527058-234614849			6.24295	7.12575	11.8172	42.6932	14.8031	14.3909	10.947	16.2452	27.2918	6.16188	36.0351	8.04436						0.0355171	TRUE
TMEM30A	TSS15319	chr6:75962637-75994632			6.63075	5.24067	5.70693	16.6286	12.6551	7.70908	18.1966	13.4115	5.8654	4.03574	12.5291	3.2847						0.0355183	TRUE
TNFRSF21	TSS1023	chr6:47199267-47277680			7.94538	5.99529	6.87141	43.9606	7.22112	10.4129	10.9813	16.1893	25.2663	6.84913	38.2451	9.25045						0.0355375	TRUE
C1QL1	TSS17414	chr17:43037060-43045644			1.09784	1.61174	0	13.5136	1.15205	0.858687	6.87784	6.78974	8.64249	0	15.8736	0						0.0355421	TRUE
BCDIN3D	TSS5676	chr12:50229825-50236912			0.264386	0.581361	0.682652	1.85349	1.02092	0.624818	1.0421	0.536612	1.04762	0.489515	1.69024	0.874113						0.0355453	TRUE
KREMEN2	TSS26671	chr16:3014216-3018384			0	0	0	0.197419	0.231438	0.298796	0	0	0.111699	0	0.0460091	0						0.0355489	TRUE
SNX17	TSS7392	chr2:27593362-27600400			13.5938	12.7308	33.2156	55.0681	45.1961	58.6252	38.0626	39.0317	30.5253	17.305	61.7711	56.2336						0.0355831	TRUE
B3GNT4	TSS1897	chr12:122688227-122692084			0	0	0	0.535705	0.104419	0	0	0.0621035	0.565042	0.110841	0.408781	0						0.0356031	TRUE
TEX261	TSS15902	chr2:71213067-71222001			3.97256	4.63058	6.57492	10.5983	11.3191	8.15398	15.076	5.50355	5.57998	5.88965	15.4269	3.70476						0.0357152	TRUE
C10orf128	TSS6824	chr10:50363890-50396407			0	0	0.310834	1.69356	3.4965	21.3876	0.619419	3.18239	5.80549	0	16.7181	4.73854						0.0357365	TRUE
SEZ6L2	TSS13068	chr16:29882479-29910585			5.88817	4.75424	0.713031	19.4216	11.2156	4.80821	14.7992	9.36429	9.17662	9.18834	6.48965	3.27015						0.0357504	TRUE
BCAS1	TSS24881	chr20:52560078-52687304			0	0	0.841205	2.58987	0.591895	7.46997	0	0.47485	5.22626	0.897252	12.7128	4.48024						0.0358952	TRUE
SGIP1	TSS24348	chr1:66999824-67210768			0	0.131956	0.134948	4.01918	0.262682	0.397145	0.206921	0.620433	2.52072	0.131163	1.57848	1.0128						0.0359979	TRUE
UROD	TSS29519	chr1:45477804-45481341			19.6481	20.1957	35.742	56.2952	32.1568	49.3631	36.2248	33.8386	42.726	21.7656	79.4893	115.111						0.0360338	TRUE
UNC119B	TSS12453	chr12:121148237-121161443			0.538731	0.930491	1.37773	6.65262	1.38671	1.71171	1.97397	1.20899	2.33368	1.29624	1.90678	4.07319						0.0360708	TRUE
OS9	TSS14394	chr12:58087737-58115340			115.893	117.778	166.548	183.061	212.327	137.445	278.671	139.903	222.776	172.562	271.759	530.323						0.0362113	TRUE
SLC37A2	TSS25958	chr11:124933012-124960412			0.16415	0.120287	0	0.0897703	0.0352046	2.52045	1.06122	0.594767	1.45183	0.448402	0.841109	0						0.0362667	TRUE
ENAM	TSS15773	chr4:71494460-71512536			1.83613	1.01972	0.0123266	4.14496	0.990923	1.01167	2.69725	2.20427	1.69314	2.74981	6.07652	5.68344						0.0362881	TRUE
RAB11A	TSS12521	chr15:66161796-66184329			1.57518	1.53044	2.92217	12.0609	3.61375	4.17039	4.70803	3.81605	4.43384	1.52751	9.83428	1.64265						0.0362893	TRUE
KCNJ11	TSS21568,TSS27697	chr11:17406795-17410878			1.19558	0.876515	0.262337	12.4237	2.13432	1.11199	2.66126	2.01353	1.53904	0.823443	6.4239	8.21502						0.0363019	TRUE
TRIB2	TSS7757	chr2:12856997-12882858			3.11009	1.97675	2.43666	5.89197	1.98632	5.54466	3.00627	3.32171	11.2944	3.21966	5.52654	4.13158						0.0363081	TRUE
APCS	TSS3143	chr1:159557615-159558661			0	0.312143	0	4.23582	1.7321	3.33028	0.175217	0.43711	1.96311	0.193625	7.2965	0						0.036389	TRUE
LOC389332	TSS10698	chr5:135527155-135528851			0	0	0	0	0	0.511721	1.18169	0	0.247351	0.484758	1.02034	0						0.0364082	TRUE
TTC27	TSS21932	chr2:32853086-33046118			5.40456	5.67589	10.8889	24.9822	10.5229	9.22701	10.6078	13.7816	17.5022	6.04249	45.4082	24.403						0.0364472	TRUE
ATP6AP2	TSS13033	chrX:40440215-40465888			25.6068	28.302	23.3422	64.856	32.6702	42.0069	59.7198	54.2653	55.5323	25.7077	85.5418	0						0.0365109	TRUE
GC	TSS12015,TSS23749,TSS6337	chr4:72607410-72671237			13.3239	10.595	1.80962	91.4186	5.58888	2.50091	86.5769	35.0262	122.211	8.00131	112.456	0						0.0365275	TRUE
EFHA1	TSS8602	chr13:22066827-22178355			6.63574	6.28768	12.0247	35.2384	13.5279	9.73858	14.4747	15.3006	14.4723	6.21333	37.6888	16.5848						0.0365945	TRUE
PXDNL	TSS2421	chr8:52232136-52722005			0	0	0.0877751	0.615081	0.437201	0.335792	0.16503	0.0178027	0.860827	0	1.40605	0						0.0366393	TRUE
LINGO1	TSS6565	chr15:77905368-77924709			0.23571	0.345583	0	0.258317	0.809103	0.737946	0.774394	0.478678	0.892524	0.59029	0	0.584362						0.0366527	TRUE
GAL3ST4	TSS27046	chr7:99756864-99766373			0.0686405	0	0	0.301118	0	0.683226	0.0563958	0.209278	1.11907	0.125031	0.590331	0						0.0367198	TRUE
KDELC2	TSS26557	chr11:108342832-108369159			0.590149	1.41263	2.26038	2.06649	2.88625	3.00864	5.36054	5.66255	2.70706	2.72225	2.47459	1.88698						0.0367631	TRUE
PKMYT1	TSS18783	chr16:3022791-3030540			0.0905574	0	0	0.995005	0.96178	0.200754	0.0667638	0.13835	0.632174	0.0824981	0.173462	0						0.0370027	TRUE
CERKL	TSS26427	chr2:182401400-182521834			0.120497	0.176679	0	4.57708	0.232681	2.73027	1.25782	0.87108	1.08376	0.109733	1.0695	0						0.0370398	TRUE
COL18A1-AS1	TSS14753,TSS19273	chr21:46839630-46844985			0.299632	0.164794	0	1.47948	0.707197	0.303946	0.0615585	0.685561	1.3953	0.136458	1.32504	0						0.0370817	TRUE
KY	TSS2060	chr3:134318764-134369864			0	0	0	0.579721	0.0126354	0.11901	0.145007	0.0894817	0.257753	0	0.659041	0						0.0371281	TRUE
NPY1R	TSS13976	chr4:164245116-164253947			9.16562	5.82023	8.93808	8.06099	5.68617	2.32216	4.65102	5.74971	1.4284	2.92398	1.64415	3.47365						0.0371738	TRUE
PALB2	TSS28877	chr16:23614482-23652678			4.10599	5.80284	1.91886	15.4995	4.42185	6.50194	8.5637	6.88118	8.20775	4.11979	12.1012	7.34448						0.0371785	TRUE
ASB3	TSS28533,TSS46	chr2:53897116-54014146			1.48154e-06	2.40519	1.53883	6.85632	1.43181	0.185091	7.60688	5.33408	2.41366	2.54912	18.371	12.2087						0.0371838	TRUE
C6orf99	TSS19095	chr6:159309618-159331385			0	0	0	0	0.589563	2.33391	3.12699	1.07193	1.57501	0	0	0						0.037204	TRUE
FKBP3	TSS28400	chr14:45584801-45603732			17.4915	16.9904	7.52898	36.4449	13.6005	21.8722	31.9869	21.3417	33.088	9.66724	46.959	25.2005						0.0372456	TRUE
SMCR8	TSS10558	chr17:18218593-18231370			1.162	1.70223	1.8467	7.44281	2.68981	3.83063	3.36057	1.93582	3.71845	1.36765	6.21305	0.497336						0.0372936	TRUE
SGOL1	TSS16238,TSS7799	chr3:20202084-20227724			0	0	0	0.326937	0.542322	0.920986	0	0.0646287	0.0867164	0	0.486224	0						0.0372951	TRUE
ASNSD1	TSS25282	chr2:190526124-190535557			2.26212	3.62841	1.35481	6.35837	5.18724	8.78415	6.04086	5.46117	3.37487	3.21925	7.56729	0						0.0373024	TRUE
LRRTM1	TSS2906	chr2:80529002-80531487			0	0	0	0.349585	0	0	0.0654427	0.0810013	0.278015	0.145053	0.0380818	0						0.0373483	TRUE
SPC24	TSS4861	chr19:11257830-11266484			0	0	0	0	1.42589	1.62911	0	0	0.76235	0.303021	0.649424	0						0.0373505	TRUE
C1orf56	TSS9417	chr1:151020258-151023871			0.787245	0.384968	0.473954	1.15285	1.53915	0.258428	1.07872	2.13724	0.91592	0.239056	1.17228	1.58875						0.0375967	TRUE
PSMD8	TSS24908	chr19:38865189-38874464			30.2247	26.0998	33.5687	82.7318	51.2376	63.26	68.2375	33.5819	35.3867	25.0605	97.3507	17.5957						0.0377377	TRUE
RAC1	TSS8135	chr7:6414125-6443598			10.0933	11.4958	19.2112	22.2588	23.4863	23.8965	30.0693	16.511	27.5214	16.1264	63.8412	19.9221						0.0377589	TRUE
MYL3	TSS16584	chr3:46899356-46904973			0	0	0	3.30326	0	1.82857	0	1.53395	2.70623	1.74718	8.34631	0						0.0378203	TRUE
RNF157-AS1	TSS20706	chr17:74136636-74150729			0	0	0	0.355695	0.034763	0.179382	0.0998739	0.65935	0.471372	0	0	0						0.0378211	TRUE
DOK4	TSS12507	chr16:57505869-57520385			2.14443	2.63566	2.91629	11.0628	3.0852	3.60502	4.27436	5.02923	8.15499	1.89549	20.0597	7.92135						0.0378247	TRUE
CDK5R1	TSS27649	chr17:30814104-30818271			0.265277	0.0648016	0.460224	2.03274	0.493178	2.60197	0.834793	0.381079	1.80422	0	1.47537	0						0.037862	TRUE
ZNF322	TSS9778	chr6:26634610-26659980			7.12178	6.7843	3.06576	24.4043	11.84	7.38424	16.0782	15.7119	15.5539	7.09508	44.3271	2.60172						0.037877	TRUE
DDAH1	TSS22475,TSS29738	chr1:85784167-86044046			0.853735	2.22099	3.51905	4.67227	4.96296	3.4666	6.3226	4.13938	5.27599	3.4201	8.54548	4.30599						0.0379124	TRUE
RNFT1	TSS28578	chr17:58029722-58042117			2.90524	1.80816	4.10978	6.96215	5.25191	5.36486	6.65906	7.57398	5.94063	2.48625	10.7036	0.872182						0.0379134	TRUE
BEST2	TSS19540	chr19:12863406-12869271			0	0	0	0	0.0400759	0.0345028	0.153568	0.0951142	0	0	0.134153	0						0.0379587	TRUE
KCNN1	TSS3136	chr19:18062110-18109930			0	0	0	0	0.0673738	0.0482218	0.0734737	0.0664688	0	0	0	0						0.0380185	TRUE
SCN11A	TSS17125	chr3:38887259-38992052			0	0	0.0321577	0.900933	0.20255	0.0378285	0.02113	0.117326	0.841581	0.187556	0	1.19324						0.0380469	TRUE
MUC12	TSS22226	chr7:100612903-100662230			0	0	0.166016	1.75155	0	1.91009	0.0124253	0.245087	0.498482	0.297886	2.1366	0.217416						0.0381075	TRUE
STBD1	TSS14891	chr4:77227178-77232283			2.53417e-12	0.109211	2.16196e-15	4.11525e-06	0.0879779	0.357191	0.221265	0.34853	0.388045	0.159889	0.886838	0						0.0381164	TRUE
TCEAL7	TSS2636	chrX:102585113-102587251			0	0	0	0.705465	0.548585	1.00936	0.526459	0.654655	1.1108	0	3.69371	0						0.0381518	TRUE
AP1M2	TSS15829	chr19:10683346-10697991			10.0663	7.76299	3.55469	18.0716	11.3308	4.93842	15.8847	13.2471	10.5087	11.231	24.5187	17.2909						0.0382852	TRUE
PRRG1	TSS12055,TSS18809	chrX:37208527-37316548			0	0.222808	0.266704	1.11813	0.210161	0.524153	0.333529	0.459424	1.3568	0.30882	0.633042	2.85319						0.0384297	TRUE
EYS	TSS28393,TSS7915	chr6:64429875-66417118			0.227006	0.633761	0.149827	4.38757	1.28931	1.55736	1.2005	1.15586	0.877398	0.341977	1.81249	0						0.0384479	TRUE
TXLNB	TSS1103	chr6:139561198-139613208			0	0	0.0601098	0.710841	0	1.84419	0.162941	0.12802	0.799991	0.164317	0.876969	0						0.0385103	TRUE
SRD5A3	TSS16777	chr4:56212387-56239266			1.41617	1.55665	0.641643	2.18815	4.18146	2.77233	5.02597	3.37809	2.67132	3.0717	0.516134	0						0.0385767	TRUE
CD81	TSS19782	chr11:2398546-2418649			165.78	151.307	262.998	273.04	311.384	363.415	415.012	328.771	340.65	172.26	562.886	174.009						0.0385837	TRUE
RNF185	TSS22497	chr22:31556137-31603005			1.59874	1.57225	1.75874	4.61422	2.28743	2.01818	2.13151	1.52646	2.79793	1.41327	4.39479	2.20478						0.0386094	TRUE
SLC25A16	TSS105	chr10:70242089-70287280			1.64478	5.85881	3.19849	17.1924	7.69704	8.61224	9.04432	8.96293	8.38723	3.3531	16.256	0						0.0386156	TRUE
DCAF13P3	TSS16987	chr15:51236325-51238762			0.0717478	0.263052	0.0298932	1.10189	0.307882	0.714361	0.191605	0.619976	0.751854	0	0.48007	0						0.0387069	TRUE
RPL3	TSS24710	chr22:39708886-39715670			1417.79	1383.65	935.3	1266.99	2389.84	2327.59	3033.54	2443.87	1324.97	1412.16	1993.36	1012.73						0.0387244	TRUE
BBS10	TSS10898	chr12:76738265-76742222			1.04973	0.874246	0.814623	2.19434	0.818861	1.21137	3.07523	1.88758	0.945585	0.608238	2.98073	1.34116						0.0387443	TRUE
KIF18B	TSS21879	chr17:43002078-43025079			0	0	0	0	0.0362452	0.807848	0.0173363	0	0.24629	0.653853	0.503372	0.06985						0.0387802	TRUE
TAB1	TSS11420	chr22:39795758-39833132			1.6944	2.2967	3.94803	13.3069	4.21475	4.80169	2.17338	3.67373	5.84427	1.87318	15.2995	14.9982						0.0387901	TRUE
TMEM109	TSS10388	chr11:60681370-60690915			5.93948	8.71075	9.89895	14.1589	13.09	28.2881	17.183	9.54296	16.6474	9.48384	30.1787	2.90722						0.0389184	TRUE
ODAM	TSS18866	chr4:71062243-71070293			0	0	0	0.639594	0.124468	4.09007	0.238801	1.11261	1.34527	0.132137	2.16224	0						0.0390207	TRUE
ANGPTL1	TSS26013	chr1:178818669-178840215			4.38953	2.82821	2.89243	5.91577	3.64239	3.31904	3.40596	5.96959	8.37818	3.55759	7.68317	6.77896						0.0391335	TRUE
GBP4	TSS17878	chr1:89646830-89664633			1.28233	0.779504	1.85097	1.84934	1.24061	3.92051	2.19372	1.68502	4.13887	2.06138	1.72714	3.5662						0.0391421	TRUE
FAM84B	TSS27486	chr8:127564682-127570711			0.398964	0.584582	0.293806	1.40953	1.26386	0.856821	1.03246	0.606083	1.00256	0.391124	3.75521	0.913878						0.0391516	TRUE
TMEM221	TSS915	chr19:17546317-17559376			0	0	0	0	0	0.0682185	0.227738	0.0470145	0	0.25232	0.17683	0						0.0391924	TRUE
DUSP23	TSS25063	chr1:159750758-159752333			2.18369	0.919676	5.88207	12.5483	9.92512	10.473	4.91098	8.2696	6.46129	4.56007	7.77648	11.2456						0.03923	TRUE
ZSCAN16	TSS28471	chr6:28092386-28097856			3.37264	3.33853	2.14211	4.9992	2.35056	3.5395	5.37568	3.75259	4.76305	5.34734	3.24646	7.73257						0.0392497	TRUE
AK7	TSS14033	chr14:96858447-96955764			0	1.33444	0.498242	8.09063	0.892734	0.785023	1.26006	2.53367	2.24315	1.51571	8.75985	13.415						0.0392637	TRUE
RETSAT	TSS29086	chr2:85569077-85581821			3.99138	3.57138	5.91482	24.5275	11.0979	9.17735	7.00187	9.31014	7.79346	5.56965	15.7272	0.942628						0.0393659	TRUE
DAXX	TSS14290	chr6:33286334-33290793			3.52934	5.5649	11.1563	17.7944	7.65714	26.9991	8.6219	8.06068	16.8087	7.72505	38.8356	18.6802						0.0395291	TRUE
VSIG1	TSS16434	chrX:107288199-107322414			0	0	0	0.48232	0.259738	0.871302	0.316361	0	1.66742	0.15033	0.183825	0						0.0396071	TRUE
ACADM	TSS18389	chr1:76190042-76229355			39.854	36.3786	26.3809	86.0857	47.2873	34.6792	64.9359	36.4541	63.2367	32.8596	64.4324	36.7931						0.0396514	TRUE
PLA2G4B	TSS4682	chr15:42131010-42140346			4.7125e-09	3.66256e-14	0.0102772	0.00140923	2.02119e-05	1.00843	1.81812	1.44535	2.73638	0.373895	9.33303e-32	8.95755e-32						0.0397059	TRUE
IL27RA	TSS2014	chr19:14142551-14163717			0.719067	0.623049	0.217854	1.14679	0.336599	6.60106	0.64443	0.96302	1.97956	1.07161	4.52746	7.23716						0.0397406	TRUE
ZBED5	TSS4251	chr11:10874250-10879620			3.90923	3.94668	1.17462	12.3658	5.96727	7.5829	6.68603	7.48693	7.98721	1.98435	13.5284	0						0.039759	TRUE
TMEM9B	TSS3256	chr11:8968839-8985989			3.89836	4.77988	4.61958	5.86583	4.93171	9.06757	13.3752	9.15139	6.67898	4.39329	9.93273	2.03168						0.0399197	TRUE
SNRPD1	TSS29343	chr18:19192259-19210208			6.35607	7.33045	8.80453	5.74582	9.98793	33.1945	10.8809	12.5675	16.4855	8.68829	29.8976	50.9312						0.0399207	TRUE
MAZ	TSS14951,TSS17181	chr16:29817416-29822504			22.0813	30.0516	40.6239	53.7216	52.5344	61.902	70.1152	32.3462	67.4279	31.1704	92.2194	18.4733						0.0399685	TRUE
CYBASC3	TSS19880,TSS26470	chr11:61116219-61129755			1.36483	1.19967	1.39185	4.63598	2.86712	12.0654	4.70553	3.5721	3.17606	1.05565	4.91894	0						0.039989	TRUE
TMEM222	TSS24753	chr1:27648635-27662891			2.81018	1.70621	4.27847	8.90307	5.96053	5.85703	5.18581	5.6582	5.13673	5.08953	9.27557	0.503473						0.0400417	TRUE
ZNF775	TSS25204	chr7:150076405-150095719			0.551772	0.339899	0.869102	4.4507	0.596699	2.96408	0.888813	0.392847	1.25887	0.773986	3.47223	1.40354						0.0400487	TRUE
OCIAD1	TSS14692,TSS23129,TSS8525	chr4:48833059-48863834			15.0976	15.8904	22.1342	60.8134	31.2598	28.562	40.5463	22.9776	29.2895	16.7446	40.1467	7.6522						0.0400515	TRUE
CTSD	TSS28960	chr11:1773981-1785222			64.8398	77.7752	58.2073	114.965	105.305	95.6828	144.539	91.3547	172.991	74.9873	267.813	34.6388						0.0400877	TRUE
TMEM218	TSS14049,TSS18488	chr11:124964265-124981659			0.129039	0.250045	0.147058	2.15256	0.322193	0.676229	0.494288	1.13716	0.597207	0.677451	0.208618	0						0.0401116	TRUE
SERP2	TSS19732	chr13:44947977-44971850			0.524678	0	0	2.92049	1.69115	0	1.19342	0.271453	1.21046	0.718554	4.08474	0						0.04015	TRUE
C1orf123	TSS12914	chr1:53679771-53686289			6.54915	7.28462	1.47862	20.3581	8.05797	17.7981	9.12327	11.6895	15.9925	6.61868	29.2187	0						0.0401735	TRUE
HLTF	TSS10354	chr3:148747903-148804341			6.56393	4.61706	5.37154	22.7351	6.38804	6.38364	11.6242	10.3028	7.48007	4.3708	11.3828	9.30555						0.0402171	TRUE
FAM200A	TSS19986	chr7:99143922-99149757			1.47367	0.360186	0.555498	4.15645	1.17441	1.52656	1.70096	1.6049	1.63429	0.639141	7.34398	6.95635						0.0402305	TRUE
LMBRD1	TSS13800	chr6:70385640-70507049			32.4016	39.3789	32.8341	75.2848	71.8078	49.5809	133.876	74.0652	56.1355	36.6488	50.3313	13.0663						0.0402415	TRUE
CHML	TSS21623	chr1:241792166-241799232			0.874835	0.848667	0.89544	1.80894	0.973663	1.78811	0.659476	0.969187	2.20763	0.688704	1.56374	1.21287						0.0402703	TRUE
CTAGE7P	TSS22573	chr10:131904272-131907101			0.00874333	2.19855	0	6.44015	1.36559	4.26142	1.93513	2.8185	10.1244	1.57177	5.78048	0						0.040286	TRUE
FAM151B	TSS5598	chr5:79783799-79838382			0.528896	0.620963	0.529289	5.58438	1.40752	3.31443	1.60698	1.67202	1.59845	0.867467	1.01433	0						0.0402914	TRUE
ZNF845	TSS15605	chr19:53837001-53858122			18.8926	15.4461	21.7869	23.1668	5.21976	9.73587	7.70168	9.07036	18.8559	17.8128	9.65762	3.52053						0.040307	TRUE
KIAA1279	TSS3281	chr10:70748476-70776739			3.63031	5.67516	9.30285	20.1324	14.2553	4.21695	13.3659	6.64796	14.8366	4.3045	33.3161	18.5603						0.0403902	TRUE
EIF2AK4	TSS111	chr15:40226346-40327797			8.51276	8.29318	18.339	38.9039	17.67	16.5212	16.7115	14.2143	23.317	10.0825	50.3026	46.4893						0.0404466	TRUE
GTSE1	TSS24008	chr22:46692637-46726707			0.165997	0	0	1.93992	0.902163	0.937172	0	0	0.752247	0.151159	0.580908	0						0.0404875	TRUE
CBX8	TSS27290	chr17:77768175-77770915			0.943433	0.519349	0.983757	5.97198	0.911231	2.66421	2.13524	1.80596	2.48311	2.04199	14.3213	5.44666						0.0405538	TRUE
COG8	TSS6192	chr16:69362523-69373526			15.0384	13.7485	13.7274	44.0295	14.0401	18.8964	22.2093	15.8346	34.0448	15.8554	52.5737	14.7958						0.040614	TRUE
PROP1	TSS29911	chr5:177419235-177423243			0	0	0	0.276159	0.107629	0	0.051597	0.256133	0	0.114251	0	0						0.0406363	TRUE
PCDH17	TSS12294	chr13:58205788-58303065			4.01494	4.26651	4.72671	10.5475	4.56873	4.16109	2.73875	6.5253	8.30469	4.82844	7.97324	7.78039						0.0406734	TRUE
RAB14	TSS17809	chr9:123940414-123964365			2.71994	2.76179	2.92797	9.18378	3.16723	3.9712	4.44895	3.03241	5.39257	1.27352	9.51622	5.39819						0.0406927	TRUE
EIF1AY	TSS25551	chrY:22737610-22755040			0	0	0	27.5389	10.5561	2.85893	0	15.6259	0	0	16.674	0						0.040832	TRUE
GANAB	TSS6528	chr11:62392297-62414104			45.8184	41.7268	56.7036	91.3019	54.6251	53.7882	97.1878	61.5048	83.3215	39.5019	112.725	44.0921						0.0408444	TRUE
PIANP	TSS7319,TSS9757	chr12:6802956-6810009			0	0	0.00748649	0.81213	0.0635222	0.40955	0.0304047	0	0.947969	0	0.514263	0						0.0408759	TRUE
TCTN2	TSS15893	chr12:124155659-124192950			3.85815	4.79159	13.9191	60.5131	18.7785	18.2128	14.8813	20.7669	18.1946	5.13505	54.4412	9.32871						0.0409284	TRUE
SNAPIN	TSS19134	chr1:153631129-153634328			2.2004	3.84646	4.19531	15.0136	4.50006	10.1055	6.65509	5.29136	8.70578	3.67943	11.2527	0						0.0409376	TRUE
CASR	TSS11463,TSS6329	chr3:121902529-122005344			7.03012	9.80255	4.53198	69.0659	6.05537	4.15221	16.6005	13.8647	28.6443	9.19209	72.4843	35.5628						0.041001	TRUE
PET117	TSS10359	chr20:18118498-18123812			0.0118331	0.143268	0.00131605	29.4771	4.07719	3.01516	3.89217	4.52624	1.69807	2.67785	39.4813	50.7322						0.0410744	TRUE
FGFBP3	TSS2245	chr10:93666344-93669258			0.203865	0	0	2.5338	0.0291598	0.951909	0.307072	0.310761	1.02879	0	2.98692	0.449118						0.041158	TRUE
C9orf131	TSS13564,TSS14897	chr9:35041101-35045988			0.810462	2.09906	2.38492	6.86135	4.17523	4.77473	0.809412	4.24428	10.9747	3.038	12.2577	0						0.0412276	TRUE
SLC6A4	TSS21078	chr17:28521336-28562986			0.12666	0.16701	0	1.55065	0.315127	0.0744096	0.789722	0.358998	0.502567	0.18447	0.626851	0						0.0412732	TRUE
IYD	TSS6230	chr6:150690027-150725765			0	0	0	0	0.0967046	0.115871	0	0.0228049	0.105235	0.184706	0.386149	0						0.0413464	TRUE
COX6C	TSS11184	chr8:100890222-100906242			5.8051	12.1765	7.37045	13.8315	17.0877	16.393	19.0858	12.182	12.4293	4.51219	27.391	16.2607						0.0413856	TRUE
MRPS27	TSS28163	chr5:71515235-71616084			6.85573	7.35634	10.3327	13.5273	11.6064	10.3562	14.5396	11.2365	8.78481	5.61911	24.0172	23.4833						0.0414521	TRUE
EEF1A2	TSS27918	chr20:62119364-62130668			1.32701	2.07657	6.41603	40.6176	1.25294	6.20809	9.85562	9.45772	9.26298	0.725336	35.8259	28.922						0.0414985	TRUE
UGT2B11	TSS11767	chr4:70066050-70080449			0	0.07757	0.00881578	0	0.145198	0.912467	0.565267	2.15603	5.89818	2.69703	6.7979	13.6064						0.0415307	TRUE
ENPP1	TSS13817	chr6:132129155-132216295			14.1265	15.1765	17.198	48.2748	48.3615	12.4451	47.4967	39.904	17.064	16.0628	3.54167	34.4712						0.0415631	TRUE
ATP5H	TSS25241	chr17:73034954-73043074			61.705	63.5702	87.1548	100.907	109.667	111.62	128.45	93.4589	98.946	95.6315	234.183	52.2122						0.0415779	TRUE
ABCC11	TSS11943,TSS13697	chr16:48200821-48269088			0	0	0	0.332256	0.146566	0.111634	0.124622	0.230824	0.309902	0	1.03091	0						0.0415801	TRUE
CBR4	TSS13284	chr4:169908741-169931468			1.12439	1.2182	1.05858	6.95943	2.20231	2.12273	1.98686	2.43008	3.07721	2.31468	8.37006	0						0.0415859	TRUE
PWP1	TSS11435	chr12:108079589-108106257			15.6366	12.4633	25.5517	36.7056	23.5309	32.6793	28.1799	24.292	26.8275	14.5981	53.0817	50.9848						0.0416363	TRUE
FCF1	TSS5618	chr14:75179849-75203390			2.69253	5.22946	5.94279	9.73988	5.15258	8.50758	11.3667	5.54892	10.252	5.43505	19.9656	5.16937						0.0417495	TRUE
MRPS9	TSS7409	chr2:105654482-105716418			8.81544	8.13563	9.71936	48.5538	17.6789	22.6843	17.5727	14.7323	11.6994	10.1007	32.304	3.1151						0.0417619	TRUE
S100A14	TSS22342	chr1:153586731-153588808			0.181733	0.801428	0	0	0.468315	2.43757	4.42196	4.9459	8.41848	2.65207	14.9186	0						0.0418441	TRUE
DECR1	TSS136	chr8:91013579-91064227			22.63	25.8677	9.50857	62.5183	28.2497	37.2436	49.1439	33.5303	37.1995	33.4755	64.6482	2.22246						0.0418595	TRUE
PTPRF	TSS23583	chr1:43996546-44089343			17.5611	15.1963	24.8309	48.8598	21.8221	13.3272	28.9719	21.8233	42.4822	19.6456	69.9867	49.9166						0.0418726	TRUE
CCT6A	TSS17928	chr7:56119377-56131682			13.5697	14.5652	24.9487	46.8525	29.3396	31.5845	23.3674	30.5872	37.0809	13.7248	58.1156	16.6734						0.0419343	TRUE
SSTR5-AS1	TSS19613	chr16:1114081-1128731			0.117813	0.0431823	0.245355	2.96957	0.0505506	0.0216964	0.266102	0.598131	0.686309	0.32186	2.5589	2.33662						0.041956	TRUE
CLGN	TSS22417	chr4:141309606-141348815			0.443536	0.650371	0	7.2244	1.44103	0.350219	5.72574	2.18846	1.32855	0.23081	3.51025	0						0.0420095	TRUE
DSN1	TSS15584,TSS20901	chr20:35380193-35402230			2.65915	1.23347	2.10554	7.3847	3.21444	3.5641	2.27965	3.93798	3.72854	2.49401	8.3894	1.45499						0.0420276	TRUE
APOL1	TSS14132	chr22:36649116-36663577			0.966927	0.265787	2.03625	6.48429	0.726056	10.8914	1.01322	1.44105	10.2218	2.8722	9.92531	0						0.0420675	TRUE
C9orf152	TSS22059	chr9:112961845-112970413			0.130897	0.0479845	0	0.430565	0.0561674	0.120603	0.510789	0.132991	1.82948	0.119211	0.750282	0.648881						0.0421146	TRUE
HPN	TSS20688	chr19:35531409-35557477			17.1207	21.9121	25.3574	50.824	44.8082	14.7525	40.6815	36.3678	37.7528	16.885	27.2176	24.565						0.0422499	TRUE
KCNMB2	TSS16119,TSS20877	chr3:178254223-178562217			0	0.102397	0.0581816	3.0642	0.14984	0.0514882	0.918187	1.27784	0.731938	0.0635815	1.43512	0						0.0422668	TRUE
ACMSD	TSS10629	chr2:135596185-135659602			0	0.220354	0	3.97309	1.15937	0.501502	0.617956	0.1536	2.9578	0	4.98313	0						0.042359	TRUE
LOC653786	TSS11769	chr16:22557018-22588186			0	0.0239443	0	3.86729	0.93892	0.629886	0.590253	0.796341	0.646648	0.327175	0.49918	0						0.042472	TRUE
CEP128	TSS22906	chr14:80962820-81405884			0.836131	0.891151	5.71186	26.6139	3.01637	11.6799	1.49208	4.28307	9.77778	2.11066	33.1728	41.4243						0.0424946	TRUE
MRPS24	TSS18055	chr7:43906156-43909145			21.082	15.0949	6.36114	32.0759	52.1477	37.1061	44.5532	25.1794	17.2124	34.0521	23.4333	4.0061						0.0424954	TRUE
RPLP2	TSS758	chr11:809935-812876			693.039	681.115	792.097	671.194	1340.57	3113.47	1882.1	1194.28	948.874	836.646	1561.99	615.391						0.0425231	TRUE
SPCS1	TSS8462	chr3:52739856-52742197			25.3115	38.8946	25.2105	45.8055	109.315	43.3747	135.827	48.0599	34.2403	35.8377	47.5018	40.5031						0.0425276	TRUE
ZNF671	TSS6138	chr19:58231118-58238995			1.36501	2.15988	0.897984	4.72865	1.78808	4.66276	1.97761	2.88488	4.76801	3.40258	2.81558	0						0.0425786	TRUE
ITGA6	TSS17856	chr2:173292313-173371181			38.9561	34.0972	39.1505	53.2143	50.4687	33.0371	59.7428	45.0703	78.1953	31.1004	80.9989	37.881						0.0426007	TRUE
SGPP2	TSS9068	chr2:223289321-223423617			1.41506	2.1945	0	38.1954	3.44327	4.03274	7.51536	5.90716	16.7718	0.430078	21.5883	2.33105						0.0426348	TRUE
ARL1	TSS19334	chr12:101786902-101801572			12.2102	14.6024	12.4451	25.3435	11.9483	14.668	28.9371	16.7673	14.0424	9.60678	27.0083	21.4237						0.0426662	TRUE
ACY3	TSS13306	chr11:67410025-67418130			5.5932	6.31934	4.12995	14.5538	8.99023	3.03479	13.5265	7.33815	12.1471	6.92932	10.1436	3.30905						0.0427518	TRUE
GOLGA6L1	TSS12388	chr15:22736245-22746002			0	0	0	0.0732347	0	0.161772	0.0233812	0.0904526	0	0	0.310978	0.0737482						0.042762	TRUE
INA	TSS16871	chr10:105036919-105050108			0	0.038985	0	2.3305	0.136922	0.0195795	0.764331	0.269888	1.17772	0	1.11655	0						0.0427783	TRUE
INTS2	TSS6783	chr17:59942727-60005377			1.34152	1.69374	1.62758	13.2929	1.88561	3.45697	1.99015	2.57226	4.22922	0.831446	12.1478	6.57206						0.042783	TRUE
CES1	TSS8792	chr16:55836763-55867075			5.1776	3.17663	6.23483	80.7574	27.7176	20.1348	38.405	27.3647	185.49	7.57933	52.369	7.16041						0.0428681	TRUE
SNAI3	TSS10057	chr16:88744089-88752882			0.210468	0	0	2.08326	0.0451695	1.63496	0.735846	0.268276	0.489309	0.0958876	0.655881	0						0.0428695	TRUE
TM4SF5	TSS3322	chr17:4675186-4686506			0.298827	0	0	3.33578	0	1.68871	3.34099	0	6.19346	0.272963	1.45892	0						0.0428697	TRUE
CDH15	TSS16780	chr16:89238162-89261900			0.968361	0.532422	0.554613	0	0	0.0460765	0.347987	0.215121	0.141017	0.0551161	0	0						0.0428872	TRUE
HCG4	TSS27597	chr6:29758807-29760850			0.520645	0.190947	0.00328788	0	1.93032	0.433926	0.713393	0.839192	3.53363	1.02764	2.57144	0.0716417						0.0428938	TRUE
MCF2L2	TSS20922	chr3:182895830-183145855			0.0708183	0	0	7.902	0.288618	0.429444	0.97349	1.41713	0.99126	0.548009	4.75626	1.40567						0.0429316	TRUE
FRZB	TSS22808	chr2:183698004-183731498			0.313299	0.413437	0.809137	5.08296	0.833484	4.91751	3.73169	3.24594	3.79551	0.970088	15.6791	0						0.0429364	TRUE
NDUFA1	TSS25339	chrX:119005733-119010629			224.921	220.067	117.905	217.7	287.789	335.025	386.794	246.021	340.039	241.507	541.587	211.906						0.0429419	TRUE
SCP2	TSS14330,TSS17447	chr1:53392900-53517289			41.7821	39.7935	69.8991	101.255	67.6091	63.3831	103.307	73.0135	80.3411	60.4809	153.615	65.2126						0.0429697	TRUE
CTNND1	TSS21309	chr11:57529233-57586652			25.3196	23.8644	38.1139	134.932	39.6384	20.3256	36.5947	44.5534	80.1172	24.8983	127.843	67.2592						0.0429809	TRUE
RB1	TSS8991	chr13:48877882-49056026			9.56046	8.06867	10.613	24.7131	13.0485	15.9675	15.6824	17.6154	25.4836	4.96431	37.1829	4.8027						0.0430578	TRUE
SLU7	TSS14024	chr5:159828647-159846168			8.02232	6.86532	11.1819	27.8786	9.5631	13.0975	14.1395	11.2319	11.5543	9.40405	25.9796	11.04						0.0431224	TRUE
FDFT1	TSS1654	chr8:11660189-11696818			17.0444	12.3781	16.4814	32.8203	24.1784	35.8639	23.6742	17.5603	31.7535	17.2856	73.3583	12.7562						0.0432523	TRUE
SNX16	TSS20795	chr8:82711817-82754521			0.220489	0.727337	0	5.07323	0.96506	0.728502	1.93501	2.57533	0.963571	0.100381	5.45151	0						0.0433776	TRUE
HLA-DMB	TSS21545	chr6:32902405-32908847			1.85015	0.776228	0.992511	11.9429	0.737575	25.8278	2.17634	3.58008	6.90378	2.52962	6.47891	6.10073						0.0434004	TRUE
TOMM70A	TSS21361	chr3:100082302-100120242			4.81696	3.85566	4.9289	7.2817	8.10836	6.57137	8.11364	5.37221	5.16654	3.34634	7.4292	3.77542						0.043446	TRUE
GJB3	TSS23776,TSS7584	chr1:35246789-35251967			0	0	0	4.93525	0.989164	0.754485	0.671278	0.831947	3.31826	0.0929447	0.391139	0						0.0435282	TRUE
PMPCB	TSS13082	chr7:102937872-102955133			4.64893	6.9729	10.6008	22.1622	17.354	9.97137	9.38029	15.463	16.1096	6.40844	25.8262	5.60404						0.0435622	TRUE
SYN1	TSS24036	chrX:47431299-47479256			0.162645	0.397469	0	8.21316	0.252753	2.98818	1.24694	1.01825	1.20069	0.444391	0.750382	3.9443						0.0435809	TRUE
RPL13	TSS11845,TSS9965	chr16:89627064-89633237			37.5423	36.2113	48.1747	32.4883	76.895	100.423	80.7484	47.1103	45.0236	40.8364	82.4434	43.8842						0.0436297	TRUE
TP53I13	TSS12652	chr17:27895738-27900175			7.33251	5.10451	4.06107	23.6754	11.506	18.3685	11.4485	7.68563	9.98273	4.95471	36.2565	2.50168						0.0437297	TRUE
SLC22A18	TSS10391,TSS6916	chr11:2920950-2946476			0.828801	1.39149	3.55959	11.221	4.0705	5.39971	3.70673	4.05376	9.91377	2.15989	16.1232	0						0.0437312	TRUE
C5orf4	TSS20979	chr5:154198051-154230213			2.59095	3.2921	1.58274	8.70673	4.00214	1.50549	5.6509	4.85183	5.43399	5.19072	15.3348	2.18881						0.0437801	TRUE
ENPP4	TSS14717	chr6:46097700-46114436			1.37295	1.11186	0.195529	1.502	2.65045	1.474	2.75763	2.32471	1.39068	1.21702	4.37152	1.61354						0.0438129	TRUE
TYMS	TSS9446	chr18:657603-673499			0.114859	0	0.023952	0.252833	1.47915	3.14696	0.0472598	0.586149	0.667265	0.314014	3.52748	0						0.0438514	TRUE
C1QTNF7	TSS158,TSS23353,TSS28129	chr4:15341559-15447791			0	0.0555933	0	0	0.200747	0.775095	0.35026	0.158087	0.773121	0	1.4307	0						0.043853	TRUE
CWC15	TSS25135	chr11:94695786-94706776			15.8248	11.1059	23.2207	33.8188	24.3458	29.9816	26.2356	26.4982	23.8883	10.9475	76.2744	76.5998						0.0438782	TRUE
SIGLEC12	TSS13801,TSS29317	chr19:51994612-52005043			0	0	0	0	0	0.429677	0	0.687226	0.386848	0	0.397662	0						0.0439102	TRUE
FAM96A	TSS1229	chr15:64364760-64386207			9.5908	5.19821	5.71683	9.15095	11.8612	10.5512	19.2615	13.8913	12.0946	14.7582	24.7457	0.305147						0.0439572	TRUE
TMEM59L	TSS6139	chr19:18723681-18731849			0	0.082212	0.233587	2.21879	0.480856	0.870761	1.70525	0.228608	1.43192	0	4.62169	0						0.043974	TRUE
TMEM151A	TSS20158	chr11:66059372-66064135			0	0	0	0.453595	0.147893	0.177885	0.141587	0.0350279	0.0802702	0	0	0						0.0441311	TRUE
SLC18A3	TSS959	chr10:50818346-50820766			0	0	0	0.158604	0.0930607	0.106633	0.178201	0	0	0	0	0						0.0441658	TRUE
ATP12A	TSS14116	chr13:25254548-25285923			3.16904	2.59176	5.16358	0	0.0197052	0.118239	0.0942262	0.0465143	0	0.45992	0	0						0.0442159	TRUE
EBP	TSS21044	chrX:48380163-48387104			9.18521	6.50742	9.65673	26.8192	14.7915	15.2524	29.0691	19.9283	14.0685	9.2731	11.3073	0.270134						0.0442725	TRUE
SLC25A46	TSS13277	chr5:110074753-110098484			6.78848	5.6419	9.68016	19.3673	11.1023	13.3557	15.4037	10.7387	8.95643	5.56492	27.4792	7.35112						0.0443002	TRUE
WDR88	TSS257	chr19:33622997-33666703			0	0.0767728	0	0.460255	0.134726	0.154803	0	0	0.24325	0.190667	0.200634	0						0.0443378	TRUE
C10orf107	TSS15899	chr10:63422718-63526091			0	0	0	2.31334	0.057862	1.11237	0	0.153314	1.2157	0	0.937105	0						0.0443434	TRUE
SCUBE2	TSS26614	chr11:9041046-9113150			0.537404	0.73832	1.66318	1.28862	13.4275	7.33352	3.51698	2.299	3.45218	0.917347	7.68065	0						0.0443772	TRUE
ATRN	TSS26126	chr20:3451664-3631769			11.4953	14.7229	25.8712	77.9047	35.2798	15.7626	36.7248	26.9183	32.141	15.8551	53.6787	26.109						0.0444601	TRUE
CKMT1B	TSS25149	chr15:43885251-43891604			3.23006	4.3696	0	57.386	2.78723	4.7588	8.21947	3.42111	17.5453	5.19627	38.3605	21.0741						0.0444648	TRUE
ALG1	TSS1490	chr16:5121809-5137380			13.4586	11.7972	14.829	29.5581	14.3608	14.9296	28.1958	20.1216	18.1649	17.4624	23.5716	6.72679						0.044465	TRUE
SUGT1P1	TSS21764	chr9:33504534-33511164			0	0	0	0	0	0.302954	0	0.41749	0.619982	0	0.392645	0						0.0444701	TRUE
ATP6V0B	TSS3551	chr1:44440601-44443972			23.5874	25.3214	22.1535	53.9798	53.7741	37.1598	74.0991	58.1165	40.9885	12.8847	46.756	0						0.0445293	TRUE
PCDHA1	TSS11965	chr5:140165875-140391929			4.83711e-43	0.149102	3.33314e-231	1.04071	0.00627717	0.624684	0.445535	0.585523	1.26306	3.05233e-37	1.61032e-66	8.22367e-60						0.0445396	TRUE
KIF20A	TSS27811	chr5:137514416-137523404			0	0.0361546	0	0.108042	2.37044	1.54301	0.0607548	0.600541	0.92001	0.134751	0.211746	0						0.0445758	TRUE
P2RY14	TSS16501,TSS21440	chr3:150929904-150996230			0	0	0	1.84729	0.20075	0.983208	0.230635	0.178318	0.0817053	0.319562	2.44799	0						0.0445872	TRUE
OLFM1	TSS12455,TSS20699	chr9:137967088-138013030			2.24806	0.485353	3.73543	8.94831	2.62209	3.95796	6.88107	3.89769	5.46845	2.16109	9.53818	5.29165						0.0447218	TRUE
OXT	TSS22375	chr20:3052265-3053162			0	0	0	0	0	0.356714	0	0.245672	0.531932	0	0.461468	0						0.0447404	TRUE
TMEM100	TSS1531,TSS5077	chr17:53796987-53809482			0.102456	0.150356	0	0.450641	0.659668	0.833614	0.547818	0.208908	0.119115	0	1.5715	0						0.0447475	TRUE
CDHR3	TSS10900	chr7:105603656-105676877			0.103022	0.0377345	0.0750347	0.506775	0.342496	0.141857	0.0845199	0.365015	0.571073	0.140667	2.12045	1.96032						0.0447799	TRUE
LAMC3	TSS18088	chr9:133884503-133968446			1.26499	1.4102	5.79147	15.333	3.37382	2.04003	5.98001	9.8174	10.4931	2.9789	13.9791	9.46376						0.0448065	TRUE
PRKAG1	TSS21836,TSS26358	chr12:49396054-49412629			9.16602	5.96146	10.901	23.5964	13.5018	18.6467	15.1659	12.5973	9.08135	8.73147	25.0656	6.3598						0.0448134	TRUE
CHRND	TSS21654	chr2:233390869-233401375			0	0	0	0	0.0843841	0.109025	0.0269245	0.270566	0.610795	0.119397	0.751491	0						0.0448236	TRUE
TSPAN32	TSS17162	chr11:2323242-2339430			0	0.0987115	0	1.4819	0	2.74271	0.276768	0	2.965	0	1.55114	0						0.0448481	TRUE
RNF219	TSS4158	chr13:79188420-79233314			1.06498	1.09983	1.57231	10.7076	2.63767	3.22403	2.92127	1.51001	4.34502	1.5427	11.2889	0.960435						0.0448538	TRUE
RNF103-CHMP3	TSS5886	chr2:86730552-86948245			4.58817e-06	0.033548	1.51719e-06	1.05724e-05	1.06309e-07	0.239967	0.60438	0.592156	0.305433	0.133733	3.58152e-07	3.38267e-51						0.044909	TRUE
PLOD1	TSS17119	chr1:11994723-12035599			34.2504	21.7287	39.4546	47.2547	45.2103	46.7008	51.913	39.0167	48.0627	26.4229	85.6175	64.6996						0.0449174	TRUE
MPV17L2	TSS8272	chr19:18304039-18307550			2.31986	1.10221	3.47353	21.3629	4.74565	6.02465	5.56286	2.02358	4.27639	0.497569	12.0733	22.2704						0.0449846	TRUE
RBKS	TSS17609	chr2:28004265-28113223			0.631346	0.927587	0	2.09154	1.96552	0.762773	1.62599	2.26432	2.01302	0.431745	5.01904	0						0.0450216	TRUE
PTTG1	TSS23677	chr5:159848864-159855746			4.74649	1.53	0	11.9197	6.40191	26.594	3.8078	1.38578	9.22369	6.77429	16.942	0						0.0450362	TRUE
AMFR	TSS8530	chr16:56395363-56459450			15.6681	17.0504	26.532	40.1338	29.6795	32.5634	31.8865	28.0528	28.5827	15.2604	57.032	25.8272						0.0450455	TRUE
SHFM1	TSS29688	chr7:96318078-96339203			74.2435	65.6899	124.075	174.556	132.058	159.129	146.44	114.331	101.844	89.7611	358.87	191.884						0.0450541	TRUE
ACE	TSS23049,TSS25737	chr17:61554421-61575741			7.67453	6.14544	6.77103	19.9834	7.21102	6.56635	7.60774	9.64973	28.4308	12.3329	32.7939	56.9031						0.0451093	TRUE
EMC9	TSS16367	chr14:24608173-24610797			1.69727	3.56881	5.27439	16.1706	3.54234	6.17834	11.4234	10.643	10.3587	4.86901	21.7851	50.5816						0.0451165	TRUE
SHH	TSS28007	chr7:155595557-155604967			0	0	0	2.03276	0	0.51287	0	0	6.83959	0.10519	5.53925	4.18909						0.0451401	TRUE
MIOS	TSS3754	chr7:7606615-7647110			5.73197	6.0937	8.38694	16.5156	15.1768	12.0124	13.5053	12.2614	11.1344	3.5736	20.3724	1.10979						0.0451707	TRUE
CHRNA6	TSS21938	chr8:42607779-42623929			0	0	0	1.81068	0.547209	0.193676	0.123273	0.800916	0.611237	0.0682895	0	0						0.0452318	TRUE
S100A2	TSS20623	chr1:153533584-153538306			0	0	0	0.904257	1.13914	0.304646	0	0.209928	0.471955	0	0	0						0.0453652	TRUE
PTGES3	TSS10525	chr12:57057124-57082078			17.1223	17.6809	27.5414	63.8027	34.9066	47.1059	42.8132	31.9428	33.2287	19.6686	75.223	2.91886						0.0453931	TRUE
PHKA2-AS1	TSS11165	chrX:18908413-18913093			0	0	0	1.27006	0.0617944	0.213729	0	0	1.00189	0.393612	1.80052	0						0.0454131	TRUE
LOC100505549	TSS11488	chr18:55297533-55336508			0	0.32893	0.373813	0.197031	0.153959	2.31887	0.516161	0.812755	0.938962	0.0817011	2.36137	3.40563						0.0454137	TRUE
ZNHIT1	TSS19455	chr7:100860984-100867471			11.7595	8.28863	10.0846	19.3047	15.7632	18.6695	17.3536	13.4356	13.8179	8.11426	36.2952	8.63821						0.045445	TRUE
ZCCHC17	TSS24307	chr1:31769841-31837780			3.40031	5.07427	6.14512	9.23032	7.0548	6.58763	5.54944	8.15455	9.87767	3.09864	22.3509	14.9591						0.0455353	TRUE
MPDU1	TSS1698	chr17:7486964-7491527			15.0726	20.4026	18.6705	37.499	32.3358	28.3402	53.7355	21.966	36.9435	12.9733	37.7524	5.93785						0.0455444	TRUE
PLEKHB1	TSS14849,TSS25151,TSS8542	chr11:73357222-73373864			1.58467	1.80816	3.88961	6.76875	3.40052	1.9406	4.27049	3.36124	7.57736	3.20806	16.519	9.44861						0.0455566	TRUE
COX5B	TSS18379	chr2:98262520-98264657			133.579	120.943	93.7433	137.568	165.995	194.54	214.32	166.595	231.648	122.307	241.264	50.3033						0.0456025	TRUE
ZMPSTE24	TSS18169	chr1:40723721-40759856			5.48995	4.70143	4.09744	12.2669	8.09274	3.36201	12.2977	8.93746	5.57423	5.29613	12.0346	2.69555						0.0456068	TRUE
IMMP1L	TSS10248	chr11:31453948-31531169			2.06226	2.02425	0	7.65002	3.87734	3.3858	5.11636	6.04349	5.05621	1.17672	2.50755	0						0.0456286	TRUE
PTK6	TSS20016	chr20:62159775-62168723			0.0690762	0	0.18208	0.639226	0.20749	0.687593	0.598513	3.09014	4.66551	0.0663282	2.43702	0						0.0456581	TRUE
FAM22A	TSS18940	chr10:88985204-88994733			27.4242	15.604	49.8297	132.715	56.2411	78.2604	26.8571	52.5159	108.621	28.4495	184.724	34.4141						0.0456882	TRUE
FAM213B	TSS11102,TSS11263	chr1:2517898-2522908			0.448757	0.183165	0.679213	3.18921	0.509289	1.46228	0.982008	0.926398	1.0553	0.527158	3.00393	0.211851						0.0456966	TRUE
SUMF2	TSS29657	chr7:56131916-56148365			27.4447	28.5946	19.0077	31.419	38.1887	32.9514	51.4074	34.797	44.1677	26.6845	43.153	19.2925						0.0457024	TRUE
C17orf75	TSS12052	chr17:30655459-30669228			0.221537	1.48798	2.22879	10.8261	1.97999	1.84122	2.57577	3.42352	2.84229	1.86	5.04822	4.39705						0.0458534	TRUE
IFI44L	TSS8522	chr1:79086087-79111830			0.542983	0.355915	1.30842	2.81216	0.858146	1.57444	0.738607	1.4758	1.9674	0.624352	3.40093	2.69504						0.045862	TRUE
CCDC136	TSS168,TSS3137	chr7:128431463-128462187			0.415765	0.26522	1.40642	4.75302	0.707373	3.85821	0.214561	1.26614	2.95458	0.585819	11.3644	9.04524						0.045865	TRUE
MRPL30	TSS12622	chr2:99797541-99816020			2.35799	2.61248	2.26073	4.08313	3.92848	5.28915	5.24646	2.39332	6.90056	2.79603	6.65394	0						0.0458691	TRUE
JOSD2	TSS16076,TSS305	chr19:51009253-51014612			1.56204	1.36532	0.903167	10.3644	4.40184	6.18307	2.77532	3.12323	3.87893	1.53265	1.27975	0						0.045872	TRUE
RORB	TSS21218	chr9:77112251-77302117			0	0	0	2.38861	0	0.0348971	0.155743	0.577236	0.165852	0	1.87698	1.17617						0.0458886	TRUE
PIGP	TSS2127,TSS3186	chr21:38437663-38445458			12.4628	8.15685	6.27498	18.7986	16.6809	12.2782	31.2844	11.9617	7.51707	6.96915	22.6148	45.0728						0.0458893	TRUE
MRPS7	TSS2273	chr17:73257748-73262457			10.0297	11.4757	16.0862	40.1889	25.1085	19.1738	15.5508	18.5722	12.8544	8.78566	61.6564	70.4435						0.0459156	TRUE
TMTC3	TSS15231	chr12:88536072-88593664			1.11284	1.29068	0.955198	3.29397	2.27739	2.06815	3.24269	2.54583	2.70591	0.316547	5.85725	0.0115093						0.0459477	TRUE
CCNY	TSS19324,TSS24778	chr10:35535952-35860847			3.7441	4.98289	8.86959	11.3079	10.6444	11.016	11.4815	7.39601	9.33336	5.75984	18.3594	14.8025						0.0460973	TRUE
CLEC11A	TSS2082	chr19:51226604-51228981			0.131093	0.288742	2.4066	4.91177	2.19494	18.6908	1.99687	1.87599	2.89167	0.716935	12.2854	23.7755						0.0461626	TRUE
GET4	TSS8432	chr7:916190-936071			2.96615	3.79172	8.22959	19.3562	13.3115	10.8887	6.93195	8.19435	10.6501	3.78282	13.058	9.23644						0.046185	TRUE
NRSN2	TSS28626	chr20:327369-335512			0.440357	1.184	0.397537	6.9248	2.80304	3.13996	1.53792	1.49244	1.36717	0.401086	3.78891	0						0.0461921	TRUE
ST7-OT4	TSS3313	chr7:116593952-116599867			0.115755	0.169917	0	0	0.993795	0.300033	0.333409	0.236308	0.53795	0.210978	0.94437	0						0.0461923	TRUE
LOC440563	TSS1450	chr1:13182959-13184326			0	0	0	0	0	0.0189032	0.0611377	0.00841715	0.0348891	0	0.0263841	0						0.0462009	TRUE
CDSN	TSS18560	chr6:31082864-31088252			0	0	0	2.95743	0.144654	0.969245	0.0276961	0.376822	3.37632	0.307021	5.21804	0						0.0463381	TRUE
ACOT1	TSS10235	chr14:74003927-74010498			1.86888	2.22364	2.57444	11.3429	2.47962	3.01896	8.13197	4.53675	5.59348	2.21916	10.6242	0						0.0463907	TRUE
LOC100129480	TSS3797	chr3:12581279-12586963			0.531013	0.390247	0	7.83002	2.96472	1.64797	2.55451	3.54318	2.87046	2.74433	18.9665	0						0.0464087	TRUE
ALG11	TSS20974	chr13:52586522-52603780			18.8649	11.8744	12.1725	21.9273	40.5493	27.4657	35.4397	30.098	41.2914	17.747	16.0764	2.28969e-05						0.0464174	TRUE
RND2	TSS27776	chr17:41177257-41184058			0	0	0	0.268636	0.0643551	0.165475	0.0335809	0.165888	0	0	0	0						0.0464707	TRUE
BAI2	TSS17818	chr1:32192717-32229648			0.1243	0.113833	0.258696	0.203897	0.519894	1.7809	0.0775587	0.26752	0.543821	0.396039	1.76682	2.98167						0.0464884	TRUE
CKMT1A	TSS19337	chr15:43985083-43991420			3.23006	4.44367	0	59.2359	2.58503	4.87077	9.50635	3.21531	17.5453	4.46051	38.9893	21.0741						0.0465521	TRUE
RHBDL3	TSS13738	chr17:30593194-30651680			0	0	0.166147	0	0.217914	0.0933491	0.342438	0.404411	0.296238	0	0.432089	0.840178						0.0466183	TRUE
C16orf62	TSS18452	chr16:19566736-19712485			11.8095	11.8917	19.9052	34.0892	17.2076	18.1786	26.5164	18.3832	23.612	9.31867	47.9756	32.909						0.0466493	TRUE
TP53TG5	TSS21718	chr20:44002519-44006957			1.3948	0.439518	0	1.76592	1.7974	5.42844	1.3156	1.53727	4.84172	0.363557	4.72249	0						0.0466523	TRUE
KRT222	TSS4329	chr17:38811871-38821416			0	0.304548	0.129793	2.96674	0.0890748	1.15134	0.341421	3.38546	0	0.850905	4.42687	0						0.0466848	TRUE
PITHD1	TSS6813	chr1:24104875-24114722			2.5712	1.55881	5.17494	13.5312	10.2212	9.76539	11.5212	4.67674	4.41688	3.87112	7.56173	0						0.046825	TRUE
SLC44A3	TSS13691,TSS27581	chr1:95285897-95360803			9.10892	7.42209	13.9102	18.524	18.0458	8.34154	22.1741	23.7378	25.7524	12.3385	39.5538	4.30967						0.046991	TRUE
GAMT	TSS7630	chr19:1397024-1401569			38.9109	36.6707	15.641	57.6912	104.769	33.0094	100.047	38.599	39.6479	63.7729	25.9675	61.4645						0.0469925	TRUE
SEMA3E	TSS26581,TSS5263	chr7:82993221-83278479			0	0.143559	0	3.12193	0.156116	0.0889731	0.507354	0.859467	3.78869	0.229351	4.78364	0						0.0470383	TRUE
TAF9	TSS15505,TSS3755	chr5:68647552-68665840			11.4583	8.76952	6.32273	13.271	15.6757	13.2769	20.7488	14.6399	13.6491	9.70233	24.0981	4.79227						0.0470776	TRUE
GNPTAB	TSS5	chr12:102139274-102224645			8.747	8.24533	9.89098	15.9301	9.59197	11.6787	12.811	12.8788	20.3764	7.33751	27.2452	8.14916						0.0470867	TRUE
AQP4	TSS22650,TSS6273	chr18:24432007-24445716			0	0.0723218	0	1.1518	0.25412	0	0	0.902189	0.153548	0.329544	0.344784	0						0.0470977	TRUE
FAM126B	TSS10748	chr2:201838440-201936392			1.01458	0.834364	1.20729	4.55024	1.29031	1.34539	2.37233	2.35874	3.51187	0.761442	4.74014	0						0.0471186	TRUE
C9orf123	TSS1508	chr9:7796490-7799799			0.983293	1.28749	0.380405	0.616305	1.05486	4.03983	2.13525	2.89132	2.86244	1.8551	2.83609	0						0.0471314	TRUE
FAM138B	TSS17939	chr2:114334958-114336429			0	0	0.0880061	0.465826	0	0	0.184171	0.086467	0.586117	0.153746	0.487871	0						0.0471368	TRUE
ARL6IP6	TSS12119	chr2:153574406-153617767			0.399882	0.809519	0.0816713	1.52787	2.18662	1.62505	2.91541	1.52272	3.83868	0.167398	0.058511	0						0.047148	TRUE
SIKE1	TSS2892	chr1:115312104-115323308			1.34478	1.32406	2.3247	4.05094	1.97707	1.93789	1.61946	2.19668	4.14256	1.65068	5.98584	3.85113						0.0472466	TRUE
LHPP	TSS25810	chr10:126150340-126302710			1.59678	1.91933	7.62247	15.626	4.69206	9.27816	6.47073	7.81513	9.71597	1.26948	22.0973	25.8182						0.0472828	TRUE
ACBD7	TSS14324	chr10:15117473-15130775			0	0.0372941	0	0.668739	0	0.580543	0.0417804	0	0.177919	0.0926636	0.436886	0						0.0472863	TRUE
COA3	TSS24047	chr17:40949635-40950743			8.58828	11.1561	18.4964	35.9667	22.9036	17.5278	25.0627	21.8047	12.2437	14.0662	21.2435	35.2563						0.0473165	TRUE
LOC100272216	TSS8196	chr5:68926979-68929028			34.7742	45.212	44.9861	163.608	55.0497	85.3243	36.8338	93.1301	229.594	49.6382	226.66	10.5169						0.0473166	TRUE
M6PR	TSS261	chr12:9092956-9102357			9.91645	10.7962	19.2067	34.176	16.7238	31.1971	22.7261	19.2297	26.2176	10.9281	31.3631	17.6935						0.0473833	TRUE
CABP7	TSS17664	chr22:30116343-30127820			0	0.33969	0	5.45881	0.0994144	0.106663	0.0951473	0.676318	1.61975	0.158244	3.34545	5.16987						0.0474138	TRUE
MRPS12	TSS27575,TSS5771	chr19:39421347-39423659			0.923054	0.73977	0.925039	2.04283	1.38476	1.95197	1.74387	1.55271	1.62967	0.550725	2.94261	0						0.0474682	TRUE
ARHGAP11A	TSS561	chr15:32907690-32931868			1.69659	2.33904	0.381389	21.1406	7.6528	7.29884	5.14056	3.00791	3.9507	3.15979	4.66054	0.247578						0.0474794	TRUE
UGP2	TSS20259,TSS22840	chr2:64068097-64118696			12.5863	14.0661	22.3622	32.794	33.4153	28.8578	33.9481	20.1495	20.9619	16.1518	51.9183	13.0814						0.047521	TRUE
CENPK	TSS12391	chr5:64813592-64858995			0	0	0	4.678	0.502027	1.38844	0.306146	0.162634	1.60668	0.19373	1.42751	0						0.0475485	TRUE
SLAMF7	TSS17398	chr1:160709076-160724601			0	0.0959306	0	0.573856	0	2.77274	0.214983	0.830861	3.2003	0.0595817	1.12497	0						0.0476187	TRUE
ANG	TSS26848,TSS4390	chr14:21152335-21162345			16.0355	19.4855	21.0852	40.7722	19.7031	26.4339	33.2436	16.7091	34.4754	15.8533	46.172	82.1451						0.047621	TRUE
IFT52	TSS22961	chr20:42219578-42275862			9.27734	11.2411	10.3464	28.4801	8.7053	19.3188	16.4191	13.6439	19.1835	13.5652	46.4552	9.43406						0.047735	TRUE
PLSCR2	TSS12372,TSS3580	chr3:146151074-146213778			2.63482	1.48005	3.10571	0.342216	1.06484	0	0.89404	0.628203	0	0.847878	0.522578	0						0.0477836	TRUE
LOC81691	TSS14161	chr16:20817766-20860990			0.129477	0.664566	0.647323	2.98149	1.4447	0.548798	0.744655	1.11825	4.07343	1.02361	1.72946	0						0.0478517	TRUE
APH1A	TSS11284	chr1:150237798-150241609			10.2701	7.27882	11.2256	14.2124	17.1873	23.3104	30.852	13.0581	17.5969	11.7484	37.3998	0						0.0478973	TRUE
UCK1	TSS27311	chr9:134399182-134406662			2.58964	4.39194	9.67615	17.1973	10.4118	10.2765	7.08405	8.10283	8.4698	6.47918	30.0044	30.3385						0.0479657	TRUE
LRBA	TSS22345,TSS7190	chr4:151185810-151936649			23.2844	19.4064	26.1831	97.8236	30.6146	30.4305	34.7727	39.4137	48.1805	17.2528	86.6914	21.3294						0.0479782	TRUE
MYLPF	TSS1021	chr16:30386122-30389310			0	0.243992	0	0.740514	1.99219	0	0.960284	1.20617	0	0.907213	0	0						0.0480378	TRUE
AKR1C4	TSS15898	chr10:5238797-5260910			0	0	0	3.14963	0.24381	0.471249	0.990285	0.162374	3.19648	0	0.726556	0						0.0480659	TRUE
ACSL6	TSS10561,TSS13721,TSS28714	chr5:131285666-131347761			0.717032	0.792405	0.400845	2.91054	0.781274	0.577363	0.430582	1.68984	2.95788	0.303034	3.66253	1.36407						0.0481071	TRUE
HMGCS2	TSS26794	chr1:120290618-120311555			12.9646	12.5712	14.2394	21.3801	1.27683	0.414659	1.47739	11.3783	1.40237	6.90416	0	17.8267						0.0481147	TRUE
SLC35G6	TSS23179	chr17:7384720-7386383			0	0.928489	0	0.348931	2.71368	1.76197	0.130206	0.6206	5.43426	2.73704	2.51198	0						0.0481568	TRUE
PARD6B	TSS10191	chr20:49348080-49370278			1.86954	1.31612	2.21276	5.45425	1.30526	1.03748	3.73056	3.58455	4.19008	1.90225	12.0493	7.76089						0.0481893	TRUE
RSPH3	TSS19663	chr6:159398265-159421198			5.18429	2.55461	6.41389	22.4087	7.19594	6.38302	8.58915	8.65395	16.0267	4.35346	40.7631	57.66						0.0482182	TRUE
TMUB1	TSS6977,TSS7400	chr7:150778171-150780620			1.66965	1.73691	2.14833	0.306841	3.82323	5.06001	3.38053	2.49075	5.167	3.04404	2.8106	1.60539						0.0482901	TRUE
HSPA13	TSS19011	chr21:15743436-15755509			2.13433	2.75277	2.09721	8.69038	1.59328	2.95135	8.18201	3.98168	4.77826	1.59346	3.70303	3.5295						0.0483	TRUE
RAD54B	TSS13317,TSS9042	chr8:95384187-95487343			1.66703	1.75763	0.692709	4.00131	1.78335	1.20008	1.73497	1.3048	3.56237	2.36315	3.68939	3.5504						0.048303	TRUE
RPL23P8	TSS24279	chr7:20866916-20867439			0	0.534263	0.601177	2.03917	0.777811	4.37789	0.579862	0.12744	1.46236	2.06732	1.86221	0						0.0483487	TRUE
MKI67	TSS9385	chr10:129894924-129924468			0.0661817	0.552457	1.37618	0.697128	1.69859	5.87688	0.523311	0.690005	3.23602	3.81542	3.12406	1.0085						0.0483534	TRUE
SLC25A6	TSS25571	chrX:1505044-1511039			198.645	213.79	317.126	333.402	369.144	397.04	424.901	323.15	329.497	191.509	695.692	351.221						0.048397	TRUE
PBDC1	TSS13517	chrX:75392770-75398033			8.21544	8.58853	4.61715	21.2848	11.3975	21.0263	12.63	10.2804	14.0436	7.05866	43.7694	72.8704						0.0484006	TRUE
SC5DL	TSS20299,TSS3215	chr11:121163387-121184119			1.46778	1.02232	0.19026	1.52534	1.85792	2.82689	5.37909	2.76425	2.92063	0.876091	2.96538	0						0.0484623	TRUE
HJURP	TSS25250	chr2:234745485-234763212			0	0	0	0	0.291012	1.20715	0.162464	0.114755	0.526869	0.41175	0	0						0.048463	TRUE
TNFAIP8L2	TSS22470	chr1:151129104-151132225			0	0.236018	0	0	0.551827	2.26973	0.264791	0.246967	0.558653	0.732346	1.23861	0						0.0484796	TRUE
TNFAIP8L2-SCNM1	TSS22470	chr1:151129104-151142773			0	0.236018	0	0	0.551827	2.26973	0.264791	0.246967	0.558653	0.732346	1.23861	0						0.0484796	TRUE
RBP7	TSS25977	chr1:10057254-10076078			1.65458	1.70795	9.01653	38.5067	10.5301	10.6296	10.2888	21.1942	13.695	9.97935	2.75429	7.0439						0.0485089	TRUE
POU5F1B	TSS2803	chr8:128427856-128429441			1.26167	0.420904	0.645793	10.3514	0.467736	1.412	0.896671	1.69742	4.19788	0.104524	6.6075	10.596						0.0485275	TRUE
SUPT4H1	TSS6664	chr17:56422535-56429599			8.35859	4.64757	8.32289	6.31451	12.5137	16.9891	15.5329	11.2233	9.2962	9.47352	29.5145	7.09474						0.0485386	TRUE
UBE2D1	TSS27502	chr10:60094738-60130513			0.397902	0.576045	1.38151	4.50903	1.46094	2.94683	2.2444	2.49458	1.44892	0.417406	2.75214	0						0.0485544	TRUE
B3GNT3	TSS669	chr19:17905918-17924385			0.0638109	0.093565	0	0	0.109523	0.352704	0.288305	0.810278	1.78386	0.232454	4.05535	2.84709						0.0485929	TRUE
GABPB1-AS1	TSS26585	chr15:50646370-50650503			0.328854	0.12049	0.171144	0.899751	0.440884	0.770885	0.0843546	0.416712	0.239674	0.0748509	0.940337	1.63153						0.0486686	TRUE
TTC3	TSS6533,TSS8212	chr21:38445570-38575408			25.3352	25.3749	40.2204	103.038	40.9803	42.0338	62.883	48.2402	40.084	15.923	97.0659	39.4085						0.0487547	TRUE
CYB5A	TSS2026	chr18:71920526-71959251			240.642	254.164	272.407	497.674	365.704	173.716	440.804	333.728	271.67	362.673	335.249	843.419						0.0487963	TRUE
DAG1	TSS121,TSS27884	chr3:49506135-49573051			25.8157	24.6129	18.3315	41.5072	38.6327	23.347	73.0097	31.106	50.2092	24.6717	39.0266	12.4539						0.0488036	TRUE
SCAMP3	TSS971	chr1:155225769-155232176			7.87133	7.61735	12.6007	15.2893	16.5058	20.1498	25.7883	11.4019	10.8935	6.32931	30.5532	10.0923						0.0488183	TRUE
GPR173	TSS7360	chrX:53078505-53109796			0	0	0	1.83479	0	0.220164	0	0.0606965	0.279326	0	1.50282	1.25441						0.0488245	TRUE
GUSB	TSS3980	chr7:65425672-65447301			26.8985	23.839	38.3791	79.5806	47.9596	32.0567	55.4851	44.2664	56.9486	31.7806	59.7396	16.2829						0.0488507	TRUE
CACNA1B	TSS16158	chr9:140772240-141019076			0.0345725	0.0379855	0.51802	3.32569	0.200244	0.596325	0.453795	0.673692	0.484466	0.0786795	2.72972	1.86013						0.048863	TRUE
HSD11B1L	TSS7290	chr19:5680775-5688534			0	0.410207	0.773022	3.51528	0.92915	1.48655	1.15805	1.01747	0.272406	0.545721	8.0855	6.42584						0.0488661	TRUE
BAX	TSS10208	chr19:49458116-49465055			0.325623	3.53412	6.88391	20.153	4.15449	16.6885	6.2129	6.18261	10.5379	1.08136	10.3025	18.608						0.0489001	TRUE
OR10S1	TSS22944	chr11:123847402-123848398			0.782699	1.00703	0	20.8043	5.21108	0.511004	2.09916	5.63405	18.7956	2.67752	3.5953	0						0.0489229	TRUE
ORMDL2	TSS8447	chr12:56211805-56214959			1.53182	3.57905	3.07997	12.5916	3.16883	6.56303	8.25788	7.62117	10.0195	2.53887	24.3126	0						0.0489248	TRUE
CYP4V2	TSS25500	chr4:187112673-187134617			9.48796	11.1388	21.5441	91.5293	21.8317	14.4505	18.4491	24.9537	30.3917	17.5699	70.6776	32.8733						0.0489323	TRUE
TAS2R13	TSS3856	chr12:11060524-11062161			0	0.568446	0	1.94799	1.99494	0.65526	0.227617	1.24185	1.54313	0	0.743096	0						0.0489752	TRUE
LAMP5	TSS1439	chr20:9495004-9511171			0	0	0	1.43639	0	0.586767	0	0.523122	0.543017	0.170131	2.45162	0						0.049001	TRUE
MRPS16	TSS29307	chr10:75008600-75012451			5.34848	6.63246	6.76685	8.25391	12.0985	13.9205	16.0842	8.01736	14.5349	7.21637	31.447	2.40037						0.0490401	TRUE
VEPH1	TSS12123,TSS13300,TSS14719,TSS17461	chr3:156977531-157221415			11.1234	13.5401	8.58867	34.6768	19.2866	7.36688	15.6436	16.6855	32.8156	10.3106	42.5259	10.1501						0.0491126	TRUE
ZBTB41	TSS20034	chr1:197122813-197169672			1.55149	2.41664	2.64787	9.65612	4.48159	2.84682	6.4918	3.75537	3.46177	0.768647	12.5168	2.43765						0.0491834	TRUE
FSIP2	TSS4759	chr2:186603354-186698016			0.304735	0.211704	0.393325	1.97888	0.71383	0.335124	0.248783	0.726512	0.885279	0.14933	1.87101	0.517459						0.0491905	TRUE
SEC11A	TSS13252	chr15:85212767-85259691			15.2877	14.5655	15.0959	23.1917	25.4514	26.0093	34.9662	21.7877	17.6574	13.6799	35.7233	4.66623						0.0492043	TRUE
CRYZ	TSS26395	chr1:75171171-75199092			10.5612	10.5076	12.0934	26.1947	20.7286	14.1477	24.1665	14.3637	14.914	14.9376	35.7434	1.53511						0.0492873	TRUE
CYP4F11	TSS29	chr19:16023179-16045676			0	0	0	0	0.249154	0.111505	0	2.85943	4.52461	2.32669	6.41136	0						0.0492905	TRUE
ARL13A	TSS24673	chrX:100224696-100245820			0.118701	0	0	0.626637	0.325432	0	0.0976942	0.181791	0.827347	0.307482	0.0813077	0						0.0493365	TRUE
KIRREL2	TSS22349	chr19:36347809-36358048			18.4506	15.7277	21.0919	52.7683	49.3592	12.9413	33.5638	27.5887	33.2546	18.482	11.1561	77.225						0.0493451	TRUE
CES1P1	TSS7450	chr16:55794510-55808826			0	0	0	2.66354	0.487132	0.702896	1.59781	1.20775	6.16592	0.641772	0	0						0.0494138	TRUE
SLFN5	TSS28957	chr17:33570085-33594761			1.71061	2.66679	3.65151	8.83954	2.24839	11.9058	3.13637	3.2823	6.45262	2.55137	8.04471	3.25079						0.04955	TRUE
CLEC2B	TSS7789	chr12:10004967-10022458			1.04407	0.0638189	1.74064	2.48444	0.784144	8.9	1.35907	4.47295	3.23932	0.15852	2.6651	10.4875						0.0495713	TRUE
FOPNL	TSS10917	chr16:15959576-15982447			1.56345	2.40783	2.9969	7.37847	3.38825	3.08635	6.23213	3.26019	5.73247	2.91944	8.00013	0						0.0496317	TRUE
C19orf40	TSS17658	chr19:33463147-33467960			0	0.245723	0	0	1.57978	0.373294	0.0689259	0.257243	0.387568	1.52483	1.37079	0						0.0496488	TRUE
TSPEAR	TSS5705	chr21:45917774-46131495			0	0	0.160745	2.06609	0.257658	0.283984	0.017608	0.235379	0.500184	0.0390348	0.552095	1.70256						0.0496599	TRUE
USP9Y	TSS18525	chrY:14813159-14972768			0	0.0847248	0.0206291	123.44	40.7443	13.5383	0.0169419	46.3937	0.0192942	0	94.3642	0						0.0496822	TRUE
C15orf59	TSS5328	chr15:74032140-74043816			0	0.101391	0.576195	9.74359	0.177848	0.76852	0.796027	0.635542	2.88448	1.25868	2.39051	9.10418						0.0496974	TRUE
ENPP2	TSS17747,TSS25727	chr8:120569316-120651106			6.14735	3.82062	3.90505	55.3217	3.43562	16.0917	11.8781	17.7039	16.5625	4.87093	23.3377	3.61673						0.0497411	TRUE
KLHL7	TSS15217,TSS22757	chr7:23145352-23215038			12.6679	8.47051	9.43242	32.3634	15.8658	18.1033	24.8094	18.759	23.3258	8.73552	52.3569	0.716403						0.0497413	TRUE
OMA1	TSS3738	chr1:58946390-59012446			14.0144	9.32143	17.2922	32.8514	16.4406	27.0437	31.5764	16.3215	17.7129	10.044	56.6898	18.2						0.0498071	TRUE
ZNF552	TSS4268	chr19:58318449-58326281			3.6322	6.11592	3.37987	9.26817	3.6888	5.96112	3.74129	5.89444	19.9773	9.52446	11.4612	7.75655						0.0498421	TRUE
TXNL4A	TSS7399	chr18:77732866-77748532			6.52839	5.96718	4.72523	21.4395	8.98041	12.3041	11.3	8.37715	5.72246	4.00761	9.35036	6.36996						0.0498489	TRUE
SFTA2	TSS20307	chr6:30899126-30899952			0	0	0	0	3.1266	3.23339	0	0	1.26856	2.04651	0	0						0.049885	TRUE
DISP2	TSS11323	chr15:40650433-40663256			0.301669	0.221024	0.265103	1.8331	0.0862754	0.394129	0.508868	0.4584	0.586518	0.152571	2.25077	1.82973						0.0498922	TRUE
GRM3	TSS28686	chr7:86273229-86494192			0	0.0291882	0	0.174357	0	0	0.228864	0.323	0.0464522	0	0.17083	0						0.049905	TRUE
KCNRG	TSS288	chr13:50589389-50595058			0.641403	0.591555	0	6.17306e-84	3.93592	1.24228	1.80326	3.27407	9.4384	0.435268	4.83806	0						0.049976	TRUE
PRSS48	TSS5951	chr4:152198324-152212605			0.395617	1.01805	0	7.44978	12.6602	0.959548	0.652986	5.18801	3.66236	0	18.6545	0						0.0500146	FALSE
ZNF786	TSS16516	chr7:148766732-148787869			0.105107	0.731881	1.35694	8.17432	1.17251	2.41813	2.09301	1.35995	2.1437	0.813522	3.66056	1.47692						0.0500391	FALSE
MSL3	TSS17148,TSS17432,TSS375	chrX:11776277-11793872			3.071	2.9464	9.32289	27.5456	3.25328	23.2532	4.4185	7.81719	14.9726	3.03816	17.301	20.0364						0.0500641	FALSE
FJX1	TSS21747	chr11:35639734-35642421			0.323225	0.0473947	0.511656	0.141751	0.582514	3.85928	2.07112	1.1493	1.35532	0.588732	5.03272	0						0.0500814	FALSE
C5orf30	TSS13832	chr5:102594441-102614361			0.573139	0.210067	0.381942	2.1353	0.860711	0.147748	0.470717	1.22194	1.46918	1.25261	0.902733	0						0.0501175	FALSE
CFC1	TSS7783	chr2:131349737-131357148			1.56831e-05	3.68474e-06	7.25221e-06	1.4708	8.51036e-06	0.145082	0.0411447	0.663828	0.582905	0.488821	2.35461e-06	3.3365e-05						0.0501228	FALSE
ADPGK-AS1	TSS23793	chr15:73075175-73090540			0	0	0	0	0.354565	0.163951	0.0522148	0.129137	0.148078	0	0.667822	0						0.0501348	FALSE
ARHGAP11B	TSS20864	chr15:30918878-30931013			0	4.60698	0	51.2785	12.721	17.7109	9.12087	6.06712	6.40739	5.644	11.3465	0						0.0501668	FALSE
CTDNEP1	TSS4417,TSS6492	chr17:7146905-7155259			12.2071	12.3551	13.5149	27.7767	21.049	25.9647	31.1653	11.4822	17.982	16.3009	29.565	0.868237						0.0502437	FALSE
KCNJ6	TSS12890	chr21:38996784-39288741			0.0689304	0.202165	0.11487	6.35031	0.285926	0.254121	1.16101	1.5062	0.963242	0.188339	3.58998	0.9111						0.050248	FALSE
L3HYPDH	TSS9695	chr14:59939405-59951073			3.46994	3.93222	5.41893	27.7443	4.36863	5.36331	3.14216	12.4024	6.06127	2.68491	21.4328	23.8388						0.0503375	FALSE
CDC42SE2	TSS13719	chr5:130599701-130730382			1.76732	1.47465	3.598	4.4142	2.40115	6.15122	4.47418	3.36298	2.86122	1.83272	10.7468	8.36005						0.0503452	FALSE
TMEM177	TSS3758	chr2:120436742-120439694			0.689223	1.01217	0	1.51976	2.13056	1.22751	3.40574	0.775427	1.59976	1.00521	4.37507	0						0.0503586	FALSE
FRMPD1	TSS9290	chr9:37651051-37746901			0.20602	0.301895	0.0142935	1.72771	0.220952	0.277597	0.648099	0.678338	0.600804	0.218812	1.37371	0						0.0503749	FALSE
MIR17HG	TSS25976	chr13:92000073-92006829			0	0	0	0.147072	0.144207	0.2841	0	0.476751	0.0784274	0	0	0						0.0503829	FALSE
APITD1	TSS11009,TSS26558	chr1:10490158-10502872			2.18658	2.83267	0.751209	7.65207	4.53028	3.09924	4.12444	1.97154	1.49369	2.0647	8.10366	4.95807						0.0504086	FALSE
APITD1-CORT	TSS11009,TSS26558	chr1:10490158-10512060			2.18658	2.83267	0.751209	7.65207	4.53028	3.09924	4.12444	1.97154	1.49369	2.0647	8.10366	4.95807						0.0504086	FALSE
SKA2	TSS21342	chr17:57187307-57232800			0.581211	1.23518	0	10.8227	2.04446	2.88901	1.33594	3.74567	1.28625	1.1638	10.676	0.0960448						0.0504611	FALSE
NUDT1	TSS21968,TSS22523,TSS5888	chr7:2281856-2290780			0.652532	0.72165	0	20.4375	2.10454	28.9475	3.11058	5.78224	6.37807	4.47232	64.8329	8.54961						0.0505	FALSE
C15orf56	TSS10273	chr15:40542867-40545110			0	0	0	0	0.142738	0	0.307579	0	0.290283	0.151488	0	0						0.0505007	FALSE
GCNT4	TSS24001	chr5:74323288-74326724			1.89458	2.33866	0	4.58646	3.48673	0.935744	4.27789	2.25092	4.30041	2.17907	13.0314	5.11051						0.050515	FALSE
FOXD4L1	TSS14292	chr2:114256660-114258727			0	0	0.182671	0.0940912	0.551571	2.06982	0	1.8206	0.241728	1.7952	4.73002	0						0.0505812	FALSE
PTPRN2	TSS5098	chr7:157331749-158380482			14.1016	15.7106	43.021	104.786	67.8609	22.3517	58.3367	57.7379	60.3828	33.5184	33.4235	60.2531						0.0506041	FALSE
TMED9	TSS9282	chr5:177019212-177023099			24.3953	31.7344	19.9149	23.6719	35.6326	51.3339	79.0949	45.4066	32.9372	28.3997	42.7611	24.0446						0.0506427	FALSE
SCRN2	TSS18715	chr17:45915046-45918699			3.485	3.50095	6.73467	13.0486	6.1049	7.65863	6.97801	3.73095	7.62298	4.12304	19.9234	22.9953						0.050745	FALSE
STK17A	TSS8623	chr7:43622691-43666978			1.9479	2.15707	3.62261	11.8453	3.21279	10.571	4.2996	3.33564	5.2995	1.02469	9.26442	2.36216						0.0508027	FALSE
HSPE1	TSS1311	chr2:198364720-198368187			10.4156	15.5909	12.2448	24.2397	15.5979	19.9546	30.9647	21.3204	30.3876	10.5407	40.6851	3.05367						0.0508134	FALSE
HSPE1-MOB4	TSS1311	chr2:198364720-198418423			10.4156	15.5909	12.2448	24.2397	15.5979	19.9546	30.9647	21.3204	30.3876	10.5407	40.6851	3.05367						0.0508134	FALSE
GCLM	TSS28605	chr1:94352589-94375012			1.00898	1.19158	0.420229	8.72119	1.03419	2.02277	2.64703	2.61751	3.00459	1.12297	8.07887	0						0.0508274	FALSE
TBCC	TSS19778	chr6:42712233-42713884			2.84997	1.44794	2.78837	8.44169	2.17849	5.07059	2.07432	3.13104	4.07654	1.49827	6.30891	8.3195						0.0508343	FALSE
ATAD5	TSS16505	chr17:29159022-29222295			0.187939	0.373697	0.491673	1.58497	0.380064	0.976081	0.495615	0.605572	1.09656	0.391034	2.61956	0.355378						0.0508416	FALSE
PGAM1	TSS29752	chr10:99186026-99193198			21.5283	26.021	43.1359	51.4999	35.3756	77.3244	59.6149	36.6138	57.1758	24.1027	80.8878	48.5789						0.050862	FALSE
LOC100507118	TSS10865	chr15:91509598-91531854			0	0	0	0	0.205166	0.132773	0.0983404	0	0	0.217782	0.516241	0						0.0508688	FALSE
MYO16	TSS3127,TSS633	chr13:109248499-109860355			0	0.160337	0	2.55191	0.177351	1.04469	0.0897813	0.123081	0.823126	0.0885486	2.4582	0.120724						0.0508794	FALSE
NELL2	TSS20395,TSS22765,TSS24966,TSS8748	chr12:44902057-45307711			0	0.117742	0.0222929	3.51987	0.804204	12.2722	0.483742	0.532775	2.93669	0.0975076	2.86179	2.65579						0.0509874	FALSE
CXorf21	TSS12963	chrX:30576940-30596033			0.0924763	0	0	0	0.0396898	0.820024	0.190105	0.0941905	0.430259	0.168499	0.708531	0						0.0510197	FALSE
MNS1	TSS18339	chr15:56720928-56757335			1.84184	1.93002	0.767678	15.0276	3.23714	7.32036	2.1993	5.89333	6.2245	1.51809	44.7932	29.543						0.0510495	FALSE
CRB1	TSS19160,TSS22937	chr1:197170591-197447585			0	0.0739413	0	1.02994	0	0.241336	0.0828363	0.183449	0.380102	0.0918605	0	0.484288						0.0511353	FALSE
SLC38A10	TSS19157	chr17:79218798-79269096			24.7235	21.2191	35.07	53.2494	33.694	29.2613	45.2492	42.1885	42.2619	21.3548	49.0744	103.149						0.051144	FALSE
TST	TSS18067,TSS3545	chr22:37406899-37416224			3.1151	3.4337	5.59181	4.06947	8.47291	5.21521	9.4186	6.57424	10.6268	3.63002	20.0364	5.41375						0.05117	FALSE
FRMPD2P1	TSS12153	chr10:49364600-49383240			0	0	0	0.00220111	0	0	1.79313e-06	1.61839e-07	0.00111836	0.00087042	0	0.00161384						0.0512548	FALSE
TMEM132A	TSS25046	chr11:60691912-60704631			0.29166	0.997998	0.222762	3.51478	0.625671	2.18402	1.51798	1.25811	2.26758	0.221408	5.38044	0						0.0512667	FALSE
HIST1H2AC	TSS26858	chr6:26124372-26124918			239.533	249.446	130.139	464.998	170.055	396.226	223.319	225.107	422.273	308.03	1044.73	508.919						0.0512737	FALSE
NDUFAF6	TSS8588	chr8:96037213-96070944			3.00693	3.13604	4.84877	5.46373	8.7036	5.58608	10.1787	7.14233	7.74397	1.35851	9.24035	1.64066						0.0512935	FALSE
PARP11	TSS2286	chr12:3918026-3982608			0.527782	0.497218	1.08291	4.37222	1.11593	1.45507	1.22217	1.91022	3.16572	0.240249	3.87949	0						0.0512993	FALSE
PTPLAD1	TSS19098	chr15:65822826-65870693			4.44787	1.96398	3.48156	9.7449	6.23102	4.16262	9.37338	6.09134	5.99536	4.09899	10.6366	0						0.0513193	FALSE
TBC1D8B	TSS3803	chrX:106045918-106119377			4.78455	3.43837	4.83264	16.7796	5.01404	2.73975	8.13515	8.09939	6.64282	3.44185	10.888	7.30727						0.0513904	FALSE
PRSS16	TSS24491	chr6:27215501-27224399			1.08699	1.41664	1.88652	4.36836	3.36847	1.11226	4.56335	2.5757	2.53268	1.59482	0.172987	3.99212						0.051477	FALSE
GPBAR1	TSS11148	chr2:219125737-219128582			0	0.294662	0	4.42357	0.402037	8.73296	0.550796	1.57295	0.931727	0.121928	8.30722	0						0.0515181	FALSE
TEFM	TSS22180	chr17:29226000-29233286			2.63462	2.6474	0.289325	11.3144	2.44093	4.16787	1.77015	3.40413	4.66679	2.02246	21.207	19.6568						0.0515236	FALSE
LOC100499405	TSS24637	chr12:9392598-9395645			0.0985484	0	0.067607	1.09206	0.30361	0.71091	0.176587	0.146409	0.519282	0.266968	2.39534	0						0.0515328	FALSE
TMPRSS6	TSS1000	chr22:37461478-37499693			0	0.0790005	0	4.72281	0	0.0991966	1.26123	0.738365	1.50723	0.196286	2.28844	0						0.0515548	FALSE
ZFY	TSS1913,TSS8932	chrY:2803111-2850547			0.0355725	0.00520911	0.0140482	29.9136	15.2007	3.59042	0.0131892	10.9078	0.373495	0	37.674	0						0.0515833	FALSE
LOC100132247	TSS8470	chr16:22524843-22547841			220.915	268.482	0	2727.6	385.764	934.831	189.206	565.645	1497.92	234.411	0	873.669						0.0516787	FALSE
FAM118B	TSS6257	chr11:126081618-126132879			0.0846591	1.1798	2.89324	15.8035	3.0156	2.57086	3.47977	3.74822	3.94042	1.07968	9.60096	3.77463						0.0516818	FALSE
CYP2S1	TSS7616	chr19:41699114-41713444			0	0.0973369	0.0276531	3.63936	0.484222	1.1499	0.19087	0.236067	1.08233	0.120909	3.99537	0						0.0517043	FALSE
HSPA1L	TSS8534	chr6:31777395-31782835			0.0343637	0.856665	0.662982	3.40444	1.50406	2.99988	0.592906	1.04882	2.01541	0.125189	0.0437839	2.4895						0.0517051	FALSE
RAD9B	TSS15434	chr12:110940004-110969891			0	0	0	2.49842	0.121974	0.455103	0	0.193012	1.76279	0	1.31579	0						0.0517403	FALSE
APH1B	TSS29664	chr15:63569748-63601325			0.125294	0.237391	0.330415	2.2158	0.330083	0.695755	0.515203	0.800449	0.99168	0.0380168	1.27367	0						0.0517681	FALSE
SUCLA2	TSS5474	chr13:48516790-48575462			13.4525	15.7861	19.8085	50.8385	15.5351	16.7616	30.0566	16.7574	33.0195	11.2143	39.0797	27.6029						0.0518475	FALSE
DDX11L2	TSS13560,TSS20899	chr2:114356604-114361294			0.0408878	0.679728	0	6.36209	1.45289	2.43247	1.24353	3.68073	2.41001	0.167604	13.4898	0						0.0518564	FALSE
CRHR1-IT1	TSS7008	chr17:43716340-43723595			0.567498	0.364105	0	0.622495	0.821888	0.523139	0.262295	0.396598	1.23898	0.969136	2.13575	1.05476						0.0518807	FALSE
MOGAT1	TSS20225	chr2:223536456-223574649			0	0	0	0	0.225123	1.04093	0	0.627653	1.01211	0.159353	2.44526	0						0.0519141	FALSE
RBM15	TSS22309	chr1:110881944-110889303			4.39349	4.47044	9.47115	28.9846	6.89002	11.3748	5.81471	7.29042	18.1331	3.71818	30.1809	16.0645						0.051926	FALSE
LOC100289511	TSS4228	chr14:70232999-70234430			0.643069	1.41634	0	2.8341	0.828228	2.90851	1.21772	1.38007	5.22666	2.46176	2.71905	0						0.0519443	FALSE
BIK	TSS27802	chr22:43506753-43525718			0	0.758566	0	5.48824	0.974869	2.61953	0.425778	0.530902	5.24995	0	8.88706	0						0.0519752	FALSE
MUSK	TSS18512	chr9:113431050-113563278			0	0	0	0	0.21278	2.93951	0.0872937	0.21604	1.61109	0.516147	3.14862	0						0.0521344	FALSE
MERTK	TSS9541	chr2:112656190-112786945			11.922	10.706	12.9309	68.9315	22.4008	12.1014	15.5139	11.5906	24.5554	11.413	26.4472	55.7086						0.0521602	FALSE
OR2A12	TSS9514	chr7:143792200-143793133			0	0	0	0	1.00019	0.553578	0	0.326965	0.734274	0	0.0151845	0						0.0521931	FALSE
C3orf67	TSS8764	chr3:58727736-59035715			0.341622	0.150289	0	3.14711	0.351822	0.0755621	0.50522	1.00683	0.238701	0	3.72144	2.14489						0.0522547	FALSE
L1TD1	TSS15352	chr1:62660473-62678001			0	0	0	0.576831	0.0376753	0.43611	0.0540701	0	0.153592	0.0799543	0	0.0725931						0.0523475	FALSE
ORC6	TSS2957	chr16:46723557-46732306			0	0	1.02145	0.734957	3.10261	3.66749	0.36642	1.41992	1.035	1.62326	0	2.02054						0.0523659	FALSE
PLA2G5	TSS11770	chr1:20396700-20418394			0	0	0	0	0.121339	0.348244	0	0	0.219209	0.343426	0.812417	0						0.0524064	FALSE
SLC25A41	TSS15580	chr19:6426047-6433790			0	0	0	0.258709	0	0.174067	0	0.11996	0	0.107086	0	0						0.0524068	FALSE
FNDC1	TSS18982	chr6:159590428-159693140			0.766499	0.48663	0	0.223432	0.876801	3.70567	0.953734	0.3233	1.55048	0.86052	1.26452	3.33979						0.0525049	FALSE
YIF1A	TSS14983	chr11:66052050-66056638			29.6108	27.1352	18.4066	44.0157	39.3672	38.6347	60.4731	33.6507	32.5363	16.2951	38.827	29.4225						0.0525056	FALSE
LOC100507156	TSS9714	chr8:23193720-23223638			0.0387548	0	0.129075	0.169624	0.0332521	0.612641	0.270374	0.137475	0.0903949	0	0.57243	0.256385						0.052586	FALSE
TDRD9	TSS21144	chr14:104394816-104519004			0	0.0259894	0.442979	4.73396	0.0608672	0.16947	1.96493	1.13208	1.40672	0.613545	1.55439	0						0.0526711	FALSE
TMCO6	TSS8568	chr5:140019011-140024989			1.32315	2.08005	4.37322	9.55492	3.93468	4.50545	1.98187	3.17725	5.60594	2.84148	14.6209	12.0134						0.0526879	FALSE
TVP23B	TSS16617	chr17:18684581-18710026			12.8408	11.5793	14.4953	52.8656	24.7257	17.5297	31.1817	25.7135	25	13.6283	73.0416	0.607103						0.0527452	FALSE
RCN2	TSS3135	chr15:77223961-77242601			2.71397	3.56026	5.2067	10.3077	5.36196	5.60938	6.41025	6.63885	6.10708	2.53719	5.17661	8.28069						0.0527691	FALSE
CCDC69	TSS1768	chr5:150560612-150603654			10.1862	9.97909	15.0986	18.6668	17.4599	21.3423	23.0836	16.6025	12.0491	14.8157	10.1023	42.4344						0.0528133	FALSE
MRPL15	TSS6915	chr8:55047780-55061074			2.57118	2.49032	0	2.488	5.0766	3.72755	5.83737	4.40385	6.33703	4.59179	6.16212	1.52758						0.05286	FALSE
NPY	TSS24277	chr7:24323806-24331484			0	0	0	7.37762	3.35044	0.624155	5.45135	18.2718	3.75374	0.749751	0	0						0.0528892	FALSE
CDH17	TSS16044,TSS27600	chr8:95139393-95229531			0	0.0338267	0	3.1331	0.574278	1.2056	1.11802	0.678777	10.4407	0.63039	5.52464	0						0.0529011	FALSE
MAL2	TSS16802	chr8:120220609-120257914			3.99169	4.23192	1.31737	3.63491	6.79836	2.60176	12.2577	4.11643	6.2955	2.68442	16.2737	10.6563						0.0529402	FALSE
FAM117B	TSS24302	chr2:203499900-203634480			2.90924	3.30355	3.3542	7.50712	2.22143	3.88959	4.98891	2.94595	5.9336	2.25107	10.4562	9.62631						0.0529444	FALSE
SLC10A7	TSS3125	chr4:147175136-147443123			2.61464	2.33272	1.78319	6.11965	2.07397	2.49027	4.79413	3.27348	4.16448	0.738823	3.7474	4.39794						0.0529855	FALSE
ERAP1	TSS23880,TSS4284	chr5:96096513-96149848			12.2424	13.2724	12.2967	35.2167	15.7026	20.847	26.0654	15.439	29.4444	13.6473	39.7938	0.298845						0.0530042	FALSE
MPND	TSS3742	chr19:4343523-4360083			9.57623	7.32281	12.8631	31.0862	14.8141	13.8072	13.1918	11.1181	13.5521	8.1733	25.0632	47.0248						0.0530214	FALSE
MOCS1	TSS1334,TSS26221	chr6:39872033-39902290			11.067	7.20883	11.103	32.1797	17.1591	9.97581	11.7762	12.0471	15.356	7.88257	35.9288	15.6689						0.0530571	FALSE
KIT	TSS7090	chr4:55524094-55606881			0.456719	1.4824	0.434637	3.6406	2.21195	1.54673	1.87439	4.17166	8.45178	1.18821	13.3337	0						0.0530991	FALSE
C19orf33	TSS21142	chr19:38794803-38795646			1.63541	6.05654	0.688467	29.7192	13.3873	68.5484	5.46497	8.68697	29.7547	5.99521	187.127	188.443						0.0531099	FALSE
SCARB1	TSS4071	chr12:125262173-125348519			5.2611	4.30604	6.8249	27.3109	8.22562	5.0943	6.99016	7.87939	15.1235	4.97204	27.2641	8.14294						0.053136	FALSE
FA2H	TSS5378	chr16:74746855-74808729			1.08097	2.11371	0.480408	1.26489	4.08202	1.08959	3.34572	3.80964	6.04131	2.36292	6.54421	0						0.0531418	FALSE
TCEAL3	TSS21125	chrX:102862833-102864855			13.4711	15.6398	26.2257	52.5656	22.6918	32.9727	16.9056	20.1212	42.269	18.6233	113.899	102.627						0.0531774	FALSE
GOLGA6B	TSS23292	chr15:72947037-72959738			0.0170911	0	0.00422625	0.924932	0.116107	0.48719	0	0.350181	1.03862	0.00657107	2.52189	0.121133						0.053189	FALSE
SLC6A10P	TSS23651	chr16:32888796-32896463			0	0.0162665	0.0554524	0.388774	0.0666605	0.0408222	0.0182218	0.0450165	0.103518	0	0.433844	0.29363						0.0532014	FALSE
JAKMIP2	TSS26183	chr5:146965003-147162411			0.0739322	0.0399944	0.469784	4.49736	0.150646	1.20629	0.553386	0.661757	0.625806	0.100942	2.58356	1.19548						0.0532382	FALSE
MED11	TSS26224	chr17:4634722-4636896			1.95425	3.59566	2.55485	4.34505	3.14902	5.58478	3.73556	4.2898	6.48676	4.23662	9.96733	1.20371						0.0532419	FALSE
ACSM3	TSS16744	chr16:20775311-20808479			17.8751	16.5207	9.43446	51.2848	19.8487	7.92828	26.4463	14.2423	33.7236	16.1446	30.9501	30.9077						0.0534077	FALSE
CDYL2	TSS16712	chr16:80637675-80838175			1.49603	1.38587	1.41088	13.6545	2.3315	4.93927	0.970722	1.76212	3.94082	0.430327	6.25093	14.9557						0.0534803	FALSE
AFTPH	TSS13099	chr2:64751438-64820138			12.5414	8.83322	14.8884	31.8763	19.8096	17.4449	22.7833	15.1565	18.9552	10.6131	49.9888	10.5914						0.0534901	FALSE
BAIAP3	TSS12296,TSS17201,TSS18733	chr16:1383605-1399442			0.754391	1.46641	6.26422	30.2501	0.954951	5.5226	7.93563	5.26883	7.38078	1.09894	34.3215	25.0779						0.0535009	FALSE
GMPS	TSS10345	chr3:155588324-155655520			12.3096	9.96522	21.8782	44.333	27.2205	23.5872	25.0527	23.2766	21.1268	14.4518	36.5894	23.1578						0.0536483	FALSE
MMP11	TSS13804	chr22:24115035-24126503			0.0777631	0.114057	0	2.9017	0.166856	12.6532	0.191733	0.438989	0.724133	0.920817	12.9037	5.13774						0.053678	FALSE
PRR3	TSS9247	chr6:30524485-30532473			0.503493	0.413961	0.299352	2.6994	0.815123	0.685606	0.569181	0.547048	1.37642	0.607787	4.06599	0.67905						0.0537648	FALSE
LINC00602	TSS16962	chr6:166401038-166403103			0	0	0	0.188382	0	0.0316704	0.0705123	0.13096	0.299396	0	0	0						0.0537793	FALSE
CMA1	TSS5066	chr14:24974711-24977471			0	0.193146	0	0	0.789203	1.9698	0.759446	0.271453	0	0.239519	1.78708	0						0.0537854	FALSE
SDF2	TSS13499,TSS14293	chr17:26975373-26989207			7.27266	5.99517	0.485199	12.7702	12.1381	7.86145	14.9713	17.6272	9.81675	7.34488	16.6745	2.6866						0.0538643	FALSE
SIGLEC6	TSS2035	chr19:52022783-52035110			0	0	0	0	0.0392269	3.81086	0.111584	0.552816	2.27678	0.311034	3.03225	0						0.0538835	FALSE
BTBD6	TSS6128	chr14:105714878-105717430			5.9028	2.62421	9.13327	24.1679	7.25462	13.3132	6.58136	8.60599	18.3119	3.66646	31.8975	10.632						0.0539405	FALSE
HIST1H2BC	TSS18559	chr6:26123694-26124132			188.117	219.99	115.157	361.393	200.478	618.832	286.583	267.869	401.159	274.562	1278.33	224.341						0.0539483	FALSE
CPXCR1	TSS17321	chrX:88002225-88009785			0	0	0	0	0.147067	0.0845567	0.0469759	0	0	0.104044	0	0						0.0539484	FALSE
CES1P2	TSS10488	chr16:55758836-55784123			0.284744	0	0	0.125349	1.25489	0.822249	2.23691	0.0871785	4.94076	0	3.19522	0						0.0539565	FALSE
FAM205B	TSS7569	chr9:34830263-34838583			0	0	0	0	0.129066	0.210942	0.213191	0.240005	0.0638347	0	0.761598	0						0.0539803	FALSE
UBA5	TSS11952,TSS21875	chr3:132373289-132396944			15.3046	15.6396	22.6537	68.2014	32.7849	16.1536	32.2998	28.923	23.2856	9.17034	30.8201	37.4279						0.0540604	FALSE
RHBDD3	TSS26195	chr22:29655843-29663914			0.621387	0.151983	1.16591	3.18882	0.622337	2.41316	1.02231	3.43175	2.28754	0.471824	5.9077	0						0.0540913	FALSE
SLC7A14	TSS28449	chr3:170177341-170303863			0.0163716	0.0719437	0.021572	0.536505	0.09129	0.12613	0.11413	0.282535	0.0764575	0.0447025	0.186825	0						0.0541166	FALSE
INPP5F	TSS23516,TSS643	chr10:121485558-121588662			2.25937	2.25229	2.67692	14.2516	6.19003	3.86684	3.51872	4.68413	6.83825	1.70658	9.5908	0						0.0541408	FALSE
DFFB	TSS3965	chr1:3773844-3801993			0.113908	0.500993	1.80281	6.11587	1.9061	1.38425	1.26294	2.02371	1.19453	0.466777	4.67546	5.83657						0.0541834	FALSE
LOC100507577	TSS23881	chr16:48389595-48396910			0.136763	0.0501383	0	0.299977	0.322774	0.100835	0	0.486463	0.318533	0.0622794	0.424734	0						0.0542643	FALSE
CHRFAM7A	TSS9378	chr15:30653442-30685864			0.915243	0.909047	2.18987	12.4654	2.12219	0.891923	2.64389	1.71372	3.00901	1.55313	6.44386	10.5393						0.0542771	FALSE
SLC10A5	TSS18035	chr8:82605890-82607207			1.97828	1.03768	0	4.98689	2.73016	1.2063	2.73514	2.81921	3.11538	3.60681	10.8081	0						0.0542908	FALSE
C11orf68	TSS2959	chr11:65684282-65686531			1.75683	1.02975	1.12375	1.80376	2.91696	2.77591	2.84153	0.956198	5.44478	1.28064	2.02451	1.54453						0.0543465	FALSE
DNER	TSS18916	chr2:230222344-230579286			0	0.192353	0	3.22718	0.97959	4.90731	0.991285	0.30626	0.672872	0.573512	0.1252	0						0.0543834	FALSE
HCG11	TSS12443	chr6:26521933-26527612			0	0	0	0	0.0507704	0.0978142	0.0364162	0	0.0345226	0	0.16903	0						0.0543906	FALSE
CPA1	TSS23889	chr7:130020289-130027949			59920.7	54143.3	32062.7	22234.1	0	32856.4	0	37414.4	28033.8	42408.7	2961.42	23526						0.0544088	FALSE
LINS	TSS21881	chr15:101109427-101142445			2.50049	3.20851	1.7652	12.6461	4.44099	3.91803	4.0234	4.41225	7.44121	2.59369	11.8486	0						0.0544287	FALSE
RPLP0P2	TSS17042	chr11:61382507-61406921			0.0168534	0	0.0067373	0.425202	0.0378811	0.154044	0.165907	0	0.0145735	0.0154683	0.237265	0						0.0544367	FALSE
ATL1	TSS26729,TSS8940	chr14:50999799-51099784			0.859783	0.824263	3.85729	12.6186	3.60422	2.31573	3.59696	2.95676	5.46892	4.75838	5.37077	21.7473						0.0544374	FALSE
TMEM102	TSS2187	chr17:7338761-7340998			0.450639	0.132227	0.525942	0.990082	0.580216	1.89768	0.703996	0.458891	1.57268	0.0821076	1.25133	4.16652						0.0545077	FALSE
PAIP2	TSS4381,TSS5518	chr5:138677518-138705409			8.7722	9.98649	12.4212	30.1186	18.874	22.3876	15.7641	17.8578	18.9408	8.22019	21.2424	0.203619						0.0545791	FALSE
ZBTB24	TSS20358	chr6:109783718-109804440			2.43694	2.85639	9.74216	30.5403	8.1002	21.18	7.30925	8.1573	12.4649	3.00319	31.4292	7.33464						0.0546411	FALSE
SPATA17	TSS15439	chr1:217804694-218040484			0	0.446887	0.126985	6.71548	0.391864	2.20398	3.63451	2.0251	5.11563	1.6641	23.0716	3.50843						0.0546713	FALSE
DPPA3	TSS27938	chr12:7864088-7870152			0	0	0	0.825656	0	1.04281	0	2.20372	0	0	1.89216	0						0.0546764	FALSE
FBXL20	TSS28758	chr17:37408896-37557909			1.64535	1.21779	2.74514	7.71241	2.13779	1.76452	3.08527	2.69004	3.4212	1.09043	6.50149	8.99471						0.054681	FALSE
DENND4C	TSS17344	chr9:19230762-19374137			6.74202	8.06898	13.5404	42.6791	15.946	10.0492	17.5126	14.3742	20.7968	5.74701	34.7627	11.5636						0.0547162	FALSE
PSMG3-AS1	TSS26773	chr7:1609708-1629261			0.0589367	0.107961	0.0183838	0.64457	0.240239	0.0974368	0.0483644	0.208934	0.13755	0.26831	0.238543	0						0.0548732	FALSE
KIAA1522	TSS2617,TSS26915	chr1:33207511-33240571			2.89163	3.09804	4.14391	9.5887	5.35062	1.55942	4.70051	3.43889	7.71548	3.5947	12.8945	5.74811						0.0549053	FALSE
NOL4	TSS21840,TSS22412,TSS9896	chr18:31431063-31803515			0.508204	0.514305	1.63641	15.6754	0.100356	0.393169	3.25014	2.8354	4.38773	0.210329	11.5343	6.42053						0.0549404	FALSE
PAICS	TSS19932,TSS9459	chr4:57301914-57327534			3.51696	2.19867	5.19087	12.4628	5.41457	11.5365	8.19671	7.68865	6.20893	3.5321	8.21616	0						0.0549471	FALSE
BORA	TSS8457	chr13:73302041-73330328			1.25032	0.687476	1.22393	2.05591	0.912042	2.94829	1.15544	0.730241	2.40317	0.740126	3.82116	4.44241						0.0550031	FALSE
APEH	TSS4991	chr3:49711434-49720934			10.2489	14.751	29.7801	58.0375	44.247	40.7747	27.8654	30.8483	31.4211	16.0906	61.614	25.0417						0.0550208	FALSE
TBL1Y	TSS13552	chrY:6778726-6959724			0	0	0	18.9942	5.99457	2.1005	0	6.9101	0	0	18.6936	0						0.0550208	FALSE
SOWAHA	TSS16630	chr5:132149032-132152489			0.148618	0.254159	0	1.95305	0.446346	0.437531	0.569458	0.0753879	0.0577443	0.135323	0.897854	2.37519						0.0551228	FALSE
FAM21B	TSS16861	chr10:51837885-51893269			28.8067	38.4769	7.13965	158.805	51.1498	56.4663	23.5485	10.992	88.3552	20.4771	94.9239	71.4064						0.0551386	FALSE
KCNB2	TSS13998	chr8:73449625-73850584			0.190915	0.10494	0	8.67542	0.0204775	0.0526837	1.09722	1.52503	1.39097	0.130375	7.51093	2.44636						0.0551568	FALSE
TRPM5	TSS25373	chr11:2425745-2444275			0	0.127054	0.757972	10.5327	0.390508	0.271005	0.355811	1.62609	2.32476	0.631418	15.7437	10.823						0.0552567	FALSE
HORMAD1	TSS1633	chr1:150670534-150693364			0	0	0	0.418171	0.0408094	0.211004	0	0.145397	1.09353	0	0.546988	0						0.0552936	FALSE
LRRC69	TSS27821	chr8:92114846-92231464			0	0	0	0.93016	1.02605	0.15652	0.231569	0.575273	0	0	0.0676196	2.54872						0.055306	FALSE
RALGPS2	TSS28576	chr1:178694299-178889237			2.04371	1.84634	2.97124	9.94535	2.69183	16.01	2.37356	5.27561	7.38902	0.812288	10.5097	0.809589						0.055306	FALSE
APOL2	TSS1414,TSS24924	chr22:36622254-36636000			6.37016	3.86715	2.45412	12.1696	2.73349	11.0145	94.3406	31.8305	14.4367	112.273	22.6798	7.58255						0.0553216	FALSE
ABHD13	TSS18041	chr13:108870762-108886603			0.285824	0.465348	0.118974	2.0839	0.572199	0.641725	0.794829	0.82025	1.03741	0.0289107	1.14927	0						0.0553313	FALSE
NTN3	TSS21755	chr16:2521499-2524146			0	0	0	0.393192	0.115216	0.231373	0	0	0.312305	0	0	0						0.0553593	FALSE
PTGR2	TSS11160,TSS2304,TSS7798	chr14:74318533-74352168			1.53327	3.47501	0.667829	8.29076	4.81507	1.46468	3.57903	4.71076	7.149	2.41213	10.4573	1.15143						0.0554094	FALSE
TMEM27	TSS10476	chrX:15645440-15683154			0.922116	0.507587	0	1.77613	0.692706	0.725529	1.99195	4.41181	2.27666	0.210082	5.25475	0						0.0554268	FALSE
PARK7	TSS18706	chr1:8021713-8045342			253.987	299.111	237.808	231.998	454.725	422.149	512.126	329.999	371.668	277.426	517.308	152.77						0.0554373	FALSE
TTC39C	TSS19747,TSS24686	chr18:21572736-21715574			2.00338	1.67518	4.02764	7.32761	3.62266	3.72034	3.43038	6.29152	3.92231	1.72961	12.3151	5.99579						0.0554603	FALSE
HPS4	TSS1448,TSS28291	chr22:26846848-26879829			3.30428	5.50103	10.8948	24.4352	10.6017	8.21569	8.97073	8.98809	14.675	5.84273	21.6195	24.6566						0.0555086	FALSE
SALL2	TSS21068	chr14:21989231-22005337			1.13406	1.0827	0.715279	6.16486	0.869812	0.988194	1.70622	1.18374	2.08454	1.78326	2.32418	2.61489						0.0555199	FALSE
SLC35D2	TSS17926	chr9:99082987-99145992			8.58442	11.7818	5.43973	35.0842	19.3337	10.7701	29.3087	13.6502	14.2511	15.9501	60.7013	0						0.0555892	FALSE
KCNA1	TSS11045	chr12:5019072-5027422			0	0	0	0.0456145	0.107436	0	0	0.0105597	0.0243633	0	0.0794271	0						0.0556171	FALSE
AQP11	TSS8673	chr11:77300679-77321401			0.409904	0.240507	0	2.34005	0.31664	0.0302601	1.01081	0.125129	0.858654	0.522744	1.17657	0.676949						0.0557617	FALSE
SOWAHB	TSS20731	chr4:77816081-77819002			0.769114	0.477073	0.271066	0.518702	1.70081	0.414035	1.28771	0.600747	1.24072	0.215507	1.80754	1.85785						0.0558177	FALSE
SRGAP3	TSS28856	chr3:9022275-9291369			0.57984	0.584297	1.33878	5.9185	1.12204	0.912215	0.912993	1.28674	2.16178	0.675443	7.12015	4.02442						0.0558729	FALSE
USP17L1P	TSS1044	chr8:7189908-7191501			2.85709	1.93582	6.46171	25.6809	2.96554	1.54774	2.60671	5.29883	10.8797	10.3294	17.5013	30.1412						0.0559183	FALSE
DCX	TSS24836,TSS29926,TSS3314	chrX:110537006-110655460			0	0.040046	0	0.159359	0	0.14703	0	0.15664	0.234136	0	0.0671886	0						0.0559883	FALSE
MSMO1	TSS11920	chr4:166248817-166264314			1.89612	0.289719	1.67905	11.6472	3.42534	6.30582	5.92512	3.21514	2.115	0.0719645	16.8898	0						0.0560471	FALSE
TWF2	TSS3430	chr3:52262625-52273183			2.45437	1.14624	2.97762	11.0481	2.10709	13.3377	3.02928	3.87022	6.22289	1.72826	18.6778	1.47248						0.0560482	FALSE
RGPD1	TSS17732	chr2:88055478-88285309			0.0277945	0.301092	4.96616e-271	7.47083	0.613083	1.33615	0.0842127	1.02429	4.1593	0.125606	2.95832	1.44337e-151						0.0560712	FALSE
ZFYVE21	TSS15063	chr14:104182080-104200005			4.2887	2.04181	2.47882	13.2748	5.26454	7.49736	6.45277	4.58554	6.82443	2.41973	28.2	5.21184						0.0561	FALSE
TNFSF11	TSS17613,TSS29993	chr13:43136871-43182149			0	0	0	0	0.206426	0.266278	0	0.448588	0	0.584207	1.22706	0						0.0561055	FALSE
MORN4	TSS25138,TSS3918	chr10:99374309-99393913			0.0751655	0.529598	0.908492	7.28937	0.743828	1.09202	1.54303	1.32166	2.43867	1.38811	6.83496	0						0.0561075	FALSE
CTAGE5	TSS23194,TSS27129,TSS3406	chr14:39734475-39820397			97.5784	100.098	80.346	195.652	111.309	65.0756	137.595	129.873	201.282	103.729	224.685	65.8959						0.05616	FALSE
CLN5	TSS12975	chr13:77566058-77576652			3.52693	4.26403	4.17543	13.2938	5.41243	7.91039	10.2923	6.50451	5.55018	3.38097	12.5568	0						0.0562091	FALSE
CIDECP	TSS25855	chr3:10059236-10067820			0.509133	0	0.213045	0	0.875169	1.71903	1.0525	0.526439	1.4688	0.232399	0	2.50792						0.0562532	FALSE
FOXJ1	TSS2204	chr17:74132414-74137380			0	0	0	0.577814	0	0.072832	0.216461	0	0	0.179972	0.629296	0						0.0562706	FALSE
YTHDF1	TSS29219	chr20:61826781-61847538			2.85259	2.98142	3.80592	8.67974	4.30638	3.15022	4.35956	3.67221	6.77213	1.97218	6.50232	4.19168						0.0562883	FALSE
DCAF10	TSS22466	chr9:37800789-37867665			0.968658	1.03343	1.57736	7.22532	2.51109	1.48393	1.90868	1.7792	1.94182	1.20753	3.57606	1.84695						0.0563104	FALSE
ABCE1	TSS23097	chr4:146019155-146050676			4.97963	4.88376	8.21462	17.4623	11.7064	10.5243	9.63692	10.0773	11.1907	3.6859	18.5347	2.27751						0.0563628	FALSE
PMAIP1	TSS29609	chr18:57567191-57571538			0	0	0	2.4261	0	0.645864	0	0.421689	0.856175	0	0.925192	0						0.0563836	FALSE
DONSON	TSS28252	chr21:34949858-34961014			0.899132	0.91283	2.65097	4.09625	4.36281	1.98891	2.35832	2.35488	4.18815	0.314962	9.71608	4.68518						0.0564158	FALSE
BEX1	TSS3379	chrX:102317580-102319168			33.6856	27.5299	5.26491	108.233	66.8082	27.6089	50.6112	62.0241	51.4797	19.5739	126.992	0						0.0564473	FALSE
AKR1A1	TSS18777	chr1:46016454-46035723			23.2671	34.6972	40.1628	61.5573	52.15	59.873	88.2441	52.8922	38.2679	29.7815	71.0627	14.7854						0.0564582	FALSE
NPIPL3	TSS11760	chr16:21413454-21436658			253.816	287.233	0	2841.66	376.827	1008.2	201.343	605.55	1640.95	266.537	0	789.617						0.0564691	FALSE
KLRB1	TSS20438	chr12:9747869-9760497			0	0	0	0	0	12.2112	2.80386	0.438977	4.55442	1.03123	10.3212	0						0.0565337	FALSE
SMC1B	TSS762	chr22:45739944-45809500			0	0.0292455	0	0	0.0342444	0.0733699	0	0.222499	0.046543	0.363361	0.304293	0						0.0568707	FALSE
ZWINT	TSS7890	chr10:58117198-58121034			0.120263	0.479737	1.5309	1.67809	1.23966	1.49179	0.476846	1.22259	3.16578	1.1914	4.49396	5.55452						0.0568922	FALSE
FAM131B	TSS15635,TSS24877	chr7:143050492-143059840			0	0	0	0.608725	0.0681819	0.233747	0.2283	0	0.139001	0.0361623	0	0						0.0569403	FALSE
OR1K1	TSS22594	chr9:125562401-125563352			0	0	0	4.12678	0.888493	0.463463	0	0.745185	2.63156	0.566116	0	0						0.0569503	FALSE
FANCM	TSS19104	chr14:45605135-45670093			1.45289	1.5449	2.0675	5.58332	1.49775	3.02816	1.80702	2.38357	5.19651	1.49313	1.2822	4.80833						0.0569659	FALSE
ERVFRD-1	TSS6816	chr6:11102721-11112071			0.519516	0.190392	0	1.5933	0.468087	0.764896	0.213298	0.843479	1.27152	0.283833	1.88356	0						0.0570364	FALSE
CRYBB3	TSS23324	chr22:25595816-25603326			0	0	0	2.58555	0	0.174301	0	0.600521	2.95805	0	1.69428	0						0.0570389	FALSE
NUDT22	TSS14311,TSS3222	chr11:63993729-63997488			5.67456	6.18735	11.7406	39.4416	14.4776	13.7572	14.6971	9.45327	21.8173	9.46061	63.904	108.754						0.057152	FALSE
RBM11	TSS4373	chr21:15588465-15600693			0	0.0663336	0	0.397358	0.0776194	2.17127	0.371761	0.414388	1.26231	0.247142	4.84891	0.59719						0.0572318	FALSE
BMP3	TSS13997	chr4:81952118-81978685			0	0.0214625	0	0	0.0502693	0.408906	0.156244	0.0148331	0.0341823	0.0800057	0.334715	0						0.0573067	FALSE
SLC41A3	TSS12626,TSS1783,TSS28597	chr3:125725199-125820391			7.46774	6.09998	7.67273	13.3631	10.5178	11.3325	13.9283	11.1286	18.4867	6.98572	25.442	0						0.0573791	FALSE
ZMYM6NB	TSS4069	chr1:35447126-35450948			3.84977	1.25843	1.7882	6.64173	2.66455	11.9093	5.12153	5.06706	7.6662	1.17091	10.8771	0						0.05752	FALSE
ZCRB1	TSS6038	chr12:42705887-42719932			16.6584	13.8828	21.441	30.0772	20.908	24.5701	27.4002	18.6882	18.394	18.1538	62.8208	35.7196						0.057659	FALSE
LCMT2	TSS11983	chr15:43619973-43622820			1.03348	0.846775	0.53177	4.26451	0.965153	2.97856	1.54798	2.17117	1.62892	1.71624	0.667587	0						0.0577079	FALSE
DDX11L9	TSS12574	chr15:102516760-102519296			0	0.0301108	0.01142	0.503072	0.0658281	0.377673	0	0.178796	0.857724	0.0280357	0.0700516	0						0.0577079	FALSE
DPYS	TSS5918	chr8:105391651-105479277			0	0.122096	0	4.75214	0.357207	0	0	0	1.93719	0.0758213	7.24788	3.57384						0.0577332	FALSE
FAP	TSS22302	chr2:163027199-163100045			0.685835	0.822763	2.44131	45.3818	1.57843	7.51174	8.06644	5.63624	10.5312	1.30595	21.198	3.81234						0.0577498	FALSE
IGFBP7	TSS9967	chr4:57897236-57976551			103.078	100.075	150.329	175.706	104.743	348.544	195.077	271.261	248.798	104.624	479.349	54.4702						0.0578162	FALSE
ARMC3	TSS17739	chr10:23216953-23326514			0.493511	0.768822	1.18203	3.38098	1.69407	0.590907	1.36816	1.19044	2.58707	0.617971	1.70843	1.22338						0.0578272	FALSE
C7orf62	TSS10352	chr7:88423419-88425031			0	0	0	2.52974	1.63582	0.426041	0.86412	0.195722	0.220433	0	0	0						0.0578348	FALSE
C5orf28	TSS5810	chr5:43444353-43483992			0.753654	0.598566	0.130808	1.37696	0.943202	1.85124	2.14101	1.24398	0.951061	0.171588	3.509	0						0.0579426	FALSE
MCEE	TSS3923	chr2:71336805-71357394			11.7547	20.3495	16.8684	43.0002	20.3999	13.8895	22.7562	25.7995	31.9542	19.5625	18.337	28.0276						0.0580308	FALSE
ZNF311	TSS19924	chr6:28962593-28973037			0.257457	0.235944	0	2.68154	0.193329	0.332063	0.845998	0.523102	0.299881	1.17235	3.32002	7.01978						0.0580379	FALSE
SQLE	TSS5884	chr8:126010719-126034525			0.750616	1.39676	3.05421	9.87036	3.46842	7.1023	4.59992	1.96384	5.51658	0.788699	13.5594	0						0.0580549	FALSE
C10orf32	TSS157	chr10:104613966-104624718			0.0967078	0.270152	1.02931e-266	2.79628	0.898798	0.162341	0.593592	0.483748	0.462761	0.77004	1.63547	6.35962						0.0580637	FALSE
C10orf32-AS3MT	TSS157	chr10:104613966-104661655			0.0967078	0.270152	1.02931e-266	2.79628	0.898798	0.162341	0.593592	0.483748	0.462761	0.77004	1.63547	6.35962						0.0580637	FALSE
PCNA	TSS21725,TSS25920	chr20:5095598-5107268			5.78346	4.35066	1.11848	14.9345	7.69172	12.1466	7.89849	7.21608	11.6216	1.80024	12.282	0.69741						0.0581339	FALSE
MIS18BP1	TSS3860	chr14:45672392-45722605			2.29911	1.9437	5.96336	21.436	4.03626	6.56594	4.89121	6.6658	7.09635	2.41507	9.60327	12.8714						0.05814	FALSE
LEPREL4	TSS3257	chr17:39958204-39968451			1.47173	2.3543	3.20491	8.50943	4.01877	4.70962	3.43499	2.65107	4.12919	0.913885	6.45546	15.2538						0.0581495	FALSE
DHFR	TSS4870	chr5:79922044-79950800			0.912892	0.732704	0.0180998	0.571006	1.15631	2.95784	1.67722	0.903592	1.67264	1.66233	2.92177	0						0.0581849	FALSE
NCK1	TSS11210,TSS2458	chr3:136581049-136667968			8.18404	5.80128	8.69461	22.7187	6.64273	11.1094	6.91853	12.4796	13.5842	4.02371	25.2742	14.5254						0.0582094	FALSE
SEP15	TSS9412	chr1:87328127-87380107			11.5078	14.4455	6.71818	20.2977	11.8597	30.8897	19.0272	22.1841	20.2475	9.13317	27.9417	6.74345						0.0583	FALSE
FAIM	TSS21115,TSS28895	chr3:138327541-138352213			3.08518	7.58259	4.92403	17.1015	14.6296	8.31551	9.55912	11.2416	5.62083	10.3958	31.0758	0						0.0583095	FALSE
SLITRK6	TSS15493	chr13:86366921-86373483			0	0.0892874	0	0.533385	0.174247	0.224013	0.0833458	0.123515	0.80518	0.184891	1.66458	0						0.0583208	FALSE
RWDD3	TSS14706	chr1:95699710-95712781			1.00554	1.66361	1.59924	27.1922	7.33603	5.15601	4.04392	7.77653	11.478	1.10345	3.07107	0						0.0583413	FALSE
HILPDA	TSS29920	chr7:128095883-128098472			0.261136	0.422023	0.299794	2.8776	0.555163	1.64608	0.913795	0.266915	0.606356	0.392905	2.00469	0						0.0583489	FALSE
CHCHD6	TSS2306	chr3:126423062-126679263			3.80407	3.77518	12.5163	34.1111	16.9927	11.9859	4.86478	6.2557	12.7704	6.59291	28.9547	34.7407						0.0583813	FALSE
SGOL2	TSS23035	chr2:201390864-201448818			0.0844215	0.309331	0.246051	0.462006	0.416524	1.25751	0.658574	0.663339	0.344544	0.076862	1.48882	0						0.0584331	FALSE
DENR	TSS27399	chr12:123237370-123255953			5.71504	5.32429	9.93143	22.6641	11.1856	10.0972	12.3235	10.4601	9.18532	3.25586	31.037	12.6574						0.0584454	FALSE
TPRG1L	TSS6592	chr1:3541555-3546694			3.17084	2.43077	5.73487	9.80287	6.40135	7.36139	6.39535	5.53131	3.18846	3.7413	8.23194	12.3816						0.0584783	FALSE
C14orf169	TSS13529	chr14:73957643-73960105			2.2	1.87335	1.98104	5.60493	4.38531	4.31778	4.64559	2.4167	3.80121	0.840282	7.19011	0						0.0584901	FALSE
PDZK1IP1	TSS26327	chr1:47649260-47655771			8.02552	5.24783	20.2277	9.89678	26.8178	18.6778	10.588	20.4547	64.6708	13.0199	78.0262	39.9409						0.0584938	FALSE
ZNF831	TSS24923	chr20:57766074-57834167			0.0176648	0.0258763	0.102908	0.887707	0.0075771	0.907402	0.0289765	0.125083	0.55682	0.128625	0.260409	0						0.0585246	FALSE
GINS2	TSS9409	chr16:85711279-85722588			0.641267	0	0	5.66616	0.826113	1.6691	1.45348	0.739422	1.48684	0.146181	0.772589	0.528131						0.05859	FALSE
DIRAS3	TSS8351	chr1:68511644-68516460			3.11099	2.20155	2.87276	4.89005	3.72003	2.59073	7.8164	2.77735	3.0988	1.72119	10.8727	10.2655						0.0585925	FALSE
C22orf42	TSS19006	chr22:32545518-32555243			0	0	0	16.9397	0	0	4.40662	1.57428	0.585716	0	18.2604	28.3355						0.0586534	FALSE
ARHGEF35	TSS8487	chr7:143883175-143892791			20.4614	19.7586	41.2126	121.106	46.9831	33.6717	32.9433	61.2721	116.568	25.201	251.615	45.9969						0.0586862	FALSE
YARS	TSS15849	chr1:33240839-33283633			30.2156	27.8575	27.8832	46.5999	52.5449	28.5352	36.3819	38.2679	36.9481	14.6376	32.7392	59.168						0.0586996	FALSE
FKRP	TSS13222	chr19:47249302-47261832			1.20168	1.06426	1.33446	4.82553	1.95494	1.80584	1.33616	2.61624	3.67684	1.23097	2.86589	0						0.0587625	FALSE
POLD1	TSS15595	chr19:50887579-50921275			1.53361	0.90592	3.39988	9.94765	2.03601	4.58408	2.35392	1.35367	4.16306	1.53324	13.1795	10.3759						0.0588275	FALSE
CELF4	TSS8945	chr18:34823007-35146000			0.0431917	0.221627	0	3.02677	0.0138959	0.0317757	0.36349	0.654613	0.352629	0.275353	2.36844	4.64412						0.058843	FALSE
METTL6	TSS18443	chr3:15451376-15469042			1.04767	1.43395	0	5.97537	1.3487	2.11161	2.06595	2.98162	1.78928	1.71755	9.0447	0						0.058997	FALSE
SCN4B	TSS14150,TSS3748	chr11:118004091-118023630			4.14654	2.47696	3.08117	8.44993	2.83029	3.7756	5.99474	8.95689	7.16212	4.65584	7.04781	25.5475						0.0590367	FALSE
PRRG4	TSS23558	chr11:32851480-32879669			1.06274	0.748929	1.3397	0.531256	0.429845	0.0780786	0.647786	0.445885	0.708533	0.525181	1.27216	0						0.0591381	FALSE
PSMD10	TSS3882	chrX:107327434-107334874			2.08063	2.79965	3.67738	6.10699	1.7863	4.30053	4.7943	3.49228	5.90914	1.8961	10.4287	5.91112						0.0591902	FALSE
UTY	TSS25449	chrY:15360258-15592550			0	0	0	107.293	33.6749	7.6143	0.00407006	44.0969	0	0	116.574	0						0.0592614	FALSE
HESX1	TSS9104	chr3:57231943-57234280			0	0.355784	0	0	1.87164	0.300147	0	0.496413	2.05844	0.588779	2.41185	0						0.0592919	FALSE
OMG	TSS2391	chr17:29621667-29624380			1.50694	1.45099	0	14.0755	5.25501	2.12304	0.851955	5.22896	5.14846	0.429036	5.05209	0						0.059339	FALSE
MOB1B	TSS20980	chr4:71768056-71853891			1.08602	0.62757	2.14359	9.81823	1.47096	1.56205	3.11558	3.99718	2.27219	0.78197	9.07871	2.41027						0.0594335	FALSE
REPS2	TSS16017	chrX:16964813-17171403			2.80786	3.02488	4.2479	9.71133	6.59464	2.3001	7.07379	2.49139	4.5996	2.97625	8.03625	5.1674						0.0594712	FALSE
IPO11	TSS24261,TSS3897	chr5:61708572-61924416			3.24384	3.49265	4.37296	12.1694	6.15266	6.23236	8.03486	7.77032	5.89989	2.52494	15.7134	5.21861e-07						0.059476	FALSE
PALM3	TSS1442	chr19:14164178-14169971			2.02281	3.53744	8.10487	27.494	1.70274	10.4489	4.09228	14.6796	12.5878	3.3307	30.8424	10.1518						0.0595067	FALSE
MRPL11	TSS15339	chr11:66202549-66206310			8.78805	7.12115	0.571242	18.3361	11.9181	16.9591	11.3767	8.5232	12.5859	5.08977	12.8635	22.4991						0.0595082	FALSE
LINC00242	TSS153	chr6:170188885-170198921			0	0	0	0	0.0620955	0.0266822	0	0.0367784	0.0842404	0	0	0						0.0595313	FALSE
MYH13	TSS19251	chr17:10204182-10276322			0	0	0	0	0.00720663	0.478171	0	0.517388	0.898474	0	1.35054	0						0.0595532	FALSE
C7orf71	TSS19525	chr7:26677489-26686924			0	0	0	0	0	0.0659247	0.0733735	0.181736	0	0.162597	0	0						0.0595832	FALSE
ADAM28	TSS27729	chr8:24151579-24212726			0.0838751	0.430381	3.84581	12.1514	1.01193	28.6302	1.84101	4.74395	15.303	1.45074	35.5534	0						0.0595931	FALSE
STAR	TSS6713	chr8:38000217-38008600			0	0	0	0.141301	0	0.641171	0.291157	0.261864	0.0750584	0	0.00133815	0						0.0596718	FALSE
ACTL6A	TSS10169	chr3:179280707-179306193			9.47515	9.70813	6.17849	49.0409	16.7431	14.897	19.9834	16.3482	14.373	9.20231	25.2326	0						0.0597471	FALSE
ECI1	TSS8250	chr16:2289872-2301602			21.4779	24.8269	51.1498	86.9346	55.9789	35.9823	50.8782	47.5169	51.655	32.4826	124.54	204.734						0.0597867	FALSE
FAM72A	TSS27384	chr1:206138910-206155074			0.0638201	0.593065	0	2.60915	3.41519	2.90524	0	0.737193	0	0.686112	0.962882	0						0.0598391	FALSE
C12orf73	TSS6529	chr12:104343980-104350993			0	0.234691	0	1.87617	0.59488	0.591615	0.394672	0.489266	0.123916	0	2.55589	0						0.0598437	FALSE
CCDC115	TSS21923	chr2:131095815-131099922			0.660794	2.34384	1.42375	6.54318	2.26915	5.05402	3.17153	2.02242	3.45575	1.30465	11.1989	0.908551						0.0599352	FALSE
FIG4	TSS10209	chr6:110012423-110146634			9.20703	10.2046	17.6714	61.4965	15.873	20.034	14.3025	16.2707	22.4271	8.48505	50.9774	26.4038						0.0600377	FALSE
HSD11B1	TSS18317,TSS27865	chr1:209859524-209908295			0.255329	0.562479	1.27866	7.31608	1.26097	12.1665	0.998798	2.82626	2.8174	1.86239	2.5368	0						0.0601034	FALSE
TCF7	TSS14473,TSS20409,TSS692	chr5:133450401-133483920			2.39026	1.10365	2.29155	5.6218	2.1644	18.1107	3.98462	2.70345	5.2881	1.94814	2.79995	8.92259						0.060134	FALSE
UBE2F	TSS14526	chr2:238875586-238951423			10.8755	11.0565	8.56475	16.521	32.7175	15.6109	28.628	13.1657	14.9868	13.5033	19.0209	0						0.0602153	FALSE
UBE2F-SCLY	TSS14526	chr2:238875586-239008054			10.8755	11.0565	8.56475	16.521	32.7175	15.6109	28.628	13.1657	14.9868	13.5033	19.0209	0						0.0602153	FALSE
LAMB1	TSS19870	chr7:107564245-107643804			33.5148	31.5289	36.2308	127.486	29.1851	46.9672	36.7471	81.9771	104.282	28.2081	273.2	81.5813						0.0602268	FALSE
C16orf13	TSS14205	chr16:684428-686347			5.04543	3.05847	3.43315	4.27979	4.65184	7.71418	8.96047	5.26397	6.12707	1.84236	12.0837	5.93053						0.0602543	FALSE
FSD1L	TSS18411,TSS29550	chr9:108210314-108311385			1.34825	2.47227	4.48505	27.0476	4.74314	3.7237	4.01771	6.17109	8.01993	0.46057	27.6295	10.4032						0.0602904	FALSE
MORN3	TSS10704	chr12:122089292-122107560			0.163857	0	0	1.44821	0	0.609474	0.47274	0.671999	0.189926	0.149416	4.89746	2.42878						0.0603706	FALSE
KLRC1	TSS17866,TSS27809	chr12:10598637-10607215			0	0	0.337122	4.74991	2.21384	0.74925	0.110879	0	5.00184	1.47294	0	0						0.0604021	FALSE
RSPH1	TSS25949	chr21:43892596-43916401			1.89778	1.89113	1.8666	14.3456	3.31733	0.754301	2.95821	4.85166	3.30414	3.21266	29.0678	25.9221						0.0604042	FALSE
CDK15	TSS15916,TSS3055	chr2:202671151-202760273			0	0	0	1.01633	0	0.880227	0.539124	0.196236	0	0	2.17729	0						0.0604252	FALSE
ALKBH7	TSS8896	chr19:6372443-6375261			9.49371	6.45887	5.01888	9.5452	14.9856	14.4555	18.9731	12.4255	10.0451	5.47259	24.6444	2.30124						0.0604402	FALSE
C20orf26	TSS14266,TSS9315	chr20:20033157-20341346			0	0	0	2.16652	0.0392665	0.101402	0.074663	0.373854	1.06425	0	0.438077	0.341018						0.0604845	FALSE
SETX	TSS23989	chr9:135136826-135230372			11.5505	16.1037	27.8933	55.5559	22.6365	42.1548	24.0331	32.1462	54.912	13.3872	67.2194	13.3183						0.0605506	FALSE
LCN12	TSS10134	chr9:139846767-139849949			0	0	0	0.691727	0.266207	1.63458	0	0.482652	1.7814	0.848503	5.4465	0						0.0605714	FALSE
PPP6C	TSS12237	chr9:127908851-127952218			4.37731	4.37147	6.98435	7.44844	8.37149	8.87765	9.41427	8.48761	5.76159	4.92101	8.33761	10.0955						0.0606055	FALSE
C4orf21	TSS21183	chr4:113460488-113558151			0.198527	0.818033	0.743611	8.02902	1.47966	1.78581	1.01792	1.43179	2.11417	0.406599	3.94413	0.780181						0.0606105	FALSE
SND1	TSS841	chr7:127292201-127732659			98.6746	95.3214	127.637	234.307	166.523	102.395	221.562	138.332	127.892	105.142	144.993	98.3207						0.0606292	FALSE
TMEM9	TSS12205	chr1:201103899-201123632			6.40054	4.61097	0.0494385	9.13443	8.59897	6.40942	21.0712	11.0125	9.36303	6.91327	11.6639	2.54161						0.0606541	FALSE
TSPAN31	TSS11925	chr12:58138783-58142026			5.17167	3.56708	0.560652	6.14201	5.90469	7.57451	11.9543	5.16739	8.77788	6.40865	17.7004	0						0.0606594	FALSE
FERMT1	TSS2256	chr20:6055491-6104191			3.46825	1.89379	1.43007	5.4394	2.76512	1.40656	3.11455	3.06574	5.53466	3.12754	8.14889	6.60327						0.0606764	FALSE
KLHDC9	TSS25462,TSS28775	chr1:161068150-161070138			2.46735	1.94278	0.220795	13.4534	2.64513	0.525114	4.9415	3.43715	6.1227	3.53604	13.6096	0						0.0607024	FALSE
TRNP1	TSS14043	chr1:27320194-27327377			0	0.0670029	0.038073	0.602083	0.117603	0.101231	0.0751032	0	0.531234	0.0832114	0.306135	0						0.0607355	FALSE
STK39	TSS5790	chr2:168810529-169104105			15.3161	18.8768	37.6044	86.9859	32.9809	26.2585	32.5562	34.6914	46.7039	12.5614	83.279	91.2194						0.0607381	FALSE
SCNN1D	TSS17062	chr1:1215815-1227409			0.291674	0.555933	1.04483	2.94075	0.532826	0.472684	0.479137	0.97734	3.22705	0.531239	4.87563	2.79619						0.0607456	FALSE
LOC613037	TSS28220	chr16:30234349-30256932			190.2	235.625	0	2731.84	340.961	862.75	166.055	516.825	1304.13	203.885	0	744.15						0.060749	FALSE
HYDIN2	TSS25699	chr1:146310551-146334210			0	0	0.00144509	0.159254	0.0134089	0.00381984	0	0.0368594	0.00811512	0.00948378	0.0709604	0.21855						0.0607721	FALSE
SGPL1	TSS10378	chr10:72575703-72640932			5.41506	4.5856	3.92611	14.9614	5.00803	5.14349	6.73625	4.86428	7.94881	2.5442	8.96686	11.319						0.060854	FALSE
SLC43A1	TSS20471,TSS28378	chr11:57252003-57283192			60.1193	52.4569	60.5639	113.824	164.515	58.1117	132.528	74.105	74.4683	63.1242	20.9873	104.008						0.0608593	FALSE
FAM205A	TSS16969	chr9:34723049-34729535			0	0	0	0	0.118522	0.304714	0.307744	0.353358	0.0920528	0	1.10015	0						0.0608693	FALSE
KBTBD11	TSS12546	chr8:1922043-1955109			0.049806	0.0729692	0	0.108881	0.0640943	0.0822899	0.12973	0.176452	0.145314	0.0680045	0.355507	0						0.0609181	FALSE
CCND1	TSS13545	chr11:69455872-69469242			19.025	18.9838	24.0582	32.9809	22.0592	23.0635	19.138	25.3372	40.2686	14.5121	41.8218	36.9756						0.0609989	FALSE
C10orf10	TSS22148	chr10:45471708-45474330			18.7473	17.9142	19.1039	14.7327	19.1179	6.00161	6.57496	17.3764	29.818	6.97228	7.07878	0.994031						0.0610223	FALSE
PUS3	TSS7532	chr11:125763379-125773116			2.23189	1.42387	0	6.61272	3.29032	2.80361	4.03021	4.0046	3.8368	1.85664	3.02182	0						0.0610492	FALSE
TXNL1	TSS4097	chr18:54270052-54305920			21.9109	20.0055	19.5772	29.4295	45.1202	31.5894	54.6933	33.8875	29.0116	17.5411	49.2149	1.38899						0.0610665	FALSE
ENHO	TSS23685	chr9:34521039-34523037			0	0	0	1.5764	0	0.33179	0	1.00601	0.206363	0.487471	0	0						0.061121	FALSE
MSANTD4	TSS8019	chr11:105878628-105892954			0.207943	0.700944	1.7142	4.27855	1.83774	1.77401	1.485	1.49673	2.81273	0.908743	3.38936	10.6488						0.0611278	FALSE
CYSTM1	TSS15458	chr5:139554652-139623374			19.4166	19.5776	4.6518	27.1084	19.7762	21.4512	44.8628	31.8111	62.2938	24.4861	82.2431	0						0.0612249	FALSE
SASS6	TSS5529	chr1:100549101-100598511			0.56815	0.224192	1.29198	6.21915	0.900002	1.44668	2.06292	0.997078	1.73253	0.437705	3.70832	10.2623						0.0613511	FALSE
CLNS1A	TSS10158	chr11:77327195-77348851			22.5071	17.7133	34.7534	51.4019	38.1311	42.2686	31.3527	29.6976	34.729	25.4296	56.5645	56.656						0.0613697	FALSE
PSAPL1	TSS7610	chr4:7432020-7436700			0	0	0	0	0	0.0796759	0	0.128134	0.0421419	0	0.0516321	0						0.0614138	FALSE
DESI2	TSS10157	chr1:244816351-244872334			0.706103	0.365245	0.0172932	2.09109	1.06917	0.992789	1.17626	0.884258	1.01711	0.113448	4.15705	0.274756						0.0614233	FALSE
SLC39A1	TSS17141,TSS18007,TSS3574,TSS7212,TSS8717	chr1:153931574-153940660			3.20071	3.36709	5.32971	5.04009	6.9652	8.13998	5.39097	6.51424	7.72786	3.13645	14.4138	3.38475						0.0614743	FALSE
ADRB1	TSS13470	chr10:115803805-115806667			0	0.132957	0	0	0.259402	0.289512	0.422084	0.214881	0.352152	0.220219	0	0						0.0615394	FALSE
WNT7B	TSS24045	chr22:46316247-46373008			0	0	0	0	0.280126	0.0480293	0.0535998	0.0882732	0.203014	0.158528	1.41097	0.935749						0.0615452	FALSE
COG4	TSS5296	chr16:70514471-70557457			18.6548	22.4032	42.2519	123.762	25.1645	36.1484	28.698	37.908	59.1904	20.1241	113.713	96.038						0.0615837	FALSE
GGTLC1	TSS13755,TSS14509	chr20:23965689-23969416			0	0.0738702	0.307955	0	2.24456	0.0374979	0.179691	1.58521	3.79595	2.01681	7.58932	0						0.0615904	FALSE
UNG	TSS7926,TSS9927	chr12:109535398-109548798			5.78959	4.37082	4.06732	9.10486	6.3009	10.3309	13.6352	11.5155	3.15656	8.10323	24.0135	0.814381						0.0615913	FALSE
ARHGAP19	TSS27272,TSS6335	chr10:98981929-99052430			1.5097e-07	1.06126e-07	7.29318e-08	3.15557e-07	5.28321e-08	0.0512258	4.62494e-08	0.208342	0.107973	0.0406396	0.304756	1.72819e-07						0.0615945	FALSE
MANBA	TSS11081	chr4:103552642-103682151			8.96763	8.62452	13.9884	22.5971	10.9867	12.0393	18.3879	13.2288	17.5202	13.0745	24.9015	11.6543						0.0615947	FALSE
SMPDL3A	TSS21360	chr6:123109970-123130864			4.57862	5.36095	3.44786	19.0458	8.48012	2.81629	13.4689	8.04982	7.47911	5.04871	8.3375	2.38799						0.0616001	FALSE
BMPER	TSS19481	chr7:33944522-34195484			0.335258	0.0916736	0.111645	5.57377	0.101298	0.768495	0.934308	0.702576	0.46931	0.0527567	1.62856	3.16109						0.0616843	FALSE
SLC35F4	TSS4737	chr14:58030639-58332592			0	0	0	0.230873	0	0	0.474906	0.214063	1.34215	0	0.150964	1.73211						0.06171	FALSE
PSPN	TSS29592	chr19:6375304-6375860			0	0	0	0	0.68175	0	0.220222	0.279771	0.60043	0	0	0						0.0617506	FALSE
FEN1	TSS16162	chr11:61560108-61564714			1.30151	0.842164	0	1.51228	1.01849	3.41764	3.17743	1.44049	1.15857	0.627614	6.07676	1.2646						0.0617671	FALSE
RNF14	TSS21733,TSS6609,TSS7262	chr5:141346401-141369856			2.97716	5.00975	5.25629	15.7622	8.77111	5.31817	7.9553	6.75996	8.01826	3.12767	22.9472	3.72763						0.0617756	FALSE
SLFN12L	TSS15409	chr17:33801941-33814758			0	0.447696	0	3.57803	0.174595	5.22717	0.0836478	0.725666	6.26633	0	1.36469	0						0.0617796	FALSE
FXN	TSS27653	chr9:71650478-71715094			1.7601	4.10701	2.45536	36.1963	8.39595	7.55867	10.7996	6.32699	10.4552	10.4923	2.44993	0.328176						0.0618386	FALSE
PIP4K2C	TSS9800	chr12:57984941-57997211			7.78408	3.51062	6.90195	28.3062	10.3726	8.14934	7.78137	6.85737	12.4265	3.69924	13.825	14.4247						0.0618523	FALSE
TRH	TSS13086	chr3:129693113-129696779			0	0	0	0	0	0.0978622	0.0363084	0.0449632	0	0	0.0422783	0						0.0618568	FALSE
CCDC122	TSS19795	chr13:44410488-44453826			0.618934	0.356719	0	1.16542	0.986631	0.555156	0.363478	1.22176	4.26895	0.281923	5.64961	1.02194						0.0618724	FALSE
PIK3IP1	TSS10825	chr22:31677578-31688520			0.776934	1.12612	3.3207	5.88801	1.60637	11.7975	1.1607	2.17104	3.94767	2.50884	10.2256	4.83236						0.0619766	FALSE
ABI3	TSS20162	chr17:47287588-47300587			0.251499	0.248183	0.458408	2.20917	0.287822	6.87075	0.591216	0.854551	3.21925	0.840037	9.26587	0						0.0620713	FALSE
THOC3	TSS10306	chr5:175386533-175395545			3.94821	2.05094	7.23756	13.9026	6.79102	9.6257	7.21014	3.2472	7.58361	4.26224	24.6559	13.2764						0.062099	FALSE
MRPL36	TSS25307	chr5:1798498-1799956			2.52626	2.92892	0	0.809336	9.93483	6.15496	1.94701	2.44984	3.72827	2.30953	7.79488	13.5756						0.0621463	FALSE
TSSK3	TSS1539	chr1:32827861-32829924			0.14155	0.415794	0	1.24891	1.15473	1.99652	2.39013	2.5345	3.942	1.03231	13.2104	0						0.0621815	FALSE
TMEM203	TSS14215	chr9:140098534-140100090			0.585416	0.601552	0.146502	2.06218	0.753908	2.42811	0.578144	0.239049	0.816134	0.320103	3.09076	0.772533						0.0621864	FALSE
TMEM171	TSS14320	chr5:72416387-72427644			0	0	0	0	0	0.770534	0.549562	0	1.54679	0	0.641879	0						0.0621951	FALSE
OLFML2A	TSS3234	chr9:127539436-127577159			0.63985	0.712457	1.42736	4.75613	1.1418	0.535668	3.40157	1.42497	3.22577	1.23476	2.13235	10.2907						0.0621978	FALSE
RASL10B	TSS6990	chr17:34058678-34070540			0.269181	0.473533	0.0672631	1.76929	0.554373	0.277475	0.486309	0.655672	0.250957	0.392182	1.56693	0.62296						0.062206	FALSE
MFSD7	TSS10837	chr4:675617-682973			0.957863	0.562181	1.23787	3.1581	1.64446	1.62847	1.29975	2.09821	5.56984	0.436343	7.02001	0.474348						0.0622751	FALSE
PIGX	TSS24596	chr3:196439244-196462876			1.47514	0.956538	0.708914	3.82478	1.77709	1.4834	1.51438	2.41124	2.64439	0.981647	4.08881	0						0.0622814	FALSE
ATCAY	TSS26697	chr19:3880617-3928080			0.0334913	0	0	1.02569	0	0.603014	0.109935	0.0848188	0.0781383	0	0.909138	0						0.0623118	FALSE
CCNA2	TSS22581	chr4:122737598-122745088			0.061923	0	0.515875	1.08604	0.478266	1.66542	0.279759	0.251573	0.216405	0.281962	2.0402	3.99103						0.0623138	FALSE
BUB1B	TSS1718	chr15:40453209-40513337			0.547151	0.501231	0.531596	6.08998	1.75845	4.79712	0.168447	0.647376	2.07316	0.08303	7.23904	0						0.0624089	FALSE
TMEM99	TSS11235,TSS22368,TSS4112	chr17:38975343-38992526			0.516597	1.07388	0	0.377911	3.75464	0.477004	3.24357	1.18356	0.798391	2.1297	0.123565	4.12428						0.0624241	FALSE
ABCA2	TSS14331,TSS19620	chr9:139901685-139923374			6.17446	5.67574	0	63.0015	7.80892	12.0315	8.5623	14.0434	20.7327	5.17341	0	32.2456						0.0624416	FALSE
DNAJC12	TSS4199	chr10:69556426-69597937			3.10863	5.47241	5.02023	20.0745	6.88956	4.85519	12.1829	7.726	10.4877	4.81843	5.8695	3.3288						0.0624941	FALSE
APPBP2	TSS3217	chr17:58520519-58603580			2.35565	3.03408	3.81389	9.50788	4.37508	3.66902	5.89335	5.35895	6.91782	2.73338	6.66472	0.642474						0.0625632	FALSE
FUT11	TSS24144	chr10:75532048-75535976			1.81072	1.20165	3.01871	4.3558	2.36829	5.22162	2.12657	3.20366	2.90937	1.09966	8.33557	6.26461						0.0626022	FALSE
SRD5A1	TSS1274	chr5:6633499-6669675			0.77652	0.968096	0.582438	8.35171	0.733117	2.32071	2.37729	1.85611	1.98853	1.06096	7.46377	0						0.0626221	FALSE
AQP2	TSS23777	chr12:50344523-50352664			0	0	0	0.0889416	0.0523001	0	0.0166775	0.0205961	0	0	0.135556	0						0.0626242	FALSE
ANKRD65	TSS20738	chr1:1353799-1356824			0.328841	0.117941	0.648208	7.33001	0.47565	1.91001	0.614306	0.39649	2.54786	0.101088	13.9002	6.04503						0.062674	FALSE
MTFR1	TSS26650,TSS6650	chr8:66556887-66622798			10.97	9.4983	9.31154	22.3874	8.12184	8.82047	20.5149	12.1216	15.43	6.28709	34.4717	19.3468						0.0626813	FALSE
CNOT8	TSS23732	chr5:154238197-154256352			1.82847	4.89878	4.98097	15.5819	4.6474	11.6167	6.35626	8.22061	13.348	2.56207	10.8886	0						0.0627433	FALSE
LOC644172	TSS27793	chr17:43677490-43679748			0	0.028555	0.292054	0.0854671	8.33802	5.25822	0.0480021	0.181525	31.3763	6.38403	0.130341	18.4965						0.0627636	FALSE
WNK4	TSS14166	chr17:40932648-40949084			0.20323	0.923326	1.28611	12.6329	0.959076	0.83694	1.78494	1.27728	3.98151	0.407066	13.7915	5.31037						0.0627903	FALSE
C5orf55	TSS29248	chr5:441642-443258			0	0.082382	0	0.247046	0.144555	0.33241	0.0923667	0.171813	0	0.40917	1.13091	0						0.06281	FALSE
VIP	TSS2172	chr6:153071931-153080902			0.573288	0.588437	0.765631	16.1355	9.04934	4.28299	0.282762	1.57811	13.7089	0.313461	0.991077	0						0.0628651	FALSE
IL13RA2	TSS4813	chrX:114238537-114252207			0	0	0	0.891365	0	0.999849	0.166474	0	0.782185	0	0	0						0.0628678	FALSE
CENPI	TSS17798	chrX:100354797-100417978			0	0.149537	0.311543	0.298219	1.51694	2.35571	0.50269	0.379979	0.475023	0	1.07184	0						0.0628924	FALSE
CLCN3	TSS15940,TSS18949	chr4:170541671-170644338			7.17856	5.80706	12.5944	32.1028	12.0331	7.4529	20.0276	13.6806	18.482	8.09627	21.8606	8.60521						0.0629917	FALSE
TMED3	TSS3418	chr15:79603490-79615189			13.978	14.9546	25.2732	42.8435	61.4971	20.9344	65.0042	32.256	20.2442	29.972	14.8458	13.6074						0.0630408	FALSE
CD226	TSS21571	chr18:67530192-67624232			0	0.241767	0	4.48349	0.141497	2.60083	0.0812714	0.167523	1.92029	0.0600634	1.22862	0.108976						0.0631902	FALSE
SOD1	TSS24954	chr21:33031934-33041243			138.804	118.205	152.206	233.314	137.931	266.537	208.931	179.955	339.257	137.387	475.053	59.4989						0.0631979	FALSE
AMHR2	TSS25022	chr12:53817638-53825318			2.35157	5.45744	0.192292	14.1934	7.94725	1.76713	14.119	2.85216	1.47085	8.92856	16.4281	3.99305						0.0632126	FALSE
TMEM141	TSS9449	chr9:139685776-139687769			16.8809	14.6639	9.31582	56.2562	23.0188	20.104	26.4451	16.333	18.6867	12.4825	82.3774	20.0319						0.0633386	FALSE
BEX4	TSS12103	chrX:102470019-102472128			3.49728	2.99656	4.6831	11.8173	4.50486	2.11025	4.92181	4.25091	13.8624	4.51678	4.62846	10.6294						0.0633849	FALSE
HLA-DMA	TSS17604	chr6:32916390-32920899			3.06	4.49698	21.4401	99.9643	7.08163	77.8204	17.2399	17.1781	33.4877	11.4722	75.522	1.67954						0.0633898	FALSE
CPT1C	TSS29256	chr19:50194364-50216988			0.186645	0.182457	0.362887	3.68358	0.676455	2.00189	0.485599	0.347626	1.01483	0	1.63433	7.3016						0.0634223	FALSE
OARD1	TSS17673	chr6:41034530-41040188			8.06335	7.701	3.83798	18.5255	7.27138	4.91749	12.827	7.68666	9.16043	5.88195	17.3324	23.1091						0.0634358	FALSE
EIF3H	TSS27681	chr8:117657054-117768062			109.831	101.341	124.671	136.224	173.584	202.024	224.027	116.856	101.555	85.4237	265.433	113.814						0.063465	FALSE
SLCO5A1	TSS12312,TSS13567,TSS17348	chr8:70584567-70747299			0	0.0686691	0.0365773	6.40198	0.305806	3.2907	0.144248	0.996125	0.234018	0	1.53012	0.912816						0.0634874	FALSE
ACPP	TSS8218	chr3:132036210-132087146			2.3527	2.01368	2.12517	15.9476	1.80922	1.2321	4.35368	6.99284	10.6167	3.03671	9.42436	0						0.0635363	FALSE
CYB5B	TSS7929	chr16:69458497-69500167			0.791634	1.50821	2.17522	2.51219	1.20565	4.10383	1.60818	1.44431	4.52369	1.11713	7.4312	5.17152						0.0635628	FALSE
RPS2	TSS22829	chr16:2012061-2014827			423.367	374.498	310.543	245.869	721.164	977.89	977.748	540.641	483.34	572.346	468.613	195.074						0.0635884	FALSE
TRDMT1	TSS1284	chr10:17184981-17244070			0.347875	0.350368	0.398113	1.04542	0.568903	0.630456	0.463706	0.704052	0.710581	0.257272	2.44097	0.611656						0.0635992	FALSE
RPL29P2	TSS24899	chr17:7657637-7658286			0	0	0	0	0	0.257218	0	0.65397	1.46125	0.342216	0.369157	0						0.0636065	FALSE
IFI6	TSS20547	chr1:27992571-27998724			3.13169	3.02897	14.5842	30.0753	4.55861	18.8297	15.7209	12.3282	17.3964	52.4237	39.328	0						0.0636525	FALSE
CHRNG	TSS25032	chr2:233404436-233411038			0	0.413809	0	1.41571	0.172956	1.04119	0.231885	0.861091	0.375243	0.440538	0.771111	0						0.0636629	FALSE
MTRNR2L8	TSS1137	chr11:10529433-10530723			0	0	0	0	0	0.213985	0.0397293	0	0	0.0682354	0.0262207	0.158964						0.0636658	FALSE
MASP2	TSS11583	chr1:11086579-11107296			0	0.104393	0	0.31234	0.519292	1.04995	0.263211	0.434172	0.497318	0.324174	3.23189	0						0.0636706	FALSE
LRRTM4	TSS5975	chr2:76974849-77749502			0	0.0798427	0	1.08198	0.638745	0.268051	0.0223636	0.437608	0.0634663	0.308643	2.81378	0.240084						0.0636914	FALSE
CAV2	TSS12813,TSS15950	chr7:116139654-116148595			1.52292	1.96148	5.6885	6.96311	3.80322	2.44577	6.41757	6.47567	5.40069	4.77781	17.43	20.333						0.0637427	FALSE
ADCK2	TSS21447	chr7:140372952-140394908			4.52168	2.82656	2.06935	7.31969	8.30227	12.194	5.63459	3.39175	4.83272	3.91594	8.98285	0						0.0637635	FALSE
TBC1D5	TSS19692,TSS27390,TSS28890	chr3:17198653-17784240			6.16878	4.13078	6.60928	15.7883	7.48867	7.89343	9.19539	11.326	13.3913	5.14549	21.8817	0.467341						0.0638291	FALSE
ZG16	TSS4061	chr16:29789560-29792969			2.77819	4.58627	2.482	0	3.49213	1.43063	3.4683	1.76966	0.230744	1.08483	0	0						0.0638398	FALSE
DOLPP1	TSS26955	chr9:131843382-131852717			0.692708	2.02093	0	1.77936	6.92127	1.79472	4.2301	0.865827	3.77285	2.76043	3.08247	0.399195						0.0639237	FALSE
KCTD21	TSS28919	chr11:77882297-77899664			0.456805	0.558018	0.803197	4.89185	1.06707	0.971379	0.81269	1.21022	1.3015	0.277299	1.69476	1.92996						0.0639446	FALSE
ZNF815P	TSS2685	chr7:5862790-5894066			0.153469	0.378778	0.460267	3.29709	0.264815	0.805541	0.0252122	0.594519	1.10845	0.39133	1.49486	3.85513						0.063969	FALSE
SRP9	TSS21892	chr1:225965514-225978168			14.2297	23.2925	30.0349	63.0917	41.2998	33.6604	40.9524	39.2085	32.159	17.1633	63.9348	13.3177						0.0639766	FALSE
PTN	TSS19478	chr7:136912091-137028546			1.53419	1.90567	0	1.03936	1.9251	4.89525	1.94254	5.60258	3.15326	2.36611	9.23355	0.583991						0.0640762	FALSE
PTCD1	TSS5568	chr7:99014361-99036462			2.9327	1.6408	3.92782	6.14671	2.64735	4.77275	2.31854	5.17938	6.84338	1.7474	14.909	15.6017						0.0640823	FALSE
ATM	TSS9936	chr11:108093558-108239826			18.9831	20.0891	28.5746	96.9782	30.5467	46.7534	26.8424	35.5488	56.3899	15.2059	64.6485	10.1347						0.0641096	FALSE
MRFAP1L1	TSS28930	chr4:6709428-6711606			2.05588	2.09566	3.95372	5.27952	2.4024	4.56687	3.19561	3.32215	5.4411	2.28986	8.71396	9.60952						0.06413	FALSE
FAM86JP	TSS22130	chr3:125635443-125648867			0.306996	0.477875	0.0763959	6.64534	2.09744	0.449095	1.58249	1.12008	0.639599	1.50284	1.25973	0						0.0641619	FALSE
RNF103	TSS15599	chr2:86830515-86851000			12.2978	9.48658	15.8173	30.3367	23.3604	12.3309	18.6219	17.2235	26.3424	11.0637	40.3142	7.11804						0.0641866	FALSE
TMEM30B	TSS3283	chr14:61744088-61748530			1.22045	1.22963	0.2858	0.91807	2.84697	0.981421	4.17893	2.02925	2.62437	1.35417	4.23388	0						0.0642134	FALSE
VCPIP1	TSS20661	chr8:67542487-67579452			1.28327	1.17867	1.12737	3.91727	2.1756	2.23521	1.77105	1.92702	1.85462	0.927018	5.08665	0.269678						0.0642427	FALSE
PYCARD	TSS9258	chr16:31212806-31214097			1.47254	2.82079	1.3414	5.95574	4.55781	9.68706	2.87203	2.48814	3.07991	1.61402	8.62387	0						0.0643516	FALSE
SCGN	TSS11504	chr6:25652428-25702008			4.83317	7.64169	5.27311	187.267	29.846	7.34767	54.4756	50.51	25.3308	10.9559	33.9256	11.6494						0.0644256	FALSE
PAR5	TSS1838	chr15:25230006-25233379			1.42339	0.894221	0.508072	3.45192	1.89754	1.3658	1.3566	1.96002	2.48854	1.2035	3.22507	0						0.0645878	FALSE
GPC5	TSS18543	chr13:92050934-93519487			0.0600549	0	0	0	0.0111663	0.0884875	0.123319	0.188502	0.419791	0.273449	0.831464	0						0.0646165	FALSE
NAGLU	TSS13863	chr17:40687950-40696466			9.90588	8.31268	14.8702	21.4442	21.3994	11.0638	20.3937	16.0098	15.8211	9.6453	19.3373	18.1205						0.064678	FALSE
LRRN3	TSS491	chr7:110731061-110765509			0.338437	0.673278	0.805349	1.80009	1.14094	0.622682	0.952747	2.01911	2.1981	0.528281	3.75849	0						0.0646976	FALSE
LOC283683	TSS24519	chr15:23094330-23115254			0	0.140084	0	0.8759	0	1.0649	0.120696	1.10487	0.147714	0.23189	0	0						0.0647082	FALSE
FBL	TSS1875	chr19:40325092-40337054			29.4512	36.939	44.0248	47.8128	45.802	103.663	57.1356	51.2106	54.1313	28.4873	117.883	31.891						0.0647174	FALSE
SLC37A4	TSS16037,TSS28077	chr11:118895060-118901616			21.9715	19.7317	9.1931	42.3674	31.6653	16.0729	39.7159	37.9993	33.1109	25.9243	79.9799	0						0.0647269	FALSE
ST14	TSS14579	chr11:130029681-130080257			19.5067	21.0079	59.811	94.011	50.3948	29.467	56.4681	45.0256	81.966	36.598	188.771	137.933						0.0648086	FALSE
ZFP91	TSS12304	chr11:58346586-58389023			1.40777	1.15049	0.504534	1.9234	2.00016	1.86446	2.5805	1.70618	3.08353	0.779656	3.8425	0.124583						0.0648095	FALSE
ZFP91-CNTF	TSS12304	chr11:58346586-58393205			1.40777	1.15049	0.504534	1.9234	2.00016	1.86446	2.5805	1.70618	3.08353	0.779656	3.8425	0.124583						0.0648095	FALSE
THBS4	TSS9626	chr5:79331169-79379107			7.9534	9.07708	2.15632	13.7996	12.3673	7.3492	11.4844	31.6232	16.0495	14.2901	18.0567	0.176477						0.064884	FALSE
UGDH-AS1	TSS6561	chr4:39529458-39596327			3.69523	3.75393	2.87217	3.1885	1.26093	0.717974	0.597433	1.27031	6.66717	1.40431	2.12495	0.416785						0.0649505	FALSE
C17orf72	TSS27091	chr17:62075710-62081644			0	0.214258	0.150085	1.05311	0.0257654	0.837172	0	0.213445	0.839574	0.273447	1.57691	0						0.065003	FALSE
CAMK2N1	TSS10986	chr1:20808883-20812728			0.149133	0.382762	0.714601	9.16333	0.319985	0.38506	1.13363	0.682409	3.21194	0.203752	5.41839	2.70987						0.0650245	FALSE
MOCS3	TSS963	chr20:49575350-49578399			0.282698	0.455898	0	1.85853	0.533706	1.18675	0.766171	0.573976	0.790575	0.0514866	0.809523	0						0.0650297	FALSE
CAPRIN1	TSS29635	chr11:34073229-34124157			24.0845	27.1	51.1521	87.9912	53.742	63.7246	58.8783	43.6407	45.6145	33.4109	84.4279	69.1694						0.0650999	FALSE
GABRB1	TSS19143	chr4:47033294-47428447			0	0	0	0	0.102558	0	0	0	0.649014	0.580496	0.723911	0						0.0651223	FALSE
NR0B1	TSS16458	chrX:30322538-30327495			0.45879	0.0841807	0	5.55442	0.295413	0.806854	1.13264	4.03868	3.19839	0	0	0						0.0651585	FALSE
KLHL4	TSS14735	chrX:86772714-86925050			0.0684389	0.0501802	0	0	0	0.630747	0.22492	0.347766	0.4782	0.187061	0.0136493	0						0.0652342	FALSE
PRPH2	TSS9642	chr6:42664332-42690358			0.683688	0.668223	0.213566	4.61971	1.10006	1.69945	1.98865	0.903759	2.98736	0.25941	0.734194	0						0.0652617	FALSE
CCDC148	TSS11259	chr2:159027868-159313265			1.30541	0.560388	0.0529878	3.63975	1.06989	0.89328	1.31322	0.710278	3.3299	0.362109	9.13455	3.81931						0.0653976	FALSE
BLOC1S1	TSS1829,TSS9647	chr12:56109817-56113491			34.5031	51.2889	39.474	46.3502	41.8647	72.5839	71.2141	44.5718	86.3936	53.4305	148.754	43.1061						0.0655232	FALSE
TMED8	TSS13451	chr14:77808113-77843396			0.799959	4.55845	13.8738	39.4384	9.96507	21.0486	13.7824	9.15527	9.02449	3.28405	26.1194	56.2546						0.0656253	FALSE
PRPH	TSS7482	chr12:49688908-49692481			0	1.07495	1.26237	10.7364	1.38349	0.794354	1.446	1.3935	4.20268	2.31384	14.0234	26.4415						0.0657142	FALSE
RGS5	TSS26684,TSS3720	chr1:163112088-163291581			3.36953	3.06989	4.77031	19.7083	3.55892	5.99946	5.87747	9.17458	11.7513	4.89734	6.18719	1.67297						0.0657818	FALSE
VSNL1	TSS19644	chr2:17721806-17837706			0	0	0	0.972775	0.570135	0.13084	0.145629	0.090172	0	0	1.50145	0						0.0657843	FALSE
RFC5	TSS19711	chr12:118454505-118470042			1.34586	2.33654	2.27099	27.6157	5.35819	6.29675	3.9042	4.63625	4.02143	2.72146	12.0856	2.50314						0.0658219	FALSE
PNMA1	TSS28917	chr14:74178485-74181128			0.394747	0.434127	0	1.2985	0.875158	1.26088	0.378348	0.635038	1.4559	0.179754	0.628529	0						0.0658333	FALSE
LEAP2	TSS11607	chr5:132209357-132210582			0	1.54412	0	12.6997	0.6435	1.01513	0.24794	2.3314	5.51522	2.73465	7.60065	0						0.0658346	FALSE
COX10-AS1	TSS2462	chr17:13932608-13972775			0.0915942	0.0671913	0.15272	0	0	0	0.0376572	0	0.106544	0.0834452	0	0						0.0659361	FALSE
GSTP1	TSS7136	chr11:67351065-67354124			75.2397	63.1668	97.5111	59.9854	132.541	149.123	159.503	82.1855	179.286	92.7729	250.618	45.8568						0.0659456	FALSE
ZNF687	TSS278	chr1:151254790-151264381			2.21604	3.02736	4.48768	11.26	4.67287	5.42603	5.65673	2.96895	7.40331	3.31689	9.53759	1.9258						0.066009	FALSE
DACH1	TSS26223	chr13:72012097-72441330			0.225126	0.259119	2.14136	13.5029	1.48503	0.324482	2.77292	3.87548	3.26334	0.643931	22.3376	7.1216						0.0660166	FALSE
SAMD1	TSS20829	chr19:14199228-14201232			2.15313	2.52996	4.91238	6.01672	5.11539	8.15324	5.08432	4.40682	7.32794	3.14057	7.87351	5.20447						0.0661272	FALSE
KIF5C	TSS23387	chr2:149632791-149883273			0.0720596	0.545449	0.41985	13.1792	0.298801	0.582013	1.68477	2.67429	1.3456	0.0874563	7.86322	19.6346						0.0661616	FALSE
DEGS2	TSS11713	chr14:100612752-100626012			0.525213	0.964025	1.47916	0.289397	1.35291	2.19104	2.59473	1.00663	3.20117	1.19682	2.01936	4.11325						0.066179	FALSE
SPIN2A	TSS9080	chrX:57162082-57164058			0.658285	0.414352	1.70718	4.51147	0.12113	3.4555	0.435699	3.71628	13.5859	0.0642958	15.5052	3.60373						0.06625	FALSE
DTX1	TSS11869	chr12:113495661-113535833			1.09657	0.382733	1.15254	2.63101	0.358464	3.70961	1.05052	1.8281	4.68604	1.14115	7.00005	0.258969						0.0662891	FALSE
GPR158	TSS15862	chr10:25464289-25891157			0	0.0183967	0	1.75687	0.0754097	0.0581792	0.705649	0.651419	0.322391	0	0.131458	0						0.0663461	FALSE
MAGEE2	TSS23559	chrX:75002822-75005079			0	0	0	0.855081	0	0.0574944	0	0.0792492	0.0906886	0.28387	0.55887	0						0.0663692	FALSE
GCK	TSS21066,TSS5703	chr7:44183869-44229022			0.38093	0.684828	1.4657	17.4925	0.0924814	1.00595	1.23969	2.6696	1.84882	0.719764	15.6157	12.2751						0.0664371	FALSE
C3orf45	TSS24171	chr3:50316517-50325545			0	0	0	0	0.385593	0.237833	0	0	0.297967	0	0.0616492	0						0.0664392	FALSE
LOC653513	TSS19222	chr1:144676436-144680025			13.9444	11.2952	0	95.9825	6.39561	36.864	9.99748	27.4114	58.5174	19.3697	0	162.451						0.0664709	FALSE
PACRG	TSS29719,TSS7250	chr6:163148163-163736524			0.12167	1.07206	1.42152	9.11374	2.24666	0.405811	1.36578	2.30064	3.81681	1.88567	7.94026	0						0.0665453	FALSE
PIK3CA	TSS6246	chr3:178866310-178952497			5.79854	3.81109	7.77992	20.6574	10.9777	9.73465	12.7323	8.58786	11.2131	4.39966	23.0391	0						0.0665659	FALSE
TSPYL4	TSS27271	chr6:116571130-116575261			1.43946	0.723304	1.23286	7.38169	1.09394	0.892258	1.70482	1.27161	2.49386	0.673997	6.09568	8.70589						0.0666537	FALSE
AP5B1	TSS27229	chr11:65541368-65548062			0.482129	1.00378	1.0244	1.60878	2.53621	2.02182	1.40519	1.61826	1.68795	0.461963	2.06491	0.0419869						0.0666747	FALSE
LPPR4	TSS7256	chr1:99729847-99775138			0	0.147653	0	2.71859	0.0896598	0.0896086	1.41949	0.476358	0.446961	0.33635	0.464566	0						0.0667785	FALSE
TAGLN3	TSS16243,TSS16396	chr3:111717585-111732735			0.157219	0.461992	0	7.29181	0.135025	0.175331	1.36054	1.04718	1.6407	0.286707	3.10568	11.1372						0.0668213	FALSE
CDK5R2	TSS20777	chr2:219824349-219826877			0	0	0	2.11857	0	0	0.481802	0.385634	0.241013	0.125665	1.15373	0						0.0668619	FALSE
TAS2R43	TSS25390	chr12:11243885-11244912			1.13199	1.31752	0	13.1565	0.0270113	3.07146	4.42308	0.193881	9.71943	0	15.2242	0.310463						0.066891	FALSE
MARCH1	TSS14819,TSS24070	chr4:164445449-165304407			0	0	0	0.805841	0.308125	2.43226	0.166561	0.253037	0.438383	0	0.386609	0						0.0669238	FALSE
MB	TSS21159,TSS6179,TSS9539	chr22:36002810-36019401			0	0	0	0	0	0	0.146925	0.640177	0	0.324961	0.344004	0						0.0669485	FALSE
SPRYD3	TSS3570	chr12:53458099-53473204			8.7213	7.60283	14.5548	26.6066	11.6056	13.6737	18.9485	11.8174	11.3282	7.45911	27.1173	34.0879						0.0669978	FALSE
LEPROTL1	TSS13569	chr8:29952921-29995222			2.474	0.91144	2.6751	1.554	6.17812	12.9805	8.51044	6.02115	6.01019	2.04309	26.4278	0						0.0670383	FALSE
HIST1H2AJ	TSS22068	chr6:27782079-27782518			0	1.30837	0	0	1.01422	18.568	0	0.941101	5.00604	8.90107	13.6698	0						0.0670754	FALSE
SAMD9L	TSS18530	chr7:92759367-92777680			0.936677	1.23503	2.72871	5.06743	0.572555	3.83406	1.21982	2.4174	4.81017	1.1297	7.29774	8.05983						0.0671437	FALSE
IGSF6	TSS10300	chr16:21652604-21663987			0.925146	1.49604	1.54595	3.68556	0.0794702	5.58573	3.28159	3.99171	4.49912	1.35014	11.1719	0						0.0672078	FALSE
GLTSCR2	TSS24863	chr19:48248792-48260323			128.41	122.18	177.706	161.472	231.951	271.934	287.24	170.123	157.873	94.4973	372.113	160.531						0.0672266	FALSE
ARPC5L	TSS19887	chr9:127631483-127639696			4.16024	2.64116	6.95256	10.4663	8.77196	9.44759	6.08454	7.38486	9.19446	2.75984	16.9963	5.91236						0.0672465	FALSE
ACSBG2	TSS26360	chr19:6135709-6193112			0	0	0.0533297	0	0.274666	0.188703	0.0788761	0.162567	0.3728	0	0	0						0.0672816	FALSE
NEUROD1	TSS14021	chr2:182540832-182545392			0.114951	0.42132	0.650334	32.2461	0.46856	0.804328	5.80614	3.5595	2.41086	0.732748	27.433	7.02989						0.067359	FALSE
CYTL1	TSS2502	chr4:5016313-5021197			0	0	0	1.72529	0	1.01704	2.33012	0.500596	0	0	4.9901	0						0.0674569	FALSE
SPTLC1	TSS9818	chr9:94793426-94877690			24.0042	23.3779	21.4524	51.7058	18.8163	19.9921	34.9733	29.8858	50.8092	24.589	63.3826	18.5465						0.0674961	FALSE
NOVA1	TSS13016	chr14:26915088-27066960			0.469915	0.228789	1.47648	8.66446	0.263196	1.27906	1.08533	1.81887	0.810874	1.13486	4.62977	7.69641						0.0675739	FALSE
FZD1	TSS28156	chr7:90893782-90898132			0.974422	1.2281	0.438125	1.70599	1.88952	1.71953	2.09543	0.908601	1.95461	0.922621	3.45434	0.386779						0.0676323	FALSE
ATP5L2	TSS8578	chr22:43035808-43036607			0	0.188577	0	0	0	2.30677	1.37691	0.0441517	0.147791	0.701585	1.43257	0						0.0676339	FALSE
WDR54	TSS2691	chr2:74648884-74652882			2.72853	1.75432	3.70328	11.31	2.05059	5.64884	7.17079	4.63625	3.16158	5.28755	12.5037	0						0.0677494	FALSE
APLP2	TSS20959,TSS23648	chr11:129939715-130014706			42.595	55.0019	91.874	158.222	72.0627	60.8447	108.538	83.1676	138.596	60.503	273.148	112.154						0.0677678	FALSE
MCM3	TSS25467	chr6:52128811-52149679			4.28711	5.43452	8.81552	19.6072	6.62188	28.575	8.72505	10.8776	18.1735	8.68594	62.72	108.971						0.0678483	FALSE
COL9A2	TSS21758	chr1:40766162-40782939			0.550416	0.98636	1.96153	5.63086	2.41423	9.55282	1.63263	2.9503	15.6028	1.94932	43.1292	11.2189						0.0678743	FALSE
SLC25A23	TSS21893	chr19:6440074-6459781			2.22725	3.30106	5.2557	10.732	4.50187	4.0708	5.40491	4.70745	8.19224	3.7856	13.5735	4.74609						0.0679528	FALSE
ACE2	TSS9611	chrX:15579155-15620192			0.536788	0.894128	0	1.49625	1.75869	0.808055	0.681131	1.83165	5.29015	0.2666	4.46841	0						0.0680052	FALSE
GSG2	TSS20015	chr17:3627196-3629992			0.0826267	0.090862	0	0.271716	0.106362	0.936085	0	0.0944123	0.866272	0.112871	0.443861	0						0.0681155	FALSE
JAKMIP1	TSS17688	chr4:6027925-6202318			0.201927	0.296108	0.252371	1.181	0	1.95983	0.414752	0.0683973	1.53543	0.122602	3.77375	0.889733						0.0681411	FALSE
KLK3	TSS13127	chr19:51358170-51364020			0	0	0	0	0.202398	0.0585122	0.0419808	0	0	0.253658	0.0446064	0						0.0681445	FALSE
GOLT1A	TSS353	chr1:204167287-204183220			1.35798	4.66222	0.757153	4.52268	7.68203	1.86301	8.88102	4.08462	3.92307	8.05534	12.8411	2.23186						0.0681699	FALSE
EDN2	TSS23119	chr1:41944445-41950344			0	0	0.126042	0.666521	0	0.841324	0	1.31417	4.90296	0.825884	6.03356	0						0.0682204	FALSE
ZBTB6	TSS11870	chr9:125670334-125675607			0.579726	1.09239	0	1.90342	1.35015	1.73588	2.41332	1.42728	0.627726	0.603214	2.60503	0.821763						0.0682265	FALSE
FGFBP1	TSS16483	chr4:15937192-15940363			0	0	0	0	0.234353	0.151882	0	0	0.158385	0	0.45931	0						0.068331	FALSE
PSPH	TSS26762	chr7:56078743-56119268			4.72869	7.55263	5.18182	6.09595	1.61155	2.06399	5.7278	5.52001	3.59293	1.21624	2.71497	0.275611						0.0683374	FALSE
ZNRF2	TSS2597	chr7:30323922-30407308			1.13837	0.798058	1.81374	6.28742	1.74129	1.76674	1.89985	1.70723	3.02883	0.450667	6.58609	2.04572						0.0685188	FALSE
GNS	TSS14969	chr12:65107221-65153226			7.98762	8.50136	13.0945	33.2912	10.4349	9.61389	20.4868	13.8183	24.9253	10.9821	18.5023	7.01447						0.0685887	FALSE
RMDN1	TSS8269	chr8:87484577-87521009			1.01246	2.06154	3.37342	7.64206	3.20982	2.15405	3.39525	3.71147	5.11227	2.20246	9.7175	2.97513						0.0686424	FALSE
ULK4P3	TSS26476	chr15:32698800-32727065			0	1.17844e-05	6.16954e-06	0.715295	5.9712e-06	0.674564	5.95838e-06	0.932901	4.13132	2.94667	7.48901e-06	0						0.0686565	FALSE
FAM183A	TSS11442	chr1:43613593-43622067			0	0	0	2.07467	0	0	0.382573	1.21036	0	0	1.13687	0						0.0687111	FALSE
RDH16	TSS25572	chr12:57345215-57351418			0.313678	0.0767234	0	1.37987	0.538559	1.2763	0.172027	0.213233	0	0.666908	0.501258	0						0.0687758	FALSE
FOLR1	TSS18998,TSS25725,TSS25893	chr11:71900601-71907367			3.12616	5.36438	0	22.6427	1.25404	10.8207	14.5421	4.92528	56.1701	11.6028	83.6378	0						0.0687897	FALSE
RGPD1	TSS13809	chr2:87144737-87241099			4.28595e-06	4.92393e-07	2.65552e-270	2.05548	0.322511	1.12471	1.08978e-112	0.572487	3.38856	1.77341e-06	7.17667e-223	6.81452e-152						0.0687956	FALSE
MYLK2	TSS25690	chr20:30407177-30422500			1.86122	1.27352	3.15283	21.8982	2.1829	0.251432	9.45341	2.86712	4.62537	1.24299	8.29489	12.0983						0.0688851	FALSE
NBPF9	TSS2302	chr1:144614958-144828810			658.073	778.705	0	6089.9	867.904	1295.89	679.1	1588.87	2266.12	465.94	0	3624.74						0.0689895	FALSE
P2RY11	TSS1269	chr19:10222196-10226064			0.000331182	9.65935e-09	2.8591e-14	2.17411	0.153039	0.449434	0.665818	5.54239e-24	1.5794	6.34014e-09	1.7454e-31	0						0.0690895	FALSE
HIST1H3H	TSS28782	chr6:27777841-27778314			3.14496	6.9851	7.49982	0	12.1924	57.205	8.31378	9.17043	37.8894	15.8479	40.4157	0						0.0691208	FALSE
UNC13A	TSS4325	chr19:17712136-17799008			0.826666	0.197701	0.178619	12.3845	0.137492	0.755134	1.1346	1.75764	1.31967	0.168907	7.5167	4.91446						0.0691238	FALSE
ARSI	TSS9619	chr5:149675908-149682525			0	0.00568801	0	0.595083	0.209758	0.0599957	0	0	0.37981	0.0989272	0	0						0.0691323	FALSE
DNAH11	TSS11106	chr7:21582832-21941457			0.349133	0.417611	0.0774707	0.889547	1.29532	0.355636	0.109745	2.08842	1.07366	0.564883	4.55764	0.366039						0.0691404	FALSE
TOX2	TSS27593,TSS4306,TSS7944	chr20:42543491-42698254			0.144941	0.106282	0.753961	2.27393	0.541816	1.81496	0.208466	0.588704	2.5447	0.198033	0	2.39626						0.0691567	FALSE
GPR160	TSS8033	chr3:169755734-169803183			0.0881805	0.323411	0	0.581125	0.737973	0.521077	0.688739	0.404005	0.205179	0.48199	0.211046	0						0.0691606	FALSE
OIP5	TSS5641	chr15:41601465-41624819			0	0	0	0.335458	0.3915	1.01626	0	0	0	0	0.439044	0						0.0692091	FALSE
RAB3C	TSS19018	chr5:57878938-58147406			0.77069	2.54961	1.85162	5.54675	1.32413	0.934181	4.53092	4.75378	3.34515	1.40605	7.54391	2.85315						0.0692353	FALSE
IFI27L1	TSS6853	chr14:94547638-94569060			2.25252	1.18608	0	1.43923	2.07545	5.34594	6.93455	2.34378	1.85046	1.17611	7.24142	1.58123						0.0692365	FALSE
SP6	TSS16314,TSS20316	chr17:45922279-45933240			0	0	0	0	0.0192529	0.0825771	0.202857	0.0227538	0.15696	0	0	0						0.0692421	FALSE
LXN	TSS28113	chr3:158384202-158390482			4.61885	5.78239	12.8595	26.8521	6.17115	38.2038	9.5913	9.1266	8.12679	4.05616	34.9077	59.9963						0.0693141	FALSE
SNORA28	TSS25883	chr14:103804185-103804311			476.771	569.859	275.287	2868.99	986.964	102.114	1205.74	1182.06	716.239	729.723	2986.79	0						0.069339	FALSE
XYLB	TSS3890	chr3:38388250-38456467			2.59616	2.75203	5.65605	12.5878	5.07192	1.33032	3.55867	8.74556	8.37722	1.81507	12.4671	13.4146						0.0693485	FALSE
DSC2	TSS11880	chr18:28645941-28682388			11.6931	10.1557	7.40593	19.1396	12.3814	4.43507	21.288	11.3531	20.9248	12.4801	36.7285	10.6147						0.0695235	FALSE
RPS27L	TSS4203	chr15:63445538-63449741			22.3025	21.3334	18.4088	25.0561	51.6167	35.9259	35.0333	43.6083	22.5536	23.569	55.3618	0.582779						0.0695605	FALSE
PSME1	TSS29184	chr14:24605377-24608176			49.1786	39.5121	106.407	120.638	66.693	132.911	122.508	76.2417	101.854	62.6963	245.804	306.515						0.069612	FALSE
DCDC1	TSS20291	chr11:31284170-31391357			0	0.530593	0	7.04294	1.19718	0	0.382392	0.895239	2.64206	0.847129	10.0521	0.681924						0.0696784	FALSE
ZNF154	TSS12326	chr19:58211809-58220579			4.0623	7.18703	5.40972	22.8089	4.87703	13.9677	5.49829	7.46445	26.4057	5.11802	59.319	14.6088						0.0696931	FALSE
TDRD5	TSS11484,TSS21912,TSS22634,TSS7373	chr1:179560747-179660407			0	0	0	2.32243	0.725834	0.311837	0.173727	0.107458	0.16413	0	0.851862	0						0.0697139	FALSE
GUF1	TSS6137	chr4:44680432-44702697			3.86545	3.06855	1.49197	9.9584	5.36077	4.91888	4.16433	5.2039	5.54074	1.8696	16.1753	1.99773						0.0698301	FALSE
FAM227B	TSS4272	chr15:49620591-49913118			1.42552	0.914961	0.779854	3.71888	0.802987	1.27683	1.86795	1.5422	1.03649	0.730489	3.02819	4.70733						0.0698538	FALSE
CCBE1	TSS17090	chr18:57098170-57364644			0.347999	0.117661	0.389948	0.819402	0.333009	0.305702	0.120793	0.650427	0.780947	0.48735	1.0065	0.487203						0.0699073	FALSE
BZRAP1-AS1	TSS10961,TSS16991,TSS27721,TSS9218	chr17:56402810-56431088			0	0.103132	0	0.35148	0.0905337	0.289244	0	0.178709	0.16378	0	0.571315	0						0.0699265	FALSE
ANKRD1	TSS14612	chr10:92671856-92681032			0	0	0	3.56232	0.425256	0.0665483	0.555478	1.19246	3.77236	0	0	0						0.0699984	FALSE
HABP2	TSS13764,TSS4719	chr10:115310589-115349360			3.88644	6.67539	1.8838	4.88485	2.54605	2.0416	17.5291	11.7619	31.0996	9.43763	38.981	4.31275						0.0700812	FALSE
TOP2B	TSS29423	chr3:25639395-25705863			18.1794	21.6289	37.5603	76.4927	33.8575	35.8017	36.195	43.0963	41.7937	17.7254	63.3533	47.1181						0.0701146	FALSE
FLRT3	TSS24784	chr20:14304638-14318313			0.845532	0.423963	0.0926444	4.09215	0.992811	0.311009	1.71706	1.21843	2.64615	0.32414	1.61235	0						0.0701258	FALSE
NME4	TSS9189	chr16:447191-450754			1.73816	3.97546	11.2168	20.9572	13.3556	18.0803	7.09145	5.16231	7.37661	4.75667	29.0347	25.7387						0.0701733	FALSE
MAPK8IP2	TSS17529,TSS18313	chr22:51039130-51049979			0.8669	0.478105	1.86876	7.37232	0.984552	1.05103	2.01023	1.99204	2.63369	0.0494895	7.05426	4.22302						0.0703614	FALSE
PTPRT	TSS22503	chr20:40701391-41818557			0.156997	0.0862269	0.168778	2.05775	0.0280495	0.0767764	0.493604	0.509387	0.198643	0.0726477	0.889452	1.03967						0.0703658	FALSE
HSD17B13	TSS450	chr4:88224940-88244056			0	0.112648	0	1.60389	0.0329561	0.0283327	1.3515	1.36759	0.178809	0	0.146906	0						0.0704452	FALSE
ZFYVE9	TSS20337	chr1:52608045-52812358			7.94001	8.0523	14.9433	33.3443	18.1809	9.52863	21.04	14.457	19.104	9.4339	37.6881	7.46722						0.0704538	FALSE
RPS6KA5	TSS11895	chr14:91337166-91526993			2.68216	4.35069	5.74773	12.3824	4.15607	5.07718	3.7396	5.16769	13.0948	1.95863	23.139	24.8778						0.0705043	FALSE
EIF5AL1	TSS13424	chr10:81272356-81276192			0.0148098	0	0.00616641	0	0.221929	0.192021	0.0151973	0.0225266	0.0518009	0	0.0995479	0						0.0705285	FALSE
ATP5F1	TSS23288	chr1:111991742-112004525			12.711	12.904	17.0152	24.5866	18.316	22.9667	24.0987	20.476	22.4314	13.4194	27.309	4.30932						0.0705337	FALSE
FAM111A	TSS21522,TSS9354	chr11:58910317-58922511			3.46379	3.7374	3.62594	16.6373	5.09819	7.36385	3.53513	5.09929	11.9762	2.89105	19.2557	0.874891						0.0705666	FALSE
ATP5A1	TSS24598,TSS29634	chr18:43664109-43684199			93.9973	82.3195	54.2143	127.808	130.846	124.765	173.469	125.177	112.322	83.2465	153.043	16.8411						0.070569	FALSE
TALDO1	TSS11898	chr11:747431-765024			41.3675	43.137	94.2162	113.309	106.608	102.866	117.678	97.1712	122.574	72.1271	185.078	80.5974						0.0706028	FALSE
LYZ	TSS7013	chr12:69742133-69748013			6.99141	7.52086	13.4752	91.5827	27.8914	248.544	43.3076	68.9327	884.201	60.4215	460.93	13.917						0.0706763	FALSE
ZNF518A	TSS5152	chr10:97889471-97923517			1.96699	1.57306	2.60595	14.7376	3.84532	2.43817	3.77836	3.85848	6.32602	1.22402	9.37499	0.863638						0.0706784	FALSE
ST6GALNAC1	TSS3238	chr17:74620844-74639894			0	0.0502438	0	2.40488	0.264642	0.176833	0.0281505	0.174104	4.0698	0.624103	1.08045	0						0.070689	FALSE
EFTUD1P1	TSS20656	chr15:84748938-84795353			0.37891	2.48552	0.18081	7.8522	1.23197	2.4862	1.40099	2.03929	4.45497	4.66436	12.6411	0						0.0707993	FALSE
UQCRC1	TSS9371	chr3:48636431-48647098			33.9891	30.2957	41.3551	63.4468	57.9748	46.0899	70.6578	45.7277	53.0533	36.4932	89.4949	6.66249						0.0708058	FALSE
BLVRA	TSS29536	chr7:43798271-43846941			11.3652	16.9661	50.9141	51.849	42.4806	93.9554	25.1164	60.145	46.4871	20.4068	134.92	107.843						0.0708331	FALSE
NBPF14	TSS3841	chr1:148003641-148025848			735.854	791.503	0	7170.35	1130.91	0	695.834	2715.02	3254.89	548.007	0	5164.88						0.0708386	FALSE
LOC285441	TSS26754	chr4:187207251-187422212			6.08405	4.91393	4.44447	42.979	9.47004	2.96032	9.33691	14.7988	14.7584	8.50926	8.27649	8.5205						0.0708428	FALSE
PROZ	TSS21509	chr13:113812967-113826698			0	0.0902691	0	0.270877	0	0.182284	0.253094	1.06781	0.142817	0.112071	0.295313	0						0.0708737	FALSE
KCNT1	TSS26345	chr9:138594030-138684993			0	0	0.0299653	1.18154	0.0463255	0.172011	0.0147637	0.319276	0	0	1.90362	0.59546						0.0709028	FALSE
C17orf59	TSS14677	chr17:8091650-8093564			0.279487	1.77695	0.271845	1.22839	2.51902	4.33734	3.21753	1.85045	2.3839	1.18826	2.72149	0.768996						0.0709707	FALSE
SEC62	TSS1365	chr3:169684579-169716161			15.5331	16.9088	26.8876	37.2599	31.1826	22.0143	48.3475	22.5928	18.8439	16.2765	38.3491	43.9651						0.0709896	FALSE
PCDH8	TSS18322	chr13:53418108-53422775			0	0	0	0	0	0.0338289	0.283117	0	0.32163	0	0.219231	0						0.0710138	FALSE
LRRC4B	TSS377	chr19:51020149-51071302			0	0.171244	0.00810819	3.71194	0.776804	1.01093	0.431694	0.533671	0.748479	0.265912	0.111508	0						0.0710362	FALSE
POM121L4P	TSS20956	chr22:21043842-21046009			0	0.0477649	0	0.178739	0.321271	0.268995	0	0	1.82011	0.378195	1.80754	0						0.0710459	FALSE
HIST2H2BE	TSS7270	chr1:149856009-149858232			40.2742	31.274	78.5765	95.1849	38.1306	140.852	59.2536	55.3593	93.1302	80.1886	351.045	405.27						0.0710475	FALSE
NUDT17	TSS10313	chr1:145586492-145589435			1.2297	0.774593	2.3479	4.66215	0.905343	2.61657	2.24542	3.6062	2.23852	0.480638	4.4086	6.65178						0.0711495	FALSE
RPLP1	TSS20586	chr15:69745158-69747884			689.822	659.702	860.779	504.179	1459.8	2805.96	1736.55	921.524	839.037	639.631	2132.93	621.093						0.0711825	FALSE
SLC39A9	TSS12004,TSS16024	chr14:69865095-69929107			7.08041	10.1901	1.58858	11.9945	13.6662	12.6078	21.0368	15.5648	11.8977	12.8848	16.1941	11.6095						0.0711865	FALSE
HOGA1	TSS17424	chr10:99344101-99372555			2.80511	2.10454	6.65394	25.3136	6.20733	3.18007	6.22363	6.97139	13.9492	3.67334	33.0304	5.57942						0.0711958	FALSE
STEAP1B	TSS8875	chr7:22459062-22539901			0	0.210924	0.0599337	0.211207	0	2.52248	2.18841	0.587577	0.666469	0.654574	5.87092	0						0.0712437	FALSE
CBX2	TSS1278	chr17:77751976-77761449			0.159137	0.641358	0.876129	6.74197	0.204815	2.10226	0.342877	3.80212	1.90882	0.977968	4.91058	17.0414						0.0713516	FALSE
SLPI	TSS23295	chr20:43880878-43883206			0.374122	1.38051	2.35463	5.87853	1.44846	3.40727	1.39798	4.30314	18.0242	3.07875	24.6373	2.44625						0.0713607	FALSE
APOA1BP	TSS25068	chr1:156561557-156564091			11.0615	19.7574	20.3255	19.9387	38.8798	40.6299	49.5993	28.4569	31.156	18.4677	30.29	0						0.0713883	FALSE
C1orf220	TSS6717	chr1:178511930-178518024			0.0675889	0.247782	0.534995	5.0402	0	2.46654	0.49977	0.240394	0.669062	0	2.0666	2.01018						0.0714053	FALSE
KIAA1211	TSS1630	chr4:57036360-57196890			0.16679	0.0523614	0.4673	3.17715	0.51104	4.98604	0.390932	0.18087	3.25361	0.260262	11.4732	0.827973						0.0714804	FALSE
COQ6	TSS17763,TSS6373	chr14:74416636-74429813			5.9056	4.41191	7.99807	30.4991	11.744	9.53743	8.17665	14.024	14.3853	3.51913	25.5597	0						0.0715436	FALSE
IGFN1	TSS18401	chr1:201159952-201198080			17.0623	17.8225	4.08181	174.167	44.0491	12.8625	3.30035	40.7312	245.124	9.79264	17.158	104.282						0.0715475	FALSE
MOSPD3	TSS14599,TSS19025,TSS28742	chr7:100209724-100213000			7.94964	5.45304	5.32441	27.7942	8.8677	4.54156	8.49305	7.72185	8.37551	3.46994	20.8658	20.1871						0.0715957	FALSE
KRBOX1	TSS6695	chr3:42977833-42984283			0	2.95485	1.67988	13.7811	0.662997	2.90754	7.53761	5.28854	9.58382	1.40881	4.37045	0						0.0716991	FALSE
EHMT2	TSS16585	chr6:31847536-31865464			6.14002	5.46298	9.87755	23.436	6.76316	12.076	8.32917	6.34996	11.7351	5.14551	36.6108	41.2574						0.0717314	FALSE
SLC5A7	TSS17908	chr2:108602994-108630443			0	0	0	0	0.0562124	0.0842549	0.0739251	0	0.19108	0	0	0						0.0717583	FALSE
ULBP3	TSS29818	chr6:150385742-150390202			0	1.04877	0	2.54035	1.10161	0	2.35713	2.36217	0	1.56038	0.138847	5.60477						0.0717756	FALSE
FOXO4	TSS2564	chrX:70315998-70323384			2.2543	2.0278	3.66007	5.05031	4.26449	3.13052	4.20695	1.98552	4.53833	2.42591	9.87372	14.2296						0.0718342	FALSE
C16orf3	TSS9887	chr16:90095315-90096309			2.15759	1.00946	0	10.862	2.35905	4.17121	2.10423	3.83246	4.99382	0.715727	19.1586	0						0.0718548	FALSE
HIST1H2AE	TSS19080	chr6:26217147-26217711			9.33147	5.39314	10.732	29.2087	4.53908	129.565	10.1183	13.1903	30.2022	44.5357	122.76	0						0.071861	FALSE
GDI2	TSS25359	chr10:5807185-5855512			59.2453	49.3233	44.2206	65.8054	81.7427	104.468	101.447	61.8797	55.4401	50.444	97.3542	22.8178						0.0719119	FALSE
FAM206A	TSS19588	chr9:111696672-111703237			0	1.2323	2.80093	6.97287	1.40186	2.34484	2.76263	2.75671	3.36486	2.12553	3.57534	11.2465						0.071919	FALSE
LOC653653	TSS5798	chr17:58179120-58180280			0	0	0.102421	2.16791	0.245783	0.912349	0.77508	0.209573	0	0	0.216784	0.134664						0.0719246	FALSE
PRR16	TSS22688	chr5:119800018-120022964			0	0.149606	0	2.46608	0.131274	0.263903	0.209644	0.207856	0.474107	0.185779	0.146586	2.18728						0.072107	FALSE
TCEAL8	TSS19999	chrX:102507922-102510121			5.61042	9.32776	6.97537	14.0721	7.17347	6.46327	11.5676	11.7406	16.6418	5.63606	28.2734	10.4531						0.0721339	FALSE
C2orf72	TSS29708	chr2:231902280-231914427			1.09873	1.64551	0.417734	5.75384	1.08626	0.949143	2.41209	2.229	4.78914	1.00042	19.8645	10.4259						0.0721879	FALSE
ABCC4	TSS5138	chr13:95672082-95953687			4.1629	4.82841	3.56404	14.7167	3.34128	5.63306	5.40018	5.56467	7.99871	2.05051	20.4347	9.30047						0.0722332	FALSE
PP2D1	TSS2631	chr3:20021452-20053765			0	0	0	1.09272	0.284749	1.54199	0	0.253204	0	0	0.277765	0						0.0723016	FALSE
TM2D2	TSS19990	chr8:38846326-38854041			0.528258	1.84913	0.0439991	1.85167	2.06157	3.53814	2.25482	1.82121	4.24798	0.982695	5.36818	0						0.0723138	FALSE
RABGGTB	TSS16526	chr1:76251878-76260775			18.3023	14.6432	21.0215	39.3464	26.8914	23.2567	42.4222	34.6324	11.966	17.4932	49.9898	8.56164						0.0723468	FALSE
MLPH	TSS1629	chr2:238395877-238463961			3.34837	1.22697	9.95335	28.5134	8.5655	12.821	3.70347	6.75127	22.9188	3.55032	86.4697	38.8317						0.0723545	FALSE
HIST1H2AA	TSS639	chr6:25726290-25726790			0	0	0	0	0.415429	0	0.201051	0.509531	0.550311	0	1.67452	0						0.0723623	FALSE
FAM178A	TSS559	chr10:102672325-102724891			5.72978	4.06441	10.2153	33.7408	6.90727	7.95569	8.88997	8.92151	12.8173	5.40486	26.8033	16.5788						0.0724017	FALSE
SCD	TSS27333	chr10:102106771-102124588			0.215353	0.563475	0	36.1994	1.0426	7.86595	6.81584	7.58687	3.30217	0.336072	4.77511	2.59566						0.0724396	FALSE
PEBP1	TSS10222	chr12:118573869-118583390			102.299	92.9438	83.5034	169.601	160.112	109.209	273.774	109.944	125.09	106.554	219.506	21.064						0.0724639	FALSE
MSI2	TSS10097,TSS5607	chr17:55333930-55757299			12.4836	16.6651	40.6318	104.729	28.4749	28.9434	25.7775	37.7249	64.5808	11.7397	134.879	68.1182						0.0725029	FALSE
ZNF253	TSS23352	chr19:19976713-20004293			40.2053	37.5881	31.3463	31.8941	10.7371	15.3543	16.8112	13.6217	61.9164	19.3935	20.599	30.9814						0.0725807	FALSE
TMEM65	TSS22060	chr8:125323158-125384940			1.2602	1.03885	1.50838	4.74029	2.09497	1.70847	3.03841	1.49684	3.53635	0.68122	4.31596	0						0.0726054	FALSE
VRK2	TSS28059,TSS6142	chr2:58273776-58387055			4.72679	5.02391	11.4137	30.8994	17.6861	10.988	7.46255	10.7636	18.5421	3.48056	23.4616	7.48749						0.0726059	FALSE
MET	TSS6656	chr7:116312458-116438440			3.00703	2.64702	3.55462	10.0541	9.11885	3.15454	7.51485	5.29485	14.332	3.24323	29.7617	0						0.0727177	FALSE
BRWD1-IT2	TSS4597	chr21:40685860-40686888			0	0	0	2.08589	0.16188	1.1241	0.233205	0.193653	0	0	0.546335	0						0.0727298	FALSE
PLD5	TSS1930,TSS28234	chr1:242251688-242687998			0	0.133247	0.432563	1.82033	0.346819	1.00442	0.633683	0.447959	0.484237	1.26907	0	0						0.0728368	FALSE
APOBEC3C	TSS26344	chr22:39410264-39414825			3.27432	4.179	1.36747	4.57238	1.40618	24.0566	4.12082	7.60365	13.777	5.18632	15.2984	0						0.0728865	FALSE
SOWAHC	TSS20573	chr2:110371910-110376564			0.290714	0.346142	0.499219	0.795113	0.233843	0.427405	0.581562	0.386634	1.05964	0.363913	2.30232	1.62287						0.0729588	FALSE
GRM1	TSS11332	chr6:146348781-146758731			0	0	0.00270587	0.906468	0	0.00894813	0	0	0.341599	0.177615	0.594855	0.0100288						0.0730102	FALSE
FMO3	TSS19553	chr1:171060017-171086959			0.598729	1.50585	2.49573	6.01212	0.513946	0.915981	2.40479	4.87603	5.72246	0.772405	3.88908	6.21537						0.0730612	FALSE
TRIM58	TSS13109	chr1:248020500-248043438			0	0.0718442	0	0.643491	0.0560884	0.408333	0.174347	0.0827748	0.266924	0	0	0						0.0731684	FALSE
NUGGC	TSS18550	chr8:27879480-27941388			0	0	0	0.0959366	0.0376006	2.19199	0.10792	0.177736	1.22624	0	0.885706	0						0.0732446	FALSE
BOK	TSS5392	chr2:242498145-242513553			0.197057	0.385268	0.492542	0	1.29653	1.04097	0.782456	0.9677	1.98909	0.299108	2.22767	6.29523						0.0732561	FALSE
RBM14	TSS9578	chr11:66384052-66397397			1.34036	1.64429	2.89965	4.90229	2.22796	3.75017	3.03604	3.74306	4.61779	1.86989	10.2247	1.32596						0.0732763	FALSE
RBM14-RBM4	TSS9578	chr11:66384052-66413944			1.34036	1.64429	2.89965	4.90229	2.22796	3.75017	3.03604	3.74306	4.61779	1.86989	10.2247	1.32596						0.0732763	FALSE
GPATCH11	TSS4617	chr2:37311593-37323738			3.57711	1.53258	10.7005	30.5925	3.83984	21.2033	6.56965	5.03596	13.8307	2.03827	32.5033	66.3105						0.0733345	FALSE
ARL6IP5	TSS24934	chr3:69134089-69155239			18.3482	11.7523	11.8333	28.8046	14.0382	35.0612	24.9099	21.798	26.7621	13.9912	48.3012	1.78239						0.0734107	FALSE
DUT	TSS15761,TSS5766	chr15:48623620-48635570			4.21935	6.61039	12.2389	31.1625	12.6302	12.62	9.12587	10.3629	14.3409	6.50906	25.9645	13.8904						0.0734655	FALSE
SLC15A2	TSS23654	chr3:121613170-121663034			2.37502	1.67308	2.4764	7.79143	2.54057	2.95294	4.08498	3.31498	3.73018	3.04903	6.53809	0						0.0735055	FALSE
XPOT	TSS1924	chr12:64798152-64842463			19.7089	18.0775	24.4205	41.4464	48.5683	27.4079	39.9692	26.6952	31.2774	13.5466	37.3929	7.48823						0.0735213	FALSE
ARHGEF5	TSS12274	chr7:144052488-144077725			14.9289	13.8056	31.6145	97.3645	36.4291	19.9053	19.1871	43.7306	85.6499	19.4056	194.219	30.2485						0.0736091	FALSE
ZNF92	TSS6056	chr7:64838767-64865998			8.31716	13.8635	16.5603	2.37258	3.19886	8.30206	4.96674	4.43736	20.1327	5.48838	3.80597	0						0.0736124	FALSE
BPNT1	TSS26137	chr1:220230823-220263191			2.20098	2.70714	6.68524	10.4359	2.77249	7.35653	5.27963	5.12421	10.0858	2.00463	23.8871	20.4097						0.0736775	FALSE
KANSL1-AS1	TSS11131	chr17:44270938-44274089			3.17077	1.00455	0	0	11.8946	6.23511	1.88593	2.86289	5.17524	4.56078	10.9812	0						0.0736955	FALSE
NRIP2	TSS28773	chr12:2934513-2944221			0.312102	0	0.546027	1.23165	0.803512	1.03492	0.692203	0.760817	1.23611	0.39792	6.02099	1.23785						0.0737555	FALSE
FAM43B	TSS16910	chr1:20878931-20881513			0	0	0	0.147933	0.144714	0.149177	0	0.0342708	0.471307	0	0	0						0.0737625	FALSE
ARV1	TSS11541	chr1:231114822-231136479			2.79864	4.10913	1.69827	9.24949	7.48187	8.34629	10.4205	5.71932	3.84059	1.50729	4.03356	0						0.0737839	FALSE
ZNF799	TSS12964	chr19:12500827-12512088			6.00224	5.52512	4.8071	19.331	3.86753	6.3015	4.179	10.6658	24.3692	3.9381	24.8039	6.33678						0.0737841	FALSE
CHMP4C	TSS22230	chr8:82644687-82671748			4.36415	4.19793	4.32606	8.31425	5.95234	1.64897	10.927	4.24924	3.3834	4.59467	12.0796	13.9272						0.0738183	FALSE
ADAMTS14	TSS24473	chr10:72432558-72522195			0	0.0468957	0.0266437	0	0.0755114	0.944371	0.144441	0.210894	0.635001	0.0291348	0.198113	0						0.0738626	FALSE
NAE1	TSS6774	chr16:66836780-66864879			6.72252	6.36274	11.0871	23.669	18.9469	13.166	15.407	12.8204	11.4957	4.59375	16.3438	3.65615						0.0738917	FALSE
SLC39A10	TSS15947,TSS25531	chr2:196521531-196602426			2.11952	1.43696	2.50192	4.91265	2.71417	4.69542	2.56991	3.7649	4.57645	1.5551	6.94411	0						0.074036	FALSE
DDX3Y	TSS15138,TSS456	chrY:15016018-15032390			0	0	0.0209409	167.619	32.57	10.4585	0.0154805	47.612	0.0439967	0	87.2974	3.24528						0.0740883	FALSE
PTPRZ1	TSS3707	chr7:121513158-121702090			0.265376	0.421137	1.51098	3.37253	0.779051	4.10451	0.840469	0.84865	1.97807	0.973307	2.28895	2.109						0.0741087	FALSE
SHOC2	TSS4200,TSS7970	chr10:112679300-112773425			13.7574	9.43167	18.6745	40.0821	18.2638	20.7898	22.3962	20.1144	25.3043	8.4028	42.4676	12.1874						0.0741278	FALSE
RGL4	TSS4375	chr22:24033047-24041363			1.91823	1.14255	0.624214	2.89075	1.62042	4.61492	0.984734	4.77854	4.81876	1.0372	10.0736	0						0.0741694	FALSE
MEX3D	TSS25236	chr19:1554667-1568057			0.848438	0.890374	0.353442	2.28987	2.82791	2.45199	2.09206	1.957	2.88704	0.951012	11.6278	0						0.0742121	FALSE
PTCD2	TSS4221	chr5:71616199-71655180			1.26138	0.801816	2.66354	7.20215	1.11876	2.42156	3.87117	3.46619	3.03344	0.766032	15.8533	5.97131						0.0742412	FALSE
SLC25A10	TSS24347	chr17:79679265-79688046			4.90021	1.96062	2.71092	25.8365	6.4773	2.73135	8.24095	7.27588	7.25543	3.65908	18.8229	0.289948						0.0742562	FALSE
EXOSC4	TSS8509	chr8:145133521-145135551			0.667881	2.94786	2.69953	2.47077	4.59105	16.5702	4.78103	8.37703	11.836	1.82842	33.347	0						0.0742622	FALSE
THAP8	TSS8619	chr19:36525886-36545664			0	0.360042	0.286425	0.431537	0.547632	0.870774	0.645767	0.200038	0.456519	0.0894227	2.86845	3.40203						0.0744049	FALSE
LOC100133445	TSS21145	chr1:2487207-2488450			0	0	0	0	0.175033	0.0760647	0	0.209661	0	0	0.394337	0						0.0744941	FALSE
IER3IP1	TSS9750	chr18:44681389-44702745			12.0403	13.1233	0	9.64268	17.3335	15.6351	23.0244	12.1102	21.8954	16.2936	22.9502	47.3382						0.0745555	FALSE
CDHR2	TSS18019,TSS4412	chr5:175969511-176022769			0	0	0	0.632364	0	1.15343	0.15245	0.523002	4.86094	0.187877	11.1332	4.02705						0.0745572	FALSE
TMEM170A	TSS7597	chr16:75480922-75498584			0.36591	3.09288	1.3757	12.9552	2.43593	4.22676	4.30097	3.19455	8.68645	2.16933	3.8877	0						0.0745787	FALSE
IFT80	TSS15411,TSS17693	chr3:159974773-160117320			8.53327	9.42445	5.5246	46.7878	7.66452	7.84044	9.24255	17.6102	23.3073	11.2912	50.5233	3.98379						0.0746595	FALSE
SIGLEC17P	TSS28322	chr19:51670584-51676780			0	0	0	0	0.105497	1.4861	0	0.313797	2.56926	0.89603	7.57737	1.82413						0.0746714	FALSE
LSM11	TSS6474	chr5:157170754-157183746			0.272159	0.249436	0	2.38775	0.116785	0.376227	1.22983	0.27658	0.316946	0.371807	2.11298	0						0.0746894	FALSE
HSF2BP	TSS26253	chr21:44949071-45079374			0	0	0	1.23907	0.362969	0.798635	0	0.335026	0	0	0	0						0.0746996	FALSE
NDUFAB1	TSS8368	chr16:23592334-23607639			12.9225	11.9081	24.5074	23.8434	30.1438	42.4539	49.1377	31.0979	20.0628	11.5126	49.3157	8.99535						0.0747347	FALSE
SLC41A2	TSS2701	chr12:105197274-105322472			4.29559	4.88155	6.45151	11.3101	7.81943	4.65297	12.0666	7.34403	12.3215	4.43862	15.6057	1.2768						0.0747574	FALSE
DOCK9	TSS28702,TSS29816	chr13:99445740-99738660			7.50631	6.50075	18.2169	50.3461	17.6576	14.4653	12.9133	21.4904	28.4188	6.09107	47.2826	14.1305						0.0749349	FALSE
ABHD1	TSS22487	chr2:27346656-27353680			0.889781	0.27995	0.424234	3.08074	0.163709	3.5809	0.889496	1.55859	2.95199	0.231709	7.81646	0						0.0749356	FALSE
CLDN18	TSS22908,TSS7488	chr3:137717657-137752494			0	0.0749512	0	0.784742	0.241559	0.790336	0.209688	0.233128	4.95294	0.792191	0.390697	1.01542						0.0749797	FALSE
PSMC3	TSS14358	chr11:47440319-47448024			33.8399	38.4376	63.7513	68.1572	58.7476	67.719	57.3059	53.9823	58.8427	43.8451	161.23	137.725						0.0750836	FALSE
SPIN1	TSS27803	chr9:91003296-91093622			3.65899	4.89701	4.92726	12.4184	4.08448	3.15659	3.49334	3.49985	12.1931	4.92875	15.6885	12.5978						0.075143	FALSE
ARNTL2	TSS27892	chr12:27485786-27578746			0.344629	0.15309	0	1.16751	0.089651	0.392163	0.969848	0.590896	0.911674	0.0422606	2.71088	0						0.0752684	FALSE
C12orf68	TSS656	chr12:48577365-48579709			0	0	0	0.164159	0	0.0275932	0.0922111	0.076068	0	0	0	0						0.0752837	FALSE
TRPM3	TSS26425,TSS26606	chr9:73149965-73736514			1.35903	0.21307	0.440946	41.4071	0.464283	0.104595	1.03989	6.34542	1.67408	0.0518101	64.7804	45.4189						0.0752927	FALSE
TREM2	TSS25988	chr6:41126243-41130924			0.233442	1.07457	0	5.18614	0	4.60178	1.65815	3.28476	2.75119	0.870488	15.8861	0						0.075312	FALSE
ZMYND8	TSS5451	chr20:45838380-45985474			8.57087	8.5442	18.9965	67.679	10.9403	16.7247	17.1073	14.1673	31.5473	9.87154	101.973	155.345						0.075356	FALSE
GLRA3	TSS12243	chr4:175563197-175750465			0	0	0	1.87583	0	0.245125	0.277218	0.289613	0.11091	0	0	1.2589						0.0753579	FALSE
FREM3	TSS2807	chr4:144498560-144621828			0.0757958	0.166571	0	0.220937	0.216757	0.173895	0.44564	0.115088	0.471762	0.0689942	0.949823	0						0.0753962	FALSE
PRR18	TSS25778	chr6:166719167-166721871			0	0	0	0	0.0551065	0	0	0.097849	0.224381	0	0.0920036	0						0.0754109	FALSE
MUC4	TSS23289	chr3:195473637-195538844			0.264846	0.221224	1.37184	3.42527	0.165472	1.53215	0.0354076	0.24069	7.07742	0.660608	4.86735	3.96608						0.0754949	FALSE
C4orf27	TSS362	chr4:170650618-170679093			6.03885	8.07565	2.52099	11.2826	10.0399	6.5602	8.86809	9.43816	11.312	5.22364	14.6181	14.5405						0.0755401	FALSE
TIGD5	TSS11512	chr8:144680073-144682485			0.943084	0.212782	0.483613	1.1142	1.43201	2.78239	1.37107	0.958802	1.68929	0	2.42721	0						0.075629	FALSE
OR3A4P	TSS16450	chr17:3213538-3214740			0	0	0	0	0	0.291656	0	0.16079	0.727817	0	0	0.775531						0.0756806	FALSE
IL17RD	TSS23589	chr3:57124009-57199403			0.267044	0.195596	0.0317498	0.666889	0.253639	0.139992	0.383311	0.299111	0.601216	0.347231	0.943476	0						0.0757793	FALSE
WDR7	TSS5514	chr18:54318615-54697036			4.25477	5.1093	8.35034	29.2221	6.70205	9.0985	8.49221	6.74159	13.2696	4.40195	18.5622	8.15635						0.0758171	FALSE
C14orf79	TSS3239	chr14:105452615-105461855			2.73922	1.94026	2.12628	16.6076	3.28376	2.47831	3.45654	4.52255	9.11813	1.72111	11.0385	0.623711						0.0758404	FALSE
C8orf42	TSS13422,TSS20108	chr8:439789-495781			0.70814	0.725289	0.35329	3.72376	0.92369	1.12278	1.19282	1.07948	2.14386	0.227899	5.91336	0.413779						0.075886	FALSE
IP6K2	TSS9340	chr3:48725435-48754711			5.15499	5.90724	17.0746	53.6558	7.01249	11.5362	8.14017	16.8516	27.0835	6.96002	37.7865	39.0968						0.0758919	FALSE
ITGB3BP	TSS11652	chr1:63906440-63988944			0	1.25328	4.63601	13.8519	7.77925	5.49717	4.6899	6.93257	2.10699	1.99127	16.8978	0						0.0759839	FALSE
GFM1	TSS3820	chr3:158362316-158410360			14.5205	11.2939	12.5047	25.5289	16.1046	14.3583	24.1151	16.1591	26.1368	11.3328	22.1425	4.981						0.0760029	FALSE
DCC	TSS28008	chr18:49866541-51062273			0.0487384	0.19038	0.122078	0.106477	0.0696848	0.613892	0	0.413142	1.04324	0.0443598	0.965579	0.322677						0.0760077	FALSE
ATP5C1	TSS6331	chr10:7830092-7849762			85.3305	87.1649	107.196	128.653	128.836	114.004	166.396	107.372	108.327	79.8587	159.314	73.2004						0.076013	FALSE
CA4	TSS25726	chr17:58227301-58236906			19.9066	21.5155	22.3947	43.6238	19.9936	6.85403	49.7712	36.7739	59.8751	34.9545	32.519	13.0054						0.0760599	FALSE
PP7080	TSS8751	chr5:470624-473080			0.516186	0.606007	0	1.58933	0.753304	0.725457	1.82582	0.157882	1.08016	0.282199	2.72172	0.340746						0.0760676	FALSE
BCMO1	TSS5211	chr16:81272295-81324747			0	0	0	3.79468	0.21647	0.212603	0.118432	0	1.67814	0	2.41102	0						0.0760874	FALSE
ETV1	TSS16194,TSS28713,TSS3527,TSS6067	chr7:13930855-14031050			0.908843	0.356112	0.841241	5.59368	0.913773	0.702409	1.07598	1.82142	2.00658	0.795856	3.08554	0.545965						0.0760934	FALSE
GPAA1	TSS27375	chr8:145137523-145141119			8.48242	10.9351	14.8197	37.2602	20.3346	17.8116	20.9025	13.213	26.5187	6.47834	41.4952	2.40523						0.0761204	FALSE
TP53TG3D	TSS12528	chr16:32264649-32267243			0	0	0	3.7419	0	1.75234	0	0.796231	0	1.59768	0	0						0.07617	FALSE
BCKDHB	TSS17885	chr6:80816343-81055987			30.2251	25.4729	44.8278	99.3173	36.5851	29.9265	51.804	34.2086	44.2585	29.6806	78.0845	90.9695						0.0763258	FALSE
PYHIN1	TSS16997	chr1:158901336-158946849			0	0	1.18555	3.83033	0	9.00108	0.339462	0.782287	2.73654	0.334289	3.25092	1.51461						0.0763296	FALSE
CLIC3	TSS28815	chr9:139889059-139891024			0	0	0	0	0.430853	2.25601	0.31086	0.388624	0	0	1.46195	0						0.0763346	FALSE
CXCL10	TSS15011	chr4:76942268-76944689			0.309684	0.113742	0	2.39328	0	0	0.446595	1.269	2.87289	1.12944	0	0						0.0763895	FALSE
VAPB	TSS21415	chr20:56964174-57026156			8.52308	6.4736	14.5717	23.2606	15.9475	11.1413	14.1288	10.4867	20.1424	7.48956	25.8796	24.1989						0.0763942	FALSE
BCAS4	TSS26264	chr20:49411466-49493714			0.660889	0.339969	3.1452	5.35493	0.443583	12.6685	2.35913	1.23454	3.7897	0.412181	7.03807	8.69052						0.0764115	FALSE
DNAJC9-AS1	TSS14960	chr10:75007124-75036742			0	0.0443851	0	0.530877	0.103915	0.0223033	0.124327	0.0922293	0.282138	0.16541	1.27188	0						0.0765055	FALSE
B3GAT3	TSS184	chr11:62382767-62389647			3.75209	3.64439	10.8149	22.3409	8.38448	13.3961	9.85178	7.09295	7.95143	3.62021	37.5296	21.121						0.0765292	FALSE
SLITRK2	TSS24034,TSS3628	chrX:144899346-144907360			0	0.127506	0	0.952673	0.373444	0.0479809	1.14341	0.220618	2.99358	0	4.81382	0						0.0766367	FALSE
IDE	TSS20618,TSS21123	chr10:94211440-94333852			7.4018	7.25779	8.17585	27.0174	11.2474	9.68214	14.8205	12.2222	12.5232	6.06408	15.7603	1.88401						0.0766441	FALSE
CHRM2	TSS16904,TSS4335,TSS5804,TSS8143,TSS8810	chr7:136553398-136701771			0	0.0537766	0	0.482854	0.157392	0	0	0.385361	0.0853841	0.80179	0	0						0.0767294	FALSE
ACSM5	TSS5931	chr16:20420855-20452281			0	0	0	3.96686	0.186204	0	0.0594266	0.95581	1.51566	0	1.24438	0						0.0767718	FALSE
SLC52A1	TSS15018	chr17:4935896-4938727			0	0	0.0204097	0	0	0.189892	0.211544	0	0	0	0.597731	0.364461						0.0768133	FALSE
PPAPDC1A	TSS14030	chr10:122216465-122349367			0	0	0	0.264471	0	0.845272	0	0.0613183	0.139504	0.437811	0	0						0.0769157	FALSE
SFTPA2	TSS5997	chr10:81315607-81320163			0	0	0	0.702964	0	0.0295426	0.164492	0.203604	0.341621	0	0	0						0.0769849	FALSE
NKD2	TSS27835	chr5:1009076-1038927			0.377605	0.831051	1.65281	1.65979	1.02798	4.69088	0.232887	0.913593	2.90176	0.860056	5.69688	3.89593						0.0770925	FALSE
C1QBP	TSS18729	chr17:5336098-5342471			13.2061	19.8841	13.8874	20.8929	21.9141	37.2926	29.7675	24.8215	20.0324	15.6101	36.9374	5.10196						0.077102	FALSE
ZNF606	TSS2887	chr19:58488440-58514714			1.76774	3.15006	1.96035	13.0139	1.82701	1.75785	2.4288	2.87105	7.63681	1.76487	7.7107	6.11281						0.0771554	FALSE
MEGF8	TSS3080	chr19:42829760-42882921			2.31172	1.72805	3.78341	10.1744	2.18869	4.59232	2.12378	3.21022	5.94437	1.67408	13.9418	6.40236						0.0771939	FALSE
RACGAP1	TSS10539	chr12:50382944-50419307			1.07246	1.02193	1.74193	3.75952	0.64421	2.96116	0.979781	1.57825	1.74978	1.36721	2.73765	4.43217						0.0772014	FALSE
CARD9	TSS3722	chr9:139258407-139268133			0	0.244192	0.901904	2.55885	0.250045	3.65646	0.162519	0.211763	0.678017	0.090014	7.11511	4.23766						0.0772376	FALSE
THADA	TSS21807,TSS3898	chr2:43457974-43823185			5.465	6.54981	12.3927	33.8216	12.0111	14.9124	12.1691	14.4554	17.9538	6.11652	42.7338	3.51534						0.0773109	FALSE
FAM175A	TSS10166	chr4:84382093-84406290			2.94438	1.21418	1.91634	4.16869	2.60575	4.42929	2.56969	1.93128	3.35859	1.50828	5.35983	10.1375						0.0773502	FALSE
LRRTM2	TSS3364	chr5:138205078-138211057			0.537555	0.590731	0.633952	2.67776	1.0377	0.965353	0.600353	0.87705	2.85723	0.407789	3.7819	0						0.0774429	FALSE
RUSC1-AS1	TSS22723	chr1:155290250-155293938			1.14131	1.67629	0.595395	3.77653	2.57266	2.80681	1.99772	1.45983	1.82086	1.1705	4.53008	0						0.0775019	FALSE
XRCC2	TSS9374	chr7:152343586-152373250			0	0.12348	0	0	0.120462	0.144733	0.0230572	0.228003	0.392577	0.102264	0.803926	0.185626						0.0775283	FALSE
LOC284889	TSS22247	chr22:24235896-24241117			0	0	0.268059	0.35305	0.207036	0.178047	0.36349	0.368123	0.655065	0	0.153839	1.06237						0.0775442	FALSE
C2orf47	TSS12013	chr2:200820039-200828847			2.29878	1.86501	5.50094	13.0561	5.2977	3.5409	4.73027	4.50978	5.48075	2.42583	8.77176	13.9684						0.0776134	FALSE
REXO1L1	TSS9208	chr8:86758550-86789306			0	0	0.0057632	0.20776	0.0203851	0.256121	0.0146193	0	0.138659	0	0	0						0.0777085	FALSE
SMC3	TSS24074	chr10:112327448-112364392			35.4569	27.1636	43.203	70.012	42.0181	40.6495	47.982	52.1365	53.6344	30.6639	84.6686	31.3825						0.0777369	FALSE
LOC400043	TSS12961	chr12:54519854-54526626			0.264736	0.194372	0.441834	0	0	0.147269	0.0544971	0.135319	0.153664	0	0.190869	0						0.0777786	FALSE
DPY19L4	TSS15768	chr8:95732102-95806076			2.90346	1.59523	2.60706	4.34972	2.66396	3.38624	4.7642	3.65572	3.54497	1.3949	5.0669	2.93573						0.0778426	FALSE
USP17L2	TSS8155	chr8:11994676-11996269			0	0.972851	16.1936	47.6639	22.4214	10.6549	8.83105	13.1404	26.7187	15.124	79.3542	0.113981						0.0780002	FALSE
NHLRC2	TSS26768	chr10:115614390-115672265			4.74257	4.24198	6.20505	17.6442	7.48567	6.91783	7.26584	6.35286	10.3656	3.57765	19.6152	2.73128						0.0780077	FALSE
INTS12	TSS25899	chr4:106603784-106629881			5.48621	6.60053	7.24562	16.3432	6.42725	9.69032	10.2988	8.45707	9.56176	7.70761	30.4382	53.3609						0.0780249	FALSE
C3orf65	TSS7522	chr3:185431039-185435955			0	0	0	0.199012	0.0388744	0.0669206	0	0.184481	0.842933	0	0.997427	0						0.0780279	FALSE
NUP37	TSS5552	chr12:102467972-102512361			5.16367	6.6668	2.48234	10.0208	6.98788	13.726	10.8319	9.61927	11.9747	5.27883	8.29182	0						0.0780284	FALSE
STYXL1	TSS11069	chr7:75625654-75677321			10.6725	12.0399	28.1826	61.0957	22.1829	18.1932	18.2709	20.22	28.5595	19.4554	57.9164	77.2547						0.0780379	FALSE
GAN	TSS24866	chr16:81348570-81413803			2.01158	3.84862	5.89816	17.1176	5.11389	4.60079	3.8981	7.38004	8.73294	2.78092	13.7537	6.73123						0.078056	FALSE
FOXD3	TSS23303	chr1:63788729-63790797			0	0	0	0	1.65384	1.29643	4.01286	0	0	0	5.61449	0						0.0780655	FALSE
HIST1H4E	TSS21043	chr6:26204872-26205249			199.83	180.75	48.566	270.109	63.0584	417.456	196.522	206.392	457.231	282.457	823.767	152.034						0.0780751	FALSE
DLGAP3	TSS21959	chr1:35331036-35370984			0.238297	0.139716	1.03197	5.94909	0.592979	0.929382	0.782586	0.821827	0.444464	0.216975	3.30678	4.72797						0.0780906	FALSE
ELANE	TSS2565	chr19:852290-856246			0	0	0	0	0	0.480212	0	0.110301	0.990472	0	0.829841	0						0.0781097	FALSE
A2ML1	TSS28173,TSS5803	chr12:8975149-9029381			0	0	0	0	0.0434437	0.0165545	0	0	0	0.0819527	0.0309074	0						0.0781291	FALSE
GRP	TSS15334	chr18:56887399-56898002			0	0.903457	0	15.0445	6.77927	2.44121	0	0	3.85166	0	4.77515	0						0.0782679	FALSE
MLST8	TSS10259,TSS2010	chr16:2255177-2259418			2.51264	2.61399	11.2627	15.6588	8.58368	9.49248	9.47367	12.5703	8.39825	7.4408	49.3879	22.9782						0.0783208	FALSE
PPIL6	TSS19290	chr6:109711417-109762374			0	0.150802	0	0	0.30017	0.348093	0.641904	0.458962	0.0959656	0.149891	0.0588349	0						0.0783266	FALSE
LRGUK	TSS14138	chr7:133812104-133948933			0.836078	0.377213	2.59874	4.08964	2.62168	1.45755	2.32466	6.46828	5.24379	1.46429	6.97267	0						0.0783286	FALSE
ABHD6	TSS5163	chr3:58223258-58280461			1.1706	0.321895	0.426771	3.85283	0.879084	4.42524	1.14229	1.26457	0.340724	0.666377	3.39225	0.36259						0.0783551	FALSE
RGS4	TSS12725,TSS18397,TSS29886,TSS8118	chr1:163038395-163046592			0.0564185	0.413589	0.0234974	14.5726	0.968363	0.0415516	3.61629	1.6239	1.58041	0.430542	8.72463	0						0.0784088	FALSE
ARL5A	TSS16718	chr2:152657479-152685009			4.77697	3.14338	2.64509	8.58714	4.33213	5.52018	9.38098	4.87598	7.21158	3.80617	21.682	2.35445						0.0784953	FALSE
CCNF	TSS752	chr16:2479394-2508859			0.0791443	0.289971	0.642522	1.3857	0.763957	1.10573	0.535929	0.561538	1.61521	0.14411	4.03525	0.392678						0.078536	FALSE
RASGRF1	TSS1422,TSS19339	chr15:79252288-79383215			0.343126	0.406059	1.06566	18.2951	0.0299385	0.678524	1.86247	2.16459	1.50936	0.240285	14.7998	7.29382						0.0785647	FALSE
HMGCS1	TSS12486	chr5:43287571-43313614			2.12278	3.40779	6.83494	33.1832	6.09328	3.58966	7.27696	5.13787	12.0553	2.41554	22.5782	9.65734						0.0785658	FALSE
ARPC4	TSS16079,TSS28660,TSS28795	chr3:9834178-9848789			10.0442	8.86384	21.5639	40.2459	14.7743	42.9061	17.7582	22.9249	25.3511	11.0854	43.4023	13.3606						0.0786367	FALSE
EXOSC5	TSS28965	chr19:41892275-41903256			1.57105	2.45449	3.77486	6.09015	6.41085	5.27535	3.32223	6.96748	6.13606	1.97062	16.1433	0						0.0786411	FALSE
GRM6	TSS9207	chr5:178405329-178422124			0	0	0	0.29848	0.0117117	0.0902374	0	0.0552836	0.828326	0.0248527	0.93562	0						0.0786529	FALSE
SNX32	TSS20654	chr11:65601409-65621172			0	0	0.0882151	0	0	0.430445	0	0.377551	0.491831	0.38554	0	0						0.0786707	FALSE
AMIGO1	TSS8276	chr1:110049445-110052336			1.34314	1.60687	0.625863	2.6364	2.88181	2.47624	4.32735	2.04794	2.71636	1.67401	0.979695	0						0.0787243	FALSE
MTERF	TSS27685	chr7:91502020-91510016			2.03927	0.717909	0.577896	3.22378	1.22522	3.67315	1.97796	2.07499	2.84794	0.743043	7.41408	1.34716						0.0787243	FALSE
NMBR	TSS3619	chr6:142396744-142409936			0	0	0	0.301907	0.47028	0.203197	0	0	0	0	0.0658388	0						0.0787317	FALSE
GLI4	TSS2443	chr8:144349606-144359101			7.22563	11.5684	9.8613	4.91406	3.55998	5.89704	1.93485	3.5338	10.7456	4.06268	11.2317	7.51729						0.0787375	FALSE
OGFRL1	TSS14430	chr6:71998476-72011973			3.30987	1.89739	5.08898	13.6489	4.26204	7.49802	5.74316	4.74555	11.0625	1.60216	13.3372	1.19487						0.078745	FALSE
CADPS	TSS28563	chr3:62384020-62861064			6.978	7.61322	28.9544	110.086	14.4068	5.9642	19.7425	34.9889	58.4536	9.76704	57.3494	55.2505						0.0789051	FALSE
PAIP1	TSS2277,TSS25005	chr5:43526369-43557521			19.5038	13.8681	20.9675	45.7284	27.0513	21.8278	31.3728	26.0928	16.6198	14.0499	34.6387	16.8197						0.0789172	FALSE
TRIM17	TSS15653	chr1:228595635-228604583			0.172949	1.76334	0.0420038	2.62681	1.0874	1.82634	1.2605	0.771954	3.26157	0.734392	6.00262	3.15943						0.0789386	FALSE
FMOD	TSS14239	chr1:203309751-203320289			2.42765	2.24565	4.62228	1.1401	6.69621	14.1985	12.9837	3.8145	8.62038	2.21071	16.1949	0						0.0789404	FALSE
NDUFAF1	TSS1989	chr15:41679546-41694658			7.33073	4.82889	5.59536	6.56168	7.74926	12.9432	10.7801	11.1533	20.554	5.54286	23.6653	0						0.079077	FALSE
CISD2	TSS23319	chr4:103790134-103813963			1.39617	1.06457	0.343924	1.61997	1.79676	1.78952	5.47051	2.40907	1.6291	0.933749	3.36369	0.047141						0.0791435	FALSE
PRKCI	TSS26069	chr3:169940219-170023770			4.97798	3.06475	4.54738	17.697	5.84302	6.0089	6.85832	7.65254	10.2828	2.80091	13.4518	0.228728						0.0791779	FALSE
FMO5	TSS18735	chr1:146655883-146697230			6.92519	10.5842	10.3437	48.5984	13.1396	6.80452	12.3728	16.286	17.0544	3.85619	101.276	63.798						0.0792499	FALSE
SNAP29	TSS8094	chr22:21213291-21245501			4.73896	3.88108	5.9189	8.27994	12.1727	5.21242	2.82742	4.07688	7.2448	3.98819	15.2191	12.8429						0.0792688	FALSE
HCP5	TSS27466	chr6:31430956-31433586			0	0.0503497	0	0.150623	0.0294666	0.455677	0.0282098	0.0348945	0.399836	0.125083	0	0						0.0793843	FALSE
TTR	TSS20559	chr18:29171729-29178986			344.697	326.532	5.43256	4743.65	122.912	160.81	3338.3	1392.05	1438.86	75.6158	789.412	57.0971						0.0795049	FALSE
DOHH	TSS2706,TSS820	chr19:3490818-3500938			0.206469	0.448171	1.16221	1.81636	1.19642	2.25273	1.82582	0.73538	1.80026	0.658457	1.58355	0.851858						0.0795647	FALSE
LOC441081	TSS26336	chr5:69782327-69787614			47.7886	49.8726	35.8128	179.419	42.6235	80.032	37.2885	85.4743	241.053	41.5396	182.693	4.92993						0.079609	FALSE
DENND1C	TSS16792	chr19:6467217-6481798			1.05389	0.954414	2.27244	3.53366	2.31425	18.3634	2.77532	1.98341	4.62188	0.508111	5.89078	5.1225						0.0796125	FALSE
PRPS1	TSS8802	chrX:106871653-106894256			10.0685	9.00298	13.7136	38.3691	7.65819	22.0263	21.4305	17.8664	23.6253	10.8865	28.8213	0						0.0796489	FALSE
VWA8	TSS23022	chr13:42140960-42535221			15.2637	15.39	20.7011	70.8086	21.0725	17.9023	18.9717	22.0606	29.4136	12.6346	77.1239	28.8115						0.0796903	FALSE
RAP1GDS1	TSS20266	chr4:99182526-99365012			4.62963	2.95825	4.73467	7.77378	10.5353	7.46358	6.67572	6.7879	3.88092	4.52246	6.06706	1.56367						0.079691	FALSE
POC1B	TSS1856,TSS24157	chr12:89813497-89920039			2.49993	1.40118	4.55196	9.49861	2.58596	5.40217	4.8397	2.55769	5.6626	1.95963	18.2321	8.51615						0.0797004	FALSE
C2orf70	TSS29750	chr2:26785480-26802395			0	0.676745	0.641228	9.57282	0	0.230809	1.64824	1.74925	4.22804	0.27964	10.3185	0.501688						0.0797097	FALSE
LRRC16B	TSS25866	chr14:24521205-24538937			0.588502	0.0808515	1.13309	8.77245	0.489157	1.1762	0.72449	0.782707	1.37281	0.636228	6.37801	3.58936						0.0797428	FALSE
CCDC144NL	TSS20687	chr17:20766707-20799453			0.0308678	0.867465	0	9.90711	1.78854	0.419148	0.228198	2.26093	3.15751	0.545082	2.02262	0.816202						0.0797684	FALSE
SMIM18	TSS4993	chr8:30496116-30503469			0	0.571134	0	22.4486	10.0019	2.32924	3.84954	2.80865	3.87863	0	0	0						0.0798126	FALSE
SLC4A4	TSS1129,TSS4000	chr4:72053002-72437804			292.855	286.045	180.784	501.424	250.312	83.2288	259.72	364.45	635.116	263.738	845.988	641.632						0.0798491	FALSE
PIK3AP1	TSS9325	chr10:98353068-98480279			10.4634	11.7313	20.3761	19.0511	10.8604	21.9753	15.4883	14.6034	40.547	13.7131	62.2825	59.2984						0.0798516	FALSE
ADAM21P1	TSS13484	chr14:70712469-70714518			0	0.317231	0.192274	2.21654	0.222734	0.798529	0.0355558	0.396237	0.838677	0.236392	1.32472	0						0.079951	FALSE
FBXW11	TSS18047	chr5:171288555-171433877			6.62633	5.51367	7.41455	13.4274	11.1695	7.96125	11.3002	8.82774	12.0288	5.4732	14.4299	0.876726						0.0799634	FALSE
TPSAB1	TSS24589	chr16:1290677-1292555			2.34422	0.406609	0.396142	1.22246	1.36601	6.82022	3.44697	2.3526	3.85043	3.9015	3.77168	0						0.0800071	FALSE
XPO1	TSS1003	chr2:61705068-61765418			13.7079	13.6307	16.1292	37.8704	20.9723	22.9266	22.0113	27.759	22.2307	5.95317	67.373	10.9901						0.0800911	FALSE
GORAB	TSS29242	chr1:170501262-170522974			14.8701	8.30293	6.48811	41.0764	8.65014	10.8207	7.6718	12.5625	20.9448	5.52637	47.0712	49.3505						0.0801161	FALSE
RPL37A	TSS1749	chr2:217363519-217366188			1809.13	2105.64	2180.5	1789.98	3747.56	4681.27	3594.44	3170.52	1901.01	1895.36	4012.08	1076.67						0.0801367	FALSE
CCDC141	TSS4929	chr2:179694483-179914786			4.98917	4.5878	8.31947	36.1655	6.27957	5.49205	5.03298	10.9783	14.4549	3.87813	30.2558	12.8078						0.0801408	FALSE
HEXB	TSS11617	chr5:73980968-74017113			92.9202	91.3716	79.778	173.475	144.336	88.5802	234.789	135.911	128.27	95.8574	178.86	5.88792						0.0801664	FALSE
LPCAT4	TSS25285	chr15:34651088-34659395			1.68269	5.69208	10.7164	26.5017	7.26206	14.128	5.41948	8.85584	18.0492	3.23637	25.1603	16.2042						0.0802003	FALSE
USP49	TSS24389	chr6:41765382-41863099			0.216559	0.555575	1.35285	3.08413	1.20791	0.558094	0.746703	1.81331	4.0379	0.492994	1.47247	2.50586						0.0802377	FALSE
PARPBP	TSS27036	chr12:102513955-102591298			0	0.0819809	0	0.61269	1.48759	0.411816	0	0.0283825	0.325805	0.152765	0.106747	0						0.0802746	FALSE
TFAP2E	TSS12833	chr1:36038970-36060927			0	0.0591156	0.369492	0	0.103774	0.386727	0.198759	1.14812	3.28338	0.440538	0.539778	1.73061						0.080345	FALSE
KRT5	TSS19762	chr12:52908358-52914243			0.0825909	0	0	21.5844	15.3304	2.89456	1.76737	1.83176	3.46117	2.88182	52.4543	0.283343						0.0803841	FALSE
SPTLC3	TSS26536	chr20:12989626-13147411			1.2853	1.26672	1.91922	4.5606	1.5402	0.91292	1.43718	1.91007	3.61723	1.37202	7.50061	3.66441						0.0803906	FALSE
LOC729020	TSS1185	chr10:105005643-105007773			0	0	0.0691297	0.546362	0	0	0.477238	0.548611	0.193033	0	0	0						0.0803915	FALSE
CLDN16	TSS20806	chr3:190105660-190129932			0	0	0	0	0	0.0772556	0	0	0.428053	0.143332	0.350448	0						0.0804205	FALSE
GPRASP2	TSS11477	chrX:101967103-101972661			1.51397	2.45442	2.21594	4.82185	5.98364	2.09277	2.39169	3.00108	3.85092	2.84048	6.99963	0						0.0804325	FALSE
ORC1	TSS17135	chr1:52838500-52870143			0	0.03987	0.636144	2.02299	0.585193	3.92082	0.447969	0.498294	0.44487	0.248264	4.73786	0						0.0804413	FALSE
TBC1D4	TSS2165	chr13:75858808-76056250			10.8984	13.1712	21.5728	47.1949	11.8005	10.3625	15.1073	18.7615	44.3591	8.79428	65.1099	73.6247						0.0804479	FALSE
ZNF148	TSS6720	chr3:124944512-125094198			2.90601	2.84213	6.01713	14.9036	4.61277	4.41173	5.58748	4.77891	4.77415	3.05675	12.6107	13.8531						0.0804809	FALSE
RGS7BP	TSS23106,TSS23780	chr5:63801773-63908121			0	0	0	1.64914	0.04065	0.453245	0.139224	0.457633	0.571324	0.0862844	3.55003	0						0.0805479	FALSE
NLGN4Y	TSS13587,TSS14265,TSS22910,TSS24857,TSS4351	chrY:16634487-16955848			0	0.0243197	0.145101	95.7247	9.05012	8.61401	0	21.3097	6.8106	0	55.5158	0						0.0806138	FALSE
TVP23C-CDRT4	TSS11156	chr17:15339331-15466945			3.19113	8.04217	5.21933	41.446	10.1378	8.58645	3.98704	9.94292	15.2306	3.79726	25.1296	6.91484						0.0806183	FALSE
TVP23C	TSS11156	chr17:15405577-15466945			3.19113	8.04217	5.21933	41.446	10.1378	8.58645	3.98704	9.94292	15.2306	3.79726	25.1296	6.91484						0.0806183	FALSE
REXO1L1	TSS2215	chr8:86568694-86575726			0	0	3.67494e-09	0.20776	0.0203851	0.312248	0.0146193	0	0.138659	0	0	0						0.0806624	FALSE
ACTR6	TSS19549,TSS8555	chr12:100593864-100618202			3.1118	2.13586	1.967	9.30089	3.50931	8.0212	4.68142	4.46504	3.87999	1.46335	16.7401	0						0.0806684	FALSE
TAS2R30	TSS17016	chr12:11285883-11286843			6.33948	10.8271	0	27.65	13.0012	12.5988	7.08991	19.4679	16.5594	5.31731	41.1682	1.00903						0.0806863	FALSE
C7orf13	TSS5516	chr7:156431059-156433348			0.383698	0.168829	0	0	0.461044	1.27403	0.409941	0.585366	1.07196	0.419393	2.67863	0						0.0808131	FALSE
CEP170P1	TSS29169	chr4:119437494-119475359			0.179733	0.0660475	0.337839	0.59643	0	1.47295	0.407651	0.230686	0.624495	0	1.345	0.44378						0.0808631	FALSE
PTRHD1	TSS29016	chr2:25013135-25016251			3.97812	8.22451	0	14.3117	14.7203	12.1043	14.5469	9.38008	6.83667	6.18564	18.611	0						0.0808916	FALSE
NAT14	TSS19052	chr19:55996556-55998935			0	0	0.859914	1.51467	0.353898	2.70154	0.226282	1.5456	1.75389	0.250462	2.11403	0						0.0809155	FALSE
ATP13A2	TSS26835	chr1:17312452-17338423			16.9255	13.7845	23.4322	26.5852	33.4011	16.0947	42.9166	33.0613	35.0199	23.7765	26.3663	7.0303						0.0809939	FALSE
LOC554206	TSS7640	chr16:25043061-25044098			0	0.27419	0.0779186	5.36674	0.961279	1.18185	0	0.479068	0.215942	0.850601	2.16247	0						0.0810136	FALSE
RRN3P1	TSS1821	chr16:21807950-21830495			7.0876	4.42394	16.0943	55.91	8.29326	24.7732	9.10279	17.4926	32.7706	2.78668	34.1241	13.4037						0.0810505	FALSE
MYADML2	TSS25965	chr17:79897520-79905109			0	0	0	0.156376	0.0305865	0	0	0.108686	0.248983	0	0	0						0.0811211	FALSE
NUP210L	TSS1178	chr1:153965167-154127592			0	0	0	0.81387	0.026604	0.125313	0.163601	0.0471086	0.25325	0.0813786	0.0147631	0						0.0811538	FALSE
FLYWCH2	TSS20984	chr16:2933195-2949383			5.92641	3.11329	7.34366	16.3831	5.09186	7.67101	7.25251	6.4303	18.3569	6.17986	9.53207	8.00473						0.081156	FALSE
STYK1	TSS2385	chr12:10771537-10826891			0	0	0	0.126274	0.0494439	0.381945	0	0	0.93987	0	1.10005	0						0.0812308	FALSE
CACNA2D2	TSS5596	chr3:50400230-50540892			1.03993	1.08617	3.71637	30.8434	0.54125	1.15897	4.40988	3.49781	4.012	0.642597	21.9375	18.9975						0.0812977	FALSE
UROS	TSS23155	chr10:127477146-127511837			33.9562	27.8491	9.02726	71.5517	47.8511	40.5888	38.4511	37.9485	54.3483	25.8358	51.947	33.4043						0.081352	FALSE
CPNE7	TSS5460	chr16:89642175-89663654			0.143812	0	0	8.20354	0	2.65148	0.14771	0.511698	2.17678	0.392946	11.8909	0						0.0813834	FALSE
KIAA0196	TSS21642	chr8:126036502-126104061			10.3984	11.2056	19.4223	38.1112	19.0864	20.6784	23.3633	17.6301	27.7229	11.6576	38.0728	8.09255						0.0814074	FALSE
CD38	TSS22001	chr4:15779930-15850706			0	0	0	5.95093	0.105441	9.37374	0	0.689897	0	0.33578	3.95134	0						0.0814281	FALSE
FH	TSS10068	chr1:241660856-241683085			19.2418	27.6009	18.3576	35.9812	25.7206	26.1463	35.5451	31.6008	23.9363	17.4435	38.4268	35.0814						0.0814327	FALSE
LOC148709	TSS11889	chr1:202830881-202844369			0	0	0	0	0.259547	0.100467	0	0	0.0301874	0	0.00451824	0.187325						0.0814362	FALSE
GOLM1	TSS19454,TSS4157	chr9:88641057-88715116			12.3931	10.7328	19.1407	30.2977	10.132	28.7533	16.5643	19.4305	58.2202	13.9809	161.857	83.7369						0.0814497	FALSE
MOXD1	TSS17657	chr6:132617193-132722664			0.567363	0.457485	0.708914	1.36768	0.778999	12.4731	1.04842	2.70711	2.64439	1.18831	11.8062	0						0.0814645	FALSE
LOC100652770	TSS18009	chr18:29122108-29136874			1.2528	1.31283	2.31254	1.37617	5.79919	1.18992	4.157	2.64245	6.35018	3.17936	11.6951	0						0.0814694	FALSE
RPS28	TSS28814	chr19:8386383-8387280			459.447	403.841	433.669	297.771	909.867	1427.72	1119.66	604.594	413.86	504.222	937.326	166.571						0.0814908	FALSE
LRFN4	TSS29478	chr11:66624875-66627946			0.0689886	0.252921	0.0574836	1.05929	0.177622	0.686713	0.368436	0.350577	0.482026	0.25133	2.67005	0						0.0815074	FALSE
CDH8	TSS5757	chr16:61685914-62070739			0	0	0	0	0.380105	0.450824	0	0	0.397532	0	0	0						0.0815261	FALSE
LOC553103	TSS4916	chr5:131646968-131705608			0.497922	0.803715	0	7.22542	0.470172	0.22091	0.614301	0.659728	0.578962	0.635135	10.9753	7.56081						0.0815726	FALSE
GPR19	TSS17743	chr12:12813994-12849121			0	0	0	0.454094	0	0.190909	0	0.0526274	0.360054	0	0	0						0.0815986	FALSE
CLOCK	TSS19883,TSS26492	chr4:56294067-56413076			3.22999	2.86428	4.73688	10.5485	3.83297	4.60515	4.0644	4.07079	5.30558	2.33573	7.3601	9.35584						0.0816382	FALSE
GHRL	TSS16089,TSS24632	chr3:10327433-10334631			1.64266	0.653244	5.89764	8.04271	4.04248	2.38609	12.9821	3.75215	13.0935	8.92155	15.0728	0						0.0817318	FALSE
ZDHHC23	TSS9342	chr3:113666747-113681827			0.722672	1.02612	2.76459	6.62585	1.66651	2.29282	1.63152	2.107	2.58029	0.904734	9.71163	11.9497						0.0818449	FALSE
TXLNG2P	TSS23723	chrY:21729243-21769056			0	0	0	257.089	36.9748	18.9828	0.0149318	64.4636	0	0	177.645	0.180559						0.0818461	FALSE
SRPRB	TSS26191	chr3:133502876-133540336			19.3548	18.9374	15.5883	23.0945	40.0524	21.8195	50.1343	31.6003	20.4781	20.6379	12.3997	15.7908						0.0818485	FALSE
B3GALT5	TSS22321	chr21:41029253-41034815			0.463132	0.242538	0.220498	1.88626	0.283904	0.219468	0.244599	0.504198	0.539396	0.542314	4.14037	3.17048						0.0818869	FALSE
MCM5	TSS6008	chr22:35796115-35820495			1.98557	3.46391	9.04224	18.7723	3.87817	17.6431	4.44405	5.98411	11.96	3.30498	24.2077	13.0094						0.0819213	FALSE
ORMDL1	TSS19423	chr2:190634992-190649097			3.84555	3.52785	4.20275	26.3654	6.60151	6.47209	6.17253	9.05577	5.66776	2.49113	10.4691	3.81009						0.0819916	FALSE
TRADD	TSS15080	chr16:67188088-67193812			0.86552	1.81531	7.7369	17.1586	5.89191	18.052	3.61323	6.82023	6.17479	3.26803	16.9832	8.76827						0.0820738	FALSE
GOT2	TSS18494	chr16:58741034-58768246			6.21475	6.65221	1.25001	12.3809	6.19202	6.71703	12.2383	7.98786	12.809	4.87963	20.996	4.01248						0.0821136	FALSE
[truncated: 22,990 more rows]

## Sheet: p<0.05
					Pancreati c non-tumor tissue
					Black			White
gene_id	tss_id	locus			AA-10	AA-11	AA-17	Cau-18	Cau-19	Cau-20	Cau-21	Cau-22	Cau-8	Cau-9	Cau-15	Cau-16		p-value	Signifcant
ZP3	TSS5205,TSS7117	chr7:76026840-76071388			2.15133	2.35766	1.74769	8.42998	7.93999	8.16719	7.12435	9.7412	14.1599	4.78683	12.683	7.20897		8.78003e-05	TRUE
MRPL40	TSS5950	chr22:19420035-19423596			10.6649	12.1718	13.392	29.6916	22.6885	21.4297	26.7983	20.6998	15.9896	18.9886	18.0402	24.0682		0.000124376	TRUE
SDHB	TSS26526	chr1:17345224-17380665			55.4518	47.4517	45.6861	96.4951	82.1335	77.2689	97.4478	70.6558	55.6084	76.1518	92.0596	87.4919		0.000189278	TRUE
APRT	TSS6165	chr16:88875876-88878342			35.653	29.2228	21.9127	51.3004	87.3178	107.115	74.149	72.8091	90.9501	40.4577	82.799	60.6508		0.000219108	TRUE
HAUS1	TSS20758	chr18:43684297-43708299			3.2199	2.24145	2.71757	9.34691	9.79564	14.3876	6.70671	6.48181	11.1632	4.32723	9.79423	13.9528		0.000236389	TRUE
ICMT	TSS24621	chr1:6281252-6296044			0.561311	0.77113	0.306684	1.91882	2.0167	2.90088	2.64874	1.99047	1.18672	0.766506	2.53989	2.49525		0.000245677	TRUE
TK1	TSS27958	chr17:76170159-76183285			0.227795	0.41796	0	1.25349	1.12451	1.93966	0.749802	1.62733	2.64683	0.726553	1.91276	2.25478		0.000308368	TRUE
TACO1	TSS9060	chr17:61678230-61685725			4.87014	6.23358	5.46984	16.2305	10.3465	16.7065	15.3168	13.5863	13.3418	13.2023	28.7301	12.9738		0.000380683	TRUE
MFSD9	TSS24370	chr2:103333665-103353337			1.60405	1.17601	1.01566	4.22062	4.29491	3.40471	5.32353	2.47689	3.51255	1.4024	4.93361	2.96874		0.000383842	TRUE
ERP29	TSS14597	chr12:112451151-112461024			26.7867	30.3854	22.037	40.6198	79.4457	61.2886	80.4858	47.4587	47.9236	39.4476	61.8211	47.8728		0.00038713	TRUE
FAM189B	TSS28423	chr1:155216995-155225274			0.754702	0.480381	0.291858	2.87272	1.68613	1.85904	2.20074	1.39515	1.82184	0.651002	1.62068	2.46144		0.000408695	TRUE
METTL5	TSS29139	chr2:170668267-170681353			9.04269	12.218	7.91146	26.1147	26.3793	21.7619	31.0791	21.438	18.7263	17.2687	29.223	10.72		0.000485969	TRUE
COCH	TSS23057	chr14:31343740-31359822			19.901	18.7442	19.4412	2.24132	18.3416	9.18284	17.7139	6.40396	1.03136	4.67482	4.41216	0		0.000588309	TRUE
MZT2B	TSS15858	chr2:130939500-130948300			21.307	31.3198	45.3303	73.384	149.326	113.629	121.515	101.94	84.3397	55.3034	120.184	53.7133		0.000638297	TRUE
PDRG1	TSS13572	chr20:30532757-30539883			1.61727	0.494782	0.50612	6.23956	3.99248	3.39948	2.66359	5.02999	4.53667	1.84274	8.87663	6.44323		0.000708283	TRUE
RRM1	TSS20273	chr11:4115923-4160106			4.5806	5.53004	5.29661	15.3491	11.8614	13.5899	11.2183	10.4192	9.42021	6.77186	15.5049	5.79035		0.000712704	TRUE
LRRC20	TSS25580,TSS29542	chr10:72058728-72142382			0.118836	0.304915	0	1.68844	0.496985	0.94277	0.580305	0.691238	1.20633	0.545735	1.70226	1.27654		0.000744312	TRUE
ITM2C	TSS18495	chr2:231729620-231743963			6.97378	7.39982	6.15015	19.3891	10.6669	14.1306	19.7583	11.0391	22.0085	7.48703	14.7555	19.3345		0.000802521	TRUE
WDHD1	TSS24162	chr14:55405655-55493819			0.395574	0.082789	0.0470364	2.6755	0.846973	1.14386	0.616036	0.872849	2.17725	0.835388	1.70818	2.01022		0.000857607	TRUE
ADRA1D	TSS9452	chr20:4201277-4229659			0.325935	0.382342	0.271555	0	0	0.240237	0	0	0.075925	0	0.0311361	0		0.000878363	TRUE
MTCH2	TSS13370	chr11:47638857-47664206			7.01628	9.60897	7.80358	28.7416	15.2239	20.4684	20.0931	18.0244	18.8873	7.59565	34.1799	24.2807		0.000981929	TRUE
TMEM219	TSS24206	chr16:29973350-29984373			27.7378	28.1604	35.2408	59.2819	66.8343	61.9166	71.6805	52.0407	49.311	47.9145	121.04	68.2468		0.00108746	TRUE
ECHS1	TSS28664	chr10:135175986-135186908			24.7538	23.826	20.6019	57.9873	32.5447	36.9022	45.729	39.1297	50.6355	19.7606	57.1774	47.7167		0.00110927	TRUE
FAM106CP	TSS2260	chr17:16692056-16693815			0.102203	0	0	5.09442	5.28605	1.8142	3.8251	2.48321	3.53693	0.931224	4.7516	0		0.00128182	TRUE
EPHB2	TSS26918	chr1:23037330-23241823			2.35896	2.36456	2.41213	5.31429	4.31441	4.4379	2.83325	4.30678	6.75849	2.93627	6.57815	4.07415		0.00129349	TRUE
GNAS	TSS10788,TSS1297,TSS18840,TSS29521	chr20:57414794-57486250			731.015	690.676	842.416	2884.03	1873.86	1410.17	2194.52	1174.3	1342.05	1182.24	2078.12	1117.93		0.00147159	TRUE
TFR2	TSS14335,TSS21650	chr7:100218038-100239173			0.0707796	0.155703	0	0.310562	0.516361	0.704694	0.436206	0.215852	0.247257	0.452393	0.236786	0.701648		0.00150896	TRUE
ATP6V1E1	TSS17228	chr22:18074902-18111588			12.4268	15.1352	20.5757	35.8853	23.5295	37.1505	38.4058	34.6459	35.8113	18.431	51.746	30.2112		0.00164257	TRUE
TCTA	TSS8168	chr3:49449638-49453909			0.5756	0.603088	0.0342683	4.15267	3.1407	2.45854	0.709711	1.50612	2.58372	1.19846	4.09119	5.56775		0.00168244	TRUE
CDT1	TSS24451	chr16:88870185-88875666			0	0.142864	0.189407	0.569725	0.752524	0.837802	0.1334	0.32995	0.756539	0.532391	0.651503	0.321995		0.00169606	TRUE
PSMA3	TSS13419	chr14:58711522-58738727			19.5207	17.3656	16.8032	77.1864	34.217	50.0291	49.7357	42.8551	33.7773	16.7389	72.9577	44.5361		0.00173056	TRUE
XYLT2	TSS9950	chr17:48423392-48438512			4.31451	4.21611	4.17211	17.7425	8.30937	12.1532	5.64808	9.04479	11.7914	5.19433	14.2424	16.962		0.00174552	TRUE
CDIPT	TSS21884	chr16:29869677-29874578			6.95972	7.41404	3.65648	17.183	14.8537	15.0805	17.5232	10.2474	11.4205	9.03351	25.8471	13.22		0.00185937	TRUE
UQCRQ	TSS19905	chr5:132202318-132204536			12.502	16.5836	16.4557	26.2573	54.8975	37.2426	56.3015	37.4603	25.0541	27.4897	36.4354	16.4616		0.00185959	TRUE
ATXN1L	TSS3842	chr16:71879893-71891236			1.22578	1.14554	0.615641	3.27937	2.7831	3.03293	3.68385	2.81214	3.82368	1.98137	3.20701	0.139898		0.00187404	TRUE
GALM	TSS22791	chr2:38893051-38961909			3.58662	1.65012	2.51979	11.1079	7.58758	3.63021	9.62107	3.82438	4.83149	7.10976	13.5436	10.2246		0.00187916	TRUE
TMEM205	TSS4674	chr19:11453451-11456981			22.8818	19.2305	13.5473	81.2148	38.7861	30.5187	64.5811	40.732	47.7199	26.6943	80.347	37.1732		0.00188917	TRUE
BLOC1S2	TSS13203,TSS18919	chr10:102033034-102046469			0.260748	0.908061	0.405696	4.65483	1.59438	4.00308	1.66012	1.52326	3.18884	0.712369	3.33156	2.15433		0.00189964	TRUE
FADD	TSS25838	chr11:70049268-70053508			0.482612	0.495697	0.925497	1.69736	1.69854	4.45951	2.06389	1.91779	3.03072	0.967345	3.1442	1.43395		0.00191194	TRUE
NDUFB10	TSS4260	chr16:2009516-2011976			35.9859	33.0358	30.2799	58.5801	76.4371	74.3795	96.2479	53.5433	56.1666	48.1964	89.382	29.4904		0.00191634	TRUE
SMPD1	TSS5535	chr11:6411643-6416228			5.37023	3.52322	2.80041	19.3768	7.06805	12.949	12.2822	8.94234	12.712	3.79706	8.003	13.5594		0.00194815	TRUE
CSMD3	TSS19437,TSS776	chr8:113235158-114449242			9.9671	12.6088	9.89022	9.84925	7.39305	2.56765	2.35314	2.69706	3.78321	4.55778	1.02172	6.32063		0.00196709	TRUE
TRAPPC4	TSS26944	chr11:118889240-118894385			6.28308	4.73095	3.67231	33.9954	14.7041	13.4293	16.1812	20.3598	15.663	8.59327	32.4644	10.0916		0.00198743	TRUE
DBI	TSS17387,TSS21633,TSS2319,TSS5461	chr2:120124503-120130122			37.1917	37.0204	54.107	111.99	84.8952	99.4751	75.8515	71.6601	82.0017	41.9751	97.858	153.386		0.00212221	TRUE
POLR2G	TSS19207	chr11:62529010-62534187			10.3952	8.36173	5.96658	24.7201	19.4251	36.5049	20.9803	23.0941	28.7518	11.4744	38.9768	7.54511		0.00218695	TRUE
LIAS	TSS10150	chr4:39460664-39479271			0.938032	2.06853	1.12353	6.87716	4.83155	4.75762	3.90108	3.32987	4.69561	2.0893	6.24617	1.29634		0.00224741	TRUE
FZD5	TSS23718	chr2:208627309-208634143			3.67172	3.47421	4.10685	2.11828	2.62506	1.07667	3.47249	2.07781	2.58881	2.73878	2.29335	3.07987		0.00228892	TRUE
ATP5G3	TSS1976,TSS24697	chr2:176040985-176046490			6.29877	4.50425	4.37006	7.29238	7.6912	11.5746	12.0226	8.99082	10.0909	7.17171	13.0947	6.82381		0.00229608	TRUE
RFESD	TSS13477,TSS4247	chr5:94982480-94992849			0.0642631	0.160934	0	1.9374	0.377019	0.651688	1.19715	1.34736	1.91857	1.0029	0.791837	0		0.002308	TRUE
SMC2	TSS6141,TSS7291	chr9:106856540-106903700			0.364774	1.11038	0.35044	5.09439	4.89501	3.67024	3.10926	1.12272	2.55495	1.26231	5.38486	8.45263		0.00233105	TRUE
DIAPH3	TSS25399,TSS6794	chr13:60239720-60738119			0.147501	0.227179	0	2.9422	4.31152	1.91659	0.558466	1.33855	3.9153	0.78684	5.65552	2.22128		0.00237306	TRUE
B3GNT7	TSS3926	chr2:232260334-232265875			0.707045	0.345453	0.471061	0.619322	1.57741	0.971166	3.09593	0.90839	1.70344	1.80257	2.06316	2.80571		0.00240494	TRUE
KIF11	TSS25127	chr10:94352824-94415152			0	0.0973132	0.0138221	1.67063	0.683744	1.42751	0.522265	0.336367	0.735981	0.665028	1.10692	0		0.00244898	TRUE
ISCA2	TSS12655	chr14:74960422-74962271			0.881201	0.777113	1.76817	8.57532	5.75244	6.10356	4.38573	3.12763	4.75225	2.57173	5.95417	14.2168		0.00247795	TRUE
RAMP2	TSS4282	chr17:40913211-40915060			2.61498	1.34767	0.65665	5.8219	4.15811	12.2708	6.16408	8.52271	9.04974	5.25246	0.254459	8.58539		0.00248897	TRUE
MDH2	TSS1893	chr7:75677392-75695930			44.4072	46.2434	46.2432	75.2823	83.6232	94.1913	120.233	83.8688	79.5247	55.1918	109.231	37.1825		0.00255745	TRUE
RER1	TSS4135	chr1:2323213-2336885			6.93537	11.1842	6.07733	22.4916	19.7588	18.8968	27.3617	14.7275	18.7494	10.5089	29.6279	11.2805		0.00255799	TRUE
C6orf1	TSS21729	chr6:34214156-34216904			0.891697	0.163977	0	3.95866	2.56686	4.33331	3.9659	2.0692	3.0918	1.01715	5.88384	0		0.0025653	TRUE
ZDHHC4	TSS20046	chr7:6617064-6628610			8.803	7.89415	3.78703	23.0932	19.8871	16.6953	33.8641	13.7823	18.9559	15.0178	34.6498	7.13382		0.00257934	TRUE
PGM1	TSS16541,TSS19963,TSS24043	chr1:64058946-64125916			30.1654	36.7346	45.8108	76.5136	71.5371	64.6488	74.0452	46.4451	56.9342	53.241	91.9698	120.905		0.00258589	TRUE
CDH3	TSS22691	chr16:68678150-68732957			0.436457	0.49427	0	2.08412	3.96619	4.55148	0.765335	2.13153	6.43182	0.216743	5.27505	4.39661		0.00260648	TRUE
ETFB	TSS13954,TSS17237	chr19:51848408-51869672			41.3883	68.8559	64.5138	115.653	112.354	164.257	125.026	125.654	177.211	100.323	252.271	65.8268		0.00260772	TRUE
MDGA2	TSS10733,TSS16546	chr14:47308827-48144157			0.139571	0.154973	0.204563	0	0.0645829	0.0111458	0.0263919	0	0	0.140444	0	0		0.00273973	TRUE
ZNF709	TSS26455	chr19:12571997-12595632			5.78927	5.73956	7.37325	1.43238	0.14783	0.962422	0.762699	0.733147	8.16404	4.92528	2.12542	0.285006		0.00278847	TRUE
FXYD3	TSS4446	chr19:35606731-35615228			1.34199	0.593739	1.00363	4.75394	5.69797	4.30526	5.30288	1.57401	7.33628	6.94585	3.30444	0		0.00279552	TRUE
TDP2	TSS587	chr6:24650204-24667115			8.79522	10.595	10.3813	33.5684	13.192	25.3473	25.3888	19.7555	24.1218	14.6761	30.4131	8.25351		0.0028079	TRUE
KLHL11	TSS15392	chr17:40009798-40021629			1.3577	2.5997	2.01146	8.11108	6.11761	3.45022	7.56237	6.0597	5.97095	1.64886	4.18319	3.11488		0.00289443	TRUE
KIAA1199	TSS7850	chr15:81071711-81243999			0.495522	0.224701	0.736505	2.11474	0.931206	2.30423	0.425856	1.04417	2.6438	1.24575	1.84125	1.95229		0.0029112	TRUE
ATP5D	TSS18380	chr19:1241748-1244824			18.502	23.6246	18.119	40.5639	42.7826	36.3423	51.1835	23.8241	41.3127	21.3601	75.6508	42.7493		0.00336673	TRUE
HINT1	TSS13269	chr5:130494975-130501041			42.7537	49.2639	29.5015	110.47	106.06	85.4064	90.1213	100.291	84.7032	45.4011	111.771	26.4438		0.00342898	TRUE
HAUS8	TSS19671	chr19:17160570-17186343			0.126277	0.278105	0	9.44803	1.35658	2.62389	3.79381	2.19558	3.80814	0.574791	4.24123	4.58536		0.00350744	TRUE
SGTB	TSS5185	chr5:64961754-65017941			0.185112	0.113015	0	1.55196	0.238228	1.34872	0.83541	0.765532	2.0517	0.533621	1.2339	3.16444		0.00352527	TRUE
MUL1	TSS3497	chr1:20825940-20834674			1.06638	1.14682	0.0592387	4.8349	3.26421	3.77485	5.75386	2.78226	3.55945	1.61874	5.77579	0		0.00359743	TRUE
UBL4A	TSS12966	chrX:153712055-153714932			0.913999	1.06126	0.53954	2.34029	4.18375	2.38841	2.34734	2.44005	3.10328	1.38753	4.04237	0.251626		0.00364124	TRUE
RPUSD3	TSS11198	chr3:9879532-9885702			3.21811	1.46332	2.33977	10.6029	7.10658	8.6614	5.80859	6.30785	8.93473	3.53947	5.34564	1.31769		0.00368725	TRUE
ZNF100	TSS10786	chr19:21906842-21950430			19.9413	19.3505	15.2145	19.9553	1.08099	3.01793	6.54635	5.41923	15.5999	4.50181	6.40263	11.4999		0.00368991	TRUE
WDR83OS	TSS12211	chr19:12778880-12780465			13.0733	18.7233	21.4804	36.3031	42.1284	43.4404	50.3467	43.4842	39.1026	21.9457	72.8403	14.9599		0.00369745	TRUE
POLDIP2	TSS14388	chr17:26673658-26684603			19.2709	16.561	17.1184	33.5793	39.6474	26.2178	43.7438	24.8593	27.5754	23.8845	34.0101	14.0245		0.00370877	TRUE
DLG3	TSS1076,TSS19407,TSS9638	chrX:69664704-69725339			10.9785	12.3457	8.72186	22.7728	18.4188	8.07274	19.5457	10.8901	21.3258	25.1336	26.5318	21.6792		0.00376344	TRUE
OXLD1	TSS5019	chr17:79632065-79633618			0	0.788267	1.49386	7.18627	3.06389	7.69078	1.77343	3.34623	4.0893	1.95357	1.74767	6.40891		0.00379352	TRUE
POU5F1P3	TSS29906	chr12:8286364-8287448			0	0	0	0.391501	0.210779	1.18654	1.53271	1.27191	1.23019	1.0493	0.150635	0		0.00390116	TRUE
ARL2	TSS20582	chr11:64781584-64789657			8.77804	8.0677	10.7396	10.6087	16.7106	27.3519	23.1426	13.9079	18.1186	12.9216	36.4761	32.365		0.00390353	TRUE
ARL2-SNX15	TSS20582	chr11:64781584-64808044			8.77804	8.0677	10.7396	10.6087	16.7106	27.3519	23.1426	13.9079	18.1186	12.9216	36.4761	32.365		0.00390353	TRUE
TMEM64	TSS6002	chr8:91634222-91658133			1.22681	1.62519	1.16251	4.14107	2.40593	2.5377	4.57053	3.14131	2.15823	1.18068	3.43925	1.79957		0.00395163	TRUE
NEFM	TSS14249,TSS3556	chr8:24771273-24776606			0.832789	0.824677	0	10.4182	1.89223	2.50977	4.50537	3.59976	2.9966	1.32642	8.14061	5.72839		0.00399382	TRUE
LAMP1	TSS11718	chr13:113951468-113977741			24.0928	22.1948	17.1865	49.835	50.8086	27.658	84.8195	28.3921	38.4481	25.1938	58.6726	54.3233		0.0040127	TRUE
PRDX3	TSS26949	chr10:120927214-120938345			17.4751	20.8728	20.1497	53.0463	24.7594	23.4552	39.8043	42.2089	32.514	25.7088	41.4323	20.9496		0.00435758	TRUE
RNF26	TSS13838	chr11:119205209-119208024			0.861368	0.631474	0.512567	1.48369	3.8808	2.72003	4.04307	0.968567	3.01032	1.96108	1.41012	6.30415		0.00437505	TRUE
TRAPPC5	TSS10984	chr19:7745706-7747748			9.15157	7.44328	10.3146	14.1079	14.111	19.2909	17.1284	12.4704	13.07	7.49638	17.4355	13.9594		0.00441317	TRUE
PRSS54	TSS29900	chr16:58313900-58328951			0	0	0	1.30649	0.510111	0.512616	0.610936	0.656092	0.575815	0.0902375	0.237279	0		0.00451115	TRUE
METRN	TSS1082	chr16:765172-767480			0.175482	0.515837	0.219878	2.71662	1.95946	1.3722	1.66416	1.53096	1.62627	0.16004	1.69376	0		0.00458192	TRUE
CENPM	TSS26398,TSS7434	chr22:42334740-42343148			0	0	0	1.07313	0.829783	1.19097	0	0.547129	0.491409	0.440651	0	0.349383		0.00460923	TRUE
PDZD11	TSS6107	chrX:69506210-69509798			4.51674	4.64455	4.90198	14.6224	6.46473	12.4726	10.7923	6.62949	11.0014	3.98071	15.9477	7.44219		0.00461495	TRUE
CHADL	TSS26212	chr22:41625513-41636935			0.20653	0.403818	0.315491	1.66106	0.797613	0.558356	0.282813	1.0495	1.2827	0.564302	1.90783	0.909952		0.00462881	TRUE
ZNF524	TSS3938	chr19:56111729-56114504			0.861664	1.01309	0.863662	3.42928	5.25467	2.18113	3.90767	2.82926	2.59567	1.72877	3.57516	0		0.00463375	TRUE
HOXD8	TSS24437,TSS9584	chr2:176994421-176997423			0	0	0	0	0.773637	0.961021	0.557276	1.61255	0.931828	1.33477	0.322101	0		0.00473981	TRUE
GPN3	TSS11586,TSS22776	chr12:110890290-110906526			1.72842	2.6282	0	8.43023	10.547	6.03966	6.30085	5.17039	5.87868	6.1886	4.3875	1.62875		0.00477371	TRUE
IRF2BP1	TSS1925	chr19:46386865-46389376			1.52873	2.34372	2.83711	8.68837	5.21816	7.76256	6.19468	5.01444	6.87796	2.34164	12.8498	2.64055		0.00478389	TRUE
ATMIN	TSS58	chr16:81069457-81080951			3.40076	2.64425	3.88586	7.21226	5.96959	5.06278	8.1305	4.50015	4.65504	2.55891	8.11526	7.80648		0.00479824	TRUE
TTC1	TSS2025	chr5:159436179-159492550			9.83194	11.4534	11.8142	30.0485	11.2561	23.5275	21.6957	17.7549	21.1548	12.7853	33.3282	41.9314		0.00482306	TRUE
TYRO3	TSS25286	chr15:41851219-41871536			2.61415	2.76362	2.31959	6.75463	10.0202	5.3429	4.01039	6.67506	6.2961	2.41911	13.8085	13.2522		0.00487058	TRUE
AKR7A3	TSS8100	chr1:19609056-19615280			169.028	170.277	146.312	51.1957	232.154	61.3223	70.1963	81.4509	110.227	65.5728	37.1311	65.6684		0.0049104	TRUE
PPA2	TSS20039	chr4:106290233-106395227			8.85755	8.32311	6.66651	17.5862	20.262	14.5173	20.1735	19.9424	13.4336	8.56331	29.7339	6.9131		0.00492606	TRUE
TRUB2	TSS10812	chr9:131071395-131084697			7.02945	8.63229	12.5304	24.2191	15.0341	19.3777	16.0991	15.8029	16.6212	10.9501	28.4305	27.3974		0.00494945	TRUE
HMGN4	TSS22359	chr6:26538571-26547164			0.542264	0.928154	0.414387	1.58855	0.892129	2.77101	0.334398	1.3345	3.0489	2.38772	3.50482	3.78011		0.00497323	TRUE
ZBTB33	TSS26689,TSS7813	chrX:119384606-119392251			0.937941	0.639792	0.471203	1.69791	2.08122	3.58877	4.79058	2.21138	3.50908	1.44272	3.06488	0		0.00500152	TRUE
CD82	TSS14567	chr11:44587140-44641315			6.40485	6.90896	6.81039	37.1032	17.5949	69.221	28.6294	20.1953	39.4568	11.3805	42.3301	9.86415		0.00510719	TRUE
ZNF428	TSS20773	chr19:44111375-44124014			1.19131	1.84655	1.04936	5.25182	2.50046	3.68173	5.01372	2.7064	3.53428	0.603269	7.50752	7.20174		0.00516919	TRUE
KLHDC3	TSS9196	chr6:42981840-42989036			10.6354	11.5825	10.8806	36.492	27.0846	31.2277	25.6898	18.3895	34.8705	15.8542	44.8906	4.35389		0.00523787	TRUE
FAM106A	TSS9295	chr17:18427879-18430160			0.0770293	0	0	0.225424	3.88408	1.07994	2.88043	1.73665	3.78687	0.841955	3.64647	0		0.00523803	TRUE
ZNF639	TSS27655	chr3:179041550-179053320			0.973313	1.42695	0.882309	6.0227	2.65311	2.23496	2.91537	3.4585	1.66777	0.834193	3.55248	5.29943		0.00527512	TRUE
MRPL51	TSS25743	chr12:6601315-6602471			18.3742	22.884	23.0994	26.2032	41.8166	41.3663	34.3913	24.3815	27.333	25.4712	48.0226	28.5449		0.00540517	TRUE
EFCAB5	TSS2537,TSS3495	chr17:28256873-28435470			0.045552	0	0	0.398996	0.488638	0.537651	0.0560994	0.392717	0.306526	0.0414751	0.99915	1.12995		0.0054101	TRUE
P2RX4	TSS9481	chr12:121647663-121671909			8.61521	7.18012	12.8793	21.215	23.3738	10.4973	25.8464	12.2497	27.5337	14.8737	19.8497	21.1887		0.00544956	TRUE
ACP1	TSS12218	chr2:264868-278282			14.0447	11.6016	14.1265	40.0032	32.61	45.729	26.1964	39.4871	20.138	10.6206	67.8275	24.8097		0.0055214	TRUE
LBR	TSS19476,TSS29834	chr1:225589203-225616557			6.73267	8.44265	6.58996	19.3287	10.961	16.2365	15.7028	11.5974	21.3657	8.34485	26.7613	7.31876		0.00553667	TRUE
PLAA	TSS14199	chr9:26903367-26947468			1.73728	2.04657	2.09865	9.16605	5.77228	5.05714	6.32703	6.73805	5.64259	2.94604	11.9243	0.676171		0.0055435	TRUE
LOC441454	TSS16213	chr9:99671356-99672737			0.133888	0.909715	0.0104097	3.83698	1.93529	1.5428	0.534457	3.38647	4.35168	2.48539	3.11362	0		0.00559969	TRUE
PSMA2	TSS980	chr7:42956461-42971805			19.9314	26.8708	23.8985	28.4444	44.5587	56.8648	53.8156	43.3506	25.6208	29.134	50.6386	26.4602		0.0056234	TRUE
TCEB2	TSS10319	chr16:2821414-2827297			29.7298	21.9382	24.2234	36.7226	47.7747	71.251	54.6073	46.219	42.636	31.9323	105.855	105.696		0.00563282	TRUE
TMEM208	TSS20007	chr16:67261015-67263182			5.93837	4.37173	5.18632	11.4935	8.76556	14.2434	14.1992	13.0858	11.9156	3.30004	9.54412	4.66275		0.00570533	TRUE
SATL1	TSS4549	chrX:84347291-84363974			0	0	0	0	0.704	0.393582	0.943898	0.584231	0.190908	0.448292	1.09869	0		0.00572595	TRUE
ITM2B	TSS16196	chr13:48807273-48836232			122.368	114.424	100.06	208.733	196.949	190.441	331.491	190.339	195.42	162.082	213.823	70.547		0.00573011	TRUE
RNF139	TSS8759	chr8:125487007-125500859			1.24367	1.8611	2.827	10.7841	5.06918	3.9101	7.14858	4.75874	3.26135	1.36838	6.84756	9.50897		0.00573774	TRUE
NANP	TSS2435	chr20:25593572-25604648			0.0897628	0.230239	0.130814	0.491329	0.404362	0.781435	0.405296	0.614431	1.20352	0.449505	0.8844	0		0.00575325	TRUE
SPDL1	TSS28874	chr5:169010637-169031781			0.65161	0.621056	0.624326	6.71576	2.71215	3.14584	0.829725	1.62195	2.9599	1.899	3.76595	1.50743		0.00576081	TRUE
FANCI	TSS26854	chr15:89787193-89860362			0.851921	1.51232	1.63451	20.0879	5.89289	10.7116	3.69353	6.86892	14.6453	4.48547	14.9635	1.10275		0.00578009	TRUE
MRPL21	TSS23	chr11:68658745-68671303			15.2768	15.503	18.6886	15.8481	29.6575	41.9482	29.3592	26.3022	24.2664	21.0141	41.7918	20.531		0.00578593	TRUE
ATPIF1	TSS25649	chr1:28562601-28564616			24.8356	44.789	34.6527	108.124	85.0811	87.4982	91.0938	86.5717	110.867	43.5951	265.551	199.586		0.00587194	TRUE
TOP2A	TSS15648	chr17:38544772-38574202			0.350358	0.385011	0.352418	2.17083	3.54446	4.92233	0.443183	0.34	2.86157	1.86045	2.40451	1.15928		0.00593656	TRUE
COPS6	TSS27788	chr7:99686582-99689822			13.4394	18.4051	23.2368	48.9804	30.5682	36.4593	43.0895	22.5835	27.1569	20.9655	56.8159	36.6488		0.00599138	TRUE
C17orf53	TSS7523	chr17:42219273-42239844			0	0	0	0.279444	0.628897	0.164369	0.235564	0.0971	0.890713	0.0580339	0.639096	1.05304		0.00600386	TRUE
CYP51A1	TSS11695,TSS638	chr7:91741462-91764059			5.41247	5.2242	5.24698	23.2053	12.6283	10.1189	24.4164	15.0955	13.8034	6.73405	19.6796	2.72506		0.00602117	TRUE
RPUSD2	TSS6351	chr15:40861536-40866661			0.389313	0.499844	0	1.28373	1.21144	2.05067	2.08117	1.53724	0.792272	0.177351	1.58534	0.481959		0.00605093	TRUE
SPTAN1	TSS2315	chr9:131314836-131395944			52.9009	55.714	0	267.798	84.7327	173.266	77.4556	95.3498	206.505	58.9322	383.781	294.756		0.00605631	TRUE
NGFRAP1	TSS5512,TSS8319	chrX:102631267-102633001			38.7292	26.2313	28.058	67.9315	48.4741	59.5261	50.3768	35.3168	48.9405	37.9242	66.5812	63.2832		0.00610525	TRUE
EPT1	TSS14106	chr2:26568953-26618759			0.696644	0.660348	1.0914	1.74631	3.31341	1.61676	2.80672	2.02652	1.69813	0.913838	4.60015	1.39024		0.00617583	TRUE
PIGB	TSS1404	chr15:55611132-55647846			0.561459	1.76475	0.300824	5.45874	4.16495	2.33848	3.98854	2.57049	5.78779	1.31511	4.71886	1.32471		0.00619424	TRUE
DYNLL2	TSS25256	chr17:56160779-56167618			5.88048	8.19232	5.15598	23.7848	10.5097	10.9359	19.5576	8.82327	9.06114	8.53101	26.4458	18.6065		0.00620977	TRUE
KDM4D	TSS21706	chr11:94706844-94732676			0	0	0	0	0.249244	0.192544	0.190837	0.235915	0	0.105797	0.249547	0		0.00621696	TRUE
SLC25A18	TSS1782	chr22:18043182-18073647			0	0	0	0.372429	0	0.594809	0.305923	0.60411	0	0	0.405739	0.560075		0.00623984	TRUE
POLR2C	TSS5606	chr16:57496550-57505921			13.1211	9.18934	11.6039	33.0009	27.9028	29.1799	24.0365	23.0986	20.9203	11.4115	33.4368	5.08603		0.0062497	TRUE
TMEM187	TSS2602	chrX:153237990-153248646			0.759146	1.98961	1.62806	5.01073	5.53957	3.33073	4.46127	2.93148	2.64695	3.75523	1.50828	8.94716		0.00629832	TRUE
CEPT1	TSS18644,TSS22185	chr1:111682248-111727724			4.93409	6.36178	7.95927	24.4589	9.87008	19.3832	13.5073	14.1278	14.4497	6.3067	15.5298	6.44053		0.00632977	TRUE
PARP1	TSS22172	chr1:226548391-226595801			45.7722	40.5826	41.7418	60.1945	51.8042	92.6938	73.2017	52.0786	68.8548	35.2207	80.5929	101.676		0.00634003	TRUE
PIGW	TSS23311	chr17:34891402-34895150			0.311944	0.400344	0.22748	1.36944	2.27575	1.78405	1.73056	0.634603	1.0893	0.426212	2.01387	0		0.00634408	TRUE
RPP30	TSS24373	chr10:92631708-92668312			0.37249	0.556855	0.838111	3.19432	3.29251	6.41493	3.82823	3.14377	1.86049	2.13836	10.8268	2.09209		0.00636888	TRUE
AP5S1	TSS28277	chr20:3801170-3805954			0.575393	0.633202	0.785475	0.653975	1.00933	1.55958	1.01946	0.909535	2.48745	1.71657	1.28286	2.29131		0.00640189	TRUE
DNLZ	TSS16497	chr9:139256351-139258263			1.67591	0.823128	0.818681	4.36019	2.7621	3.46715	4.62467	1.59263	2.25415	2.29635	3.54032	0.915837		0.00643765	TRUE
UBB	TSS1147	chr17:16284366-16286054			1882.64	1971.56	1696.71	2409.09	1813.16	1920.57	2789.13	2788.5	2920.58	3026.88	2695.82	4319.99		0.0064706	TRUE
GRN	TSS19306	chr17:42422490-42430470			34.8843	30.3297	32.6262	100.632	73.1831	117.817	119.276	56.8569	90.2613	41.8341	111.293	5.91323		0.006507	TRUE
SSBP1	TSS29150,TSS329	chr7:141438120-141450288			14.0606	12.9815	15.5995	38.2326	23.1259	29.2158	20.5121	15.1102	26.0649	14.4316	47.5295	30.5314		0.00661612	TRUE
NOSIP	TSS20153	chr19:50058724-50083829			28.5534	24.8356	27.9774	48.9104	59.9467	38.4643	57.9404	44.1124	29.6015	29.0263	80.1685	92.1141		0.00662729	TRUE
C17orf76-AS1	TSS29984	chr17:16342300-16373962			118.692	102.036	107.525	173.194	166.949	190.737	163.699	162.601	170.423	86.5955	270.973	132.797		0.00662882	TRUE
TSSK4	TSS16567	chr14:24674925-24677454			0	0.317888	0	1.59171	0.90534	1.82607	0.475457	1.5101	1.33931	0.13151	0.694349	0		0.00664236	TRUE
HMMR	TSS25229	chr5:162887516-162918953			0.118532	0.0868922	0	0.779454	0.668591	0.982396	0.414083	0.120364	0.345258	0.25336	0.537588	0		0.0066487	TRUE
SLC52A2	TSS22029,TSS28691,TSS3053	chr8:145582216-145584948			2.42846	2.89551	2.5735	9.79018	5.73302	8.97381	8.00461	5.20896	6.47062	3.50344	6.4498	0.500869		0.00666026	TRUE
PXMP4	TSS29157	chr20:32290549-32308136			0.243493	0.279514	0.183236	0.64659	0.352522	0.501919	0.869025	0.820186	0.69134	0.565356	1.06184	0		0.00666141	TRUE
PTP4A2	TSS11641,TSS23094	chr1:32372021-32403988			7.88808	7.3591	6.9473	11.0751	14.0239	16.0812	16.6449	9.31191	10.1555	7.07189	16.008	7.42072		0.0066822	TRUE
ERCC6L	TSS7267	chrX:71424506-71458858			0.121064	0.0887129	0.134409	0.706593	0.415504	0.964459	0.496857	0.306795	0.423538	0.477627	1.24999	0		0.00671628	TRUE
PODXL2	TSS12285	chr3:127348001-127391653			1.83397	1.63742	2.35923	15.0543	8.89702	5.00246	6.78328	4.21829	8.07416	3.26848	2.05946	14.355		0.00674031	TRUE
PIGV	TSS12811,TSS24650	chr1:27114453-27124894			2.25691	2.24219	1.36502	3.19483	3.99894	3.62473	6.28164	2.55364	5.50968	2.98397	10.3353	5.65278		0.0068152	TRUE
ROPN1	TSS6018	chr3:123687878-123710199			0	0	0	0.671113	0	0.387401	0.297933	0.489431	0.602786	0.0790827	0.899584	0		0.00690983	TRUE
GGPS1	TSS26009,TSS4527	chr1:235491752-235507844			0.379284	0.648859	1.13235	3.74236	2.63124	3.44749	1.92145	1.05957	1.47277	0.46056	3.70158	1.88041		0.00705073	TRUE
HIST1H1E	TSS4220	chr6:26156558-26157343			185.437	185.957	111.737	297.985	306.759	286.118	253.243	194.041	257.843	225.501	513.969	442.42		0.00707429	TRUE
MEX3C	TSS10429	chr18:48700919-48724051			0.861289	1.32239	2.10031	3.86015	3.09682	3.37816	3.06355	2.82722	4.6392	1.56831	5.29695	2.98439		0.00719088	TRUE
APOE	TSS9139	chr19:45409038-45412650			8.33647	8.12658	8.70149	60.2029	16.1092	101.577	18.4988	35.4923	53.8978	13.8872	72.5461	25.8784		0.00720772	TRUE
SLC29A3	TSS2782	chr10:73079009-73123147			1.56934	3.02359	2.55665	6.53463	9.59096	8.78584	6.89455	5.29573	10.7834	4.16899	16.6747	0.900748		0.00726131	TRUE
ANAPC11	TSS4647,TSS5805	chr17:79849598-79858363			2.67704	3.63784	1.50065	13.4203	7.79182	11.2184	9.05468	9.2771	7.74206	2.16042	18.2912	1.26149		0.00726841	TRUE
HPS3	TSS14991	chr3:148847370-148891305			3.08279	2.8724	4.15125	12.4928	4.26149	8.35251	5.68515	4.41638	8.74437	3.81144	15.0503	9.44207		0.00735033	TRUE
NUP62	TSS24499,TSS25834,TSS28839,TSS5513	chr19:50410083-50432988			10.5425	7.32416	13.5658	36.6911	15.0869	27.4023	21.3179	20.7402	25.9999	11.5094	37.6899	61.7871		0.00738068	TRUE
SERTAD4	TSS10749	chr1:210406194-210416440			0.0884191	0	0	1.16542	0.303579	0.914376	0.472522	0.360096	1.02866	0.322197	1.86227	0		0.00741365	TRUE
JAM2	TSS3708	chr21:27011593-27089874			4.01672	2.19167	2.49029	10.1911	7.69087	9.29254	3.43651	4.67278	11.0152	5.81822	1.84562	7.98738		0.00743686	TRUE
MTHFD1	TSS10165	chr14:64854758-64926725			25.235	27.5244	31.7737	73.9849	38.2564	44.9155	48.1084	43.2909	57.6704	36.8184	59.9427	19.4641		0.00753623	TRUE
NNT	TSS6643,TSS6997	chr5:43602790-43705668			8.41305	8.95193	6.50433	27.5723	15.6087	13.4265	17.71	15.8815	16.2272	9.31706	18.269	4.87936		0.00758277	TRUE
THEM6	TSS11683	chr8:143808620-143818350			0.232957	0.398628	0.226504	0.681773	1.76615	0.888176	1.72313	0.552883	1.35582	0.848771	0.816927	0		0.00761978	TRUE
VKORC1	TSS7243	chr16:31102174-31106276			40.9934	30.3196	30.8893	58.0305	109.21	91.4998	103.449	59.6138	50.5907	34.6716	54.8079	40.1449		0.00766534	TRUE
FIGNL1	TSS5221	chr7:50511831-50518088			0.24251	0.391183	0	1.2753	1.0831	1.42916	0.737372	0.911048	1.69759	0.132488	1.4818	0		0.00769842	TRUE
COX4I1	TSS8490	chr16:85833172-85840607			71.2369	66.7624	61.3594	103.599	123.715	168.542	145.694	112.568	119.799	64.1267	216.644	60.7263		0.00775869	TRUE
DDX28	TSS29696	chr16:68055176-68057770			0.268466	0.295257	0	0.883194	0.777599	1.55858	1.32338	1.29582	1.3288	0.183379	0.513016	0		0.00777392	TRUE
TMEM209	TSS19701	chr7:129804554-129845338			4.9216	3.67775	4.68149	13.1031	7.18344	5.80561	10.4982	6.58318	7.08699	4.34944	10.7919	16.8328		0.00778546	TRUE
PRDX5	TSS19594	chr11:64085559-64089295			55.4444	55.9025	57.8518	129.103	128.584	155.578	150.77	100.251	105.909	67.9549	308.348	96.7606		0.0077861	TRUE
SDHAF1	TSS23112	chr19:36486089-36487220			0.168421	0.123752	0	2.23362	1.22957	1.81749	0.347132	1.12289	0.975861	0	1.29962	0		0.00781287	TRUE
TCTN1	TSS16506,TSS4586	chr12:111051831-111086935			9.27899	11.2622	9.46082	39.7146	26.8625	19.583	26.8686	24.3878	32.2018	15.2471	62.1516	8.21122		0.00781651	TRUE
DDX60	TSS19363	chr4:169137441-169239958			1.9055	2.52887	4.12637	15.5187	3.37625	6.38946	5.38122	6.48688	7.70171	3.92162	13.6485	9.18391		0.00790019	TRUE
EIF2AK1	TSS8068	chr7:6061877-6098860			12.4092	11.0391	14.7511	25.4021	26.0438	18.98	28.5726	20.0501	22.9181	15.8178	36.1529	7.72163		0.00796233	TRUE
OCIAD2	TSS25911	chr4:48887404-48908815			15.1788	16.367	19.1755	62.8048	35.3945	21.7947	45.4123	24.2802	35.012	20.2571	68.9556	25.9333		0.00800175	TRUE
GHRLOS	TSS18579	chr3:10322635-10335133			0.114048	0.167412	0.0475642	2.0084	0.391681	0.802293	0.140783	0.582007	0.855695	0.415745	0.820912	0.564468		0.00802592	TRUE
GRHPR	TSS18193	chr9:37422706-37436986			30.7244	35.5275	46.6033	91.3305	72.1684	78.3259	56.7109	44.4743	63.8573	43.6827	142.091	73.1757		0.00804083	TRUE
SCYL2	TSS22303	chr12:100661548-100733914			5.01982	6.18325	8.13662	22.0794	15.8254	12.7275	19.4826	13.6579	15.9378	5.83554	22.3716	2.66803		0.00808229	TRUE
OR10G8	TSS18620	chr11:123900329-123901265			0	0	0.352533	1.28579	2.62664	0.23631	3.65563	3.79952	3.16965	3.07793	0	0		0.00808251	TRUE
BSG	TSS23596,TSS4232	chr19:571276-583493			20.997	21.0989	17.741	42.7381	36.9376	38.0952	55.768	30.8041	32.3117	19.1317	37.2617	14.6798		0.00812751	TRUE
ERVMER34-1	TSS22206	chr4:53609683-53617807			0	0.0442601	0	0.132343	0.28502	0.133467	0.520813	0.306623	0.562803	0.329949	0	0		0.00819059	TRUE
CDH12	TSS6764	chr5:21750972-22853731			0.0390235	0.428921	0	3.67229	2.48052	1.73355	2.0329	1.93276	2.70027	0.72832	6.96345	0		0.00823786	TRUE
RSG1	TSS23766	chr1:16558181-16563659			0.70049	0.599828	0.24347	2.57029	1.30303	2.16169	1.15297	1.60892	1.22072	1.06395	2.35339	0		0.00823915	TRUE
PCYOX1	TSS17128	chr2:70485230-70508317			2.59803	2.70604	1.22474	5.0662	6.27079	3.35783	6.33558	5.78575	5.51429	3.21991	8.94235	1.34634		0.00825219	TRUE
HIST2H2AB	TSS23229	chr1:149859018-149859466			3.41902	5.91195	0	5.18607	12.7692	16.9636	10.0057	6.37057	12.2959	9.4034	16.8198	30.7353		0.0082666	TRUE
CHST14	TSS9323	chr15:40763159-40765357			1.36287	2.7634	1.70383	2.99203	7.2593	10.7399	6.49055	4.7714	10.357	4.01643	7.43908	0		0.00834962	TRUE
FTSJD1	TSS19325,TSS22361	chr16:71316202-71323509			0.422328	0.626647	0.404432	1.57163	1.81191	1.80165	1.69875	1.99105	1.92061	0.692133	3.92531	0		0.00840858	TRUE
TSPAN3	TSS13329	chr15:77336359-77363570			8.3128	8.62094	9.17016	20.2361	13.2815	17.1585	29.2693	14.6886	20.4705	10.5094	24.0477	4.89968		0.0084529	TRUE
F8	TSS9101,TSS9636	chrX:154064063-154250998			0.404756	1.16153	1.53876	15.1607	10.8112	3.2638	3.85537	9.19399	1.97621	6.39662	3.94661	1.91825		0.0085816	TRUE
TMCO3	TSS19779	chr13:114145307-114204544			9.88092	7.52933	12.9968	29.9855	21.0541	13.4227	32.6079	20.7403	19.3849	5.38848	27.6	16.6094		0.00861066	TRUE
FBXO27	TSS5404	chr19:39514662-39523198			0.317382	0.277077	0	4.14602	0.778278	1.11704	0.900476	0.730057	1.93974	0.27532	2.67355	1.74756		0.00863735	TRUE
CCDC71	TSS1004	chr3:49199967-49203785			3.46223	2.61277	2.06205	9.13422	6.96306	8.99639	6.46804	4.63743	13.6879	3.06435	8.05759	1.46946		0.00866595	TRUE
RAB22A	TSS16905	chr20:56884770-56942563			0.326904	0.563388	0.0720179	1.59676	1.32799	1.10083	1.54571	1.26455	1.98665	0.367557	2.83519	0		0.00868185	TRUE
WDR65	TSS8839	chr1:43638000-43720029			0	0.239052	0.152797	0.373462	0.780533	0.0627564	0.468605	0.72346	0.570629	0.222756	1.30486	1.14645		0.00873607	TRUE
CTSO	TSS26188	chr4:156845269-156875048			1.29594	1.33865	1.54574	4.648	2.2495	4.03553	2.90292	3.71439	4.94144	2.7358	6.55191	0		0.00876302	TRUE
ESM1	TSS22830	chr5:54273694-54281414			0	0	0	0.201806	0.617972	0.344003	0.0377596	0.344845	0	0.231482	0.307866	0		0.00879119	TRUE
GADD45GIP1	TSS24597	chr19:13064969-13068068			9.23102	18.7935	11.5927	27.2213	18.0868	34.6862	25.6083	28.3987	32.5563	22.8079	36.1622	36.5337		0.00880894	TRUE
ZNF385C	TSS14720	chr17:40177593-40190044			0	0.147507	0.0558753	0.735389	0.374092	0.222469	0.688695	0.204434	0.859112	0.183228	1.73	1.5513		0.00882457	TRUE
PPA1	TSS4155	chr10:71962585-71993190			57.5519	63.7129	36.2077	100.749	110.337	106.613	121.996	134.416	77.0746	61.2103	70.0526	83.2897		0.0088851	TRUE
CIRBP	TSS3698	chr19:1269266-1274809			102.107	107.505	177.103	490.529	289.15	241.057	185.051	199.031	295.565	114.563	573.121	385.096		0.00894594	TRUE
TMEM229B	TSS18845	chr14:67936982-67982021			0.250745	0.153121	0	0.0914773	0.591655	0.906706	1.20064	0.305044	1.31573	0.913165	1.29465	0		0.00896875	TRUE
TXNDC9	TSS2393	chr2:99935486-99952860			3.57925	4.11594	1.99059	16.5511	2.04866	9.81065	5.59718	8.52745	9.28564	4.1318	19.13	11.6105		0.0090952	TRUE
CORO1B	TSS29908,TSS962	chr11:67205517-67211292			5.22897	6.165	8.17404	19.4942	12.0228	13.294	8.13905	8.79801	13.6843	7.31594	28.4404	23.1223		0.00915302	TRUE
EIF3CL	TSS25054	chr16:28722784-28747053			2.05362	1.89836	0.00533873	21.891	12.0983	4.75256	9.33274	6.27039	17.7742	2.56387	9.76204	0.0201643		0.00916562	TRUE
DNAL1	TSS13909	chr14:74111577-74170431			0.360759	0.228156	0.211198	3.24036	0.516327	0.987209	0.383737	0.71055	1.61799	0.728512	1.7827	2.58456		0.00921802	TRUE
TMEM45B	TSS2214	chr11:129685740-129729898			0.0798161	0.0585365	0	0	1.02758	1.14876	0.885643	0.527805	3.06559	0.218113	1.29797	1.31825		0.00921816	TRUE
MBTPS2	TSS25381	chrX:21857655-21903541			4.71412	2.60434	4.62594	8.75996	7.81662	7.46771	10.7166	6.90044	10.4727	2.89522	6.41672	7.1163		0.00923776	TRUE
CCDC6	TSS13497	chr10:61548505-61666414			8.04085	7.49534	9.92037	16.6381	12.3631	12.0462	18.007	10.1265	13.283	6.82115	24.9966	18.7389		0.00924903	TRUE
EIF3CL	TSS3427	chr16:28390899-28415162			2.01631	1.85822	0.00510375	21.4372	11.795	4.63039	9.19911	6.14596	17.0849	2.46427	9.36421	0.0165445		0.00927757	TRUE
TP53RK	TSS6491	chr20:45313003-45318276			1.27088	0.521629	0.529243	2.00434	1.67943	1.68386	2.69232	1.83107	1.24427	1.57381	5.28621	4.53826		0.00929466	TRUE
RAB25	TSS9407	chr1:156030965-156040295			10.0783	6.36709	7.53276	37.5428	12.9851	5.00432	23.2572	13.8849	21.9149	13.7067	19.8844	38.1309		0.00936	TRUE
GEN1	TSS10424,TSS8152	chr2:17935176-17966632			0.457616	0.558914	0.224073	2.76628	1.10856	1.45871	0.960718	1.85323	3.14126	0.220527	4.31768	1.06892		0.00936687	TRUE
NSMCE1	TSS16664	chr16:27236314-27280113			9.42914	9.99551	19.3909	31.695	31.3853	32.3599	31.8566	21.508	19.7398	15.5462	54.0234	31.0405		0.00955379	TRUE
C17orf96	TSS22270	chr17:36827958-36831187			0	0	0	0.116601	0.296856	0.391846	0.152966	0.297069	0.124051	0.0484631	0	0		0.00956442	TRUE
HIST1H2AB	TSS10144	chr6:26033319-26033796			0	0.383093	0	0	4.23536	11.3488	3.23943	4.38729	2.35731	8.5341	11.0647	0		0.00959253	TRUE
KIF20B	TSS22161	chr10:91461366-91534700			0.0796544	0.389012	0.707245	3.91851	1.15036	2.16452	1.35058	0.282243	1.82806	0.870092	4.70084	4.96425		0.00961158	TRUE
BLM	TSS3739	chr15:91260578-91358686			0.0373879	0	0	2.29074	1.86059	2.50126	0.0460281	0.359939	0.784915	0.476533	1.92369	0		0.00962122	TRUE
ZNF157	TSS1574	chrX:47229998-47273098			0	0	0	0.936852	0.0457002	0.945338	0.924076	0.760078	1.98009	0	0.850843	0		0.00969735	TRUE
RNF113B	TSS19391	chr13:98828038-98829521			0.402655	0.492742	0	2.07122	1.67109	0.497843	1.21577	2.33298	3.58336	0.734058	1.87118	0		0.00970288	TRUE
CYB5D2	TSS22556,TSS26237	chr17:4046461-4060995			1.19213	2.20695	5.97912	26.7296	10.3417	6.21067	7.6278	7.66269	10.2538	6.90405	14.2899	26.739		0.00971962	TRUE
TXN	TSS9511	chr9:113006091-113018920			46.2276	44.0894	54.2291	46.7177	50.4493	95.2585	81.7452	73.3297	106.545	47.8849	129.964	102.93		0.0097489	TRUE
KLHDC8B	TSS568	chr3:49209017-49213919			0.537208	0.985162	0.821031	4.52421	1.69076	2.11659	1.65635	1.50429	2.60396	1.06037	4.84349	6.80006		0.00977561	TRUE
LSM7	TSS2649	chr19:2321519-2328614			6.83237	9.7653	7.84935	27.7663	14.7064	42.2447	27.1217	21.5966	34.8629	10.4236	23.6672	0		0.00982279	TRUE
BRI3BP	TSS25174	chr12:125478193-125510349			0.147032	1.51181	0	4.54239	2.02021	7.20759	4.84518	2.37061	4.09355	1.20641	2.90151	0.484586		0.00989858	TRUE
TIMMDC1	TSS17231	chr3:119217367-119243125			6.50122	6.4456	6.1363	15.5651	11.9462	11.3588	15.2517	9.71958	10.7346	5.92451	27.4185	10.5369		0.00993427	TRUE
TAPBPL	TSS7769	chr12:6561176-6571488			4.63243	4.26649	5.54731	20.802	9.26454	21.3886	5.59336	10.597	12.2632	3.14303	30.1764	27.8189		0.00996652	TRUE
H2AFV	TSS9347	chr7:44866487-44887725			14.1142	8.62893	12.3708	33.276	18.4907	22.9384	20.289	21.1473	19.0943	10.3737	39.8332	16.3552		0.0100972	TRUE
MBNL3	TSS11897,TSS23084,TSS26609,TSS2694	chrX:131503342-131623996			0.331248	0.504033	0.152915	2.3289	0.901926	0.930237	1.64623	0.520258	0.84031	0.468324	1.83517	0.486636		0.0101093	TRUE
ZNF19	TSS29362	chr16:71507975-71523254			1.96052	0.463651	1.02742	6.79439	2.03525	2.09726	2.07804	3.08358	5.08302	1.38228	6.73499	4.80746		0.0101431	TRUE
CERS5	TSS29221	chr12:50523580-50561097			0.824811	1.47904	2.5213	9.86736	4.05129	4.9433	4.82284	3.17347	6.71601	3.67365	11.1899	0.605213		0.0101664	TRUE
F2R	TSS11454	chr5:76011867-76031595			0.536953	0.196751	1.28556	1.76343	2.97559	6.78119	3.78357	3.49393	5.21693	1.54815	9.15143	0		0.0102088	TRUE
SLC35A3	TSS17603,TSS26232	chr1:100435344-100492534			0.800629	1.19379	1.1518	6.88253	4.38453	1.22965	3.17868	2.31104	2.02656	0.735212	3.15326	4.75085		0.0102774	TRUE
GAREM	TSS6110	chr18:29843483-30050447			3.13466	2.00104	0	14.8489	23.4492	5.62236	3.8577	12.4872	9.83764	2.11851	7.03013	4.99089		0.0103027	TRUE
ATP1A3	TSS1540,TSS29633	chr19:42470733-42498428			0.296415	0.181038	0	2.81334	0.317944	3.09484	1.70371	0.551325	2.47624	0.314883	2.47378	0		0.0103875	TRUE
CDKN2AIPNL	TSS2981	chr5:133737755-133747598			1.04619	1.09772	0.187152	1.64933	4.55631	1.05479	3.07842	2.52499	1.90691	2.58891	1.29512	2.21639		0.0104275	TRUE
PACSIN1	TSS15298,TSS608	chr6:34433837-34503000			0.158021	0.492732	0	3.88406	6.17559	1.68196	0.308434	0.902189	0.183972	1.80083	3.78915	2.87872		0.0104548	TRUE
LAMTOR5	TSS22307	chr1:110943876-110950546			5.70896	7.17676	7.26336	16.3873	13.7983	22.0964	19.3634	16.3308	19.78	7.16473	28.1762	0		0.0104757	TRUE
HIST1H4C	TSS23670	chr6:26104175-26104565			74.9763	78.0181	53.3261	65.5854	141.729	111.027	129.613	98.9297	82.107	110.194	125.536	108.073		0.0105288	TRUE
SIAE	TSS18675,TSS19304	chr11:124505684-124546199			13.2011	12.1621	8.37167	19.8117	17.6818	8.67361	28.4989	19.8357	28.0581	16.2455	27.7347	13.1694		0.0105925	TRUE
MCM2	TSS6828	chr3:127317199-127341278			1.07995	0.75559	2.04428	6.23616	4.67594	5.23893	1.87432	0.921344	2.40343	1.51982	6.50891	5.60029		0.0105966	TRUE
SET	TSS14527,TSS27878,TSS28172,TSS5052	chr9:131445933-131458675			43.1962	35.5882	50.8477	68.4571	71.9488	99.6623	61.2746	50.1776	79.9817	36.1705	140.536	113.663		0.0106283	TRUE
CUL5	TSS7678	chr11:107879407-107978488			2.59609	2.49729	2.06274	15.0784	5.70314	4.13093	6.03464	6.51727	6.6405	0.739977	9.62205	5.94421		0.0106326	TRUE
CCDC28B	TSS2217	chr1:32666201-32670991			0.22823	0.335823	0	1.52043	1.47087	2.47682	0.18855	0.823923	1.31854	0.833141	3.09942	0		0.0106486	TRUE
COX6A1	TSS25609	chr12:120875892-120878545			126.106	126.599	167.837	151.168	338.652	311.535	310.774	195.94	218.774	194.666	394.112	114.995		0.0106664	TRUE
GLO1	TSS18253	chr6:38643701-38670952			4.85161	5.14733	6.64407	12.1788	24.3167	18.6196	15.7764	9.61318	18.3457	10.3389	31.7614	0		0.0106832	TRUE
ITGAE	TSS12339	chr17:3617918-3704537			0.0882583	0.355733	0.955454	4.15437	1.06022	1.54198	0.869439	1.18581	3.24145	0.522325	4.6912	3.28373		0.0107392	TRUE
SHANK1	TSS22645	chr19:51165083-51220195			0	0.0184507	0	0.440508	0.216088	0.610366	0.0619901	0.140228	0.35273	0	0.311633	0		0.0108381	TRUE
LYPD6B	TSS2167	chr2:149894980-150071772			0.462692	1.18858	0.0482442	1.01856	2.23445	2.39853	5.99711	3.30594	2.28468	4.11113	2.49802	0		0.0108453	TRUE
YTHDF2	TSS13680,TSS21681,TSS21682	chr1:29063132-29096287			5.89252	5.2555	3.98054	19.1757	9.01789	9.94053	13.474	9.53648	15.0587	7.75602	18.5488	0.632909		0.010889	TRUE
P4HA1	TSS10948	chr10:74766979-74856732			6.81134	6.33087	8.46316	18.1309	9.02884	13.5476	13.3408	13.483	14.9695	6.70137	22.6484	6.25656		0.0108952	TRUE
ALG3	TSS2480,TSS27035	chr3:183960116-183967313			5.47618	4.18075	5.35732	9.96116	9.10498	10.0364	15.5583	6.88828	8.39705	2.98716	6.1058	12.7043		0.0110014	TRUE
COL10A1	TSS16924	chr6:116440084-116447296			0.052184	4.16913	0	7.43072	4.25403	17.7486	4.99211	6.88408	11.6772	3.04112	22.7542	7.5053		0.0111133	TRUE
CASC5	TSS11828	chr15:40886446-40954881			0	0.0963483	0	0.287485	0.272742	0.482887	0.107907	0.144212	0.48623	0.139685	0.166883	0		0.0111517	TRUE
MAN2B1	TSS23382	chr19:12757321-12777591			13.4871	13.6369	27.1963	31.7976	37.9684	56.8784	55.3996	26.9434	56.6067	26.6012	61.3733	19.4053		0.0111567	TRUE
TREH	TSS17144	chr11:118528941-118550381			0	0.070814	1.32789	3.18255	1.11855	1.56975	3.92933	2.11449	4.37772	0.879404	9.52509	6.37312		0.0112284	TRUE
HAX1	TSS2503	chr1:154245038-154248355			75.5192	58.5595	42.8134	127.348	125.216	111.166	151.067	86.2528	98.7559	57.7604	95.8262	99.9143		0.0112506	TRUE
AP5M1	TSS18075	chr14:57735605-57756797			1.8922	2.9958	1.74853	11.3414	4.29817	5.45088	7.60987	5.76227	6.61482	3.04073	9.50803	0		0.0113075	TRUE
TMEM25	TSS6944	chr11:118401802-118417313			5.12773	4.3792	3.41749	11.0662	5.78741	5.50665	7.11962	4.68099	8.18591	7.1616	15.441	7.62392		0.0114803	TRUE
TF	TSS6191	chr3:133464976-133497850			1.92472	0.637246	0.00112446	3.67519	5.11508	5.49	11.1947	12.3601	3.97794	2.99676	3.11296	0		0.011536	TRUE
GPR64	TSS6371	chrX:19007424-19140755			0.251758	0.0783526	0.179676	3.14803	0.293181	1.08791	1.41377	0.715164	0.545389	0.687697	3.09181	0.951895		0.0116342	TRUE
C16orf80	TSS12471	chr16:58147496-58163296			6.93882	4.45889	3.98199	25.196	10.1171	7.35304	10.7174	8.95089	15.2621	4.34893	19.8251	30.2559		0.0116946	TRUE
LLGL1	TSS17781	chr17:18128935-18148188			0.924274	1.32512	1.70653	9.2351	2.7067	4.04848	2.67177	3.5235	5.01435	1.93909	8.92384	1.59504		0.0117668	TRUE
TGIF2	TSS11213,TSS7094,TSS7828	chr20:35201875-35222355			0.209348	0.378691	0.16973	1.13862	0.830217	0.340446	0.45815	0.377942	1.22451	0.353351	1.18746	0.388015		0.0118132	TRUE
NUP205	TSS4239	chr7:135242661-135333499			5.67041	5.13365	9.09502	31.1117	11.9326	17.6504	14.2528	11.8605	17.8846	4.28516	25.9693	9.02803		0.0118232	TRUE
C2orf44	TSS2095	chr2:24252205-24270296			0.225822	0.44875	0.455288	0.988904	1.03208	1.31915	1.13922	0.55448	1.15848	0.557527	1.70115	0		0.0118306	TRUE
KCTD18	TSS23101	chr2:201353683-201374792			2.94107	2.97529	1.47001	7.47762	4.82062	4.11635	5.53175	3.70304	3.63223	3.96388	7.38479	3.5971		0.0118626	TRUE
XIAP	TSS13502,TSS20220	chrX:122993661-123047829			4.88432	4.75767	2.35003	13.4593	6.74108	5.65225	13.8855	7.88409	8.5335	3.46704	12.7952	5.7833		0.0120234	TRUE
LYRM4	TSS18599	chr6:5108652-5261172			2.58872	1.61886	0.540241	12.2246	5.91939	9.15888	5.61232	3.28665	5.62017	2.247	7.72606	0		0.0121154	TRUE
NT5DC1	TSS22166	chr6:116421998-116566853			4.62129	6.29095	7.67579	21.3369	14.2575	10.9382	14.9999	8.93475	18.1431	6.61288	26.6467	4.54699		0.0121251	TRUE
POSTN	TSS11968	chr13:38136718-38172981			0.749985	0.470276	0	4.6855	0.39174	6.5219	0.859579	2.06275	4.2077	2.13987	8.14209	1.00166		0.0121801	TRUE
FAM213A	TSS18624,TSS19572,TSS26588	chr10:82167584-82192753			8.79993	6.86856	0.787647	20.8231	21.2737	14.5164	26.6795	13.8836	16.6344	15.1894	21.5775	8.43217		0.0121988	TRUE
PAM16	TSS21644	chr16:4390251-4401373			5.72985e-13	0.410113	1.13601e-34	16.4391	7.98294	4.8618	7.61281	2.60845	0.573737	2.4838	8.07296	2.61097e-41		0.0122095	TRUE
COX16	TSS28488	chr14:70791797-70826448			4.25644	6.82426	7.90566	14.5749	12.014	11.2676	15.2623	12.7555	9.43897	4.49487	15.2848	9.80571		0.012218	TRUE
MPST	TSS10797,TSS20485	chr22:37415682-37425863			6.87467	10.2981	9.33082	8.79222	21.9601	12.9552	23.6098	18.9119	12.6066	8.02139	35.7706	24.9313		0.0122254	TRUE
OCLM	TSS6266	chr1:186369703-186370587			0.678053	0.332552	0	0	2.13633	3.04425	4.38764	2.09769	4.70123	0.825042	2.63034	0		0.0122337	TRUE
PRSS23	TSS29424	chr11:86511490-86522273			1.61351	1.70799	2.48204	1.47196	7.44161	6.00105	5.68473	5.2723	7.78602	3.71352	4.80764	0.148224		0.0122582	TRUE
LOC390660	TSS20028	chr15:82882945-82924242			0	0	0	0	0	0.0911426	0.00458439	0.0254666	0.0782024	0.0305142	0.0368287	0.0554464		0.0123094	TRUE
MDK	TSS12456,TSS2032,TSS20345,TSS28043	chr11:46402333-46405387			6.53533	3.71731	1.09241	14.6302	6.27957	30.7257	15.5521	7.8506	21.8675	13.5971	32.973	0		0.012346	TRUE
KCNK3	TSS29623	chr2:26915580-26954066			1.28329	1.69274	0.837081	8.61501	4.83114	1.22708	7.95339	1.77818	3.29192	2.76519	1.91659	5.02237		0.0123666	TRUE
IKBIP	TSS17474	chr12:99007181-99038829			0.250391	0.846204	0.385226	1.0656	2.10465	6.52446	1.57762	1.06835	4.0478	0	3.92835	4.86837		0.0123712	TRUE
CCNB1	TSS12337	chr5:68462836-68474070			1.70957	1.55236	0.0339261	2.50235	7.68604	6.33999	3.04466	1.28391	3.60022	3.63365	2.37552	4.03343		0.0124026	TRUE
CPT2	TSS21324	chr1:53662100-53679869			6.90334	5.01944	0.533291	13.9071	13.0423	9.82927	16.1851	11.4437	13.299	7.50298	17.5082	20.9813		0.0124819	TRUE
ZCCHC3	TSS28607	chr20:278203-280963			0.565458	0.368491	0.523431	2.75499	0.700934	2.77795	1.18704	0.861553	2.64935	0.400526	1.29013	4.36076		0.0124997	TRUE
MTL5	TSS2535	chr11:68474907-68518988			0.0687841	0.0345453	0.0588829	1.20702	0.413228	0.177507	0.621665	0.034953	0.240303	0.501176	0.134859	0.568239		0.0125077	TRUE
GUCY1B3	TSS16223	chr4:156680125-156728783			4.81182	5.77485	4.71249	16.5655	7.69094	5.97569	7.53354	8.6126	8.50419	7.22233	5.92845	14.9473		0.0125624	TRUE
KIAA1737	TSS8254	chr14:77564577-77583630			0.818905	1.14297	1.13643	3.49896	1.85696	2.07877	2.67256	1.6995	1.54624	0.745549	2.47122	1.0319		0.0125642	TRUE
DNAJC10	TSS289	chr2:183580767-183644750			16.8159	17.3958	13.158	49.835	30.9806	26.7063	52.858	29.7659	30.7841	11.5931	34.0882	12.0157		0.0126093	TRUE
C20orf24	TSS27801	chr20:35234136-35240960			5.11426	8.04217	5.40926	33.329	24.0034	16.3768	17.6698	16.1251	16.5445	7.27084	14.8886	2.22167e-64		0.0126138	TRUE
CHMP2A	TSS15348,TSS18364	chr19:59062932-59066486			28.0008	24.7237	31.6442	47.5691	37.5425	59.9511	48.2649	39.7982	56.8284	33.5345	125.162	90.8684		0.0126321	TRUE
CUTA	TSS5014	chr6:33384318-33386065			16.652	19.1566	19.1703	65.2592	35.7245	48.6407	53.5195	29.0512	38.2341	26.4102	55.023	0		0.012662	TRUE
HYPK	TSS5236	chr15:44092618-44094769			12.2648	10.951	17.5894	55.6956	23.2381	28.6106	19.6293	18.7121	28.1974	12.8322	55.6387	31.2437		0.0126836	TRUE
HINT2	TSS12305	chr9:35812956-35815042			20.9752	25.5316	16.7485	32.7866	48.1058	26.9305	55.075	45.6034	35.5915	32.8603	43.3678	9.81198		0.0127796	TRUE
ZNRF1	TSS20519	chr16:75032914-75144892			0.3651	0.481527	0.668754	1.43794	2.694	1.04671	1.42329	0.943391	3.06606	0.997152	3.49585	0.181164		0.0128027	TRUE
DYRK2	TSS4874	chr12:68042511-68056444			0.886884	0.572562	0.328544	2.02357	1.48903	2.2118	1.38463	0.835804	2.51584	0.279495	4.18246	4.8492		0.0129282	TRUE
HFE2	TSS21022	chr1:145413190-145417545			0	0	0	0.384055	0.589681	0	0	0.510268	0.435004	0.227583	0.96242	0		0.0129693	TRUE
ACRBP	TSS3144	chr12:6747241-6756580			0.662726	0.833471	0.236803	4.99393	0.650148	4.19848	1.32355	0.626923	7.92798	0.603788	6.52977	6.40781		0.0129729	TRUE
UEVLD	TSS25037,TSS6185	chr11:18552949-18610293			1.87535	2.77286	0.810566	9.94489	2.97141	2.97372	6.25876	5.01866	4.36727	1.97085	4.21747	5.69946		0.0129884	TRUE
MATN3	TSS5261	chr2:20191812-20212455			0	0	0	0	0.34717	0.198819	0.0276961	0.0709597	0.235557	0	0.128841	0.1114		0.0131437	TRUE
FBXO15	TSS24100,TSS24212	chr18:71740587-71815100			0.418712	0.537712	0	1.6118	1.28021	0.929398	0.086099	2.61545	1.09526	1.04929	4.467	3.97357		0.0131542	TRUE
MRPL19	TSS17061	chr2:75873908-75889334			1.3204	0.90477	0.903987	2.37376	2.26554	2.21994	3.83453	1.69168	2.70959	0.969236	6.20007	7.26013		0.0132237	TRUE
SPPL2A	TSS9219	chr15:50999736-51057910			15.0721	11.5327	18.3169	40.9013	32.0765	29.1192	33.4582	39.0963	26.3018	10.7422	25.8886	9.80791		0.0132348	TRUE
SLC39A4	TSS195,TSS4394	chr8:145637797-145642273			0.488197	0.35805	0.644272	0.535949	0.872971	1.92122	1.70662	2.35954	1.42043	1.03438	1.8294	0		0.0132797	TRUE
DHCR24	TSS4113	chr1:55315299-55352921			7.95593	6.84497	5.15792	16.979	6.82636	17.8123	14.3477	11.715	21.0951	10.0902	34.3646	7.72451		0.0132801	TRUE
SAMM50	TSS15115	chr22:44351260-44392412			8.29402	8.33965	10.9721	17.3389	25.9746	22.6132	16.2558	15.9715	13.2139	3.91851	38.9264	20.4476		0.0132845	TRUE
ZDHHC24	TSS18932	chr11:66306734-66313671			0.141305	1.45275	0.707647	4.98689	2.18411	6.50353	4.48097	2.09634	4.26314	0.901702	8.76883	0		0.0133181	TRUE
RRM2B	TSS13381,TSS21921	chr8:103216728-103251346			1.03075	3.11101	0.726527	11.3795	4.27286	5.75591	7.33561	4.35361	8.1428	2.03341	5.40292	1.35858		0.0133372	TRUE
POLQ	TSS5765	chr3:121150272-121264853			0.0189418	0.0277476	0	0.869191	0.138124	0.646424	0.00776817	0.182048	0.663371	0.24137	0.351335	0		0.0133916	TRUE
CIB2	TSS9893	chr15:78396947-78423877			0.255004	0.503682	0	3.37139	0.754972	2.91022	5.72569	1.50344	0.740276	2.70998	1.04425	0.188685		0.0133977	TRUE
CASK	TSS18086	chrX:41374188-41782287			7.18808	8.57889	8.41863	16.4595	10.8656	10.5073	15.5871	8.28733	15.8792	9.35178	28.5251	15.0456		0.0134208	TRUE
GSR	TSS18061	chr8:30535579-30585486			22.9765	26.1547	29.3422	53.9302	32.756	27.0259	42.3684	38.5406	78.5247	33.0263	72.6141	33.7287		0.0134504	TRUE
COPZ1	TSS17607	chr12:54718873-54745635			21.8212	14.2333	17.2275	34.5394	38.0231	29.0876	44.6514	22.3151	25.9221	18.7529	26.9807	20.7929		0.0134626	TRUE
DND1	TSS8285	chr5:140050380-140053171			2.03877	1.49628	1.5116	8.97456	15.4612	9.97934	5.40576	2.71627	31.5866	6.91549	26.6828	4.29777		0.013466	TRUE
C14orf166	TSS17224	chr14:52456227-52471420			21.4779	18.6201	35.3524	44.686	50.3811	66.0133	69.6549	51.3823	22.1076	28.9663	52.6639	63.7504		0.013479	TRUE
SMUG1	TSS11455,TSS295	chr12:54574141-54582778			1.95464	1.33017	0.360511	4.67142	5.19545	5.50589	3.48915	2.79948	1.8699	6.31109	3.30723	0		0.0134794	TRUE
SCN2B	TSS3096	chr11:118033518-118047337			0	0	0	0	0	0.226837	0.0703567	0.26057	0.12001	0.0936588	0.146997	0		0.0135114	TRUE
ADAMTSL2	TSS14731,TSS15762	chr9:136397285-136440641			1.00761	1.37618	4.17652	21.6616	3.51734	16.0063	6.42975	7.71062	18.8488	1.41785	38.1274	14.0103		0.013512	TRUE
FAM161B	TSS23174	chr14:74399694-74417117			0.0475343	0.383211	0	2.186	0.326305	1.20677	0.741505	0.916094	1.16366	1.25515	3.60407	0.0785933		0.0135437	TRUE
PSMB5	TSS20868,TSS24618	chr14:23495059-23504429			21.6343	22.2743	22.5689	53.3109	45.1925	37.2562	30.9689	30.3958	31.9198	14.5593	38.1056	24.5084		0.013547	TRUE
FBXO22	TSS18434	chr15:76196199-76227608			2.32197	4.46403	2.62802	12.4671	10.4278	5.52004	5.98398	7.34317	10.9324	3.25179	10.3162	1.018		0.0136104	TRUE
TIGD6	TSS5840,TSS6534	chr5:149372685-149380730			0.127778	0.124925	0.092472	0.0932381	0.14637	0.219617	0.840486	0.475754	0.497315	0.34947	0.549004	1.19919		0.0136327	TRUE
TSFM	TSS30000	chr12:58176527-58196639			1.25738	1.88398	3.16876	20.7961	6.49347	7.08745	6.73167	8.42545	6.15905	3.5313	6.32625	3.14444		0.013666	TRUE
USPL1	TSS12773	chr13:31191829-31233686			4.71119	3.80413	4.06848	15.1844	8.68374	8.72798	6.33833	10.2396	10.2232	1.31066	12.9547	4.25594		0.0137047	TRUE
KRT78	TSS22517	chr12:53232745-53242778			0	0	0	0	0.56357	0.149389	0	1.02955	1.29175	0.920265	0.82287	0		0.0137883	TRUE
LMF2	TSS11927	chr22:50941375-50946135			18.8881	18.0719	33.3722	53.6169	67.1961	36.588	49.0158	62.071	54.4476	32.3304	38.9409	28.7744		0.0138459	TRUE
PDF	TSS11471	chr16:69362523-69364498			0.173079	1.24346e-26	0.619857	1.85487	1.78371	1.97846	0.831746	1.73602	0.592149	0.475009	1.61769	0		0.0139466	TRUE
PKD1	TSS28892	chr16:2138710-2185899			31.2936	34.7803	0	210.863	60.0583	70.9201	34.7068	94.4521	127.395	30.94	254.094	72.5089		0.0140281	TRUE
FLJ45513	TSS10335	chr17:47923271-47926199			0	0.308869	0.0702019	1.66462	2.06026	1.11939	0.0692353	0.42859	1.47006	0.230166	1.57169	0		0.0140383	TRUE
ATP6AP1	TSS8672	chrX:153656977-153664862			19.297	24.9695	21.9846	80.4985	51.533	30.9548	83.5756	32.1182	44.6149	24.9475	48.2235	18.7857		0.0140575	TRUE
ASNA1	TSS6513	chr19:12848305-12859137			15.182	15.8673	11.8201	22.2256	21.4364	25.2062	34.8151	15.0918	27.4353	12.51	44.2608	19.9671		0.0140682	TRUE
LOC100652739	TSS27843,TSS28013	chr6:150184633-150240644			0.156176	0.803069	0.217331	1.37951	2.54837	4.35362	0.729315	2.56017	1.992	0.427192	4.58927	0.25728		0.0140862	TRUE
DHRS13	TSS21956	chr17:27224798-27230089			1.1135	1.02107	0.812284	5.70949	3.38516	2.5371	2.51798	1.3232	4.31721	1.94436	6.35429	0		0.0141144	TRUE
NOL7	TSS15226	chr6:13615558-13621127			22.919	16.525	29.6166	49.8803	39.2902	45.478	45.6335	31.6802	27.8047	23.4264	70.0371	41.8071		0.0141346	TRUE
CENPE	TSS23378	chr4:104026962-104119566			0.11591	0	0.191056	1.35085	0.234783	1.9779	0.134686	0.42021	0.56379	0.281337	1.075	0.647422		0.0141437	TRUE
UBE2I	TSS24976,TSS27845	chr16:1359153-1377019			3.19048	7.05199	10.0045	21.4326	15.3161	22.4304	15.3058	9.6048	13.7575	8.81532	29.586	10.7987		0.0141532	TRUE
NUDT19	TSS13180	chr19:33182866-33204702			0.174577	1.45038	0	9.18286	4.41948	2.8719	6.11771	3.39735	1.15263	1.64277	3.61104	0		0.0141658	TRUE
TRMT1L	TSS15344,TSS18335	chr1:185087217-185126230			1.80732	2.45267	3.54531	10.8505	3.72561	4.73769	4.66217	5.62457	6.47147	1.15853	12.1949	7.70653		0.0141979	TRUE
IARS	TSS290	chr9:94972489-95056038			31.3175	34.7227	34.5701	93.5586	61.531	41.4002	57.8828	70.4335	54.3464	20.2673	61.9492	37.155		0.0142532	TRUE
SLFNL1	TSS15140,TSS6818	chr1:41481268-41487427			0.0834901	0	0.0371562	1.68061	0.22955	0.428039	0.146586	1.03377	1.76299	0	2.04835	3.23805		0.0142893	TRUE
OR10G4	TSS11997	chr11:123886281-123887217			0	0.775296	0.0293778	1.75334	2.50586	0.538262	3.43803	2.20734	4.38876	4.48866	0	0		0.014316	TRUE
MZT2A	TSS14080	chr2:132241532-132250064			13.4682	26.2213	56.599	80.0804	135.757	107.182	110.338	88.1786	76.9464	51.8261	132.578	54.7197		0.0143288	TRUE
C19orf80	TSS4867	chr19:11350294-11352619			0	0.338199	0	1.53132	1.38249	0.946243	0.189888	0.948398	2.38989	0	2.22979	0		0.0143311	TRUE
TPI1	TSS17384,TSS5976,TSS9945	chr12:6976583-6980110			142.591	134.886	208.17	274.584	210.499	364.834	289.021	263.149	299.412	121.123	623.609	414.982		0.0143363	TRUE
SFT2D2	TSS20749	chr1:168195254-168212088			15.0485	11.246	14.5551	38.6591	20.9131	43.4079	36.5284	31.9128	20.9126	6.22351	42.337	10.8172		0.0143663	TRUE
FOXF2	TSS14680	chr6:1390068-1395832			0	0	0.0335904	0	1.00315	1.01144	2.28572	0.65607	0.375243	0.293691	1.54573	0		0.0143891	TRUE
ZNF750	TSS7055	chr17:80787309-80797931			0.0538894	0.276503	0	2.83368	0.994234	2.06329	0	1.6955	4.4589	0.392572	3.83121	0		0.0144703	TRUE
ELOVL6	TSS22474,TSS29413	chr4:110970228-111119820			0	0.237152	0	0.827021	0.0925446	0.674982	0.74174	0.355741	0.353423	0.441929	0.746166	0		0.0146243	TRUE
PRKACB	TSS14929,TSS2117,TSS2698,TSS2714,TSS3057	chr1:84543744-84704181			4.53213	5.36925	4.33396	30.9315	10.4221	12.1487	9.98416	8.83344	11.3154	6.22584	25.2329	7.12289		0.0146927	TRUE
PSMA4	TSS23234	chr15:78832746-78841563			8.80121	12.0759	10.8725	35.8747	14.6143	27.0542	24.5667	16.6334	19.0492	10.5883	35.233	64.7989		0.0147432	TRUE
MRPL53	TSS1236	chr2:74699084-74699942			14.2294	9.27171	16.9233	41.4687	17.6451	33.2643	35.9422	30.8437	14.4558	12.3986	55.896	19.5062		0.0147612	TRUE
EI24	TSS15237	chr11:125439297-125454575			18.041	16.3101	12.5728	35.9175	38.994	31.59	73.7157	24.3619	19.9137	18.6997	50.8714	17.5967		0.0148734	TRUE
CISD1	TSS10526	chr10:60028861-60049019			0.67101	0.492156	0.174782	1.28935	2.19577	1.45537	1.58585	1.02436	0.878426	0.534844	0.882919	0.554048		0.0149034	TRUE
RAB4B	TSS16406	chr19:41284123-41302849			1.98676e-32	9.95907e-32	7.96826e-22	0.00291472	0.206137	1.79556	3.4707	1.00237	2.58246	7.29331e-35	2.31144	0.441326		0.0149638	TRUE
RAB4B-EGLN2	TSS16406	chr19:41284123-41314346			1.98676e-32	9.95907e-32	7.96826e-22	0.00291472	0.206137	1.79556	3.4707	1.00237	2.58246	7.29331e-35	2.31144	0.441326		0.0149638	TRUE
BRCA2	TSS4940	chr13:32889616-32973809			0.130896	0.213032	0.012103	2.57334	0.47411	1.39239	0.250475	0.48536	1.6133	0.595668	1.25147	0		0.0149751	TRUE
FUCA2	TSS13748	chr6:143815948-143833020			5.9517	6.82169	6.81339	15.1552	13.298	9.98682	21.1336	15.2258	11.233	9.96889	23.7661	0.904245		0.0150072	TRUE
APP	TSS24737,TSS24897,TSS469	chr21:27252860-27543446			287.97	294.721	264.045	528.617	331.194	270.647	512.829	386.803	594.404	328.147	992.24	685.658		0.0150185	TRUE
MELK	TSS11373	chr9:36572858-36677680			0.15381	0.113392	0	0.538072	0.45576	1.74684	0.470048	0.228374	1.0459	0.417212	2.03218	3.23799		0.0150391	TRUE
ALG14	TSS27365	chr1:95448278-95538507			4.7409	8.4433	5.02724	13.7181	14.0966	8.96823	24.5907	12.4537	8.0241	5.48826	9.59806	18.0074		0.0150737	TRUE
ANP32AP1	TSS27080	chr15:35529526-35530264			1.69966	1.66924	0.869859	17.2668	6.69694	5.63008	4.02514	14.391	21.0873	5.95019	47.8306	15.3338		0.0151796	TRUE
BTF3L4	TSS28135	chr1:52521856-52556388			2.25856	2.48646	3.14048	10.5319	4.73886	4.48542	7.0028	6.07331	4.12145	1.92697	4.66862	3.25533		0.0152012	TRUE
TMPRSS4	TSS8283	chr11:117947726-117990556			0	0	0.0209031	1.38444	0.0430783	2.64173	0.15967	0.509411	1.87101	1.11552	0.670564	0		0.015331	TRUE
MCM10	TSS25825	chr10:13203553-13253104			0.0372132	0	0	0.244287	0.558759	1.42308	0	0	0.651043	0.237152	0.390158	0.615501		0.0155091	TRUE
DHRS7	TSS8931	chr14:60611499-60632211			16.5074	24.7288	18.6077	34.9206	47.4374	33.4751	56.399	39.6736	50.5332	28.3944	53.1121	0		0.0155111	TRUE
SSX2IP	TSS1344,TSS28419	chr1:85109389-85156240			0.205762	0.799613	0.403767	10.4159	1.97135	1.38209	2.87019	2.69979	2.64102	1.12552	9.34926	3.30749		0.0155793	TRUE
EPHX1	TSS10980,TSS15699	chr1:225997796-226033262			121.362	126.601	60.53	227.549	338.061	127.516	488.453	220.044	160.337	306.242	129.053	130.345		0.0156284	TRUE
DNAJC4	TSS26619	chr11:63997752-64001753			2.03464	2.98852	4.91317	12.5058	8.29922	5.93586	9.15867	4.61124	6.407	5.29963	8.95212	4.07153		0.0157463	TRUE
CCDC73	TSS22019	chr11:32623625-32816187			0.0423655	0.248366	0.035278	0.267518	0.727025	1.23083	0.869416	0.901998	0.444597	0.462866	0.0807707	0		0.0157555	TRUE
C1orf53	TSS794	chr1:197871681-197876497			0	0	0	0	2.01958	0.118139	2.20554	1.62789	1.08095	0	2.29621	0		0.0157662	TRUE
AP2S1	TSS11359	chr19:47341422-47354203			2.46573	5.60659	11.6146	21.1551	20.0313	32.6271	18.1021	17.5283	14.766	6.54581	33.9068	8.72383		0.015865	TRUE
HELLS	TSS13148	chr10:96305573-96361856			0.22231	0.896257	1.13421	9.25558	0.953851	5.23876	0.867209	2.34124	2.91433	1.31585	6.10014	3.58281		0.015909	TRUE
CYP2R1	TSS9889	chr11:14899555-14913751			1.34518	2.38579	1.30899	13.8154	5.05247	2.6971	4.05852	4.68971	7.42499	3.06455	3.54937	3.14402		0.0159555	TRUE
ALKBH3	TSS19616	chr11:43902356-43941825			2.90004	4.51242	4.45112	27.58	16.7812	10.8674	10.9783	7.69657	11.9948	5.07425	21.1549	0		0.0159751	TRUE
RRM2	TSS16770,TSS29535	chr2:10262694-10271546			0.0525778	0.423987	0	2.53451	2.7978	3.03915	0.302276	0.400239	0.00305196	1.77174	2.48376	0		0.0160039	TRUE
DBR1	TSS4580	chr3:137879829-137893791			2.19531	2.08289	0.9952	3.96432	1.74547	3.09325	5.46338	5.51006	7.82147	1.88171	6.59949	13.6037		0.0160267	TRUE
ITFG1	TSS5868	chr16:47189297-47495015			17.1275	21.2436	20.6553	44.0087	43.4913	20.5042	65.488	33.8829	40.6975	25.0194	47.487	9.12542		0.0161209	TRUE
ERI1	TSS17437	chr8:8860313-8890849			0.769808	0.483474	0.35099	3.68963	0.927838	1.29348	1.05298	1.5044	1.49646	0.200237	2.20031	3.88044		0.016209	TRUE
PSMB7	TSS23669	chr9:127115743-127177752			15.1141	17.2993	11.351	38.1265	37.1432	34.1745	36.1487	28.2201	21.0384	21.1166	28.2952	0.314801		0.0162246	TRUE
ZMAT5	TSS28202	chr22:30126944-30162969			6.47568	4.60312	5.32425	13.375	5.63327	8.53704	9.35822	5.80563	10.7312	5.12102	7.73818	12.0661		0.0163337	TRUE
CES3	TSS29352,TSS8898	chr16:66995131-67009052			1.27096	1.36936	0.328425	5.60518	2.25886	0.241753	2.57496	2.77116	4.16729	1.60611	2.60554	2.8265		0.0165518	TRUE
MDH1	TSS13613,TSS19625	chr2:63815742-63834330			25.8831	30.1308	17.8009	72.4233	41.8138	47.5632	67.3189	37.9858	41.1234	22.8175	80.8118	18.2498		0.0166172	TRUE
NTHL1	TSS3458	chr16:2089815-2097867			2.88525	1.85548	3.23899	13.0325	3.64007	9.62882	4.83374	4.62927	7.72739	1.80916	16.5426	5.63974		0.0166663	TRUE
PCGF6	TSS10559	chr10:105062552-105110891			0.236785	1.38923	1.25507	3.81176	3.00199	2.3009	3.27603	2.36859	1.83736	1.29412	7.13437	1.6085		0.0166726	TRUE
PCDHA3	TSS26303	chr5:140180782-140391929			0.971312	2.03529	1.89247	12.1012	4.08306	3.11624	9.30709	3.10839	8.29117	2.86017	15.7153	1.16589		0.016713	TRUE
SLC9C1	TSS13279	chr3:111859751-112013074			0.0412104	0.0603972	0	0.180406	0.671837	0.227305	0.169136	0.250662	0.384446	0	0.648122	0		0.0167321	TRUE
GLRX2	TSS12591,TSS18118,TSS22224	chr1:193065594-193075244			1.9392	0.612077	1.04385	3.70494	3.92933	4.37432	5.96056	3.014	5.7479	0	13.9031	4.54513		0.0167552	TRUE
GINS1	TSS23988	chr20:25388322-25429191			0.0522007	0.153044	0	1.82968	2.21729	1.17209	0.150026	0.1854	0.0608385	0.38026	1.02103	0.604068		0.0167811	TRUE
BAG4	TSS9622	chr8:38034105-38070819			1.10038	1.58852	2.52776	6.89173	2.52312	3.44383	4.35415	3.48009	3.62882	2.14177	4.60985	2.25296		0.0169097	TRUE
SNORD96A	TSS19144	chr5:180668817-180668889			0	0	0	0	6999.37	2313.09	3911.81	10953.5	4974.73	0	4016.09	0		0.0169294	TRUE
PLA2G16	TSS1342,TSS16876	chr11:63341943-63381941			11.9922	12.0056	5.15371	36.9486	13.0718	22.086	24.0322	15.5889	14.5133	9.84923	45.9925	23.1778		0.0169337	TRUE
ST8SIA3	TSS4469	chr18:55019720-55036161			0.114372	0.323099	0	2.07032	0.0210247	0.14386	2.68671	1.26421	1.39256	0.267678	0.893409	0.784249		0.016937	TRUE
RALYL	TSS1863,TSS21316,TSS8616	chr8:85095452-85834078			0	0.263283	0.0373987	9.06839	1.0783	0.961203	3.88389	2.74114	1.35701	0	9.88028	11.1114		0.017004	TRUE
FAM60A	TSS24178,TSS5194	chr12:31433519-31479159			1.83146	1.70459	3.2181	10.2852	3.22314	4.32813	3.79117	5.3132	5.63517	2.55239	13.4946	5.01372		0.0170502	TRUE
FAM200B	TSS22763	chr4:15683351-15692070			0.19327	0.169942	0	0.507543	0.580397	0.326834	0.523475	0.803105	0.405721	0.281529	0.276258	0		0.0171445	TRUE
TSC2	TSS15436	chr16:2097989-2138713			21.7177	22.8873	0	177.255	46.8772	39.7352	35.0938	41.5766	85.5392	24.6242	247.266	183.723		0.017187	TRUE
LRRC34	TSS17823	chr3:169511215-169530574			0.103157	0.0756901	0	1.81518	0.487114	0.755039	0.80624	0.7889	1.1822	0.0939913	0	0		0.0171949	TRUE
BTBD18	TSS13493	chr11:57510985-57519253			0.113119	0.207299	0	1.1155	0.728034	2.4993	0.139352	0.803847	1.31808	0.206017	2.31694	0		0.0172082	TRUE
LRPPRC	TSS17665	chr2:44113362-44223144			25.8119	24.0567	26.7985	67.2619	39.9406	32.9991	52.1927	48.9298	42.6914	23.6337	53.9087	14.4735		0.0172438	TRUE
ALG10B	TSS5087	chr12:38710556-38723528			0.304677	0.494542	0.12335	1.63709	0.744086	0.846889	1.2055	1.00362	1.20496	0.344759	0.822234	0		0.0172715	TRUE
IGJ	TSS24170	chr4:71521257-71532348			0.523529	0.192185	2.18429	12.6922	2.9219	121.038	31.7907	108.899	111.076	5.01048	125.234	0		0.0173171	TRUE
GSTA4	TSS1364	chr6:52842745-52860178			7.33675	8.53858	13.2285	47.3169	11.9462	10.4788	20.8066	19.6817	19.7603	16.0259	19.0402	25.5563		0.0173377	TRUE
SPG21	TSS29370,TSS9178	chr15:65255362-65282251			20.0759	25.253	8.6517	76.7184	51.8884	34.9418	53.2924	35.4716	57.2112	15.637	87.7553	7.21272		0.0173513	TRUE
TMEM240	TSS26513	chr1:1470157-1475740			0	0	0	0.755596	0.366946	0.508842	0.422699	0.175325	0	0.155842	0	0		0.0173587	TRUE
UXT	TSS16809	chrX:47511190-47518579			34.9003	24.5164	33.2021	38.7879	45.0422	69.2588	62.1521	41.4768	26.9757	33.7886	63.3612	92.1379		0.0173775	TRUE
PIK3R2	TSS6095	chr19:18263987-18281343			4.37693	2.76725	5.46714	18.1364	6.738	6.46583	9.88068	6.65668	8.95619	4.1903	24.5047	24.2685		0.0174475	TRUE
SPATC1L	TSS28598	chr21:47581061-47604373			0.650853	0.239086	0	2.15697	1.88658	2.41966	2.48124	0.83405	1.32027	0.741854	5.64706	0		0.0175398	TRUE
FUCA1	TSS3197	chr1:24171571-24194859			7.26364	12.1859	6.5067	26.7676	11.1075	23.4552	20.6581	23.0261	21.0827	13.2334	25.8854	0		0.0176605	TRUE
TPX2	TSS5067	chr20:30326903-30389603			0.046638	0.273439	0	1.02125	3.2015	2.19625	0.172303	0.0236513	0.652442	0.679431	0.733852	1.38805		0.0177173	TRUE
RFT1	TSS5906	chr3:53122500-53164470			3.50549	3.80405	4.19867	5.0639	6.4125	5.38306	4.66776	6.36502	8.48744	3.19123	7.00823	3.44647		0.0177307	TRUE
TRIM13	TSS10038	chr13:50571142-50592603			0.431079	0.639498	0.236994	3.68053	1.11061	1.59948	1.34416	1.06847	1.93731	0.653712	3.35447	0		0.0177628	TRUE
AP1S1	TSS6452	chr7:100797685-100804557			9.20286	7.0753	0.480105	16.4961	9.63141	27.5463	19.248	10.6688	10.177	7.60311	24.6313	33.1775		0.0178263	TRUE
NWD1	TSS12245	chr19:16830786-16928774			0.850775	0.351538	0.544697	2.47927	0.945103	0.320286	1.91471	1.51215	2.01154	0.81411	5.07471	3.06849		0.0179485	TRUE
SPON2	TSS11820,TSS16270,TSS8524	chr4:1160720-1202750			1.09207	2.55088	3.06299	12.2237	2.55675	16.6642	3.42957	3.64266	10.8515	1.83494	13.3202	24.4161		0.0179788	TRUE
C1orf131	TSS26570	chr1:231359508-231376924			1.2821	1.88249	0.160467	13.278	4.07309	4.70536	2.63887	4.38911	4.76376	3.50571	12.2584	0		0.0179935	TRUE
FBP1	TSS16787,TSS18281	chr9:97365420-97402531			11.8061	14.664	8.10641	26.8269	26.4379	14.6842	39.0797	17.0891	44.8878	23.9881	64.6744	6.28809		0.0180321	TRUE
ZNF414	TSS1483	chr19:8575461-8579048			0.946098	3.12757	0.592479	6.26846	5.62	8.90983	3.44376	7.67497	11.518	1.86908	17.0176	0		0.0181417	TRUE
RRAGD	TSS10452	chr6:90074334-90121995			1.23353	1.25525	1.5571	5.99677	2.10199	1.52357	4.18973	2.44729	1.15912	1.65325	3.63918	3.23068		0.0181498	TRUE
JAGN1	TSS25590	chr3:9932270-9936031			2.50933	2.40193	1.77437	8.40186	12.5508	5.32924	12.4323	4.50742	5.83276	4.47377	3.34885	0		0.0181561	TRUE
RPA2	TSS28600	chr1:28218048-28241236			3.9809	5.99598	7.33856	26.038	9.26309	18.2905	13.6164	6.67646	10.9602	10.2138	19.0849	2.93894		0.0181729	TRUE
IGIP	TSS24332	chr5:139505520-139508391			0	0.176687	0	2.50952	0.672204	0.31074	1.85594	1.10141	0.350985	0.164616	1.00684	0		0.0183174	TRUE
ACBD5	TSS27852,TSS3798	chr10:27484142-27531068			10.8593	11.0654	15.1444	32.3391	16.6223	11.9452	18.151	17.8888	27.2763	11.6948	39.1771	44.568		0.0183764	TRUE
C15orf38-AP3S2	TSS23293	chr15:90373830-90456222			2.50116	1.15698	6.91024e-10	1.04809	5.107	4.90332	6.53244	2.10437	6.20743	2.32875	4.91538	6.60355		0.0183995	TRUE
C15orf38	TSS23293	chr15:90443831-90456222			2.50116	1.15698	6.91024e-10	1.04809	5.107	4.90332	6.53244	2.10437	6.20743	2.32875	4.91538	6.60355		0.0183995	TRUE
TMEM158	TSS6000	chr3:45265955-45267814			0	0	0	0.211415	0.123843	0.106647	0.197747	0.146996	0	0	0	0		0.0185274	TRUE
CRISPLD1	TSS11743	chr8:75896707-75946793			0.195867	0.143523	0	0.685845	0.0336114	1.80023	0.919568	0.258076	1.27917	0.178322	2.05322	0.323938		0.0186288	TRUE
DHX40	TSS4346	chr17:57642885-57685713			12.317	11.5006	14.2047	35.0507	22.533	10.6642	17.1164	15.2801	18.9161	12.1535	31.7753	27.0362		0.0186295	TRUE
RNASEK	TSS19617	chr17:6915735-6917852			14.9503	15.9321	24.1964	43.6426	39.917	84.1754	48.4104	36.0674	29.8973	16.7558	67.6807	9.70068		0.01867	TRUE
RNASEK-C17orf49	TSS19617	chr17:6915735-6920843			14.9503	15.9321	24.1964	43.6426	39.917	84.1754	48.4104	36.0674	29.8973	16.7558	67.6807	9.70068		0.01867	TRUE
EIF2A	TSS27799	chr3:150264573-150303803			24.0657	19.6314	19.6381	34.7079	34.3846	27.6529	41.9632	24.0351	25.0895	17.713	35.3583	23.6012		0.0187016	TRUE
PLK4	TSS20071,TSS250	chr4:128802015-128820377			0	0.237276	0	1.41792	1.1113	1.20817	0.189863	0.117271	1.18631	0.0420966	0.727785	0		0.018732	TRUE
PRDX2	TSS5372	chr19:12907633-12912694			24.8568	23.5409	22.0848	50.6701	34.9913	36.3649	49.833	46.9968	43.7671	29.5639	85.5073	11.1086		0.0187464	TRUE
TMEM33	TSS4330	chr4:41937136-41962824			1.55569	1.3611	0.854214	3.58896	3.38291	2.7123	4.15624	3.41086	3.00121	0.570344	4.06005	0		0.0187843	TRUE
MITD1	TSS22572	chr2:99785725-99797492			3.0543	2.40708	8.48267	21.7836	8.81024	11.0111	11.3508	8.43049	10.0881	4.77777	22.5164	22.9538		0.0188675	TRUE
FADS2	TSS6877	chr11:61595712-61634825			1.47547	0.721014	6.53188	27.4197	7.26857	33.0768	10.8378	6.79465	12.6727	3.33405	18.6706	4.96828		0.0188875	TRUE
LOC100506801	TSS3355	chr1:21619782-21626362			0.067673	0.0496181	0	0.593703	0.290389	0.17462	0.111198	0.171925	0.394055	0.0616335	0.711283	0		0.0189104	TRUE
LOC440243	TSS18872	chr15:23569671-23579379			0	0	0	0.148299	0	0.0309131	0.0914451	0.0915831	0	0	0.251282	0.174218		0.0189937	TRUE
RNASE6	TSS17656	chr14:21249209-21250626			0.363063	0	0	2.81158	0.0779658	8.25132	0.374323	1.11856	3.15345	1.32456	4.82114	1.79278		0.019028	TRUE
CDK4	TSS21560	chr12:58141509-58146230			26.4348	28.5005	38.8968	49.4983	41.0026	61.9233	49.8501	36.7152	51.7033	29.7388	92.9525	49.945		0.0191495	TRUE
COX11	TSS13309	chr17:53029258-53046064			17.7366	22.7047	8.2575	109.892	40.1983	34.7358	33.139	40.7855	45.7372	15.548	170.85	128.164		0.0192031	TRUE
SLC2A12	TSS9817	chr6:134308718-134373789			0.180141	0.417917	0.387401	0.984907	0.540935	0.0882288	0.776004	0.6233	0.840714	0.382633	1.28643	1.39077		0.0193172	TRUE
C11orf73	TSS19284,TSS28899	chr11:86013252-86056985			5.52374	4.48975	8.38075	13.7952	14.7927	17.3762	12.3053	6.67432	6.94059	6.3088	14.6908	9.96086		0.0193191	TRUE
LAMB4	TSS20935	chr7:107663995-107770801			0	0.0419899	0	0.376008	0.0983495	0.157887	0	0.203131	0.334392	0	0.218273	0		0.0193553	TRUE
TAF1B	TSS25097	chr2:9983570-10074545			0.611044	2.18449	1.40038	27.4923	3.51811	3.57864	4.99038	7.22431	8.89132	2.435	13.0379	9.33621		0.0193927	TRUE
C12orf66	TSS8014	chr12:64586418-64616076			2.14244	1.86535	1.50615	8.22278	2.24086	2.96137	3.54782	2.85736	3.89867	1.21951	7.03651	8.85005		0.0194624	TRUE
CMC2	TSS21810	chr16:81009698-81040502			3.15989	3.38574	4.81191	10.2527	5.43314	7.13486	7.2531	7.44846	10.5906	6.03426	11.208	0		0.0195144	TRUE
COQ9	TSS18538	chr16:57481336-57495187			20.7362	19.3736	35.5676	81.3587	37.8052	37.0342	40.0546	33.0311	52.3048	32.7252	99.2258	126.461		0.0196663	TRUE
ASRGL1	TSS22939	chr11:62104773-62160887			1.19797	0.933391	0.436763	11.8303	2.24914	2.54092	3.66107	3.96839	6.7979	1.43214	9.41998	0		0.0196813	TRUE
ASPM	TSS12877	chr1:197053256-197115824			0.0546768	0.167195	0	0.59776	1.81903	2.83292	0.280234	0.246267	1.37371	0.821041	0.545531	0.0452319		0.0197421	TRUE
MTX1	TSS12820	chr1:155178489-155183624			8.66048	6.35582	13.3943	26.6329	19.1776	26.4845	22.25	16.2871	16.0032	13.3126	25.9952	4.07616		0.0197785	TRUE
CDC7	TSS11385,TSS7193	chr1:91966403-91991321			0.431924	0.0791196	0	1.30125	1.15836	2.38545	0.243861	0.794614	1.95064	0	2.55063	0		0.019839	TRUE
EFHA2	TSS653	chr8:16884746-16980148			0.0853512	0.375279	0.817342	3.54998	1.24499	0.486531	0.683115	1.43325	1.69186	0.777093	4.0682	5.29289		0.0199118	TRUE
NAA30	TSS3368	chr14:57857270-57879466			0.794793	0.748768	0.519955	4.96921	1.88345	2.47645	1.33571	2.12873	1.80979	1.06815	2.23592	0		0.0200138	TRUE
HSD17B1	TSS102	chr17:40703983-40707232			0.473342	0.462852	0.131499	1.73178	0.677106	1.42645	0.680822	0.561764	1.37736	0.0718601	1.05643	0.781801		0.020016	TRUE
HCN2	TSS14811	chr19:589892-617159			0	0.036857	0.0209412	3.96531	0.906172	0.629235	0.185808	0.535718	1.11366	0.0457892	2.32664	1.16392		0.0200404	TRUE
GINS4	TSS23846	chr8:41386724-41402565			0.133107	0.0325154	0	0.388562	0.0190355	0.326399	0.163907	0.472415	0.362116	0.44437	0.999409	0		0.0200944	TRUE
RAB18	TSS1261	chr10:27793102-27831166			11.934	8.13246	14.0199	23.7054	21.396	12.6196	26.6859	17.9548	25.4831	6.66135	35.7768	15.5134		0.0201203	TRUE
TNNC1	TSS4763	chr3:52485106-52488057			0.916607	0.225157	0	6.82467	0.394067	17.738	2.02477	2.22203	8.08881	0	20.4482	20.5313		0.0201229	TRUE
DPEP3	TSS19919	chr16:68009565-68014452			0	0	0	0.455986	0.222476	0.498633	0	0.264235	0.361191	0	0	0		0.0201388	TRUE
TMLHE	TSS12734	chrX:154718672-154842622			4.04383	5.14941	6.82928	22.3932	9.71336	6.26591	6.62988	7.66146	13.3283	5.08334	18.9084	11.7861		0.020158	TRUE
PCDHA2	TSS27199	chr5:140174443-140391929			0.250054	0.649442	5.38592e-243	6.26485	0.655657	2.0201	0.679391	1.04067	5.13237	2.78318	10.2823	13.3922		0.0201641	TRUE
SLC16A7	TSS15735,TSS27414	chr12:59989820-60183635			1.13915	1.17766	1.07965	3.08419	2.82853	1.1936	3.05233	1.73818	2.95655	0.883156	4.27963	0.721222		0.0202467	TRUE
CTNNA2	TSS28982	chr2:79740059-80875988			0	0	0	3.77607	0.576791	0.263225	0.57787	0.540707	5.72401	0.0805209	2.74072	2.70578		0.0203859	TRUE
AGBL5	TSS25629	chr2:27274490-27293490			5.31286	3.9263	3.52043	6.93499	6.16777	6.48286	8.16969	4.59491	5.55612	4.70783	14.2513	10.5493		0.0204427	TRUE
PLD3	TSS1795	chr19:40854331-40884390			14.1479	13.8166	23.0199	69.5713	43.4187	31.6572	47.5006	28.2054	34.918	21.336	42.3498	3.36611		0.0204461	TRUE
FLRT1	TSS440	chr11:63871361-63886645			0.105823	0.426608	0	1.50694	0.749161	0.467458	0.434491	0.885985	1.41828	0.14454	2.39817	0.349872		0.0204489	TRUE
SLC51A	TSS4978	chr3:195943382-195960301			0	0	0	0.2781	0.487706	0.842134	0.103915	0.193452	0	0.230095	1.03081	0		0.0205075	TRUE
RAD51AP1	TSS8336	chr12:4647949-4669213			0	0.232867	0	0.871398	0.391397	1.18224	0.127336	0.323052	0.721393	0.144602	1.82254	2.75351		0.0205198	TRUE
TRMT112	TSS19477	chr11:64084164-64085033			10.1212	20.6913	15.1952	37.1775	34.1664	73.9686	40.2661	25.2728	29.8951	22.429	45.4003	3.81579		0.0205951	TRUE
MAN1A1	TSS13391	chr6:119498365-119670931			11.1061	11.923	10.1681	35.5988	12.9114	6.96602	37.9381	19.7315	20.51	10.08	20.9969	28.1402		0.0206274	TRUE
PPP2R4	TSS24148,TSS5463,TSS965	chr9:131873227-131911225			7.38603	6.83804	3.96405	24.4103	13.1656	11.2494	12.7358	8.60649	22.7192	4.50122	16.2618	4.72783		0.0206499	TRUE
PRDX1	TSS22387,TSS4546	chr1:45976706-45988562			20.6623	27.9883	37.4902	45.3284	46.0456	105.188	47.9702	45.0342	126.426	33.4369	126.034	32.7385		0.0206921	TRUE
HDAC1	TSS4960	chr1:32757707-32799224			15.1461	18.1223	26.5899	105.364	27.1626	66.1174	35.7535	33.9318	56.4172	18.8847	131.144	36.7487		0.0207184	TRUE
DCHS2	TSS1578,TSS17069,TSS18558	chr4:155155526-155412930			0	0	0.16389	0.65024	0.0285707	0.817068	0.150457	0.166803	0.724188	0	1.12182	0.37332		0.0207524	TRUE
MRPS23	TSS15895	chr17:55916286-55927433			4.66322	4.77431	2.61071	6.75729	7.32265	6.3202	8.5356	7.14439	5.55855	7.49344	17.4434	4.8573		0.0207944	TRUE
AMN1	TSS8565	chr12:31824070-31882108			1.43912	1.41732	0.176383	4.83384	4.13533	4.32724	4.92485	5.41496	3.41264	1.14492	13.0697	0		0.0208028	TRUE
PIPSL	TSS19225	chr10:95717896-95721672			0	0.0993022	0.0564203	1.08783	0.542583	1.67393	0.315178	0.534384	1.55344	0	0.226102	0		0.0208194	TRUE
GNRHR2	TSS10002	chr1:145509819-145516076			1.64712	1.4813	0.813722	0.878366	3.05602	4.50446	4.34518	2.94192	6.12562	3.24246	7.78193	0		0.0208775	TRUE
NAA20	TSS17675,TSS5716	chr20:19997933-20014273			13.5998	12.331	13.9426	76.9564	27.6107	18.8651	37.7245	27.8297	17.595	17.2357	51.148	18.0272		0.020903	TRUE
TMEM38A	TSS7186	chr19:16771937-16799816			0.223124	0.163748	0.139576	1.9641	0.478883	0.165172	0.229491	0.796813	1.16679	0	2.14073	1.47248		0.0209135	TRUE
RSPO1	TSS3623	chr1:38076950-38100595			0	0	0.0280128	0.279699	0.136847	1.18146	0.165762	0.0683403	0.704923	0.306251	1.12487	0		0.0209366	TRUE
PC	TSS1051,TSS27966	chr11:66615996-66725847			2.50671	1.49447	1.89733	8.37587	2.82189	2.56249	4.00488	3.37804	3.5174	0.939358	7.70483	6.96687		0.0210035	TRUE
C9orf64	TSS14812	chr9:86553226-86571663			2.18954	3.26275	0	7.28251	3.33394	3.43768	6.09365	4.63077	5.92149	3.02347	12.7587	7.35144		0.0210123	TRUE
NDUFB7	TSS7080	chr19:14676889-14682889			33.5517	43.3	50.664	60.2776	57.2106	98.3042	76.6656	66.7066	72.4035	42.3573	128.505	39.4941		0.0210373	TRUE
ZNF518B	TSS19959	chr4:10441503-10459032			0.57835	0.176523	0.631823	0.895517	0.444492	2.19408	0.889602	0.792701	1.43434	0.701924	1.11223	1.595		0.0210393	TRUE
FOXM1	TSS7603	chr12:2966846-2986321			0.245516	0.287977	0	0	1.07418	1.29035	0.382924	0.393075	1.5295	0.970262	0.655826	0.160145		0.021074	TRUE
NEB	TSS23755	chr2:152341852-152591001			0.263615	0.252462	1.10653	2.76669	0.681962	1.45848	0.471538	1.1183	3.26233	1.02689	3.4217	2.71775		0.0211184	TRUE
B4GALT4	TSS27889	chr3:118930588-118959752			3.18827	3.53575	2.55991	17.5809	5.27262	5.4515	7.97291	9.13505	10.5904	4.81657	22.9069	1.92661		0.0211274	TRUE
MRPL13	TSS3275	chr8:121408082-121457647			7.91894	10.7527	4.88892	18.27	11.0158	11.4707	14.0527	14.1312	13.1642	7.53578	28.5707	30.8956		0.021168	TRUE
WDR61	TSS26809	chr15:78575577-78591940			17.3046	14.1119	26.5788	47.6883	23.9285	26.383	49.4584	35.9556	32.2108	17.226	59.4375	33.2119		0.0212049	TRUE
RBP2	TSS29876	chr3:139171725-139195352			0	0	0	0	0	2.33968	1.79889	2.41797	3.56946	1.41687	0	0		0.0212217	TRUE
CENPB	TSS6837	chr20:3764497-3767337			1.88951	3.44065	4.46843	4.94378	6.22451	10.284	6.18312	5.75686	6.53266	4.21857	13.1249	3.82784		0.0212376	TRUE
DDX20	TSS17624	chr1:112298189-112310199			1.75519	2.07252	2.96417	6.29997	3.93259	4.34162	3.8029	5.49001	6.3084	2.708	13.0444	2.41826		0.0212615	TRUE
LOC729603	TSS14587	chr6:160514113-160517244			0.0549784	0.322396	0.0228973	0.60233	0.330248	0.161938	0.293474	0.725458	1.08914	0.851083	1.36423	0.0908789		0.0212687	TRUE
BCAP29	TSS17233,TSS20269	chr7:107220421-107263762			0.842038	1.21227	1.25281	5.24103	2.08567	1.03381	2.4361	2.17707	1.95128	0.620102	4.54013	2.79161		0.0213186	TRUE
FDXR	TSS14962,TSS2945	chr17:72858618-72869156			2.17896	1.32202	1.06264	6.24582	4.49133	3.00558	2.65901	2.73453	4.30175	1.39332	10.4144	13.7771		0.0213673	TRUE
TMEM200C	TSS15257	chr18:5890183-5892103			0	0	0	0.204028	0	0.651793	0.114518	0.283705	0.323973	0	0.222306	0		0.0214281	TRUE
HPS6	TSS3792	chr10:103825123-103827795			3.70677	4.33873	6.12244	13.2621	11.6744	17.3753	14.0594	9.44791	6.66548	6.87013	8.23122	0.10746		0.0214356	TRUE
PRR5	TSS14900,TSS16451,TSS25237	chr22:45064426-45133561			0.570659	1.18192	0.956188	6.66246	2.00766	3.15297	3.07403	0.581418	2.13418	1.6676	8.2884	2.16623		0.0214466	TRUE
ERAP2	TSS21281	chr5:96211643-96255406			0.577145	0.516811	0.627291	4.90933	0.371381	8.98839	0.420974	2.5657	5.68578	2.36431	5.49647	0.212163		0.0214539	TRUE
NSDHL	TSS24352	chrX:151999510-152037907			3.84445	7.16197	5.24767	13.3366	8.05149	9.10255	8.19725	5.11362	17.8657	5.83919	25.2722	25.1746		0.021458	TRUE
DNAH2	TSS15002	chr17:7623038-7737058			0	0.0985563	0.0407216	1.71006	0.278119	0.0717865	0.0752433	0.494781	0.58576	0.133615	0.71524	0.769591		0.0214678	TRUE
MAST1	TSS8600	chr19:12949258-12985766			0	0.0502417	0.085635	3.22531	0.220628	0.62997	0.112547	0.295249	1.95975	0.093639	3.3149	1.87157		0.0215045	TRUE
ATP2A3	TSS28294	chr17:3827162-3867758			15.6385	14.7894	52.5678	172.888	57.5564	106.306	41.4196	32.0162	73.3225	40.888	98.5794	174.867		0.0215243	TRUE
ODF2L	TSS18124	chr1:86812506-86862025			0.648511	0.91748	2.35564	9.17589	2.5596	5.02704	1.35397	4.18517	4.44624	0.912976	14.8749	8.03361		0.0215487	TRUE
ATP5B	TSS15848	chr12:57031958-57039852			92.1447	98.7332	95.8943	195.086	144.777	146.827	175.519	148.061	146.223	88.3758	199.506	43.1133		0.0215658	TRUE
LRRN4CL	TSS9410	chr11:62453873-62457371			0	0	0	1.03424	0.115628	0.446972	0.0830195	0.239596	0.235363	0.122707	0.386201	0		0.0215905	TRUE
ASB8	TSS18407	chr12:48541571-48551377			2.66386	2.73434	3.52342	8.90919	4.94374	6.13659	5.88161	6.29324	7.21319	2.91131	8.52601	0		0.0216552	TRUE
LRRC4C	TSS18419,TSS8087	chr11:40135750-41481186			0.0662895	0	0	0	0.0379276	0.439845	0.435738	0.168408	1.00379	0.621542	0.348369	0		0.0216942	TRUE
ABRACL	TSS10395	chr6:139349818-139364439			0	0.175816	0	0	0.92393	3.31144	2.76434	0.863371	5.24237	0.436139	5.45175	0		0.0217616	TRUE
LIN9	TSS13844,TSS19551	chr1:226418849-226497449			0.112142	1.19199	0.0700597	2.70326	1.46922	0.679504	1.77296	1.50843	3.20163	0.663795	2.19436	5.56112		0.0218054	TRUE
KIAA0101	TSS2789	chr15:64657210-64673702			0.28114	0	0	1.55027	2.17065	1.84387	0.202945	0.251829	1.46748	0.449399	0	0.2033		0.0218166	TRUE
FEM1A	TSS12735	chr19:4791727-4795571			3.72397	3.24888	5.26083	14.0738	9.15813	9.55565	10.0266	4.9001	11.3198	3.81444	13.5682	0.513157		0.0218481	TRUE
TMBIM4	TSS3446	chr12:66530716-66563807			9.47342	7.96413	7.06255	37.9666	21.7705	15.6141	35.914	19.9292	15.3762	6.02395	31.7735	0		0.0218887	TRUE
FLJ27352	TSS7536	chr15:55700722-55710910			0	0	0	0	1.54529	3.11909	2.2886	0.573099	0.637589	1.26274	0	0		0.0219	TRUE
MON1B	TSS27537	chr16:77224835-77233543			3.26464	2.27889	4.5534	14.7572	5.93628	8.94553	6.59542	3.65452	8.27415	2.87831	17.156	5.05432		0.0219088	TRUE
TBCA	TSS8864	chr5:76986994-77072185			58.0652	71.8742	91.3768	144.606	97.9626	138.728	105.549	103.537	114	63.431	244.714	125.764		0.0219305	TRUE
INTS4L2	TSS6823	chr7:65112776-65183632			0.868401	0.806115	1.11214	1.38076	2.14439	1.55384	0.602482	3.58195	1.946	3.52734	4.53934	7.85595		0.0219441	TRUE
CNGA1	TSS1668,TSS19202	chr4:47937993-48014961			0	0.0456426	0.0518748	1.19464	0.347382	0.42737	0.204619	1.92343	2.10382	0.567136	3.59833	0		0.0219968	TRUE
EEF1G	TSS12804	chr11:62327072-62341460			1102.81	1077.36	858.894	831.871	2093.18	2487.98	2491.94	1571.09	1623.31	1231.47	1893.95	649.98		0.0220789	TRUE
HIGD2A	TSS16834	chr5:175815783-175816751			9.44589	13.4028	5.33402	16.2975	16.2522	35.119	22.6173	14.2312	19.1804	13.9501	29.9672	9.50604		0.0220977	TRUE
TEK	TSS16028	chr9:27109146-27230172			3.33788	5.17752	6.29716	17.1695	6.41325	5.1288	6.79002	10.02	18.8871	8.63132	10.8419	5.93222		0.0221159	TRUE
TP73	TSS17088,TSS19113,TSS28332	chr1:3569128-3652765			0	0	0	0.155941	0.0913532	0.115584	0.152471	0.544613	0.0831374	0.0646218	0.118907	0		0.0222044	TRUE
CTSE	TSS11334	chr1:206317458-206332104			0	0.0622156	0.0329227	3.29519	0	7.03605	5.87674	2.98951	14.5799	2.62754	2.14957	0		0.0222192	TRUE
METTL13	TSS19757	chr1:171750760-171766856			3.26971	3.87121	3.58506	15.5122	5.24481	6.38688	6.21834	4.99388	7.81367	3.29785	16.1982	22.4414		0.0222823	TRUE
TRAPPC6A	TSS15234	chr19:45666185-45681501			4.56991	7.18588	4.05087	18.2224	5.80828	20.435	11.0301	8.35416	9.7338	10.9791	39.0676	46.5332		0.0222927	TRUE
PDE7B	TSS7830	chr6:136172833-136516709			0.281174	0.457773	0.333775	1.02496	0.589692	2.91524	0.865201	1.74031	0.728976	1.02385	5.74184	2.68754		0.0223256	TRUE
PBK	TSS4777	chr8:27667137-27695349			0	0	0	1.27226	0.703855	1.24792	0	0.737171	0.448731	0	0.0462107	0		0.0223258	TRUE
TMEM106B	TSS6091	chr7:12250847-12276890			1.77606	2.05842	0.849518	5.27411	3.1157	2.62824	4.23003	3.27405	2.7531	2.02692	7.35517	1.05263		0.0223663	TRUE
APOC1	TSS3237	chr19:45417920-45422606			0	0.807539	0	0	8.2203	20.6066	15.4841	32.4314	27.2752	17.486	75.503	0		0.0223788	TRUE
NSG1	TSS24425	chr4:4387982-4420785			0	0	0	1.47138	0.149697	0.444544	0.668537	0.170646	0.937593	0.0610986	0.22435	0		0.0224014	TRUE
ZFAT-AS1	TSS21318	chr8:135610313-135612932			0	0	0	0.931451	1.35335	0.15692	1.21381	0.756914	0.242889	0	0	0		0.0224654	TRUE
B3GALT2	TSS7871	chr1:193147859-193155743			0.144624	0.0353318	0	1.26692	0.703228	0.44346	0.356225	0.293411	0.842942	0.0877898	2.0461	0		0.0225625	TRUE
C1orf86	TSS5458,TSS6672,TSS7124	chr1:2115898-2144159			4.12718	5.05088	16.4113	27.7032	21.7197	34.5726	12.0604	22.1113	19.5451	7.42281	65.9134	38.0334		0.022582	TRUE
OSGIN2	TSS14381,TSS4797	chr8:90914095-90940095			0.525616	1.18109	1.58242	5.13291	2.5153	2.14089	1.72584	2.27599	2.92344	0.920333	6.2624	1.80546		0.0226073	TRUE
FAM171A2	TSS18205	chr17:42431100-42441235			0	0	0.165045	1.01364	0.113335	0.559742	0.379727	0.234818	0	0.0601365	0.632935	1.20018		0.0226092	TRUE
PET112	TSS1951	chr4:152591808-152682175			2.28672	1.56137	1.34721	6.75067	2.63942	5.32474	3.04601	4.49194	6.24102	1.50833	7.65538	0		0.0226265	TRUE
ZADH2	TSS9712	chr18:72909277-72921281			0.948877	1.48004	1.04473	3.28024	1.89081	2.22637	2.23654	1.37947	2.64267	1.25388	4.66344	0.962119		0.022636	TRUE
CLSPN	TSS1449	chr1:36197712-36235551			0	0.0718374	0	1.45762	0.637335	0.943202	0.247038	0.182833	0.0937432	0.347231	0.286506	0		0.0226608	TRUE
ACOT8	TSS20146	chr20:44470359-44486048			1.61746	1.78245	2.16108	2.85866	4.51473	5.35337	4.53285	4.22799	5.81244	1.62236	14.0325	3.7297		0.0226656	TRUE
SFT2D3	TSS22261	chr2:128458596-128461407			0.0616191	0.0903469	0.025667	0.540342	0.185079	0.272416	0.253074	0.125166	0.287128	0	0.323644	0		0.0227087	TRUE
RABL5	TSS10596	chr7:100956647-100965093			1.60031	3.32763	0.281243	5.09534	5.75572	4.91818	5.97301	5.03552	4.46154	6.4091	15.059	0.833007		0.022742	TRUE
LAMTOR2	TSS1695	chr1:156024516-156028301			39.609	59.9063	0	118.043	100.596	106.622	144.4	79.429	103.791	101.097	232.124	0.621354		0.0227649	TRUE
SPINT2	TSS23077	chr19:38755097-38783254			55.186	62.1992	24.1557	128.742	99.2331	52.4246	157.008	103.014	108.051	84.947	115.908	27.8123		0.0228129	TRUE
FAM8A1	TSS4006	chr6:17600517-17611950			1.35347	1.33096	0.85998	2.96127	1.42103	1.74102	2.48462	1.80444	2.16036	2.17253	1.96804	0.648058		0.0228875	TRUE
SLC44A5	TSS18395	chr1:75667815-76076799			0	1.42056	0	10.6321	2.34563	0.841822	5.3844	3.2572	6.12371	1.3234	2.51271	0.457283		0.0229176	TRUE
CALCA	TSS11147	chr11:14988214-14993832			1.86629	3.14106	2.53351	0	0.436713	0	0	0	4.91979	1.21714	0	0		0.0229267	TRUE
FRMPD2	TSS17409,TSS19889	chr10:49364601-49482941			0	0	0	7.53273	0.0288057	0.0123369	1.21971	1.08837	2.52759	3.44175	0.671551	5.68312		0.022931	TRUE
MESP1	TSS10598	chr15:90293097-90294540			0	0.119903	0	0.360587	0.210249	0.424899	0.134526	0.585611	0	0.148817	0.393353	0		0.022949	TRUE
GBAS	TSS26750	chr7:56032269-56067875			14.355	14.8847	19.0579	37.9592	22.7864	17.2299	28.6681	20.003	20.6363	13.7231	44.9196	50.1834		0.0230706	TRUE
STEAP1	TSS11732	chr7:89783688-89794141			0.567185	1.7702	0.473408	3.54478	1.09586	9.40368	3.62065	3.91727	3.94879	1.68042	5.57088	0		0.02309	TRUE
ATP8A2	TSS28089	chr13:25946208-26595420			0	0.0493803	0	2.21156	0.398514	0.445784	0.26617	0.601688	0.746902	0	0.754298	0.170947		0.0231294	TRUE
CUL4B	TSS14230,TSS17059	chrX:119658445-119709684			9.78771	9.2437	11.8572	19.5602	9.90414	14.7073	19.0921	12.747	14.8654	7.72613	24.6359	15.1692		0.0231344	TRUE
MCF2	TSS27056,TSS28998	chrX:138663929-138790381			0.0494654	0	0	0	0.287236	0.230968	0.387887	0.33946	0.257976	0	0.0235928	0		0.0232297	TRUE
NQO1	TSS906	chr16:69743303-69760533			1.33275	1.42884	0.0880585	4.56884	2.42219	7.42057	0.745326	2.97131	7.4348	1.73616	9.21366	0.232663		0.0232467	TRUE
SYPL1	TSS1031,TSS8636	chr7:105730813-105753093			8.09254	6.10253	4.29216	8.8805	13.3342	22.5841	20.3168	11.2196	17.33	6.53666	19.8944	0.252131		0.02329	TRUE
OVCA2	TSS25145	chr17:1945276-1946725			8.25354e-06	3.64203e-05	0.826576	1.47779	0.442	1.93666	0.410931	1.99926	5.96397	0.531717	3.21701	2.05746		0.0233017	TRUE
BATF2	TSS15954	chr11:64755416-64764517			0.0825194	0.242091	0.928528	0.724778	0.566618	1.46211	1.76362	1.46951	1.15237	0.751691	3.27672	2.99811		0.0233706	TRUE
CACNA1I	TSS28448	chr22:39966757-40085740			0	0.0491141	0.0558128	0.439584	0.0719189	1.14427	0.0343754	0.0763161	0.371951	0.061034	0.798056	1.08238		0.023556	TRUE
SVIP	TSS27998	chr11:22843597-22851382			6.25172	5.95743	7.21502	17.0061	11.0787	9.27452	9.30998	8.70331	12.9705	3.5161	16.432	27.4121		0.0235646	TRUE
WDR34	TSS20489	chr9:131395939-131419129			3.9425	4.55576	0	17.9851	9.39145	10.8582	10.0519	9.24098	10.2003	6.55547	44.1547	7.80881		0.0236023	TRUE
ABP1	TSS21356	chr7:150549564-150558379			0.0717502	0	0	0.47238	0.0307895	1.00584	0.0589812	0.0364853	0.501424	0.719143	0.377365	0		0.02363	TRUE
TRAF3IP2	TSS13904,TSS26419	chr6:111876580-111927477			1.72112	1.14933	1.27597	2.23025	1.18822	1.80303	2.36343	1.85148	2.96178	1.39535	4.0347	2.84846		0.0236408	TRUE
LSM2	TSS27710	chr6:31765168-31774761			5.22735	3.51134	6.27274	11.1024	7.51886	17.0087	10.2327	6.21167	7.87854	3.94084	19.6194	7.09685		0.023685	TRUE
DPM3	TSS10887,TSS1168	chr1:155112366-155112996			6.56968	7.0555	0.308044	25.167	13.5456	12.1786	25.778	10.6391	10.6891	12.2164	17.4052	0		0.0236956	TRUE
SUSD4	TSS13566	chr1:223394160-223537544			0.71916	1.53903	1.75272	23.8905	2.23833	1.8248	5.24967	8.61683	6.81745	2.23095	16.0606	6.61636		0.023795	TRUE
SLC16A13	TSS16313	chr17:6939393-6943440			0.514559	0.604092	0	4.97915	0.618409	4.11052	0.465592	1.67872	2.99104	0.750153	2.66373	0		0.0239222	TRUE
SLFN13	TSS40	chr17:33762114-33775856			0.569877	0.100754	0.605126	1.58885	0.320307	1.99518	0.822035	1.00237	4.08704	1.12385	6.00666	2.17894		0.0240181	TRUE
PRUNE	TSS27908	chr1:150980972-151008189			1.79756	1.95531	3.45366	18.4273	3.6325	5.70193	5.59588	4.20945	5.6076	3.90752	12.7042	4.50449		0.0240861	TRUE
PFDN1	TSS1801	chr5:139624634-139682689			3.79226	4.84763	8.206	18.587	10.0105	9.38302	12.0312	6.03511	8.14932	5.37757	22.9031	26.3913		0.0241424	TRUE
EMC6	TSS1010	chr17:3572089-3572962			1.90818	1.40655	0.533103	6.39915	5.46969	5.94815	3.16276	0.661603	8.41428	1.45289	4.97702	0		0.0241606	TRUE
TSPAN1	TSS14782	chr1:46640748-46651634			0	0.408251	0	22.2803	2.00582	5.88864	3.06675	2.83793	10.3434	1.82493	12.382	0		0.0241805	TRUE
OGDHL	TSS22750	chr10:50942686-50970425			1.09491	1.96672	0.337345	12.7562	1.65354	0.50822	5.38707	3.10886	5.66509	2.761	16.2528	19.1681		0.0241807	TRUE
FRMPD2P1	TSS13078	chr10:48844035-48862688			0	0	0	4.34257	0	0	1.42856	0.419068	2.18195	3.43215	0	5.51022		0.0242022	TRUE
PCBD1	TSS17422	chr10:72643266-72648541			40.0249	37.5276	24.3186	36.3979	57.4722	40.0988	84.8798	48.1073	40.7308	46.3885	61.3173	92.5772		0.0242027	TRUE
ZMYND12	TSS13683	chr1:42896000-42921938			0.226677	0.99821	0	5.23881	1.36769	0.167834	1.49228	1.44584	1.9794	1.85918	2.08659	1.30891		0.0242376	TRUE
MZB1	TSS926	chr5:138723256-138725605			0	0	0	0	0	8.73773	0.304263	2.91532	7.93212	0	5.60268	3.62728		0.0242745	TRUE
KIAA1586	TSS1876	chr6:56911383-56920023			1.19407	1.15984	0.696303	5.1038	0.845377	5.31098	1.26273	3.27385	5.73846	0.924287	8.00918	0.888062		0.0242753	TRUE
ACTR8	TSS13913	chr3:53901093-53916229			3.1554	2.34705	5.78512	17.1197	6.385	6.87889	7.40447	7.8818	5.81964	4.03083	20.5032	8.56558		0.0242924	TRUE
CD320	TSS12637	chr19:8367010-8373240			14.1765	14.3099	6.25563	28.4475	22.973	28.359	23.7442	26.7257	29.1733	20.6319	26.4077	0		0.0243154	TRUE
HNF4G	TSS9475	chr8:76452202-76479061			1.1627	0.852018	1.64243	3.36306	2.3872	1.48117	2.72686	1.81016	3.38951	1.47445	7.93598	3.15889		0.0243406	TRUE
[truncated: 584 more rows]

## Sheet: p<0.05 +1% FPR
	P value	AA Non-tumor Mean1	Cau Non-tumor Mean2	Difference	SE of difference	t ratio	df
[truncated: 238 more rows]

[truncated: 2 more sheets: p<0.05 +1% FPR +Log2 (2), p<0.05 +1% FPR +Log2 (5)]
