# Supplementary material for: Transcriptomic analysis of pancreatic adenocarcinoma specimens obtained from Black and White patients
Source: PLoS One. 2023 Feb 22;18(2):e0281182. doi: 10.1371/journal.pone.0281182 (PMC9946261; doi:10.1371/journal.pone.0281182)
Supplement: S3 File — (XLSX) [file pone.0281182.s013.xlsx]

## Sheet: AA vs Cau_Tumors
	Black - Tumor					White -Tumor
PCDHGC5	0.621756	0.809369	0.418636	1.95618	1.03036	0.477906	1.0497	1.58345	2.09434	0.601588	3.65094	1.83501	1.91052	1.84114	0.925603	0.774145
VHLL	0	0.110564	0	0	0	0	0	0	0	0	0	0	0	0	0	0
SLC13A4	0.215479	0.051128	0.162457	0.697019	0.386796	0.10783	0.058189	0.145082	0.091138	0.114594	0.12875	0.430946	0.04806	0.250003	0.176356	0.087611
TMPRSS6	0.209116	1.45956	1.46461	1.85926	1.5032	0.444279	4.80821	0.523153	1.09246	3.0213	1.62459	0.055507	0	0.400587	0.079504	0.047377
SFRP1	0.052421	0.895986	3.96246	3.95802	0.777662	7.02916	3.00933	1.54065	0.116399	1.60066	5.04547	0.487699	0.274129	1.12525	0.642668	0.121973
RPS3	603.318	536.794	684.181	601.812	537.626	603.095	533.12	549.08	522.48	438.543	608.101	1037.94	799.965	601.944	331.694	596.635
GNRHR2	11.6078	16.682	9.22417	7.3423	12.6843	6.83177	10.2609	11.5501	7.44309	10.4924	12.0321	9.29424	8.06216	6.79134	3.96424	13.4321
TRIM15	0	0	0	0	0	0	0	0	0	0	0	0	0	0	0	0
ALG9	12.8011	14.8096	12.7801	12.8478	9.11027	10.1846	10.6988	11.0807	11.1492	14.1071	12.9981	10.5214	13.4156	12.7882	12.9679	14.8223
IGF2R	43.6048	72.6428	65.458	92.8873	93.1694	60.5675	59.5279	101.616	54.8538	73.1012	72.1698	46.3313	45.8603	56.7035	37.9859	45.5687
ROBO1	5.12415	4.36939	12.9114	20.3226	12.8634	14.4758	18.6878	35.9104	12.0601	21.7109	26.6272	3.85977	7.67617	15.8346	5.41865	5.67969
WASH3P	52.263	34.5849	22.3676	38.3353	20.9932	11.0637	17.2393	24.1209	31.2895	39.4529	24.6642	26.4099	24.555	27.3009	21.5314	46.9689
SNORD115-44	0	0	0	0	0	0	0	0	0	0	0	0	0	0	0	0
CLEC18A	0.394712	3.28882	1.22938	4.37374	2.41284	1.10856	2.06886	0.984386	7.38943	4.97566	1.66817	4.16695	1.13853	1.5439	1.86678	1.46549
DUX4	0	0	0	0	0	0	0	0	0	0	0	0	0	0	0	0
NUDT11	0.182803	0.010433	0.436431	0.367264	0.277517	0.764219	1.4765	1.1176	1.07179	0.602299	2.26573	1.8536	2.05872	0.487695	0	0.195334
NCOA1	21.9002	28.5924	22.9747	27.5653	19.0598	21.4156	27.1689	23.3259	17.0116	34.3151	32.7163	11.3564	19.5024	25.7726	15.3438	16.7596
TBC1D1	30.9032	42.324	22.5356	44.6863	40.3052	30.9657	23.1837	38.7471	17.3488	31.3055	31.4857	17.294	30.0872	44.1231	14.9254	27.6156
RAB27A	19.9668	24.4948	15.4913	17.1441	14.7496	17.0306	10.6225	22.0613	14.7257	12.4438	19.2258	5.71038	12.5338	18.2262	11.6739	15.8588
MIR601	0	0	0	0	0	0	0	0	0	0	0	0	0	0	0	0
C17orf66	0	0.206684	0.246211	0.879607	0.848554	0.420824	0.029412	0.137463	0.138335	0.043457	0.195388	0.093256	0.072796	0.084307	1.66957	0.345763
SDCBP2	51.6677	82.6181	43.4468	4.09476	85.8729	4.82189	7.88011	14.9273	33.8832	24.72	24.2837	45.5843	53.0286	66.1353	3.41172	53.6791
MIR3665	0	0	0	0	0	0	0	0	0	0	0	0	0	0	0	0
PPP2R3B	12.1438	8.58509	8.33976	14.6237	10.7919	6.08788	8.24868	13.3419	8.50373	13.5006	11.7218	8.1038	7.83508	6.27766	3.62052	15.6295
ZNF137P	3.02227	2.39841	2.72072	2.11976	1.77894	0.526298	1.44998	1.40958	1.7878	2.46717	1.01688	2.77243	4.42045	3.08863	4.2564	4.43529
AARD	0	0.028772	0.182783	0	0	0.026047	0.032759	0.398035	0	0.145224	0.072559	0	0	0	0	0.0889
FGF1	0.322369	0.370838	0.390034	0.517987	0.6308	0.536677	0.590473	2.42091	1.11974	0.506273	1.36859	0.050238	0.112088	0.398079	0	0.2099
KRTAP8-1	0	0	0	0	0	0	0	0	0	0	0.155438	0	0	0	0	0
DIMT1	34.6781	18.0465	32.8653	22.8885	26.1617	28.7752	19.1374	27.0222	21.5411	21.1709	24.504	26.1359	27.4846	20.6522	12.2173	26.3441
DTX2	40.4416	42.5624	28.6563	32.054	48.8808	19.2635	21.5587	40.4434	45.2641	32.9756	46.5894	55.0136	44.7618	48.5104	22.2992	39.8858
MIR4284	0	0	0	0	0	0	0	0	0	0	0	0	0	0	0	0
MATK	2.41357	0.745856	1.81755	3.30866	1.20762	4.539	1.50843	4.47741	0.732996	1.97097	3.12119	0.865294	0.601959	1.00572	0.068845	1.8103
TMEFF2	0.359579	0.482238	1.84716	1.93101	0.998031	0.282464	0.775138	0.75467	0.030389	0.429523	4.07741	0	0	0	0	0.233713
KIDINS220	30.9629	44.3289	36.2383	49.2392	34.7746	30.9424	41.7036	51.2223	33.1282	45.8862	48.1041	29.9759	39.5799	50.3222	24.6235	33.0298
AP4E1	6.68467	7.71829	9.08001	12.7718	7.22763	6.73269	8.04276	11.4583	9.14495	10.282	7.68935	3.63705	6.47458	7.83407	3.53459	7.21647
CEBPD	8.43194	15.9875	24.4228	30.3814	21.5353	34.7468	20.9122	27.3329	13.0463	18.4351	29.7754	33.3934	12.7292	18.6706	10.1209	8.58415
XPO1	57.9393	67.215	75.0623	51.0783	75.3607	61.6784	57.2569	74.443	72.782	78.1796	75.054	44.2585	62.3774	57.6359	29.5347	61.2007
GALNT16	0.408956	2.40019	10.5	18.0906	2.89115	7.09932	8.53175	5.42333	0.699977	10.0073	9.59454	0.957251	1.31874	0.711189	4.71815	1.02535
SYT5	0.191729	0.140459	1.07078	0.717128	0.680877	0.432284	4.06193	0.92671	2.1065	3.5918	0.991721	0.5069	0.949647	0.091694	0.508201	0.086789
LINC00595	0	0	0	0	0	0	0	0	0	0	0	0	0	0	0	0
IRF6	48.5422	84.4204	25.9661	18.2111	76.267	10.282	18.0793	21.3301	22.0776	26.8919	31.066	94.4664	67.7201	35.9181	14.3173	52.9778
MIR3140	0	0	0	0	0	0	0	0	0	0	0	0	0	0	0	0
DSG2	130.368	266.492	145.177	126.127	118.254	43.4185	64.306	88.7727	139.977	143.404	118.744	180.596	172.854	119.921	51.6745	125.01
JAK1	81.271	139.986	87.1917	124.572	140.284	95.6922	77.4938	125.32	85.0868	96.3076	127.623	70.5514	86.6781	91.2086	45.9788	79.8575
MTHFS	10.6036	18.9249	26.4378	11.1442	26.2273	9.5588	10.5866	6.51414	10.8526	13.0372	19.5974	5.42058	13.2638	20.373	8.09674	10.2022
TRIM13	2.48234	4.15419	3.44919	3.78624	3.71777	2.40912	3.15986	4.32158	3.49437	3.04505	3.61671	0.968702	2.30238	3.25539	2.205	2.06167
FTSJ1	25.9256	17.6065	19.6964	22.5165	27.5551	18.5512	13.4335	26.9128	27.3551	15.4458	32.0278	38.616	24.8552	21.9942	9.9665	22.4163
CCDC71	9.00051	18.8861	14.3904	16.7691	16.0943	9.84241	16.6026	18.7116	10.3436	15.6726	13.0309	14.2035	14.916	10.2592	11.0495	8.57316
SRP14	521.768	196.696	205.345	176.929	191.255	137.023	145.532	191.732	157.604	184.727	222.554	229.428	342.504	483.342	335.65	514.183
RPL31P11	0.065925	0	0.214461	0	0.011927	0.122343	0.057674	0.035931	0.014221	0.018942	0.119449	0.048716	0.035084	0	0.021803	0
FXYD4	16.5083	0	0	0	0.078411	0.73931	0	0	0	0	0	0	0.847115	0	0	12.6081
PPP1R16B	0.836202	3.6523	1.46157	6.06436	3.43555	6.48666	4.35479	6.98557	0.537492	1.90106	3.73018	0.619268	1.2697	1.21658	2.88372	0.336624
MIR4530	0	0	0	0	0	0	0	0	0	0	0	0	0	0	0	0
FAS-AS1	0	0	0	0	0	0	0	0	0	0	0	0	0	0	0	0
SDK2	0.615516	0.54498	0.45411	1.59746	0.887828	0.685662	1.24015	1.4488	0.722106	1.15855	1.9988	0.365319	0.248695	0.722374	0.250263	0.775548
DCDC2	2.83745	10.6594	5.27298	21.7116	2.62298	1.89416	10.1279	1.17698	0.770929	20.9339	5.7894	0.226279	0.794982	2.44728	29.9286	4.10505
C6orf10	0	0	0	0	0	0	0	0	0	0	0	0	0	0	0	0
LOC100130264	0	0	0	0	0	0	0	0	0	0	0	0	0	0	0	0
NDUFB9	518.919	234.74	255.81	211	212.844	225.45	164.163	178.633	201.283	246.642	226.109	855.894	647.935	365.069	152.458	544.333
SNORD11B	0	0	0	0	0	0	0	0	0	0	0	0	0	0	0	0
NEU1	0	0	0	0	0	0	0	0	0	0	0	0	0	0	0	0
ZBTB46	0.684745	1.03506	1.1208	2.53262	1.44187	0.620296	1.03176	1.84212	0.861118	1.3388	1.25587	0.364216	0.672072	0.641379	0.806243	0.517359
CSRP1	71.5472	69.4029	54.7993	80.2092	63.7494	97.6469	47.4902	146.913	47.5756	56.5512	89.8103	29.216	131.042	316.408	29.1426	64.698
PDZD4	0.63057	0.441283	2.30969	3.47409	2.13381	2.06358	2.74704	4.5437	1.40118	3.20617	2.04167	1.1256	1.3547	2.00871	1.20918	0.520104
HMHB1	0	0	0	0	0	0	0	0.472718	0	0.378574	0.285778	0	0	0	0	0
PECAM1	1.15704	1.00722	1.0842	2.93668	2.14557	2.44528	1.9101	3.15766	0.937402	1.65595	1.78499	0.626295	0.580611	1.07601	1.26151	0.923359
SNAI3	0.970185	0.663056	0.57437	0.820481	0.777486	0.818668	0.44612	0.930108	0.387546	0.760686	1.10227	0	0.084888	0.393601	0.467259	0.403615
WDR72	0.630449	51.3309	16.1098	13.1078	61.0216	3.58231	12.3082	25.5699	11.8268	37.1784	22.3821	0.633938	0.384934	0.729419	10.1398	1.13991
CYP1A1	0	0	0.090776	0	0	0	0.043358	0	0	0	0.095951	0.206376	0.26851	0.062105	0	0
STAT6	153.408	133.85	161.199	99.0687	155.84	71.8678	70.0556	97.1991	67.0296	92.4549	106.753	85.9861	109.824	165.161	41.5672	142.197
NACA	1513.75	1373.64	1629.58	1182.72	1583.95	1255.55	1163.75	1336.82	1302.75	1328	1496.31	1888.41	1858.07	1586.37	782.086	1512.28
SLC4A7	8.93163	26.5519	15.6472	26.7966	13.0404	15.3403	15.271	22.0319	17.3149	21.1138	17.18	12.9784	16.5722	17.4136	6.99155	9.46464
CAP1	204.443	205.975	139.526	136.926	208.716	176.09	92.8205	244.832	193.48	143.982	219.463	98.2648	112.156	155.22	56.9874	186.751
RPS15	2098.15	2244.45	2245.27	2089.51	1561.17	2405.8	2164.21	2416.19	1774.52	1712.86	2477.25	4499.16	2776.26	1621.41	1248.26	2043.68
LOC100507462	0	0.018266	0	0.031122	0.014294	0.016513	0.103946	0.019437	0.019539	0.030707	0.046004	0	0	0.029776	0	0.018783
SRCIN1	0.687483	0.350405	1.23153	1.83956	0.865656	0.323383	2.33055	0.200766	0.231481	3.44089	1.24562	0.998899	0.703754	0.296188	2.1113	1.04456
AMD1	12.2776	18.4716	26.3244	26.0737	31.5159	21.0532	17.4506	17.7795	22.3558	19.3006	20.4086	12.0691	15.4716	18.5143	12.1899	12.7853
ADAM33	1.26587	1.89832	6.1289	10.8067	3.02635	3.68284	7.39025	6.84981	4.90444	3.41566	10.076	1.45195	3.83177	10.028	2.2948	1.7059
FH	95.3379	61.9924	57.8663	58.1878	43.8244	50.3577	54.4238	39.5291	48.4445	72.0298	57.0013	49.7305	50.3963	51.4104	31.8606	92.6448
ITGB1	323.67	614.561	485.485	563.874	711.286	473.017	298.976	798.124	688.523	516.744	591.105	785.997	821.041	678.651	176.638	322.456
SLC25A3P1	0	0	0	0	0	0	0	0	0	0	0	0	0	0	0	0
CYP19A1	3	0.010949	0.191447	0.317535	0.085763	4.95878	0.149553	1.0373	0.058517	0.092013	0.950864	0.316683	0.494468	0.017833	0.907233	3.71293
SNORA49	0	0	0	0	0	0	0	0	0	0	0	0	0	0	0	0
NSUN5P1	43.6105	19.1193	21.2334	28.4474	17.7157	7.3734	19.0663	18.3072	17.6388	20.27	22.0917	24.0724	23.5983	28.6714	23.9725	42.264
PAX6	0.491277	0.430021	14.4786	3.32249	0.803615	0.795136	41.0847	2.63411	0.385127	10.2358	2.42395	1.30381	0.567238	0.158006	3.86144	0.163783
WDR45	42.5307	74.1198	43.1802	44.753	45.9164	29.8207	31.7649	52.4947	36.5025	34.7867	45.6887	35.2164	30.88	45.9517	18.1704	41.247
C9	0	0	0.058498	0	0.259325	0.016644	0	0.097957	0	0.154759	0.394145	0.132997	0.155736	0.060027	0	0
FLJ42102	0	0	0	0	0.018244	0	0	0	0	0	0	0	0	0	0	0
DEFB114	0	0	0	0	0	0	0	0	0	0	0	0	0	0	0	0
CLCN4	1.42448	2.80924	2.98371	2.66603	3.88186	1.35327	3.97709	1.94558	1.33923	2.77713	3.73143	1.13977	1.06778	1.02645	0.301866	1.38805
GCFC2	12.553	9.24922	14.217	17.228	13.3124	5.76954	12.658	11.2026	11.1852	17.3985	13.3073	4.71921	11.3804	9.76343	7.38616	13.9267
GDF10	0.036479	0	0.20847	0.063878	0.102682	0.135584	0.177803	0.059845	0	0.25213	0.047217	0	0	0.030561	0.290933	0
TUBB	0	0	0	0	0	0	0	0	0	0	0	0	0	0	0	0
PDE4C	2.26918	4.47577	0.330809	1.04911	0.854777	0.256333	0.195629	0.483321	0.102132	0.24092	0.384836	3.30399	1.84253	1.06506	0.098975	2.92543
B3GNTL1	11.5901	7.36891	4.57028	8.15475	6.78567	4.41814	4.15274	7.71945	7.16452	6.78494	8.86669	4.1516	4.64477	9.65799	5.05393	12.5485
BAGE4	0.148755	0.272592	0.157979	0.651514	0.193685	0.268985	8.15e-05	0.143543	0.219131	0.298258	0.286634	0.256794	0.200445	0.25875	0.220384	0.175328
BAGE5	0.148755	0.272592	0.157979	0.651514	0.193685	0.268985	8.15e-05	0.143543	0.219131	0.298258	0.286634	0.256794	0.200445	0.25875	0.220384	0.175328
BAGE2	0.148755	0.272592	0.157979	0.651514	0.193685	0.268985	8.15e-05	0.143543	0.219131	0.298258	0.286634	0.256794	0.200445	0.25875	0.220384	0.175328
MIR200A	0	0	0	0	0	0	0	0	0	0	0	0	0	0	0	0
TCF19	0	0	0	0	0	0	0	0	0	0	0	0	0	0	0	0
PTPRO	4.91887	2.58444	2.74765	4.94494	2.26413	6.40244	2.77331	11.7158	7.11264	4.87347	5.62677	1.8991	1.47939	3.27816	1.4064	6.60091
ZNF317	16.5509	14.9206	11.4732	19.412	12.7055	7.62167	12.3871	13.1255	10.4363	17.1283	14.0704	14.5119	12.7871	11.6595	11.3857	16.0802
MUC22	0	0	0	0	0	0	0	0	0	0	0	0	0	0	0	0
FSTL3	3.20488	6.50694	8.69814	30.2129	21.0465	13.6686	3.83862	13.5105	5.90086	18.0783	12.5184	15.9052	7.60629	5.88687	7.74753	2.77507
PTDSS1	46.6887	52.5703	48.4578	53.5568	50.4572	49.6216	34.6288	52.7331	43.517	54.5319	55.0865	64.0991	51.6089	35.59	15.4386	47.1137
NLRP2	74.9538	73.5747	34.0038	3.97197	1.59346	0.226211	16.3582	3.08795	1.79935	28.6455	2.12193	0.251178	9.17881	17.1593	4.80466	70.2669
TPM4	580.756	371.044	389.562	494.728	585.442	437.514	188.138	713.206	531.862	355.339	769.781	417.759	398.095	363.046	122.779	563.129
ADAD2	0	0	0.195476	0.041903	0.034058	0.022268	0.168119	0.02619	0	0	0.062038	0.078601	0	0	0	0.025333
MED13	20.8308	37.3257	31.389	35.7039	41.4259	25.9345	29.2258	41.7042	32.3247	37.1607	41.0572	21.2128	28.9405	31.3118	20.4627	19.3394
SALL3	0.002789	0	0	0	0	0	0.049034	0.001834	0	0	0	0	0	0	0	0
SEPT10	24.4702	37.3698	27.922	30.3376	36.5362	23.4269	23.5846	31.0963	30.6469	27.8373	32.8957	52.1084	52.1513	49.3414	9.37833	25.5265
MCRS1	26.5662	33.2392	31.2142	26.2361	31.076	16.265	19.7082	25.6907	13.5974	29.1705	26.1901	21.2465	15.0568	21.9775	12.1056	27.8227
MSI2	62.6881	101.122	52.2684	86.4115	53.883	40.8349	77.4271	57.7205	38.8436	91.3029	72.9004	44.8938	37.5403	43.5181	43.8635	52.8358
ODF3L2	0.063321	0.03244	0	0	0.025354	0	0	0	0	0	0.081845	0	0	0	0.083804	0.133715
MIR4708	0	0	0	0	0	0	0	0	0	0	0	0	0	0	0	0
DUSP1	50.9474	44.7688	43.4377	88.2526	52.0673	202.79	198.897	144.041	216.173	50.5519	273.78	65.7832	42.3806	33.9838	132.709	48.4314
EMC6	5.32825	11.2333	11.9206	5.6447	8.80625	8.0527	6.67474	7.60931	8.73432	10.829	8.15821	3.99608	4.15948	5.49667	2.86242	6.854
PAK3	2.93651	6.1888	28.3682	30.798	5.69205	7.60576	46.6984	8.4355	2.28722	35.7911	17.9243	2.15578	3.98884	10.0383	72.9164	5.31613
C6orf195	0	0	0	0.041642	0	0	0	0.052053	0	0	0	0.176585	0.068923	0	0	0
KCNK6	2.79975	3.56901	4.00752	3.02447	5.93638	1.74	2.10548	4.23524	4.93746	4.1467	2.65911	3.57695	3.31917	4.70643	1.35331	1.99849
CCDC22	20.3352	23.3665	17.2372	24.0773	17.9922	10.6741	13.0651	17.2054	14.5743	18.6102	20.3693	17.952	13.8311	12.2321	6.98703	25.3969
ACTRT3	0.914116	0.253546	1.0068	0.690631	0.793141	0.435908	0.404103	0.91735	0.868803	0.639708	0.447395	1.00676	0.214334	0.7446	0	1.07011
WFDC3	1.76539	0.730874	0	0.381456	0.526203	0.612982	0.576676	1.37621	1.20947	0.758267	0.497937	3.44095	3.15948	1.56507	0	0.988403
FLJ30838	0	0	0	0	0	0	0	0	0.007009	0	0	0	0	0	0	0.011549
SCARNA16	0	0	0	0	0	0	0	0	0	0	0	0	0	0	0	0
MTOR	22.8472	39.121	22.8193	33.8406	34.1653	23.5398	22.2087	31.2654	27.7226	33.3975	31.1252	12.1471	17.4522	24.3322	17.1747	22.8452
PTGES3L	0.610549	6.64e-16	0.391088	0.607493	0.178242	0.321988	0	0.184601	4.03e-17	0.16174	0.278628	0	1.69858	1.59709	0	0.891322
PTGES3L-AARSD1	4.07165	2.35835	0.039131	2.11806	4.95897	2.11161	2.57276	1.84889	1.28235	4.14605	0.743933	1.1649	2.5403	5.27849	9.75e-07	6.55481
CDKN1A	18.1058	82.7249	138.047	56.2504	127.934	111.471	46.8037	139.19	83.4367	49.0106	145.684	23.7833	26.7294	49.6078	22.347	17.6703
GJA10	0	0	0.050525	0	0	0	0	0	0	0	0	0	0	0	0	0
BIVM-ERCC5	19.1097	20.8021	20.3773	28.4943	12.9479	17.9326	25.7456	24.5331	22.1482	28.9739	25.3526	18.0615	21.2257	19.9307	23.3925	20.9923
OSBPL1A	38.3995	14.8831	46.3149	26.1339	22.207	29.3314	30.7569	35.9047	14.4475	28.462	34.3331	38.5116	39.2733	35.682	15.2802	36.6198
SEPT9	219.317	475.986	234.699	285.426	437.842	252.822	194.241	299.237	311.212	337.345	426.401	488.893	358.171	282.755	119.814	211.627
RAPGEF1	18.7447	34.6741	25.8338	37.5634	33.0357	22.1605	26.2027	46.9148	22.2501	29.1324	31.8604	14.3165	16.5824	24.2519	23.9126	20.5766
TAOK1	10.8397	21.6701	16.4236	21.2671	30.4356	18.6044	18.0362	25.5895	23.1722	23.5194	24.0047	20.262	23.0581	21.4905	8.03608	10.2488
HPCAL1	51.9388	28.3613	19.6023	24.8104	29.5402	20.9525	19.9476	26.8325	18.4056	30.9032	31.3374	28.6257	24.0716	31.8717	25.7785	42.1193
CLCNKA	2.13935	0.062286	4.01164	2.84302	0.783243	1.25801	5.13157	0.397111	0.988429	5.81371	3.16839	1.23714	0	0.203136	17.0752	1.45523
MIR124-3	0	0	0	0	0	0	0	0	0	0	0	0	0	0	0	0
LINC00654	0	0.074603	0.420263	0.416237	0.477841	0.306365	0.277836	0.433005	0.355248	0.997294	0.691381	0.098025	0.45915	0.585634	0.772226	0.09757
SLC7A5	22.6007	18.756	20.9173	27.9286	32.7187	34.9032	17.8511	29.3389	39.6564	28.4552	52.5677	155.943	96.2581	36.3334	15.5057	20.1083
OR6Y1	0	0	0	0	0	0	0	0	0	0	0	0	0	0	0	0
ADH7	0	0	0	0	0	0	0	0.435092	0	0	0	0.173649	0	0.078464	0	0
GYG1	33.4634	18.7212	26.3562	24.0392	21.6898	34.1156	31.493	36.7843	28.662	31.7519	37.2298	15.5564	22.2574	42.876	14.6605	31.0273
MARCH3	3.98836	3.82504	4.34932	6.1035	5.12887	3.2647	2.9016	2.4147	1.3751	3.00725	3.04667	3.21282	4.35627	4.21084	2.69449	5.45567
SUMO2	366.157	454.897	378.868	340.846	472.196	356.029	324.39	435.584	463.693	403.192	575.136	498.292	582.63	579.955	284.095	409.519
ISLR2	0.374481	0.147409	0.882887	1.17952	1.10096	0.522317	0.309661	1.00147	0.218115	1.16224	1.45525	0.204894	0.223942	0.609498	0.14674	0.326156
FLJ41200	0	0.021525	0.205161	1.86976	0.25259	0.447754	0.26952	0.664262	0.023037	0.760114	0.488115	0	0.242702	0.280826	0	0
MYL12B	678.222	836.817	620.909	530.407	1105.9	487.205	338.26	514.602	650.061	517.967	700.786	525.176	750.465	1076.7	245.33	678.014
CEP63	42.436	30.2294	29.2498	36.2266	25.3162	23.3477	31.3052	32.9702	27.6322	30.4304	32.4297	39.9787	37.9254	31.5521	39.184	27.3485
RAB3GAP1	58.1351	61.8057	53.0455	62.2284	84.653	50.033	53.6647	62.4914	66.0119	64.6748	76.2511	49.9351	66.5547	74.5279	29.0861	52.2793
ZNF512B	4.52257	8.25897	7.16124	9.40649	7.76924	3.5734	6.95216	8.07607	6.75939	9.07323	8.37463	7.60631	4.9826	6.31337	4.65437	2.76459
OR4S2	0	0	0	0	0	0	0	0	0	0	0	0	0	0	0	0
ARHGAP24	19.7893	24.5715	12.2688	29.158	11.9675	12.8125	26.6516	17.0538	11.9844	35.8845	21.6984	4.03558	8.64703	17.4467	18.0623	18.7581
SNAR-A11	0	0	0	0	0	0	0	0	0	0	0	0	0	0	0	0
PPP1CA	155.879	189.613	168.821	113.809	179.053	110.11	79.2082	149.855	147.908	117.138	150.006	205.278	179.895	167.351	62.9618	129.903
LCN12	1.07171	0.632138	1.00215	0.915394	1.19389	0	0.412195	0.288377	0.488101	1.37369	1.49167	0	0.252941	0.44543	0.696244	1.12641
GLP2R	4.0453	4.17722	28.1193	6.68225	5.75053	9.65446	16.2572	11.1132	1.13591	11.4881	24.8103	1.79955	2.37043	2.39208	4.26871	3.21178
LOC100131138	0	0	0	0	0	0	0	0	0	0	0	0	0	0	0	0
MYCBPAP	0.23907	0.046107	0.463945	0.34054	0.493214	0.249991	2.02886	1.04665	0.608035	0.671623	0.619098	0.721828	0.086692	0.55099	0.119295	0.458123
SRSF9	85.1623	81.3859	83.5176	69.1	57.0807	57.2865	55.7201	68.7318	78.3397	80.497	84.8815	69.1669	51.0818	57.3492	28.5783	86.2788
SPINK14	0	0	0	0	0	0	0	0	0	0	0	0	0	0	0	0
MRAS	2.96617	1.41272	3.68305	5.38121	2.64917	8.69115	5.44071	8.38924	4.63194	5.68411	6.19783	1.43971	1.90721	4.61184	4.56179	2.65575
CCHCR1	0	0	0	0	0	0	0	0	0	0	0	0	0	0	0	0
SNORD115-8	0	0	0	0	0	0	0	0	0	0	0	0	0	0	0	0
MED14	29.8729	30.7355	24.344	24.385	28.368	18.3754	20.2417	25.3918	26.9186	28.8471	32.9863	33.9156	30.7421	28.21	13.1184	26.5612
SLC26A5	2.08284	4.63793	0.983278	0.743645	0.530642	0.492276	0.335212	0.708918	0.443344	1.04066	0.997052	1.46311	1.84471	1.65683	0	3.72322
HIST1H2AB	33.1098	10.6087	61.6089	11.8637	54.623	31.828	8.26823	20.663	37.5987	40.1819	35.4252	84.9886	76.4302	52.2106	14.293	33.9057
TUBB	0	0	0	0	0	0	0	0	0	0	0	0	0	0	0	0
SPATA31C1	0.017489	0.142645	0.296203	1.83028	0.278806	0.035616	0.110941	0.792348	0.191012	0.561722	0.817037	0	0	0.649279	0	0.634075
CLUAP1	11.4164	14.3551	10.6817	9.71167	12.848	7.83223	13.9705	10.8415	8.04475	12.237	15.0696	8.26691	8.03427	11.7294	7.12877	11.9297
KANSL1L	9.18672	24.8774	13.2902	25.1796	36.7624	8.17038	20.3283	14.3107	10.4846	26.8511	18.3116	5.88646	11.8634	12.523	21.3538	12.4869
SCAF8	23.51	36.24	38.0693	52.496	35.2043	24.5261	44.8713	39.6722	28.4341	45.9551	40.5876	16.7503	26.7762	34.7794	25.6067	21.9975
TFEC	1.221	0.737706	1.62213	1.57289	2.24502	2.07382	1.14925	3.04298	2.96307	3.42056	1.63418	0.231027	0.342994	0.856312	1.61781	1.23186
LIAS	11.6745	6.02006	6.39927	6.55142	5.57662	5.4859	9.46481	4.39255	7.61172	9.49181	6.44911	7.32365	5.54862	6.48016	5.09032	8.43303
MIR5700	0	0	0	0	0	0	0	0	0	0	0	0	0	0	0	0
MIR548I4	0	0	0	0	0	0	0	0	0	0	0	0	0	0	0	0
FAM107A	0.04234	0.508233	0.478246	2.07922	0.440637	2.55031	1.60289	1.62015	0.031044	0.488097	1.07625	0	0.245734	0.331251	0.60118	0.149239
FAM177A1	23.7536	71.1521	32.9178	32.2073	82.3635	38.2457	29.8903	48.0366	42.3305	30.1836	45.1518	28.6596	60.8966	53.9104	13.2037	19.4491
TRIM39	0	0	0	0	0	0	0	0	0	0	0	0	0	0	0	0
AGPAT9	6.46215	3.90566	7.49365	3.21449	2.68702	5.254	3.65072	6.72607	6.45929	3.48922	6.67712	19.2174	13.9911	8.30521	0.292614	5.66605
DESI2	4.19416	4.88528	4.56732	5.84927	4.36217	5.51841	4.2129	8.20656	5.52436	6.02251	7.90333	3.37712	3.30388	3.25905	2.11244	2.85575
CLNS1A	84.2541	65.752	90.1408	59.8273	63.6504	49.7972	51.0874	62.9514	47.9572	55.2556	71.5942	87.9096	75.752	66.1496	38.5697	89.4156
MIR219-1	0	0	0	0	0	0	0	0	0	0	0	0	0	0	0	0
GPIHBP1	0.364253	3.16886	0.454434	7.7955	0.946807	2.72679	4.08304	4.37901	0.918561	1.03615	3.88143	0.397293	0	0.287113	0.398324	0.022642
PAQR3	2.93079	4.75827	4.25535	2.72632	3.05341	3.45292	1.90841	4.56517	4.51635	2.40322	3.71393	2.255	2.42055	3.13463	0.302803	3.17933
PSCA	87.309	2.95349	1.56238	0	22.6124	6.4093	14.9595	1.33882	12.2859	39.7377	7.95669	27.9652	13.065	4.47732	0	76.7658
ZNF177	4.43914	1.76696	1.27313	3.68302	1.80179	1.38335	4.87602	1.81168	2.0931	2.96914	1.62046	8.44667	5.0418	2.18696	4.48616	3.45831
RGS3	24.164	49.2879	15.6816	32.3376	48.4783	15.5861	16.6202	22.4515	27.8892	28.5579	42.1397	9.28138	8.96381	15.1082	15.5848	23.5175
HPD	0.580718	0.668673	5.89844	2.2104	0.986753	14.5778	11.9785	1.93713	0.518014	6.94191	3.06968	1.47357	0	0.667628	8.72945	0.038307
MTHFD1	86.5907	105.342	102.267	68.9487	128.986	110.925	67.5828	99.8312	105.293	97.2879	119.052	161.385	131.978	102.671	61.9469	74.1423
FAM175A	4.56183	6.72744	6.5474	7.93209	6.54963	4.85629	6.28042	8.02593	5.64028	9.35493	8.06119	6.57411	6.95789	8.15811	8.19383	6.5496
RBM20	0.133744	0.01641	0.573722	0.134392	0.185097	0.669479	0.373372	0.27937	0.168228	0.45203	0.132059	0.047464	0.22233	1.19675	0.101979	0.154974
KRTAP10-3	4.23168	0	0	0	0.064151	0	0.564238	0	0	1.02696	0	0	0	0	0	0
ACTL6A	54.1967	47.9473	49.0304	34.6238	45.1554	40.29	31.7037	41.1472	53.545	42.9717	52.0545	35.062	46.2058	42.2255	22.3446	64.3338
EIF4E3	2.62767	4.74096	3.83739	4.43713	3.96001	4.42304	5.05897	4.21807	1.98715	4.91906	4.22551	1.02178	2.85706	4.85571	2.62221	2.34975
GDNF	0.155259	0	0.060761	0	0.129733	0.132312	0.014465	0.162766	0.318424	0.134245	0.352866	0	0.431512	0.412143	0	0.04104
LOC441204	0	0	0	0	0	0.028833	0	0	0	0	0	0	0.089659	0	0	0
LOC729683	0	0	0	0.054488	0	0	0	0	0	0	0	0	0.120236	0.034779	0.055151	0.043882
RNF152	0.887306	2.47399	1.62587	3.91987	2.60125	1.33857	0.874173	3.11688	1.5232	1.91369	3.62135	1.33408	0.720957	1.34595	0.293957	0.644299
HMGN3	52.6101	87.1637	63.3427	162.506	241.691	60.8116	103.513	68.4157	63.5588	125	101.531	40.3298	59.5582	76.7702	114.076	46.3332
CRNDE	0.122202	0	0	0	0	0	0	0	0.066941	0	0	0	0	0	0	0.1087
LACE1	3.71	3.76552	5.23821	4.70528	3.50335	3.22452	4.97112	3.72247	4.245	5.62035	5.19337	1.60901	2.26086	2.36204	3.91772	3.714
ELMO1	5.11225	10.8768	13.8961	25.7785	13.3459	20.5774	24.3349	24.1588	12.636	19.5107	18.4631	3.88145	6.93765	7.17993	11.0283	6.19864
LST1	0	0	0	0	0	0	0	0	0	0	0	0	0	0	0	0
FAM9C	0	0	0	0.145877	0	0	0	0	0	0	0	0	0.120783	0	0	0
LOC116437	0	0	0	0	0	0	0	0	0	0	0	0	0	0	0	0
FUNDC2P2	0.01684	0.034493	0.324981	0.041549	0.087824	0.078123	0.294605	0	0.462306	0.275772	0.232128	0	0.517937	0.253516	0	0
LOC100506274	0	0	0	0	0	0	0	0	0	0	0	0	0	0	0	0
NDRG4	1.10805	1.06025	1.66268	5.5703	0.907871	1.54852	11.9278	4.96931	2.99199	3.45751	6.61487	1.86497	0.960265	2.84651	0.720752	1.92434
NCAPG	4.93451	0.739132	4.90699	0.984062	4.82745	3.79357	0.426155	2.59596	9.61716	4.42384	2.50867	4.75643	4.24939	3.00037	0.161079	6.62362
ZNF462	27.0394	30.4217	22.8898	23.1767	28.8781	12.4517	28.7802	24.137	18.2183	26.5144	27.0649	18.525	23.723	20.5961	12.1593	26.8551
MUM1L1	0.090056	0.961889	1.19695	2.88521	0.517215	0.42916	1.5033	0.974197	0.272464	1.98625	0.801993	0	0.196172	0.207641	2.24964	0.369066
BSPRY	15.167	18.1494	6.80963	9.84412	11.4123	4.72552	8.56943	4.83396	4.58763	12.8386	7.06602	1.77128	5.71121	7.65139	14.5048	13.4938
ESRP2	20.4892	29.1483	23.3635	9.46978	20.9225	3.01428	6.25103	5.28149	11.9355	15.7495	11.2935	15.5427	15.3626	23.4118	13.2514	26.2639
TAF13	60.4319	38.5769	36.5955	45.7231	71.7064	52.8907	39.0513	60.1281	54.512	28.1636	62.8533	50.8658	34.5284	39.8076	23.398	43.2625
MIR4521	0	0	0	0	0	0	0	0	0	0	0	0	0	0	0	0
PRKD1	10.5191	5.83486	17.9114	25.4669	9.78841	18.1925	19.7083	38.7592	18.0889	15.6755	34.1847	11.5222	13.5112	20.1928	6.33439	7.61351
C15orf55	0.124436	0.563493	0.447673	0.065504	0.210552	0.069414	0.029146	0.136273	0.177951	0	0.177278	0	0.036128	0.354675	0	0.065793
PARD6B	11.6437	11.1969	10.9273	4.32452	11.9791	1.44182	5.42608	3.37553	11.1164	8.83644	5.51372	4.14878	8.27384	11.9985	3.26838	11.79
IQCD	1.19574	2.40699	1.12767	1.67658	1.44858	1.25201	0.764044	2.09961	1.35486	2.45829	3.28816	0.142264	1.44357	1.22523	5.09361	0.895496
LOC101054525	0	0	0	0	0	0	0	0	0.010689	0	0	0	0	0	0	0
MUC20	77.6164	126.093	62.959	51.1328	43.5084	11.1323	28.335	15.3958	45.0511	93.73	58.5346	32.0406	40.5744	52.3289	21.8339	77.5433
PDGFRB	67.9718	30.7387	88.8428	115.315	97.1624	79.6736	60.136	160.962	102.416	90.3626	146.136	30.5996	25.8008	28.0143	15.2884	66.3118
TIAM2	2.73362	10.6523	6.14278	8.19108	8.77284	1.77036	3.07573	5.94209	6.24929	4.71759	6.19112	1.86709	1.68937	3.00889	1.39986	3.25635
DYNC1LI2	58.6183	86.5919	50.7271	66.3076	65.2079	40.4175	39.5556	75.3975	50.2846	52.5362	71.7011	40.686	60.0695	88.2697	21.7599	59.1585
EFNA1	81.8336	96.7268	51.9464	59.6057	79.9812	23.3285	22.1865	39.0328	53.248	64.0828	88.6945	83.5781	60.375	60.787	18.2507	71.1572
HSD17B1	1.51459	1.17216	1.07419	1.88101	1.30482	0.815574	1.61654	1.17536	1.20639	1.09931	1.76087	1.05805	0.889473	1.21323	0.699421	1.02056
OR8D1	0	0	0	0	0	0	0.070318	0	0	0	0.234307	0	0	0.101079	0	0
LLGL2	63.5266	81.9199	42.3577	36.1729	76.049	17.4228	29.7838	27.094	63.0306	54.315	58.9886	20.7551	23.9348	57.8568	28.387	57.8131
ADK	129.413	80.735	79.2719	96.3869	113.218	86.3087	78.8128	89.6932	138.536	101.821	121.952	173.737	170.817	69.0237	102.603	147.429
DAOA	0	0	0	0	0	0	0	0	0	0	0	0	0	0	0	0
DAGLB	6.74768	13.8418	8.8704	11.5382	13.676	9.43341	6.54235	11.0328	10.1442	13.2057	10.2208	17.3722	8.41989	9.88272	4.78955	6.57726
ZBTB7A	15.7802	18.8109	13.6338	9.9831	11.9911	5.30651	5.28916	12.2752	6.27856	7.75561	9.68793	16.4865	12.9013	12.2587	4.94776	13.7667
UVRAG	17.6464	15.8303	17.2687	20.7378	16.3241	14.6011	17.3635	21.9442	17.2953	21.0692	20.9751	7.69523	13.5956	16.7287	6.82486	16.8925
SERPINB7	0.203455	20.2575	2.90216	0.79962	3.6628	0.326031	0.475357	8.38013	0.851216	1.00965	0.986859	0.753527	0.441196	0.54586	0	0.510471
SLC16A4	11.8539	27.484	24.315	12.6158	82.286	18.448	12.6394	13.783	19.0837	20.0996	44.8952	1.67892	16.63	44.5697	3.76099	11.7079
BAX	36.1341	36.6238	47.0194	22.9053	46.3013	22.0858	19.1311	37.9867	37.2773	32.5991	26.555	34.6366	22.1085	30.8021	2.63321	42.583
FIG4	19.6979	40.1698	43.5945	42.3988	41.8631	33.8869	43.3754	45.3531	26.3142	49.1506	42.6259	10.9127	28.9915	39.0207	21.1952	19.4758
MYLPF	0	0	0	1.79592	0	0.088348	0	0.102947	0.104642	0.327073	0.122977	0	0	0	0	0
KIF13B	43.41	164.74	42.6013	41.4088	60.4642	20.8773	32.2246	44.3188	41.9613	51.7137	32.451	37.1252	59.3833	79.0813	19.9137	42.9536
MINOS1	16.1842	10.3606	7.95929	8.31855	14.3048	8.07557	5.25952	8.30901	6.92499	8.13607	8.11897	1.97668	5.76965	6.57415	4.62209	15.7172
C1orf151-NBL1	16.1842	10.3606	7.95929	8.31855	14.3048	8.07557	5.25952	8.30901	6.92499	8.13607	8.11897	1.97668	5.76965	6.57415	4.62209	15.7172
MIR711	0	0	0	0	0	0	0	0	0	0	0	0	0	0	0	0
TRAIP	3.68794	1.05279	2.94627	1.23758	0.842958	0.952599	1.11291	0.986947	2.84509	2.99347	1.23211	2.44312	1.8365	1.10417	0	3.45755
PRR14	16.8685	11.6165	10.6846	16.4492	10.1865	6.27965	9.28656	12.5899	10.1891	11.8346	11.5275	10.5921	11.2262	12.3345	8.8804	14.6312
CHRNE	0.296093	0.243374	0.19331	0.72551	0.126943	0.421806	0.738708	0.863265	1.41059	0.238705	0.383191	0	0.686103	0.132278	1.94071	0.897064
SLC39A8	11.4465	10.8597	10.948	17.0012	12.4907	20.7777	16.5395	17.2277	16.1565	8.94086	16.6004	18.4886	12.3867	9.67982	11.5325	9.83335
SCN2A	4.83986	0.663356	2.84954	3.05458	1.53266	5.82145	2.69072	0.692701	2.07685	8.04157	1.93945	0.723285	0.682771	1.06113	0.3025	3.9127
F11	0.798408	3.70337	7.23635	8.32331	1.72994	2.67443	18.8885	0.635599	1.14956	29.8918	5.77064	0.485567	0.968719	0.194666	61.4349	1.38134
CUX1	115.767	90.7415	75.7835	75.9096	82.7216	64.714	55.9658	88.4059	70.9993	64.3461	93.2745	59.0281	64.9529	74.7036	34.585	114.964
TAAR2	0	0	0	0	0	0	0	0	0	0	0	0	0	0	0	0
UBE2O	4.62798	7.29834	7.36233	10.1759	6.55877	5.23296	7.60162	7.1473	6.02961	8.65414	8.19003	8.13883	7.34498	6.40818	4.32997	4.18819
HOXC5	2.10934	0.064499	0.768417	0	0.579894	0.435666	0.220402	0.446277	0.172889	0.271442	0.651098	0	0.090842	0.526741	0	1.42818
PEBP1	256.026	192.465	221.427	193.753	108.92	153.397	268.418	204.181	97.2735	280.168	244.798	75.8515	87.8686	117.558	136.656	252.164
BLCAP	8.07865	7.07096	6.92251	3.91001	8.53059	4.23635	4.81973	4.43093	6.23902	8.25165	7.50139	19.867	10.7001	7.38217	1.54495	7.68944
SPATA25	2.86554	1.96233	1.48806	2.45182	1.8586	1.16732	0.876058	0.90815	0.460813	1.87396	0.216683	1.53194	0.478181	1.82253	1.53555	0.088618
KIAA0556	12.592	17.4737	12.0575	16.0091	17.0465	6.36248	11.4357	11.5365	13.5973	15.9835	17.2214	11.1957	11.5187	13.0423	12.4644	11.0053
HSPA1A	1052.32	341.826	187.513	112.178	319.487	171.45	153.248	207.544	1498.41	248.813	1196.94	197.147	149.751	157.118	67.635	1012.4
TP53AIP1	0	0	0	0	0	0	0	0	0	0	0.195386	0	0.121516	0	0	0
GPC5-AS1	0	0	0	0	0	0.212255	0	0	0	0	0	0	0	0.095219	0	0
GGA2	20.4514	17.715	20.5584	27.4399	18.2959	15.6682	25.082	25.7879	18.8279	25.3023	24.4504	15.5988	15.29	15.1826	22.5293	18.7392
TNFRSF21	56.5999	197.316	87.9033	59.605	91.2453	41.7515	48.5653	72.9233	72.9564	50.8537	94.0366	130.771	124.547	117.545	25.8257	53.2704
GRIN2C	0.022012	0.260616	0.270074	0.502381	0.124211	0.378659	0.296543	0.265256	0.145306	0.114236	0.08554	0.081903	0.351668	0	0.146641	0
C6orf10	0	0	0	0	0	0	0	0	0	0	0	0	0	0	0	0
DCTN4	24.8416	19.7453	24.0779	22.5582	21.97	18.5932	19.8976	23.4293	20.0259	27.4567	28.4303	14.9756	17.924	18.2193	14.6339	23.0162
LOC285000	0	0	0	0	0	0	0	0	0	0	0	0	0	0	0	0
LOC644656	0.04692	0	0	0	0	0	0	0	0	0	0	0	0	0	0	0
ACOT1	10.0593	15.5981	10.9803	21.5351	22.9485	18.4937	12.9564	14.5264	12.3703	9.97022	14.1487	5.09425	5.16485	3.71053	6.45741	11.5578
PRCC	34.5769	43.3725	53.8904	42.8205	41.4977	28.0888	34.3695	37.3944	30.1575	47.1764	43.2029	35.3883	31.7819	25.8862	20.4833	29.7258
LINC00691	0	0	0	0	0	0	0	0	0	0	0	0	0	0	0	0
SOX15	0.074333	0	0.241549	0.323258	0.237687	0.172364	0.216589	0.242849	0.448816	0.256133	0.336085	0	0.749321	0.621453	0.098205	0.353029
FBXW7	17.9667	10.0873	11.2628	16.5243	14.143	14.5728	21.9166	18.4151	13.3236	18.5501	16.8561	14.8132	14.2031	19.0659	10.8634	17.7384
PRRT1	0.603802	0.457846	0.256652	0.870984	0.105296	0.347343	0.8892	1.00309	0.288459	0.770196	0.88274	0.097205	0	0.659227	0.208831	0.249575
AHCTF1	15.5725	20.5116	16.8825	19.8753	22.3076	15.0917	16.3107	23.0116	17.0593	18.8122	19.05	15.1644	15.4733	14.2944	11.8431	17.1641
RNF32	5.05823	5.10774	1.31037	2.25638	3.11075	0.640283	2.08021	1.59927	0.568307	3.8177	1.63502	2.9773	2.26396	1.1544	0.152265	4.61136
MORF4L2	97.4201	48.2151	63.1014	42.5558	52.1845	53.9875	34.8745	57.8309	59.7884	41.4382	66.2041	79.1218	72.8113	79.373	47.4453	96.1246
SIRPA	41.3798	37.0353	29.1543	46.8911	57.4651	53.5909	29.173	97.1886	54.5859	61.7433	49.9715	10.9494	17.2409	28.2154	24.2998	44.1035
SLC30A8	0.838427	0.325712	18.1325	2.23158	1.41571	1.43691	65.632	5.33475	0.937277	21.5641	6.60047	0.256266	0.254296	0.029337	7.46145	0.896973
RDH10	26.0364	38.3343	26.0048	18.7495	27.916	20.3966	9.72621	19.0027	14.3933	23.2055	18.0236	27.9363	25.2255	24.3819	11.9346	29.4694
C7orf61	0.823479	0.447596	0	0.284718	1.2219	0.203333	0.318823	0.535916	0.661968	0.660264	0.283149	0.402872	1.25772	0.824537	0	0.347148
IMMP1L	8.03937	7.93343	12.4642	6.33367	6.11953	5.3827	12.9741	8.81585	11.0591	7.45494	7.11874	5.91858	5.6685	7.12412	14.8313	9.62437
OR2J2	0	0	0	0	0	0	0	0	0	0	0	0	0	0	0	0
C14orf37	3.79728	2.67952	6.12873	9.00138	4.56623	6.18001	7.4195	15.9769	11.9846	6.61785	13.1626	1.84276	3.55143	7.01396	1.3197	2.26359
VPRBP	22.0601	25.6482	20.5799	23.303	18.1304	13.0483	16.0611	20.6716	17.7894	23.5688	19.0752	16.8583	18.0585	17.6431	12.5159	22.7869
TIGD7	0.968534	0.88259	0.384505	0.70373	0.334303	0.334413	0.826174	0.681645	1.20229	1.62686	0.877946	0.411478	0.923526	0.695841	0.442028	0.994824
FAM197Y2	0	0	0	0	0	0	0	0	0	0	0	0	0	0	0	0
FRY	29.5716	38.7449	30.7086	40.8057	28.7837	21.5881	34.5096	38.0747	18.7438	46.0356	37.4926	31.337	40.0472	42.1591	29.0217	28.0521
SHANK2	9.93434	12.2706	7.81036	13.2129	8.27458	2.65664	8.06218	2.74559	6.95457	13.9953	9.37118	8.86459	8.17538	8.75748	17.2931	10.2842
PRDM14	0	0	0	0	0	0	0	0	0.022866	0	0	0	0	0.009955	0	0
WNT5B	0.044923	7.28982	1.24588	0.353536	2.16535	1.58596	2.59977	3.55953	8.24794	1.59062	2.0638	9.07853	2.08054	1.27932	0.11926	0.403558
SPATA22	0	0	0.200934	0.215042	0.098837	0.153044	1.82437	0.134699	0.226439	0.213157	1.22561	0	0	0	0	0
EVC2	3.16644	1.74279	8.81963	21.3986	8.72039	4.88103	11.5174	18.3949	11.2369	16.259	19.1822	2.96554	4.84635	6.62144	6.76798	3.05672
MLST8	16.1532	12.263	13.8088	15.2026	15.6335	9.53765	13.7597	12.5722	12.0841	18.2122	15.276	12.3334	9.88066	12.1405	5.73309	20.204
MIR618	0	0	0	0	0	0	0	0	0	0	0	0	0	0	0	0
IGF1R	13.4037	62.0218	30.476	37.8133	28.0794	14.4893	35.0722	35.1037	28.0088	38.6488	39.2962	22.6	24.2029	27.5008	24.6422	15.674
POLR2M	11.9746	9.38945	11.1558	9.57535	8.13593	7.97091	10.4753	11.3226	9.64357	8.5923	13.4971	4.07163	7.94656	10.8059	5.3761	13.5529
ASZ1	0	0	0	0.093359	0.042889	0	0.06245	0.019457	0	0	0	0	0	0	0	0
METTL21D	1.89527	2.58525	2.13383	2.24357	2.71984	1.36997	2.18949	2.0029	2.45304	2.11602	1.91883	1.56424	2.19948	2.74579	0.449641	0.941309
ZNF718	27.0394	5.11132	2.59757	7.93177	2.40992	2.37072	7.15398	3.7684	3.88611	7.15953	2.95183	21.2272	14.3698	8.50574	10.2939	28.8771
IER3	0	0	0	0	0	0	0	0	0	0	0	0	0	0	0	0
SCN10A	0	0	0	0	0.006367	0	0.055494	0.00865	0	0.122907	0	0	0	0	0	0
PLEC	262.088	1104.62	402.361	247.505	754.473	180.589	184.198	453.713	420.228	280.307	404.974	758.919	537.668	609.972	98.7789	255.996
RASGEF1A	3.51837	4.57314	4.40283	1.39378	0.628202	3.63984	4.53222	1.82081	1.68387	3.46137	1.84898	19.6407	8.49917	0.296111	1.33214	3.20629
POU6F2	1.74691	0	4.25529	16.5825	3.23286	2.59404	18.6623	0.724895	0.534723	24.8265	7.49188	0.409915	0.063988	0.004108	22.5918	0.724332
DLG4	5.09637	3.0427	10.0913	12.2935	4.68745	6.06818	13.4442	14.2584	8.6326	8.17906	13.4154	9.67423	5.98452	4.09829	2.71075	4.9088
THSD1	0.879661	2.20994	2.04673	5.65782	3.10259	1.60486	3.81779	4.40606	2.87112	3.60592	2.72075	2.86021	2.76062	1.35773	0.994775	0.778201
HCCS	52.3661	33.4756	20.9992	19.0994	41.0308	24.2278	15.1028	23.3272	20.575	15.6046	25.1327	26.4671	31.8077	29.7911	9.13335	45.0853
NPVF	0	0	0	0	0	0	0	0	0	0	0	0	0	0	0	0
C15orf56	0	0	0	0.12141	0	0	0	0	0.025445	0.079946	0.089851	0	0	0.03877	0.061448	0
TBX21	0.117057	0.057999	0.214992	0.39524	0.393312	1.01384	0.770167	0.267444	0.186157	0.552573	0.712212	0	0.109014	0.09456	0.050004	0.079536
EDA2R	0.013839	0.281592	1.38913	0.29125	0.290262	0.318958	0.629439	0.375558	0.761141	0.546011	0.445391	0.257609	0.039714	0.439999	0.664063	0.08788
CSRNP1	10.9298	18.0551	21.7466	17.3266	15.4322	29.991	18.1319	19.6705	31.9349	17.7323	35.0797	6.05626	7.63401	12.1048	21.8851	11.3501
MAOB	44.7754	112.503	30.756	21.4668	23.2847	20.3258	27.7674	18.1967	4.0564	27.108	22.3565	5.11792	19.5443	35.1532	6.78554	42.3231
PCDHB5	4.08183	29.1696	9.23897	26.2699	10.3512	7.02909	25.7102	19.6196	11.0805	23.423	18.1744	3.544	4.82608	5.77946	23.9281	5.78477
CX3CR1	0.636678	3.96543	2.50098	1.26016	0.816127	1.76857	3.68582	0.840569	0.639446	6.75731	2.19848	0.05704	0.178197	0.360438	0.44963	0.535918
DNAJC28	0.078027	1.78059	1.07803	0.989777	0.505308	0.380614	1.14113	0.275205	0.485107	1.14244	0.244673	0	0.075181	0.158352	0.50107	0.199868
BHLHE23	0	0	0	0	0	0	0	0	0	0	0	0	0	0	0	0
CDSN	0	0	0	0	0	0	0	0	0	0	0	0	0	0	0	0
TTTY6	0	0	0	0	0	0	0	0	0	0	0	0	0	0	0	0
CHRNA1	1.50052	0	0.081515	0.087367	1.30453	0.348342	0.350593	1.69321	8.40956	0.733856	0.679299	0	0	0.669959	0	0.739741
RUNX3	0.736323	1.03456	1.00679	2.4851	1.64197	2.46654	1.11389	3.20785	1.38148	1.5407	4.44892	0.531565	0.627739	1.15961	0.790687	0.342822
PRSS36	0.901804	0.3305	0.666999	0.737506	0.442575	1.13612	0.486348	0.614249	1.05381	2.79295	6.14964	0.442201	0.610255	0.288263	26.6406	1.04653
C11orf53	5.03562	4.8179	2.26868	0.718715	3.05663	0	2.41332	0.450771	0.455367	1.78579	1.54007	3.43193	1.4881	2.51322	0	3.55715
LOC644172	0	0	0	0	0	0	0	0	0	0	0	0	0	0	0	0
RAB33B	3.27912	3.42519	2.49194	3.4441	3.77195	3.13941	3.61201	3.57794	3.2452	3.22575	3.37869	1.94959	3.29174	3.47461	2.66259	3.88015
MIR193A	0	0	0	0	0	0	0	0	0	0	0	0	0	0	0	0
YIF1B	6.67116	8.18346	8.26293	8.00024	7.6763	8.06683	5.16848	10.7887	10.3837	11.3753	8.71909	9.20149	5.18348	7.42967	3.00993	6.56815
MIR4276	0	0	0	0	0	0	0	0	0	0	0	0	0	0	0	0
ZNF217	27.0492	30.1227	19.3498	25.0842	23.7779	15.7022	15.9099	22.7166	23.8473	20.2272	23.2231	23.4964	25.24	29.4839	10.8962	23.6033
TSPO	86.5071	222.762	81.2256	48.8315	113.068	71.7883	34.1936	84.5753	111.296	58.0474	70.4208	126.21	58.7284	61.8041	21.4133	67.3654
ARRDC5	1.17491	0.411906	1.05667	2.26385	1.41164	0.717371	1.4071	1.98938	0.6792	2.07949	0.879277	0.114313	0.356924	0.620805	0.982324	0
GRPEL1	31.0999	27.0339	22.9315	18.9817	27.1755	24.177	15.9297	18.1152	29.9608	19.0236	24.9581	34.0957	22.5875	23.6451	12.5232	40.8496
MIR3974	0	0	0	0	0	0	0	0	0	0	0	0	0	0	0	0
IGF2BP1	0	0.008497	0	0	0.029561	0.116755	0.006132	0.03014	0.339578	0.761683	0.081328	0.019492	0	0.00922	0	0
PEX11B	14.728	22.0544	16.776	10.6625	13.5207	5.26638	9.60377	12.1621	8.82681	10.7974	10.8481	9.50433	10.2631	10.3241	1.88664	13.7532
NUDT3	16.5913	22.2821	32.7536	28.0782	23.0493	23.5281	24.5656	29.6128	14.2074	31.1138	26.159	9.08731	12.5158	16.982	14.7446	14.3272
UBE2R2	22.4203	33.5969	25.0337	26.6823	37.4503	25.246	24.7587	37.6263	22.4882	33.9424	41.7113	31.0119	35.2621	35.747	24.5064	20.5978
ATXN2L	81.8692	63.2099	51.0389	65.7003	62.2815	34.9516	43.7962	61.8303	60.3583	60.8098	63.8025	79.6979	63.0165	62.9314	49.687	82.9647
HCP5	0	0	0	0	0	0	0	0	0	0	0	0	0	0	0	0
IGSF6	16.5387	14.5169	22.5309	22.9115	13.5322	22.7827	13.0764	56.6589	25.7653	30.1363	28.824	2.69071	9.6003	8.47451	11.6975	19.9165
ZFP42	0	0	0	0	0	0	0	0	0	0.031529	0.025007	0	0	0	0	0
KLC2	13.1694	13.6383	11.246	12.3645	10.7593	9.54573	13.5573	15.3141	11.0214	13.259	17.4042	15.0152	12.5343	13.677	10.3571	13.6814
MIR3684	0	0	0	0	0	0	0	0	0	0	0	0	0	0	0	0
TUBGCP6	14.3731	22.8157	16.1572	26.1962	12.3903	7.31788	16.2958	18.0519	16.7635	21.2165	16.102	19.0729	15.7962	19.1288	20.3817	12.98
MIR223	0	0	0	0	0	0	0	0	0	0	0	0	0	0	0	0
THOC3	22.1311	16.0136	31.3541	9.67132	21.7939	10.846	9.14727	9.1518	17.5207	15.478	25.7326	20.1415	24.7936	23.7086	6.59463	22.0284
GGN	0.524623	0.327866	0.446394	0.478538	0.531215	0.211856	0.479864	0.772548	0.676897	0.393857	0.383631	1.18371	0.264008	0.267398	0.787142	0.36151
GTF2H3	11.5458	13.1776	9.16404	7.16339	7.52665	8.21861	8.37123	7.90955	13.2653	11.1989	9.73151	4.95752	6.25934	8.06166	3.14719	12.7862
USP53	13.3963	28.2659	12.695	12.8902	19.1387	18.8711	12.8949	18.3209	12.9091	13.7155	16.0601	14.1404	21.1621	22.6623	14.107	11.046
SYPL1	62.6655	102.481	61.9977	48.7487	92.1659	44.6966	42.3566	50.5314	53.4368	63.9082	58.5457	72.9703	81.0482	60.3469	14.268	57.6303
TPT1-AS1	0.368545	2.16178	1.19874	6.44823	3.47246	0.559557	1.62168	2.81175	1.72921	1.53052	3.45079	3.64502	1.83561	2.14834	1.90557	1.37502
CCDC92	7.43084	13.092	10.1461	17.5993	10.7731	8.37654	11.4487	19.084	8.47072	14.4112	14.7739	5.06571	7.10154	9.67883	7.69945	5.75338
FAM189A2	7.875	7.31664	3.39128	6.3924	8.83724	3.25544	3.03078	2.52723	0.231143	1.89626	1.33014	0.346412	1.75772	3.79583	4.40342	8.04876
NUDT17	0.893121	4.75914	2.33037	2.74993	1.5013	1.88464	2.82682	2.53247	2.66628	2.47428	1.72837	1.82363	2.70434	3.06549	2.08929	1.46481
DYSF	6.09368	14.581	15.263	52.3143	30.1739	42.0494	20.6707	29.7384	22.4159	26.7967	29.4539	13.9479	15.3817	16.983	7.85907	5.41365
SLC6A8	85.0494	126.561	54.0435	10.899	127.558	27.914	21.725	37.1563	53.9478	107.019	43.3188	267.023	166.725	131.597	11.7106	87.9097
STK32C	4.08721	3.86222	4.46856	6.90108	3.99256	3.45094	5.48223	5.25156	3.62433	5.09223	6.79727	6.97172	2.41877	2.67043	0.431464	2.13466
DBN1	109.133	56.1103	40.5538	85.8944	83.9902	56.4778	34.3367	95.1282	60.7384	52.1774	102.095	73.2575	55.3917	66.5936	28.811	99.767
TRPC7	0.112169	0.096062	0	0.098192	0	0	0	0	0	0	0.024194	0	0	0.093966	0	0
TCEB2	281.651	171.945	213.537	115.789	185.561	116.21	99.3026	139.212	155.8	118.6	146.753	156.147	114.78	151.749	50.8672	293.477
EMP3	44.7756	52.0744	61.2203	82.1701	59.686	146.162	86.1581	211.734	153.488	89.2063	180.129	33.6734	49.5715	88.5647	76.1641	55.3688
DHDH	4.61587	0.563074	1.62488	0.695033	0.359481	0.278869	1.22491	0.272389	0.660238	0.172533	0.129451	0	0.863399	2.51315	0	4.91944
CCDC50	25.0236	30.9215	22.5565	36.3508	33.5355	20.5372	19.5412	27.8142	21.4552	27.4365	34.9002	19.1241	23.9616	33.1057	17.5264	23.1872
BMP7	10.2841	1.38184	11.6276	1.96691	0.743224	1.62804	1.91419	6.11168	0.475153	1.69605	7.03066	0.130272	0.2373	1.27227	0.34209	11.851
ALOX5AP	90.2587	53.3712	37.0528	70.5549	87.5558	122.357	37.041	285.1	93.9589	61.4457	94.1102	20.0935	21.9188	35.7791	26.8123	85.0781
C19orf43	67.7384	71.9834	68.3952	53.5927	64.3024	42.877	53.3153	70.5337	32.28	55.8925	71.2141	76.3046	51.753	44.1679	31.545	68.6711
USP21	18.1206	18.2936	17.2666	15.2966	15.0501	14.0288	14.4704	14.3391	7.8867	14.7499	14.5107	14.8612	12.7526	11.0721	7.64387	16.1353
ZNF408	9.84094	8.57769	8.60064	6.08425	7.04643	4.46516	4.50558	7.69827	4.9194	6.27376	6.42026	6.98244	6.53941	4.67891	2.05898	7.93478
AP3D1	59.4682	69.5601	55.5674	58.9191	53.8563	39.9967	45.766	63.0538	39.4793	64.6057	55.237	56.887	50.6663	44.6375	31.6738	57.5281
ASCL5	0	0	0	0	0	0	0	0	0	0	0	0	0	0	0	0
MIR4644	0	0	0	0	0	0	0	0	0	0	0	0	0	0	0	0
C7orf76	0	0	0.205945	0	0	0	0.084302	0.019691	0	0.093387	0	0	0	0	0	0
NEK3	24.204	10.7784	12.6855	13.6434	10.5594	4.10571	8.57406	13.8789	10.5916	9.05203	8.15422	5.22837	12.4241	13.3055	8.14807	21.4351
ZNF542	0.471415	0.340625	1.25195	2.38165	0.580698	0.871536	1.84844	1.52739	0.785066	1.12739	0.944437	0.258666	0.726783	1.18751	1.49133	0.641379
SLC5A12	0.044386	0.045734	0.121132	0	0	0	0	0.024332	0	0.076825	0.009586	0	0	0.04964	0	0.086085
NFATC2	3.72929	6.89496	5.76544	13.8742	7.07806	8.70401	4.79582	7.40065	4.66815	7.20039	8.19668	1.48642	2.85565	5.3909	4.77994	2.95305
PTDSS2	13.4525	8.83985	11.0266	12.5889	12.203	12.8673	11.3398	11.7094	10.311	11.3621	11.3405	13.4917	7.71204	9.15437	8.71164	10.1431
FLJ45513	0.680149	0.553756	0.382428	1.80375	0.320125	0.152475	0.767424	0.845475	0.412423	1.21479	0.485451	0.347674	0.06785	0.432025	0.938466	0.272576
WDR3	34.1035	25.0195	22.8304	28.7235	24.8403	24.4096	18.9419	21.6817	32.4667	26.5214	24.9556	45.8171	34.1085	18.4725	14.1227	36.8294
FMR1-AS1	2.47561	1.27016	1.36887	1.86155	0.542612	1.25446	1.0287	1.4761	1.46195	3.18065	1.64151	0.15179	0.888701	0.377	0	0.821619
NPM2	2.40733	1.15647	3.42175	6.63803	0.899866	0.910318	7.31228	1.33393	0.398712	4.81571	2.97915	3.79249	3.40052	3.19952	2.97422	2.44328
DPY19L3	4.91015	5.07306	6.27089	8.75568	4.97373	6.2983	6.3281	7.70385	7.03485	8.71247	7.9087	3.10315	3.34118	4.40893	5.98421	6.07951
SLC1A2	0.242978	0.19791	0.276027	0.303312	0.139238	0.207712	0.473252	0.133224	0.017239	0.135651	0.142158	0	0	0.039428	1.23442	0.31085
LINC00340	0	0	0	0	0.021145	0	0	0	0	0	0	0.097601	0.076188	0.088257	0	0
CCDC159	36.4054	25.9223	17.8214	30.4891	15.5663	11.1456	15.8905	18.5094	12.6326	19.5414	18.8236	10.7214	8.22114	17.6949	21.28	31.092
EXD2	3.56716	13.5506	7.99758	13.3941	9.15653	5.27897	9.11129	8.54595	7.18575	11.5951	9.66364	8.14003	6.36417	8.60328	7.94417	3.24907
PSMB8	0	0	0	0	0	0	0	0	0	0	0	0	0	0	0	0
DPY19L2P3	0.421534	0.648097	0.049011	1.10262	0.277423	0.083838	0.739634	0.634948	0.198442	0.519316	1.03475	0.519636	0.086919	1.37718	0.87713	0.368296
GMPS	57.8301	34.1933	42.422	45.4064	35.2088	42.255	39.359	49.1412	54.7478	45.0579	53.4855	45.4895	45.1904	28.2248	14.2393	52.1213
TCEA1	95.2696	53.6445	66.2312	61.6529	58.8477	44.069	52.6603	59.3316	75.0251	65.0802	69.728	57.7378	66.3253	57.3313	36.5788	93.8299
KLHL29	4.15099	5.14367	3.77938	6.16541	3.03033	2.09641	4.73558	2.85543	1.10912	3.97986	5.17616	3.71853	1.91758	1.87504	1.71026	3.49899
MIR3179-1	0	0	0	0	0	0	0	0	0	0	0	0	0	0	0	0
SHISA5	83.779	76.5233	67.7049	57.2584	76.1756	57.0417	46.7584	74.5404	57.0009	88.4906	87.2661	105.929	73.9525	64.0912	15.4443	77.8797
PADI6	0.10386	0	0	0	0	0	0	0	0	0.035878	0	0	0	0	0	0
FAM228A	0.537128	0.202918	0.230193	0.443962	0.181305	0	0.5941	0.524417	0.12423	0	1.31591	0.209216	0.163313	0.047315	0	0
HSD3BP4	0	0	0.086394	0.204081	0.021293	0.039248	0.14842	0.271859	0.081259	0.04565	0.075181	0.058969	0.092075	0.044241	0.211166	0
C7orf62	0	0	0	0.186456	0	0	0	0	0	0	0	0	0	0	0	0
HLTF	9.79261	9.7286	15.9176	12.8645	10.5275	11.4286	22.0886	13.875	20.1839	18.7142	16.7479	10.3455	11.1167	7.88556	11.0556	8.4811
AFF3	0.67312	2.45888	1.42572	4.13496	1.38739	1.54434	3.46189	3.84989	0.639927	2.22041	3.44021	0.92569	1.199	1.971	0.271711	0.758472
RHEBL1	2.17486	0.323952	0.440772	1.41465	1.22831	0.335943	2.63626	1.72381	0.646191	1.48131	3.158	0.166756	1.04125	0.984008	0	4.20539
MIR941-4	3.97e-05	25.425	5.77652	0.000182	0.00039	1.02e-05	0.001407	1.64e-05	0.000765	2.98e-05	0.000153	4.49e-05	96.6777	0.000192	2.55e-05	12.5074
GIMAP8	0.430081	3.19714	2.22742	9.68655	4.67504	7.23102	7.66782	7.11806	1.97138	7.14946	4.17784	0.577688	2.04678	1.74272	1.20934	0.581152
PET117	14.3135	9.91388	5.55952	10.7682	7.7652	5.59947	5.23367	5.38655	6.90245	4.17744	7.7762	8.602	7.57997	4.77353	4.56e-13	16.6803
SYNE2	94.8457	395.497	71.2322	204.138	303.469	107.092	130.841	109.058	107.712	183.929	130.327	50.9805	135.821	214.405	100.06	92.3896
NOL11	14.7053	25.581	31.0433	27.6765	31.1032	26.2028	21.2244	22.569	28.417	26.8739	23.3084	22.1038	29.0641	23.7734	13.0948	13.5333
WDSUB1	8.6531	10.284	5.8195	13.5811	11.0498	10.3943	11.0683	9.58124	9.50696	10.9484	9.28529	5.28768	7.15232	8.8736	4.88925	9.19725
TMEM217	0.031975	0.565209	0.997668	2.98055	0.342611	0.813223	0.058047	0.453222	0.244776	0.128647	0.413293	0.118179	0.071837	0.267482	0.395421	0
NOVA2	1.16808	4.54789	2.85469	8.80682	4.38656	2.39088	7.03811	6.8972	1.1376	5.86406	3.7422	0.393152	0.383619	1.1999	1.26695	0.112166
ANKDD1A	0.645141	0.681289	1.5792	4.43686	1.79057	1.95336	2.91396	2.97158	2.11056	2.28062	2.6019	0.39899	1.2014	3.08541	0.24492	0.794686
ECE2	2.40995	1.27772	4.4172	2.9038	2.55127	1.50957	6.64403	2.6338	3.92902	1.45038	2.45783	5.38523	1.48309	1.67763	5.44584	3.09284
HSF5	0	0.011784	0.018724	0.040186	0.07381	0.051229	0.040225	0.10031	0	0.059401	0.252058	0.042585	0.033245	0.095972	0.457475	0.012106
NEURL1B	0.461723	0.683925	0.637949	1.78826	1.59019	1.84546	1.26864	1.7086	0.468443	1.42357	1.51452	0.349386	0.713385	1.04085	0.230977	0.297657
OR12D3	0	0	0	0	0	0	0	0	0	0	0	0	0	0	0	0
C4orf45	0	0.578195	0	0.367087	0.225173	0	0	0	0.155847	0	0	0	0	0	0	0
IL1F10	0	0	0	0	0	0	0	0	0	0	0	0	0	0	0	0
CHPF	16.5464	21.0445	26.0071	18.3087	31.2238	21.0494	22.6639	54.2181	22.1339	20.585	53.8458	18.6378	11.4167	21.6478	9.54921	15.6329
CEP41	3.97211	4.32323	5.91906	5.4216	5.2015	4.79441	5.51835	5.94554	4.95592	5.53512	6.22842	5.49245	7.0775	4.1911	2.45285	3.78559
HAVCR2	7.96141	3.18545	10.0553	6.51127	6.75305	15.4621	4.35094	21.8908	12.9528	11.576	7.45547	2.59753	3.41816	5.86436	3.18891	11.0564
LRP2BP	0.20762	0.381206	0.310273	1.14184	0.233005	0.083953	0.528936	0.286907	0.417185	0.343648	0.619856	0.336085	0.104951	0.514782	0.192558	0.248256
CASP14	0	0	0	0.079802	0	0.211561	0	0	0.233641	0	0	11.0514	5.81027	0	0	0
TMEM66	272.302	504.783	275.198	307.849	293.103	255.395	309.082	309.861	252.582	314.617	313.938	206.388	229.814	327.565	179.979	256.788
LINC00240	0	0	0	0	0	0	0	0	0	0	0	0	0.162487	0	0	0
SGPL1	10.74	33.2605	18.7284	19.3554	27.3243	16.0609	13.9079	20.5597	15.3133	24.3335	24.8223	14.4608	15.5434	18.8385	10.0564	10.868
FSTL5	0.174888	0.100051	0.552963	0.580242	0.132358	0.045166	7.13647	0.478227	0.064131	1.28624	0.138451	0	0.056418	0.081483	0.388511	0.015394
HYAL1	40.7902	32.0449	15.0663	3.99295	20.1072	4.46468	9.81252	12.2083	9.7242	14.3857	8.60497	43.501	19.1519	11.4876	4.77828	35.5318
BSN	0.056906	0.190765	0.664703	0.721387	0.225365	0.111205	2.0064	0.468417	0.093974	0.827945	0.542248	0.201673	0.215457	0.124165	0.630968	0.039144
PKIB	3.2065	0.649541	2.85949	3.69887	3.45266	2.58194	4.11212	3.1158	3.45487	2.07824	4.01898	2.8089	2.45228	3.65322	2.74622	2.07925
SLCO1B7	11.0613	0.159095	0.463262	0	0.165876	0.287963	0.845254	0.028217	7.23209	0.133812	2.54699	6.59001	4.63193	3.85077	0	5.84224
NXT2	1.73649	2.14928	1.57035	1.00486	3.0719	1.40907	1.84168	1.50384	2.10415	1.48752	1.92342	0.827394	0.912092	1.65836	0.638349	0.75057
PLEKHG6	4.81545	4.87872	7.94662	5.92171	9.27061	1.29971	2.80544	2.65946	5.98689	6.33065	3.16837	12.8619	8.15802	9.77695	1.68278	4.69075
TUB	0.383279	0.16261	1.87044	2.76092	0.970392	1.22332	2.6253	2.7104	1.15788	1.63895	1.92855	0.139963	1.79208	2.52143	0.7418	0.508818
MAGEA1	0	0	0	0	0	0	0	0	0	0	0	0	0	0	0	0
KIAA0513	7.10749	7.85462	4.84274	3.8763	8.90303	3.39623	3.65659	4.36773	4.26628	5.71303	4.02533	3.15028	2.65981	4.49675	1.90522	4.65754
TMEM109	38.2018	47.4114	45.0761	48.832	36.109	40.3759	48.0308	51.5657	26.1748	49.0863	63.8658	24.0478	22.6686	32.3728	12.7266	38.9714
RAPGEF3	11.1576	5.58939	4.22331	10.4133	3.30446	3.05194	5.99409	5.61191	2.61703	4.61812	7.36603	8.73684	5.95386	3.59734	2.54027	12.6773
CGB7	2.20031	0.727154	0	0	2.75647	0.009978	0	0.723734	0.779703	0.144328	6.48614	7.74131	4.82755	2.5388	0	0
SNORA70	0	0	0	0	0	0	0	0	0	0	0	0	0	0	0	0
SLC22A18	53.5435	62.1107	47.9782	9.94144	39.6198	6.68112	8.90163	11.5301	32.8092	25.9129	27.5983	20.8402	18.2772	19.2608	4.6426	57.3587
MIR5047	0	0	0	0	0	0	0	0	0	0	0	0	0	0	0	0
ZNF410	31.5639	51.6955	46.2288	58.9455	48.66	32.2446	32.4975	56.0993	52.3638	46.87	61.4842	31.3541	42.8563	52.802	26.014	29.4457
LOC100093631	0.008015	0.008353	0.013262	0.014218	0.006516	0.007483	0.009513	0.008849	0.008855	0.01397	0.010488	0.030126	0.023391	0.013519	0.0216	0.008495
ABRACL	10.9048	13.5036	12.4132	16.7713	12.3547	10.9039	5.76407	12.4561	12.6868	9.23202	14.2171	6.72396	9.91187	11.4708	3.2095	7.4624
SOCS1	0.217966	1.6481	1.83847	1.74017	4.27759	2.1467	1.47159	3.79234	1.96106	3.37636	4.72719	0.160526	0.250588	0.437035	0.34484	0.459844
PFDN6	0	0	0	0	0	0	0	0	0	0	0	0	0	0	0	0
USP26	0	0	0	0	0.04154	0	0	0	0	0	0	0	0	0	0	0
MTOR-AS1	0.172778	0.262231	0	0	0.407965	0	0.199468	0	0	0.147708	0.111026	0	0	0	0	0
CCL4L1	22.0984	11.6045	6.81721	14.3657	36.0784	254.129	22.1339	42.442	74.4417	46.7147	8.74017	4.30968	3.16124	6.47378	13.8576	21.4304
SETD4	17.5108	24.9294	16.8985	22.1277	16.6685	10.4472	15.1871	15.8648	16.6062	23.8108	23.7902	18.7623	13.0897	9.25711	9.40118	23.4545
SEMA3D	0.354791	0.396037	1.81548	1.3253	0.566702	2.06259	1.49903	2.93363	6.58077	1.02348	2.1024	0	1.39721	1.94676	0	0.390972
GPRC5A	54.9246	133.581	72.9873	9.32467	139.801	50.4167	15.1556	40.465	114.054	18.7466	74.5695	113.969	160.41	243.587	6.13713	58.8443
TISP43	0	0	0	0	0	0	0	0	0	0	0	0	0	0	0	0
LOC155060	1.69379	1.52436	1.45808	4.00323	1.8384	0.576321	2.08881	1.58896	2.07906	2.87588	2.42806	2.24783	2.45668	1.72369	2.37444	0.815429
TPK1	3.08618	4.85127	6.1093	4.2141	6.2779	4.5905	3.32944	7.84224	3.14282	5.27507	4.45666	0.950514	3.61934	5.11278	3.62622	3.05226
ZSWIM1	7.69681	7.34483	6.48261	5.16937	7.23332	3.35175	4.36139	5.19158	5.00979	6.59114	6.81358	8.26667	6.85355	6.8827	1.51447	5.38145
GBX2	0.117228	0	0	0	0	0	0	0.042536	0	0	0	0	0	0.130648	0	0
TP53INP2	0.307732	0.938633	1.17453	1.00033	1.35042	1.00676	0.760984	1.42326	1.10343	1.14347	1.06294	0.593631	1.48961	3.1343	0.698446	0.421872
LOC100130700	0	0	0	0	0	0	0	0	0	0	0	0	0	0	0	0
KRTAP13-1	0	0	0	0	0	0	0	0	0	0	0	0	0	0	0	0
SLC8A1	5.64024	5.19638	8.87456	15.2854	8.02415	10.9595	14.4257	13.5622	6.98605	12.5054	11.5298	2.84967	10.7645	16.2372	5.20815	6.52162
ACYP2	6.41439	5.27025	6.02283	2.79848	7.21534	5.2228	8.03883	3.67632	3.61415	5.52027	7.44156	2.55373	4.85856	5.43143	1.82865	9.41807
LDLRAD2	0.398859	1.94415	0.74831	3.31497	1.2149	0.359945	0.961839	2.1394	1.07117	1.01456	1.717	2.05103	1.0561	1.77034	0.781323	0.074436
RASAL1	13.614	16.5781	3.9037	2.17745	10.0601	1.26909	1.82411	3.35497	4.17036	4.57829	8.14757	3.51487	3.25264	5.30142	1.08207	11.4374
MGAT2	22.2389	40.4018	38.6387	38.9182	43.2979	39.3816	34.1493	46.9779	40.9704	42.6141	50.0486	36.9605	40.8066	39.2604	7.75171	25.3298
SLC4A2	32.7172	40.6419	26.2036	35.7307	47.3322	16.9674	22.4337	29.8439	21.8299	38.1168	31.3161	26.2913	22.2099	28.6048	19.4688	33.2786
MIR208A	0	0	0	0	0	0	0	0	0	0	0	0	0	0	0	0
MIR103A1	0	0	0	0	0	0	0	0	0	0	0	0	0	0	0	0
LOC100507547	0	0	0	0	0	0	0	0	0	0	0	0	0	0	0	0
OR6K6	0	0	0	0	0.126655	0	0	0	0	0	0	0	0	0	0	0
CDK5	14.924	23.324	16.6308	20.6556	21.5045	18.019	14.1671	23.8781	13.7446	17.1761	19.972	11.7276	10.7618	15.4951	5.05406	12.3223
RTBDN	0.551007	0	0.45534	0.486654	0.311054	0.156419	3.01223	0.610885	0.735556	0.533817	1.61418	0	0	0	0	0.293739
TMEM119	3.73015	1.44929	13.9604	5.68212	3.42508	13.5386	6.51449	12.894	3.86604	12.4291	18.4587	0.066262	0.413817	0.777559	4.55554	3.60326
SYP	0.459467	0.328383	2.47788	1.8529	0.497778	0.853734	6.28411	1.72535	0.197657	2.07056	1.9648	0.222351	0.289291	0.200796	1.16772	0.46447
GEN1	3.5588	3.13145	3.9873	2.71685	4.5477	2.01862	2.64807	3.75568	4.01415	4.6172	6.71314	3.63397	2.72275	2.82145	1.50659	2.43686
ZNRF3	2.74499	3.47	2.76288	3.67124	4.48835	2.04532	3.14524	2.75972	2.86123	3.09985	3.70953	1.75176	2.23234	1.98358	1.90632	2.6042
C2orf53	0	0	0	0	0	0	0	0	0	0	0	0	0	0	0	0
PMFBP1	0.597665	0.696033	2.93766	3.4889	1.57235	0.38503	2.03675	0.574376	1.51861	2.60216	1.26939	1.38576	1.72289	0.324023	3.34487	0.116784
DDX39B	0	0	0	0	0	0	0	0	0	0	0	0	0	0	0	0
MEX3C	6.31951	13.9338	7.60906	9.99781	8.44224	6.53005	6.36589	10.7793	3.51991	6.20165	8.9939	0.71757	2.93276	6.88698	4.42106	5.99936
LINC00158	0	0	0	0	0	0	0	0	0	0	0	0	0	0	0	0
ANKRD20A1	21.8827	18.8374	8.4924	19.2686	12.3186	6.37064	26.9531	17.6659	8.35782	18.5552	9.66167	39.4177	26.0687	14.2621	56.3562	19.9138
ARID4A	14.2856	27.4387	21.7174	28.9833	22.5665	17.7352	20.7	26.6641	19.3635	25.844	21.1474	13.8548	24.8796	30.5479	11.5083	12.8454
ISM2	0	0	0	0	0.014686	0	0	0	0	0.006917	0	0	0.105836	0.030596	0	0.077207
ZBTB49	1.98625	4.05129	2.95225	4.73584	3.17067	2.13346	3.5628	4.15066	2.02315	3.99597	2.21313	1.99567	0.944197	2.94681	2.77179	1.27362
SNORD84	0	0	0	0	0	0	0	0	0	0	0	0	0	0	0	0
MIR4251	0	0	0	0	0	0	0	0	0	0	0	0	0	0	0	0
MIR939	0	0	0	0	0	0	0	0	0	0	0	0	0	0	0	0
PLEKHG5	14.9057	7.31697	9.61186	18.8768	6.04914	6.61895	12.491	14.6537	14.7774	12.9063	15.9171	23.7652	16.7637	17.6732	9.41962	17.0893
PFDN5	622.269	631.468	832.978	883.995	725.044	749.541	803.185	884.226	554.003	735.476	995.784	632.156	563.094	479.883	513.965	680.14
OR5AN1	0	0	0	0	0.190096	0	0.069483	0	0	0	0	0	0	0.099873	0	0
USP17L1P	2.88442	0.943564	2.78543	4.05057	5.19352	1.53182	5.14321	8.0988	4.34211	14.8484	6.91229	8.49395	7.7333	5.15338	0.242088	2.23533
NIF3L1	21.8894	18.4805	17.8597	16.4293	18.5865	14.4948	19.7352	13.503	19.9304	26.5876	17.6101	16.1424	16.6535	14.5019	2.50237	21.4853
WEE2	0	0.048168	0	0.218916	0.075401	0.014511	0.146182	0.051256	0.08585	0	0.040427	0.116009	0	0.026167	0.124621	0.198066
COMMD8	9.49253	13.3159	12.8047	10.8401	13.2744	14.3463	10.7229	10.179	17.1006	11.4931	12.3579	9.19761	7.60157	7.78331	4.64914	9.36115
FGD6	8.39709	24.0246	9.79005	11.0087	16.037	7.62752	6.3126	16.3974	22.8128	8.3413	13.9853	6.46311	12.8584	19.7383	6.50354	7.2859
UBD	0	0	0	0	0	0	0	0	0	0	0	0	0	0	0	0
SSFA2	68.933	147.264	78.2753	95.0138	118.597	62.9416	75.3968	73.3843	126.595	67.409	125.686	96.1686	103.606	123.596	101.665	68.5077
KIF17	0.325019	0.308769	0.592993	2.12715	0.705232	1.23174	1.91818	1.23235	0.536529	1.70867	1.97603	0.325296	0.507897	0.482058	1.53156	0.05726
TNF	0	0	0	0	0	0	0	0	0	0	0	0	0	0	0	0
CERS3	0	0.215951	0.016939	0.021242	0.039017	0.033763	0.04734	0	0.107739	0.001047	0.012232	0.18009	0.011716	0.101478	0	0
CD180	1.65064	1.53252	0.956477	3.41942	1.18496	4.55207	1.78575	3.39744	3.35675	1.74825	2.29746	0.46128	0.925961	0.981448	1.46296	1.80105
NCOA4	125.082	115.622	131.919	106.208	143.941	129.089	100.726	117.364	99.6308	129.885	98.2537	76.2395	83.4727	90.949	50.9321	132.399
AGPAT1	0	0	0	0	0	0	0	0	0	0	0	0	0	0	0	0
CHD8	21.4277	55.2115	39.3004	46.6067	49.6069	29.1408	41.0387	46.7235	39.2407	50.7984	54.383	45.4476	47.5075	48.1324	21.2728	24.5923
RRAGD	7.32888	1.02882	3.38208	3.65916	2.69575	3.97145	6.53531	5.30248	2.86518	5.88281	3.69792	1.26896	1.95379	3.65263	2.67589	8.96376
SNORD113-9	0	0	0	0	0	0	0	0	0	0	0	0	0	0	0	0
ZNF814	6.55461	3.62298	2.25484	5.42508	2.8235	1.39183	4.03784	3.33499	3.87274	6.89128	2.77527	7.33704	7.68685	9.60423	4.48089	6.60801
MIR412	0	0	0	0	0	0	0	0	0	0	0	0	0	0	0	0
FAM76A	5.01627	13.0561	6.29751	8.61263	7.33159	3.83338	6.23227	7.60133	4.66642	8.61945	8.2303	2.48195	3.83956	4.3352	6.80902	4.36747
ZNF236	6.61017	10.2032	6.6603	12.6678	6.26005	5.35527	11.6527	7.89056	7.27876	12.5016	8.32072	6.40692	5.67651	6.08163	6.59608	5.41439
OTUD5	20.2874	36.974	25.8255	28.7836	33.0951	18.5889	22.7183	31.7249	19.9253	25.4762	32.55	24.3806	28.2093	34.0301	15.1303	22.7178
AKAP5	0.320528	0.477084	0.209955	1.15203	0.931335	0.364408	0.709783	0.984046	0.634956	0.579467	0.636886	0.185748	0.310742	0.824509	0.190043	0.399374
CECR7	0	0	0	0.030952	0.142152	0.016422	0.04135	0.096651	0	0.122154	0	0	0.102442	0.592245	0	0
SLC22A25	0	0	0	0	0	0	0	0.100741	0	0	0.159212	0.113847	0	0	0.081527	0
RANBP10	6.50564	6.52959	4.06148	6.82431	6.37498	3.62055	5.17882	5.44876	4.06499	4.62756	5.54358	5.09278	4.28172	5.39717	6.42961	5.31418
KHDC1	0.123959	0.369706	1.35017	1.91614	1.16697	1.0984	0.881823	0.758792	0.692366	0.991985	1.12411	1.05332	1.22515	0.724819	0.086325	1.42051
SOX7	2.44424	2.8494	0.363142	2.28551	1.31195	2.27194	1.33522	1.84841	1.04272	0.58904	2.09073	15.4693	5.67284	1.16703	0.827931	2.02039
TARDBP	82.2478	63.8578	53.8233	67.202	59.726	47.2367	51.5858	62.5603	63.2706	69.1707	72.2244	42.5873	60.1548	73.2221	34.3272	74.3571
MEA1	34.0151	56.8015	89.6845	50.5006	51.4809	42.154	40.5718	49.4508	40.3626	46.1075	63.3744	24.8743	37.8825	43.815	24.3804	33.2439
RCHY1	4.14349	3.75422	4.51464	4.77099	3.97985	3.45051	3.68303	3.23424	4.22169	4.0967	3.36961	1.18154	3.10032	3.08579	2.25013	5.11109
INTS8	22.329	22.7314	30.0493	26.9687	28.5317	25.5793	23.9089	28.0395	28.5081	30.3078	25.7187	30.9992	35.334	27.7909	21.0774	21.5971
ICK	9.57154	16.1742	17.4535	9.50767	10.0715	7.87056	9.5287	12.7217	7.8814	13.0623	12.8649	5.37466	8.39194	16.2214	5.07859	11.66
ACTA2	1448.96	378.042	592.928	837.27	566.904	2313.72	686.966	2998.89	855.441	806.028	2009.2	507.997	2235.31	4730.16	560.11	1518.42
MGST3	268.462	268.433	302.868	145.58	209.437	148.232	121.509	176.985	145.606	194.463	175.315	127.369	181.834	181.822	82.6494	284.888
GPR85	0.147091	0.070681	0.256738	0.103325	0.047441	0.145901	0.011482	0.365336	0.273328	0.101786	0.355697	0	0.028475	0.049326	0.001984	0.134826
ATP2C1	188.04	237.81	152.796	206.451	274.909	137.515	169.594	171.268	157.91	205.46	197.473	236.182	241.908	184.99	98.4503	173.758
DDX26B	7.50106	4.62964	5.17138	11.2488	4.88874	4.64173	9.01466	9.94659	8.90563	9.09407	8.88968	7.93195	7.97164	6.78161	4.1462	6.351
OPTN	219.687	157.863	170.069	203.538	165.572	122.731	127.388	212.096	173.812	189.138	167.56	136.977	157.949	200.667	73.4274	207.256
COTL1	24.0483	20.4508	23.7801	18.4063	33.2313	21.131	10.9064	31.1794	26.211	18.1481	25.9618	26.5617	20.3383	18.8432	5.0094	26.6732
FBXO7	73.693	138.589	116.019	119.405	126.021	97.7227	118.085	120.39	92.0852	124.626	123.365	96.9403	102.334	103.671	52.4618	78.3985
TMEM27	2.01959	2.0816	5.7716	13.3192	1.44606	1.64606	7.29936	0.316456	0.495888	7.89635	5.75248	0.357575	0.930384	0.755393	0	2.65604
COL6A3	280.172	84.3092	407.949	964.352	518.851	597.734	382.221	1681.77	1319.58	511.451	1369.25	231.78	261.672	347.31	225.304	279.029
SENP8	1.75294	3.06081	2.1651	1.41401	2.37799	1.80735	2.42361	0.778551	0.713004	2.40663	0.964968	0.599785	1.03001	2.38948	0.687215	1.885
MIR3147	0	0	0	0	0	0	0	0	0	0	0	0	0	0	0	0
C1orf186	0	5.29178	1.1706	4.42116	4.91096	0.865544	2.42117	1.15403	0.372551	3.14144	5.9724	0.781662	0.244045	0.732834	0	0.402938
SPTY2D1-AS1	0.035889	0.110208	0.05833	0	0.143505	0	0.125516	0.117283	0.315222	0	0	0.264957	0.310223	0.300084	0	0
HSPBAP1	9.52154	11.3593	10.9246	15.1235	12.8355	7.85114	11.0042	12.3652	9.26319	13.7172	14.7782	8.18152	7.19409	10.6701	9.36092	10.2193
NDUFC1	69.3401	53.3069	46.0958	41.9584	43.845	48.913	42.8656	37.0973	45.0773	47.6655	45.7795	39.685	32.3977	36.5864	26.4476	64.5309
GRB14	3.09996	0.628529	4.75926	12.4544	3.01591	1.76204	10.8744	0.691123	1.74877	17.0506	2.8767	0.983528	2.69704	4.373	24.9772	4.82785
SMIM4	48.6317	30.4952	39.9403	35.1818	29.3226	21.8871	37.2482	32.3012	21.6781	40.0446	40.839	24.7291	22.5915	23.8976	25.9568	49.0018
OR5A2	0	0	0	0	0	0	0	0	0	0	0	0	0	0	0	0
FAM212B	0.16267	0.383699	0.49463	0.653513	0.527042	0.59081	0.592844	0.39064	0.119343	0.482643	0.271008	0.259666	0.495537	0.285874	0.021172	0.008397
RPRML	0	0.101037	0.080182	0.943235	0	0	0.057564	0.053765	0	0.170267	0.319367	0	0	0.330676	0	0
CES1P2	0.844361	0.391744	14.9907	2.96152	18.5053	1.8973	15.8548	4.73743	1.51641	26.5248	2.01523	0	3.20212	6.63681	6.87321	0.437343
CLEC18C	0.448939	3.4928	0.990467	4.03152	1.61559	0.964515	1.88135	1.20128	5.81381	4.20731	1.78237	6.10391	1.4506	1.59813	2.38813	1.38287
ONECUT1	1.73077	14.1803	8.58422	18.7002	2.92111	1.98544	6.53402	0.450722	1.54217	27.5025	4.34718	0.258345	1.68895	1.36537	42.5881	1.20302
LRRC43	1.24496	0.533058	0.719649	1.66344	0.646087	0.603037	1.11236	0.850878	1.45584	3.09384	3.4639	0.865786	0.600743	1.0003	0.068881	0.154731
C2orf80	0	0	0	0	0	0	0	0	0	0	0	0	0	0	0	0
GUCA1A	0	0	0	0.182519	0.062886	0	0.18312	0.171162	0.086135	0.631337	0.168969	0	0	0	0	0
LOC400456	0	0	0	0	0	0.034934	0	0	0	0	0	0	0	0	0	0
TIPARP	25.8888	29.7188	18.9302	18.3751	24.3931	35.4156	14.2639	23.1201	33.9556	22.3743	37.3841	25.1527	22.1325	20.658	12.0662	21.4036
OAZ2	6.82451	8.73218	10.1059	10.332	9.94393	11.5891	13.1239	14.2218	10.1221	13.7487	16.1759	3.93969	6.45071	7.34164	3.02774	7.34601
HIST1H2AG	492.574	68.7199	566.595	105.5	352.221	311.483	68.2334	350.154	507.683	460.417	378.943	762.328	470.727	515.864	171.807	530.288
NDUFA8	111.705	66.7478	58.6156	44.1115	81.2756	58.3512	57.6555	63.3545	63.6263	72.6723	82.744	58.5479	51.6562	63.6789	22.5336	126.597
ALPK2	0.813831	0.377123	0.826658	0.820964	0.4533	0.575145	1.12437	4.82224	17.8935	1.33241	4.61945	0.869828	0.256946	0.423386	0.488266	0.694156
FASLG	0.295163	0.357813	0.218576	0.796379	0.387381	0.548082	0.344705	0.351479	0.23586	0.648255	0.69401	0.59602	0.620341	0.134753	0	0.170056
SLC25A16	10.9172	16.0451	19.5154	12.9957	11.7285	10.6266	15.8698	13.5735	18.7547	12.9831	13.4207	9.04957	14.1917	13.796	7.75371	12.6873
DAXX	0	0	0	0	0	0	0	0	0	0	0	0	0	0	0	0
SYPL2	0.61211	0.141421	0.817113	1.05214	0.362347	0.673613	0.36574	0.588253	0.158031	0.496908	0.355937	0.139374	0.145074	0.607391	2.29574	0.303828
TNS3	31.6192	34.6256	53.1089	49.9051	32.843	42.0888	48.5334	73.4615	40.8099	62.9673	53.2742	31.1916	27.953	37.0023	37.9249	31.6933
OR2F2	0	0	0	0	0.325009	0	0	0	0	0	0	0	0	0	0	0
COL13A1	0.531447	1.47911	2.89302	12.4845	6.42136	1.95136	1.77933	6.65361	2.11344	3.59427	6.01881	2.3794	1.70125	1.48883	2.12934	0.523192
FUT9	0.36296	0.066057	0.612426	0.006264	0	0	0.062619	0.003905	0.043091	0.006163	0	0	0.041446	0.220966	0.038021	0.310662
ZNRD1	0	0	0	0	0	0	0	0	0	0	0	0	0	0	0	0
EFHD1	0.622099	0.58734	1.13569	2.73879	0.678989	3.88206	0.959363	3.55984	1.06647	2.14767	2.6393	0.553071	0.719556	0.791618	0.084213	0.268804
ITIH1	0	0.084104	0.375071	0.335766	0.262698	0.798654	0.307063	0.290874	0.225014	0.603083	0.238387	1.09646	0	0	0	0.129785
GALNT14	1.3031	9.40666	10.3816	6.44204	1.56427	7.57023	8.06935	13.6924	12.0627	8.82499	6.61329	40.52	27.7437	12.8059	4.58463	0.502579
OR4A16	0	0	0	0	0	0	0	0	0	0	0	0	0	0	0	0
PC	10.0897	9.16253	11.6712	8.78964	6.30261	8.91188	9.8072	9.38762	4.16434	7.46246	11.5572	7.30293	5.39617	5.96485	2.24998	8.30462
HCN1	0.037861	0.634331	0.093059	0.174869	0.022936	0.035226	0.299748	0.129799	0.088562	0.229457	0.607308	0	0	0.055592	0.227463	0
OR2J2	0	0	0	0	0	0	0	0	0	0	0	0	0	0	0	0
CLEC3A	0	0	0	0	0	0	0	0	0	0	0	0	0	0	0	0
F11R	63.4963	99.5101	64.3706	31.1157	72.7876	20.9505	21.46	30.3317	40.941	42.2232	51.9983	61.3739	56.3952	42.516	12.2897	56.0538
HMGB2	53.2287	15.1523	35.2568	18.2994	33.6358	28.8717	15.0468	33.6444	37.8834	28.5341	41.2759	36.7747	50.393	50.3689	14.5105	45.5115
PFKFB3	35.2248	115.924	28.0397	48.4327	60.2951	73.1069	26.6049	54.9203	120.364	96.0824	109.175	50.1539	44.3525	47.3931	37.5988	33.5587
BCRP2	0.308025	0.072318	0.081593	0.00457	0.124721	0.059271	0.109951	0.148828	0.108864	0	0.115829	0.344923	0.224021	0.15694	0	0.05521
TSPY4	0	0	0	0	0	0.004395	0	0	0	0	0.572728	0	0	0	0	0
OR10J5	0	0	0	0	0	0	0	0	0	0	0	0	0	0	0	0
UBQLN1	96.6739	53.1819	46.1878	41.6493	54.7976	37.605	38.7682	44.4614	33.159	43.258	61.966	49.4383	43.0463	43.3759	31.8321	101.086
GPR89C	7.81e-05	1.19e-05	6.09e-05	4.02e-05	0.080866	2.63e-05	2.24e-05	3.49e-05	2.38e-05	2.51e-05	0.639236	0.00121	0.0004	0.000129	0.000109	1.6e-05
SNRK-AS1	3.54818	5.82707	4.52884	8.0904	5.13307	4.79541	5.64037	5.92413	3.06221	4.55436	5.84075	3.85579	3.32693	3.88921	2.5797	3.07353
HCG27	0	0	0	0	0	0	0	0	0	0	0	0	0	0	0	0
BCAR1	17.8919	21.094	11.2343	15.0701	20.4025	8.79835	8.4366	17.4589	17.8682	10.5609	15.9654	14.9149	11.1502	13.1033	6.06132	17.9918
LINC00087	0	0.035199	0.083881	0.059979	0	0	0.100152	0.090518	0	0	0	0.063572	0	0.028688	0	0.018096
SMTNL2	0	0.184134	0.724188	0.223884	0.154645	0.642478	0.359368	0.475869	0.084514	0.222591	0.818616	0	0	0.04292	0	0
PTGES3	150.347	125.867	164.26	84.8767	197.449	121.43	91.5338	116.347	135.85	142.962	158.838	112.906	137.865	123.591	76.1061	151.988
CISD1	7.91761	3.7883	4.91292	3.02104	3.54433	4.53354	4.42169	3.77612	4.28678	3.95186	4.83436	3.02958	5.06776	3.32453	1.36374	7.20556
ARHGAP29	8.20861	25.7534	14.6064	30.3154	12.4609	16.9913	21.1699	21.4603	11.4357	27.3647	17.6057	26.7888	28.4461	18.2643	12.0817	6.84844
OR2W3	0	0	0.286766	0	0.046971	0.657182	2.74674	0	0.389023	0.101594	0.991385	0	0	0	0	0
HTR3E	0.080106	2.02801	0.076708	0.545037	0.149929	0	0	0	0	0	0	0	0.46303	0.263617	0.070774	0
LRRC28	8.13393	16.7261	14.1452	12.0552	18.5132	9.2315	11.3052	15.3233	14.0524	13.2215	16.024	3.4094	5.42485	8.97334	9.39017	8.06074
FDCSP	0.474107	2.61926	0	21.8523	0.554201	0.218186	0.408043	71.2341	1.55092	1.0083	45.3871	0	0	0.982084	0	1.61573
LOC149086	0.09145	0	0	0	0	0	0	0	0.150483	0	0	0	0.131332	0	0	0
MIR663B	0	0	0	0	0	0	0	0	0	0	0	0	0	0	0	0
TRIM49C	0	0	0	0	0	0	0.331728	0	0	0	0	0	0	0	0	0
CCDC15	2.57897	2.06871	1.48511	1.89109	0.81746	1.02441	1.50315	1.35259	1.93135	2.57579	1.38001	0.765588	2.03912	1.7691	1.74163	1.9078
GPR161	0.335673	0.327785	1.0524	1.88944	1.93263	1.28529	0.662877	1.93999	1.17319	1.02973	1.86975	0.965665	1.1993	1.10659	0.432353	0.510868
MIR4482-1	0	0	0	0	0	0	0	0	0	0	0	0	0	0	0	0
LOC440910	0	0	0	0	0	0	0	0	0	0	0	0	0	0.193515	0	0
IRS2	9.14481	13.125	9.67915	15.8365	15.9505	11.939	8.12643	20.5258	12.037	9.95663	17.0936	33.2148	16.693	16.0941	6.22389	6.76473
RACGAP1	17.424	4.17355	23.2912	4.79438	16.8088	10.817	4.78439	9.95578	11.704	12.1538	12.124	20.0125	20.9578	11.1359	2.76886	22.8007
COL1A2	3246.36	1276.45	4559.72	8895.28	5346.68	7037.86	4773.06	0	0	6413.57	0	1717.23	2069.59	3139.39	1844.11	3220.94
GPR113	0.230245	0.51376	0.600001	0.473688	0.485209	0.544194	0.711015	0.209132	0.113058	0.729166	0.190304	0.218479	0.383758	0.172449	0.09124	0.134587
DPPA2	0	0	0	0	0	0	0	0	0	0	0	0	0	0	0	0
ZNF704	0.881774	4.81677	5.80258	6.2094	3.8244	2.34691	4.36064	4.54944	1.04759	5.81148	5.57619	2.52875	2.00644	2.61242	5.40231	0.943172
AKAP1	43.0986	62.702	30.288	22.6817	31.3079	17.3336	18.1138	29.7044	13.4139	24.746	28.6487	30.7247	37.3742	64.5198	8.78899	38.9649
ARSG	2.79034	2.77206	3.28008	5.34158	5.62458	3.50877	5.11345	5.69616	5.09279	6.39618	5.63405	1.58807	1.99433	1.93241	0.148336	1.55327
CIB3	0	0	0	0.16127	0.222743	0	0	0	0	0	0	0	0	0	0	0
PCDHB14	60.1364	35.4874	19.7239	26.126	48.2096	10.9282	31.907	32.1679	12.0749	25.4922	48.2178	15.1695	10.8627	30.209	29.3024	64.9021
GATA4	11.7018	20.1655	10.4978	3.34711	7.11295	1.65757	5.31701	1.18956	0	2.98685	1.38904	10.9783	5.90224	6.63221	7.08346	11.2386
LINC00616	0	0	0	0	0	0	0	0	0	0	0	0	0.141882	0	0	0
RASAL2-AS1	0.271167	0.278535	0.102106	0.072986	0.41904	0.019377	0.073165	0.205197	0.298089	0.108084	0.107967	0.232103	0	0.104821	0	0.066129
OR2T3	0	0	0	0	0.092505	0.053917	0.236638	0.441916	0	0.250065	0.30032	0	0	0	0	0
MIR548AS	0	0	0	0	0	0	0	0	0	0	0	0	0	0	0	0
ILDR2	0.440833	0.320419	0.527741	0.447343	0.565907	0.157737	0.483816	0.601296	0.192841	0.381612	0.703197	0	0.361798	0.502597	0.301728	0.502297
CSF2RB	6.31821	5.02888	7.91238	18.4904	18.5719	19.1767	11.3309	30.0308	12.5051	10.882	17.3316	2.00772	2.51901	5.50829	2.79872	6.6013
MIR1228	0	0	0	0	0	0	0	0	0	0	0	0	0	0	0	0
FAM110A	1.81705	2.15083	3.33911	2.02046	1.95707	0.814164	1.20629	1.74218	2.55466	1.40459	2.99663	3.01109	1.89838	1.62491	0.331686	2.2163
PAPOLB	0.06615	0	0.036072	0.367755	0.071099	0.010252	0	0.072467	0.097037	0.038144	0.11425	0	0.064049	0.09244	0	0
IL6ST	30.1649	42.8011	55.3772	86.2776	51.9859	71.3575	57.5763	66.0208	29.2709	73.4702	63.7494	23.8255	31.33	37.224	36.809	29.0708
SMCR8	4.33112	7.47147	5.83747	6.04425	5.16822	4.21442	5.9926	8.40144	5.94684	6.39875	6.70183	3.37695	3.60091	5.92317	2.93469	4.76959
PCGF6	2.74518	3.37085	5.78674	6.22318	2.86672	3.19589	3.5427	6.2487	4.26001	5.49924	3.87486	4.0171	3.75031	2.79547	2.226	2.80328
ZNF487P	1.03209	1.72614	2.74092	3.11489	1.62403	1.53206	1.96944	2.29929	1.66215	1.60102	2.63617	3.68457	1.09712	2.53183	0.090983	1.23476
PLIN4	9.33779	3.35953	2.3715	21.3176	0.877126	101.625	148.65	17.4109	1.06522	4.97568	1.4146	3.74128	33.7655	68.0242	22.9857	5.63977
ACSL6	0.02936	0.255309	0.544824	0.911335	0.410712	0.696851	1.97545	0.658678	0.072704	1.27388	0.835996	0	0	0.192834	1.83228	0.149534
LINC00552	0	0	0	0	0	0	0	0	0	0	0	0	0	0	0	0
LHB	6.26458	8.13981	4.01468	4.038	5.79048	2.94031	7.16922	3.97811	7.83875	6.33545	8.86189	25.2766	6.69859	7.0566	11.2748	20.2796
INSC	0.233429	1.93723	0.953268	0.467415	0.617161	2.37085	1.09261	1.3317	0.13904	0.778086	7.16643	1.61011	1.4503	1.47445	0.443481	0.44065
PLAG1	0.43944	0.525576	0.611463	0.51916	0.061696	0.154036	0.621136	0.495878	0.93137	0.604048	1.06247	0.300034	1.26882	2.43622	0	0.333677
NARF	15.3923	33.0666	19.0323	27.5754	21.2004	29.1531	20.4262	37.6392	34.5449	27.8334	33.8313	23.8117	34.5684	31.1107	14.328	14.1635
MEF2A	19.818	21.3917	21.1546	28.4888	20.0301	17.9046	22.3637	23.0481	24.6456	25.7157	33.987	12.5453	20.5015	27.0087	17.4637	20.4686
MIR4449	0	0	0	0	0	0	0	0	0	0	0	0	0	0	0	0
CCL24	38.7196	69.4898	20.1469	0	22.8603	2.56657	4.02539	17.0711	2.2133	2.13935	15.8352	6.17875	11.0205	5.44262	0	49.7496
PABPC1L2B	0	0.007629	0	0	0	0.006901	0	0.032473	0	0.009622	0	0	0	0	0	0.223735
SPRR2F	0	0	0	0	0	0	0	0	0	0	0	0	0	0	0	0
TMEM170B	0.092739	0.275552	0.857971	0.844449	0.52424	0.933841	0.37745	1.20272	0.396298	0.916166	0.636343	0	0.111122	0.375291	1.0194	0.294368
ARMCX3	4.70877	3.19917	3.44329	4.49827	2.76939	4.26284	4.61373	4.73766	5.1228	4.53379	5.40006	2.68991	3.86716	4.37164	3.20434	3.8635
TCF24	0	0.012222	0.09708	0	0	0	0.092745	0	0	0.034251	0	0	0.057426	0	0	0
C2CD5	28.7417	65.0262	43.4395	44.0989	40.5657	26.1527	44.1525	35.5428	37.8508	48.9681	41.7495	19.7052	33.3307	43.3487	24.2856	29.5206
DDR1	59.3823	206.542	71.3261	78.7856	171.4	37.2596	60.5533	71.3693	54.2063	97.1679	107.526	55.4794	52.296	70.1788	32.3008	59.4841
ALS2CL	26.9166	27.0616	11.8592	10.6258	13.7969	3.26864	4.93663	8.82607	17.8721	13.4917	8.31535	33.1773	21.4704	16.4877	2.84542	29.9213
DLX3	0	0	0.151668	0.03253	0.044822	0	0.239058	0.040636	0.122566	0.128407	0.120236	0	0	0.093388	0	0
VPS33B	36.5794	37.8403	27.6073	34.574	31.2725	16.017	22.7328	28.143	23.983	38.0059	38.2515	22.0084	26.9376	27.472	15.1776	28.8962
SLC26A10	0.282696	0.477123	0.560215	2.87981	1.08738	0.525266	0.708369	1.12581	1.90908	0.313928	1.75079	1.8728	0.584788	1.28541	0	0.746897
RNF4	17.2335	20.8075	20.6703	21.2206	23.4124	16.1472	14.3484	20.1121	16.1134	19.2942	22.332	13.6993	15.4318	14.8805	13.1671	16.8091
LCE3A	0	0	0	0	0	0	0	0	0	0	0	0	0	0	0	0
WNT1	0	0.021975	0	0.224551	0.01719	0.178877	0.050027	0	0.023519	0	0.05537	0	0.06194	0.071676	0	0
DHFRL1	1.81966	3.58851	2.82557	2.71621	2.85538	1.45461	3.29442	1.53743	1.81745	2.40716	2.05122	1.5173	3.36194	1.77023	1.40624	1.66469
LY6G6E	0	0	0	0	0	0	0	0	0	0	0	0	0	0	0	0
BHMT	0.077593	0.009966	0.063328	0.345208	0.03119	0.009011	0.691954	0.243917	0.021327	0.385399	0.338924	0.179959	0.056193	0.032499	4.89731	0
JPH2	0.448922	1.03842	0.319405	1.66265	1.16543	3.71195	1.57288	5.44323	4.0662	0.509003	1.0331	1.07093	6.66853	16.5922	0.156096	1.23867
FLJ30403	0.563018	0.182256	0.434166	0.878597	0.166216	0.137523	1.31432	0.06465	0	0.715575	0.268167	0	0.513327	0.297533	0.235464	0.187756
SLC6A7	0.202123	0.052003	0	0.088661	0.05089	0	0	0.193674	0.875475	0.08739	0.049083	0	0.07335	0.08472	0	0.21522
STMN2	6.30254	1.47092	7.58467	15.4535	1.57544	4.29854	38.8135	18.6398	0.461835	13.9341	23.038	0.245118	2.67883	5.49939	2.04792	8.52252
LINC00244	0	0	0	0	0	0	0	0	0	0	0	0	0.297771	0	0	0
LOC653160	0.475041	1.00173	0.817005	1.61285	0.931468	0.196028	0.739764	0.893125	0.695954	1.00198	0.955661	0.684004	0.228831	0.265081	0.419853	0.780557
PADI4	0.107958	0	0.317016	0.075529	0.537735	2.62739	0.050483	0.471931	0.450944	0.037289	0.279375	0.160132	0.125004	0.470139	0	0.091263
DCAF12L1	0	0	0	0.073704	0.101537	0	0.639646	0	0.003852	0.024222	0.018141	0	0	0	0	0
THAP9	1.64293	2.14696	1.67713	2.27012	1.50254	1.15923	2.48394	1.73574	2.05098	2.82163	1.41867	1.64713	1.75961	1.71933	2.70072	1.21992
TXNL4B	2.55986	3.52	3.11428	2.92519	4.23264	2.05438	1.76293	2.23014	2.4581	2.42874	2.17088	2.40508	1.38063	1.8514	0.709217	2.72895
ZFC3H1	35.1909	30.6241	27.5498	39.0015	25.4624	16.4259	24.1451	35.5871	39.4201	36.5522	37.9415	28.4004	33.745	29.8732	21.9204	33.5348
PCDHGB4	8.3054	2.93609	2.61637	5.54134	3.38963	2.86114	5.95406	4.10553	4.52636	5.09643	7.15236	10.5356	7.34872	3.3978	1.51914	6.65618
RABL5	9.3433	11.1655	11.0153	10.9522	15.8251	8.30077	9.23894	8.39681	8.07666	10.7913	13.9434	11.3232	6.14654	6.82678	4.53524	10.5246
GAGE2E	0	0	0	0.686263	0.071496	0	0.036437	0.162643	0.107873	0	0	0.085165	0	0	0	0
GAGE8	0	0	0	0.686263	0.071496	0	0.036437	0.162643	0.107873	0	0	0.085165	0	0	0	0
MESP1	0.322045	0.375864	0.44747	1.99452	0.183371	0.213178	0.481758	0.050001	0.100937	0.712387	0.475012	0.169283	0	0	0	0.291125
NFKBIL1	4.66811	4.75928	9.64507	9.13979	6.35362	3.82534	4.91688	5.26996	4.67508	6.31422	5.08833	4.10351	3.22337	6.39042	4.21609	4.9043
LOC255654	0	0	0	0	0	0	0	0	0	0	0	0	0	0	0	0
MGARP	0.077881	0	0.758882	0.203084	0.46667	0.866685	0.317587	0.466283	0.683877	0.469493	0.150883	0	0.11209	0.130197	1.95382	0
NFYC	50.2821	29.6638	39.6876	33.0159	36.6038	26.8655	31.8958	31.4837	28.7434	37.931	42.3227	14.2114	16.7199	19.2632	23.3659	42.0479
ENTHD1	0.17784	0	0.23233	0.280321	0.143048	0.132205	0	0.408496	0	0	0.2302	0	0	0.089399	0	0.09399
ATP6V0C	74.5485	67.2199	66.8691	35.5395	67.7614	43.5516	50.4467	62.4862	58.9795	50.4349	71.9021	43.3885	39.8541	49.8336	15.2098	79.7339
AP2M1	140.712	166.869	183.638	172.413	222.99	196.994	146.483	237.22	233.287	175.261	234.377	132.663	125.166	151.189	43.224	140.494
ZNF585A	6.06039	3.57217	4.84553	6.7968	6.23622	2.21319	5.09499	4.92629	5.44202	5.48357	5.48672	7.15133	9.40008	5.20184	1.42042	5.83677
RANBP3L	0.076171	0.156554	0.466328	0.200025	0.317319	1.02628	0.445491	3.68154	3.36167	0.855472	0.098585	0	0.772417	0.606234	0	0.161026
MIR1208	0	0	0	0	0	0	0	0	0	0	0	0	0	0	0	0
HVCN1	1.90275	10.6326	3.55735	11.4605	6.16386	11.7901	6.8391	16.4198	5.3483	5.77909	12.7307	1.9793	2.57503	4.53409	2.75604	3.98855
MAP3K12	7.75791	0	9.39569	17.4091	7.71366	8.05782	10.9095	15.9087	7.46247	9.31378	13.3097	6.28162	0	8.72627	3.8828	5.19223
TPTE2	0	0.069974	1.21588	0	0.343114	1.01342	0.714193	2.68067	0.197161	0.914497	0.901029	0	2.18664	0.223754	0	0.983149
AREG	115.772	308.357	52.2242	27.9343	76.4256	165.131	56.554	182.347	201.294	52.7761	192.159	170.359	173.929	139.698	27.2431	100.648
SNX13	14.1573	19.8482	19.4992	21.724	15.6253	15.8845	20.3142	17.5312	15.325	26.0842	18.1294	17.2194	20.0767	22.7745	10.5705	12.2432
GPR144	0	0	0.460634	0	0	0	0	0	0	0	0	0.061609	0.048095	0	0	0
UBE2Q2	37.4286	31.8582	31.2026	43.7364	40.3376	35.2453	27.058	51.8391	42.8843	32.8883	55.2972	20.165	38.6258	59.5521	24.4443	35.2315
NAIF1	2.16598	1.22202	1.14212	0.955777	1.26044	0.493623	0.981628	1.04027	0.891476	0.918166	0.814299	1.0389	0.405515	0.515359	0.260408	1.62529
HEY1	0.724356	4.57009	1.80744	6.74054	3.69562	2.23633	5.00079	6.79794	1.9906	3.89696	7.02856	17.6893	10.7934	1.24772	1.41443	0.720377
PHYH	117.355	60.1615	64.5584	53.6112	39.1847	35.9301	50.1379	52.8247	35.0072	46.4813	37.272	39.0405	48.577	54.383	51.9085	116.542
PRKCDBP	3.95763	2.09839	4.61106	6.2078	8.26896	5.52239	4.04684	12.8842	6.4218	5.35091	7.55421	1.35625	1.36096	4.6683	0	2.83674
MIR4289	0	0	0	0	0	0	0	0	0	0	0	0	0	0	0	0
LOC256021	0.023047	0.065955	0	0.040286	0.282435	0	0.346392	0.659736	0	0.039793	0.193887	0	0.064346	0.038595	0.795892	0.216796
NDOR1	2.91506	3.86617	3.38851	4.76204	4.29402	2.33679	3.19307	4.39085	2.9323	3.95259	4.27464	3.29755	2.3246	2.41754	1.48805	2.13536
CCDC129	0.694957	2.93604	0.085705	0.689694	0.570087	0.060914	0.629161	0.159375	0.014414	0.709422	0.169714	0.048724	0	0.461381	0.90732	1.41344
KRT32	0	0	0.563191	0	0.006602	0	0.172998	0	0.02712	0.042601	0	0	0	0	0	0
NFS1	10.7109	10.4737	11.0136	11.4947	8.2787	7.14555	9.23791	10.3417	8.27489	10.9642	13.311	7.79961	6.97533	6.7817	4.71794	8.44782
TNFRSF13B	0.229853	0.705448	0	1.06578	0.183677	0.817152	1.16062	2.62759	0.63077	0.329945	1.23705	0	0.22059	0.384282	0	0.040427
ZNF582-AS1	0.039662	0	0	0	0	0	0.07047	0.043168	0	0	0	0	0	0	0	0
SAMD9	29.7855	51.0559	30.908	25.5894	78.695	27.8279	22.1829	34.1126	46.929	63.7301	89.0015	33.5424	51.537	54.2232	9.73661	26.7703
CABLES1	10.9487	8.44749	7.21422	2.52917	11.3565	7.18277	5.37206	4.54275	3.52027	7.57195	8.15024	5.26071	4.73305	3.43018	3.22313	12.7833
MRPL46	23.9432	20.6332	25.0704	15.8304	22.1444	13.9453	14.7372	14.899	16.8116	19.9993	17.4278	9.1084	11.5321	17.3999	7.68132	28.0241
NAIP	48.1057	95.8643	82.948	191.423	64.3509	120.689	281.914	173.073	163.357	190.198	168.674	87.2245	133.388	178.003	217.555	51.7945
LOC100133985	0	0	0	0	0	0	0	0	0	0	0	0	0	0	0	0
ACMSD	0.801788	7.76395	1.98576	0.219829	7.88116	0.156487	3.97995	0.183612	0.463068	2.68795	0.381395	0	0	0.070521	0	1.33557
GDF2	0	0	0	0	0	0	0	0	0	0	0	0	0	0	0	0
FABP6	13.6562	0	3.61844	0	4.51067	0.955664	0.131597	0	0.124994	0.804152	4.59554	5.46033	8.25554	4.38162	0	14.2482
SCGB2B3P	2.14178	0	0	0	0	0	0	0	0	0	0	0	4.53773	6.22246	0	0
DNALI1	7.30803	9.98373	4.85044	10.691	5.08599	2.70948	8.71952	3.66749	8.27584	11.4312	5.14243	1.96194	1.74283	1.19092	3.97287	5.68259
RNF150	1.23364	1.08445	2.18275	2.34267	1.48811	2.52292	7.35642	3.42882	2.73676	2.96729	3.22228	0.821253	2.82682	8.6121	2.21897	1.01342
TRIML1	0	0	0	0	0	0	0	0	0	0	0	0	0	0	0	0
NCSTN	143.443	188.134	186.905	101.772	172.014	114.1	126.704	132.786	136.143	183.797	162.049	74.2355	82.7617	81.9022	52.6428	141.939
MIR708	0	0	0	0	0	0	0	0	0	0	0	0	0	0	0	0
HEPN1	0	0	0	0	0	0	0	0	0	0	0	0	0	0	0	0
SNORD48	0	0	0	0	0	0	0	0	0	0	0	0	0	0	0	0
SCIN	35.99	82.6086	12.9091	7.58061	18.4925	12.8328	8.78024	13.7279	11.8421	23.2151	10.011	5.17605	16.6843	30.9351	0.350173	24.7886
SLC5A2	0.924877	0.861508	1.0176	1.73057	2.66115	0.259737	0.502899	0.352597	0.851147	1.7459	0.584443	0	0.435847	0.612446	1.19952	1.97738
LINC00483	0.421742	0	0	0	0	0	0	0	0	0	0	0	0	0	0	0.369945
C12orf76	0.255063	0.052342	0.083136	0.0891	0.081863	0.11842	0.327745	0.13925	0.25225	0.044023	0.065979	0.094465	0.14748	0.213515	0	0.053888
NFE2L1	37.3784	62.2942	45.4679	47.2877	45.7711	47.1854	55.0042	68.7089	40.831	58.4588	67.0965	40.7349	47.5207	63.8526	19.8828	37.2752
SCYL1	53.085	44.4962	36.787	37.487	41.9397	33.4337	33.409	47.9318	40.5678	41.3828	51.8424	30.46	27.7815	43.1199	16.8405	49.5173
C2	44.2517	21.6234	57.2869	36.8829	54.3625	98.3051	23.6295	70.1558	75.2445	62.6915	60.043	7.09185	46.7477	90.1105	6.97734	39.4476
SLC38A9	3.93486	12.1054	7.90404	9.19828	14.1527	8.33132	8.90513	9.2907	8.57092	11.718	9.68954	7.64066	7.0159	11.186	9.49552	4.44138
RNF111	22.78	33.6503	23.7432	24.1853	26.3996	14.277	22.5689	27.9695	25.3457	28.0743	32.4412	14.1661	17.0521	19.0969	13.5131	20.3299
LINC00423	0	0	0	0	0	0	0	0	0	0	0	0	0	0	0	0
LINC00313	0	0	0	0	0	0	0	0.122351	0	0	0	0.411515	0	0	0	0
IFITM5	0	1.0774	0.065709	0.420412	0.322463	0	0.472729	0	0.089494	0.560005	0.21042	0	0	0	6.39401	0.516303
EXOC2	13.0943	18.5695	20.7732	23.4184	21.0836	16.5952	17.5728	20.8675	12.6503	19.3442	24.8766	13.0101	14.0491	13.9439	10.806	9.92488
MGST1	17.4705	110.83	45.2359	16.4152	31.4425	69.8046	53.3005	16.1042	57.4122	32.4106	27.8127	123.399	99.4186	61.2927	14.6005	13.9433
MYH16	0.194137	1.41781	0.211142	0.616235	0.641201	0.200372	0.050434	0.2711	0.761519	0.19	1.73046	2.15972	1.87326	0.50582	0	0.501466
NANOS2	0	0	0	0	0	0	0	0	0	0	0	0	0	0	0	0
BTBD19	3.49829	2.35602	4.42632	14.505	9.12849	3.09593	4.34555	17.0914	14.3717	4.5795	11.6174	5.02751	4.39155	4.55192	2.48586	3.00949
GPR34	1.44313	2.13283	1.80024	0.611521	0.972485	7.30294	2.10759	2.44927	2.4932	2.70585	2.29884	0.477167	1.01224	1.48909	1.00005	0.768457
ZRANB3	2.63498	2.73796	3.38828	4.86989	3.55658	2.29511	5.04791	3.43167	2.20907	5.02144	4.12489	3.47231	2.74784	2.01585	2.35049	2.08299
CORT	0	0	1e-37	0.172683	0	4.84e-28	0.050022	0.066087	1.77e-35	0.147879	0	0	0	0	0	0.067396
YAP1	55.1139	70.1065	48.2156	45.4215	57.0956	43.3983	30.282	56.4602	47.2329	47.377	63.192	36.2773	43.1112	56.4973	18.323	48.9248
FAM134A	25.168	31.7246	21.0911	29.3724	25.9865	17.8854	23.8231	25.8553	19.2211	29.6016	30.8904	27.3504	19.7321	22.6255	10.6449	27.2302
OSBPL2	51.1566	52.3184	34.6092	23.5552	42.1355	14.1126	20.6864	26.2978	31.2464	31.5864	31.2452	26.5101	28.3676	40.9641	20.6916	46.7513
SOS2	7.84361	34.2924	25.6492	40.8515	29.9916	24.8565	29.3728	32.4497	16.257	41.962	23.4063	20.1439	27.2024	32.0388	19.7724	8.93574
AP4B1-AS1	0.290006	0.297327	0.141659	0.101183	0.116217	0	0.033854	0.063281	0.127433	0.100055	0.037495	0	0.167495	0.242674	0.537806	0.183761
NBEAP1	0.372271	0	0.460069	0.209498	0	0.22831	0.142252	0.795233	2.20905	0.632842	0.635298	0	0	1.02755	0.318984	0.780386
GPR137B	20.7521	24.6757	17.9016	15.638	16.0173	22.0346	11.6152	32.1627	21.4771	18.7476	23.8718	6.54188	16.7891	18.9943	8.02196	27.0092
LST1	0	0	0	0	0	0	0	0	0	0	0	0	0	0	0	0
HSFY2	0	0	0	0.004237	0.00196	0	0	8.95e-07	0	0	0.003097	0	0	1.27e-06	0	0
ADIPOQ-AS1	0	0.65242	0	1.20887	0	9.17534	10.1278	2.24871	0	0.071509	0	0	0	0	2.42225	0
FGG	58.0911	0.249551	0.198148	34.4597	8.10364	6.57158	1.9536	0.564332	3.51032	6.678	21.8738	10.0467	4.83191	0	5.48052	51.1868
LEPREL2	9.0287	6.24908	24.52	31.2029	13.6532	17.3234	27.2287	47.199	38.7826	29.8726	36.3746	9.78948	8.27892	15.4349	10.4187	10.9175
MRPS18C	41.6136	37.7467	31.1238	37.8663	45.4226	37.5117	37.7582	34.1157	36.6523	49.1066	39.5361	28.6089	36.3197	34.3678	10.1795	34.5627
TNF	0	0	0	0	0	0	0	0	0	0	0	0	0	0	0	0
CHEK2	9.53283	6.99224	20.7483	9.29088	11.4012	10.0685	6.42787	11.3373	14.3763	8.44513	11.4477	19.5809	12.5495	12.2248	1.95133	15.239
EIF2AK2	24.0454	23.8575	26.3631	24.024	35.8723	20.656	20.8233	26.4124	42.7901	59.7437	44.2868	15.4428	26.8253	32.178	12.1502	25.4924
MAP3K10	3.57696	3.52386	3.6122	6.75791	3.29239	2.9143	3.83222	4.85344	4.60278	3.79698	5.40105	5.64743	3.48691	5.51016	1.7281	3.25642
LDOC1L	0.515381	1.47566	1.32977	1.59619	1.23318	0.649939	1.08517	1.43615	1.03812	1.54186	1.00729	0.943245	0.63481	1.42123	0.349414	0.609842
POU2F3	15.6601	8.93486	3.8861	2.45001	2.24974	0.634637	3.69244	3.77954	1.43521	2.08581	2.75858	0.184067	2.34716	6.47859	0.527313	14.1984
PRRT1	0	0	0	0	0	0	0	0	0	0	0	0	0	0	0	0
AKAP12	8.19711	5.31754	22.6229	34.1464	11.9314	58.4386	26.7292	60.8957	7.37769	18.4077	41.3255	23.5276	38.0173	60.905	8.88982	7.99423
ZNF34	4.25403	5.46937	4.76834	7.08282	5.14991	3.74172	9.50178	7.61322	3.55955	8.72695	5.74296	12.6422	19.2487	24.2548	9.80216	9.2185
SLC35A2	38.45	31.9414	25.7854	16.4164	53.7347	16.3142	15.3156	23.126	29.252	26.4653	34.1907	28.3597	23.6223	29.4217	5.82644	35.8915
HYALP1	0	0	0	0	0	0	0	0	0	0	0	0	0	0	0	0
USP17L20	0.74603	0.206317	0.913202	0.6659	0.475352	0.065216	1.02487	0.53718	1.39383	1.05435	1.18166	1.84354	0.528073	0.883678	0.016933	0.642523
GAGE13	0	0	0	0	0	0	0.00438	0	0	0	0	0	0	0	0	0
MRPL2	9.5513	14.1895	14.9077	9.57303	11.2767	7.41778	10.2209	8.74954	7.74967	12.8619	8.27524	6.3184	5.51884	6.95869	12.4961	9.73295
TRIM10	0	0	0	0	0	0	0	0	0	0	0	0	0	0	0	0
LMO4	4.40219	31.3531	10.0914	6.3754	20.2063	5.3418	5.56247	15.2284	6.15933	8.30255	10.8506	5.50677	6.47359	7.91473	3.41646	4.6839
THEM5	0.514509	0	0.303228	1.05416	1.04374	1.08359	0.652957	1.47396	0.410456	1.85069	0.422534	0.860322	0	0.625008	0	0.493269
MBTD1	3.70991	8.81164	5.988	6.75384	4.71058	3.18935	5.67922	5.48179	4.95448	7.36925	4.85865	6.07891	7.10605	7.15367	2.51081	3.78269
EHBP1	37.1968	62.3524	38.9055	50.5814	34.9081	33.8473	35.4032	44.0992	48.4388	36.0745	52.4221	48.2611	52.5874	56.3358	19.3403	35.8083
C1GALT1	7.26138	11.7618	6.04828	3.45509	9.78704	3.74626	6.73857	4.8955	10.4645	9.96864	7.87167	4.86275	8.99469	12.1192	0.831081	6.29293
MIR129-2	0	0	0	0	0	0	0	0	0	0	0	0	0	0	0	0
TRIM7	16.779	2.01189	1.21962	0.649087	1.24323	0.351919	0.198257	2.56609	1.83005	0.380576	0.504184	8.51288	2.26928	0.944413	0.199748	15.6356
LINC00588	0	0	0	0	0	0	0	0	0	0	0	0	0	0	0	0
LRRC14B	0	0	0	0.338396	0.025915	0	0.061496	0	0.177739	0.558076	0.083669	0	0	0	0	0
TTTY2B	0	0	0	0	0	0	0	0	0	0	0	0	0	0	0	0
MICA	0	0	0	0	0	0	0	0	0	0	0	0	0	0	0	0
CD33	3.36775	1.09352	3.97671	2.31862	2.34437	6.38861	3.24837	6.89004	4.16387	4.58966	5.66773	1.99487	1.26584	2.54617	3.46164	4.0037
LOC150935	0	0	0	0	0	0	0	0	0	0	0	0	0	0	0	0
EIF3C	427.827	381.984	509.714	328.096	270.025	313.67	274.59	289.566	363.877	283.604	430.998	344.87	354.578	409.669	210.695	421.562
TIMP4	3.35076	1.39893	2.12058	4.59725	2.4602	22.1711	21.2153	5.34577	0.954159	3.53124	4.65215	4.47348	1.88026	1.14206	2.13565	2.09666
FAM177B	31.0298	5.1912	3.64913	0.134698	7.27377	3.55663	0.406226	0.463889	1.10556	3.06936	4.75331	0.428612	1.89579	6.08768	0	25.7951
TUBAL3	1.0861	0.09252	0.408221	0.209878	0.575789	0.055851	0.140466	0.032816	0.033048	0.622759	0.144041	0	0.825169	1.11872	0	2.78336
LOC389332	0.981111	1.40189	1.06478	0	0.85763	0.082786	1.94327	0.032431	0.19595	0.461528	0.153745	0	0	0.099505	1.02368	0.470942
C16orf71	0.017812	0.183092	0.145436	0.249568	0.530111	0.115863	0.39593	0.175346	0.1371	0.184682	0.184452	0.396788	0.464624	0.182398	1.08928	0.018828
CES4A	1.58781	2.83992	1.96746	3.94878	2.52828	0.568833	8.01208	2.38569	2.36126	5.64852	3.07707	0.336334	1.31275	1.8994	2.04732	0.6627
MPZL2	53.8031	141.505	50.0998	34.7431	84.187	79.4169	28.343	46.4329	41.3443	38.2476	65.1147	177.522	116.253	54.3901	17.4047	41.0326
MIR638	0	0	0	0	0	0	0	0	0	0	0	0	0	0	0	0
SNAR-A14	0	0	0	0	0	0	0	0	0	0	0	0	6.4472	0	0	0
NHS	17.822	32.1422	14.3423	5.46528	15.4172	7.31736	4.90426	19.244	17.6226	12.3366	17.2201	7.81005	14.989	27.253	3.7392	17.4092
PSMG2	49.7861	50.9037	59.5991	43.969	40.6171	53.7595	38.2232	47.4219	45.0475	52.8618	62.7598	35.2083	50.8383	84.7467	15.5047	48.1328
MORN3	0.923915	0.990663	1.27299	1.28166	0.625989	0.256863	1.07494	0.552254	0.506756	0.317912	0.596201	0.16997	0.530655	0.771657	0.243417	0.633357
LOC729013	0.04844	0	0	0	0	0	0	0.052617	0.053127	0	0.062501	0	0	0.323575	0	0.051077
EXT1	38.9934	42.3247	61.428	60.4282	75.4322	38.5716	34.8503	50.4506	64.8175	69.3509	73.4165	186.428	138.199	65.0222	30.3129	43.8132
AHCYL2	77.1671	128.191	47.1531	15.524	42.8742	15.349	20.2651	22.253	21.8326	51.1933	18.6155	16.1363	18.3261	23.6275	17.4406	70.4614
MIR4758	0	0	0	0	0	0	0	0	0	0	0	0	0	0	0	0
OR2C1	0	0	0	0.639775	0.126069	0.048928	0.552486	0	0	0	0.068136	0	0	0	0	0.222751
ZNF275	1.25117	1.27413	1.22207	2.08366	1.06883	1.51091	1.24372	2.18203	1.21589	1.50706	1.68768	0.872202	0.766037	1.16608	1.65924	1.18429
RIT2	0.01824	0	0	0	0	0	0.570027	0.372685	0.007968	0	0	0	0	0	0	0.025836
USP6NL	13.5525	18.3032	14.8988	13.5044	12.56	7.23402	11.6082	12.9698	15.8149	17.498	12.5767	8.36581	12.2314	17.9434	5.70233	14.3781
TNXB	0	0	0	0	0	0	0	0	0	0	0	0	0	0	0	0
DNAJC5G	0	0	0	0	0	0	0.252151	0	0	0	0	0	0	0	0	0
CTPS2	13.1502	18.7716	11.1889	17.9465	13.9201	7.41806	11.8908	13.0614	11.7758	16.9055	17.2612	13.5918	19.1524	23.6964	10.4571	16.1537
UBE2E1	68.5793	57.9928	87.9349	56.5247	40.2462	71.1642	48.4027	67.5498	71.9721	59.0227	57.8569	83.0409	94.9731	84.4327	36.2248	72.3779
RHOC	278.291	390.104	196.441	224.251	382.799	179.333	122.122	312.255	273.082	191.339	361.933	466.442	357.144	304.993	68.1323	289.508
HSD17B8	0	0	0	0	0	0	0	0	0	0	0	0	0	0	0	0
PRR11	1.99883	0.27953	3.43687	0.401597	1.72941	3.46185	0.694624	1.59676	4.28959	1.9029	2.17702	6.91455	5.1594	3.4491	0.38093	2.67347
FOXP1	50.9417	50.0716	36.7391	38.7166	45.5643	24.7833	32.9981	44.1412	35.3075	41.6604	46.5307	22.7902	33.8924	53.935	28.9947	50.7635
NMD3	63.4984	41.8207	42.0581	45.9274	36.7316	41.8916	38.9829	46.0661	51.4211	43.5596	50.4918	66.2396	65.5113	47.7665	25.6828	67.8103
AGTR1	0.439218	0.729356	1.14635	1.15188	0.24697	1.67266	2.13075	1.41591	1.85874	0.571686	2.55684	0.162818	0.127097	0.294243	0	0.208842
TRAF1	3.12885	1.99787	2.20315	5.95254	2.89145	2.47347	1.68581	6.79568	1.48727	3.05519	3.74228	1.37919	2.0318	1.97441	2.12074	3.22814
PRSS3	242.327	163.45	571.361	636.857	477.63	1155.99	1358.99	240.47	40.6364	536.112	1007.91	778.457	668.65	702.591	10878.7	273.125
LOC100144597	0	0	0	0	0	0	0	0	0	0	0	0	0	0	0	0
SLC30A3	0	0	0	0.168315	0.094497	0.109309	0	0	0.025871	0	0.030452	0.087235	0.476683	0	0	0
RNF138	7.1533	14.8221	11.4706	8.49167	6.83818	8.59371	7.32706	9.40898	6.97504	7.54371	10.297	3.33941	4.76896	6.33551	4.59135	9.60357
SYBU	9.2362	15.8853	9.10856	15.8174	11.5928	12.4933	13.5895	4.86835	0.967538	13.0135	6.12589	8.46713	9.76524	9.52913	36.44	8.67326
MSX2P1	0	0.093345	0.037068	0	0	0	0	0.011037	0	0.11774	0	0	0.197309	0	0	0
LRRC36	2.60798	2.48881	1.99474	3.83267	1.9458	0.257225	4.83544	0.352998	1.21758	7.31706	2.01542	0	0.538194	0.237711	3.18553	3.17009
ZMYM4	17.7219	40.3424	32.0777	44.2453	33.2699	28.24	39.3304	40.601	37.5592	47.4673	44.926	14.3696	23.012	29.5857	26.0184	18.287
TCHP	12.3551	16.3079	9.6027	18.98	10.5415	6.59476	9.02678	13.3187	8.97376	15.1453	12.8013	5.21522	7.56099	11.5304	11.5742	11.6596
SLC5A10	0.049916	1.69719	1.13131	0.305286	2.28206	0.032938	0.378086	0.485507	0.490411	0.603318	0.926217	0.36448	0.07214	0.206707	0.261024	0.468627
TMEM41A	3.84108	4.7353	3.88642	3.573	5.38771	2.70087	2.06822	3.34683	3.42015	4.25915	4.18035	2.90339	3.15343	2.73424	1.13004	2.60511
TICRR	2.76569	0.477978	2.67559	0.985878	2.23797	1.75482	0.835975	1.08551	2.89521	1.17436	1.43989	2.34708	2.81901	1.01624	0.018472	1.99943
MDGA2	0	0.007713	0	0	0.084221	0.002753	0.185488	0.058786	0.004887	0	0.058631	0	0	0.005959	0	0.002348
ESYT2	31.2715	28.3447	40.9374	39.9886	52.7346	30.1682	28.7525	55.7356	36.7588	29.7736	46.7224	38.9311	43.826	45.0675	12.5095	30.7526
SH3D19	46.6436	56.5429	66.6956	33.2321	39.293	54.0464	52.1539	60.249	29.5762	37.9952	65.867	28.4017	53.0033	82.0022	20.0949	51.256
MIR548AR	0	0	0	0	0	0	0	0	0	0	0	0	0	0	0	0
OR6C65	0	0	0	0	0	0	0	0	0	0	0	0	0	0	0	0
ITPKC	20.5833	44.5895	32.8428	31.0777	26.9945	26.8812	12.238	31.304	49.3999	23.2898	33.9941	33.9531	26.7503	29.7063	17.4806	20.0871
TAOK3	36.5116	43.7841	28.1441	20.424	30.5042	18.7204	19.6648	30.6849	29.5485	30.6523	37.3108	16.5239	27.2699	29.6728	14.4458	35.9635
C2orf15	1.80029	0.902421	0.955229	1.78976	1.1456	0.272632	2.39819	0.400148	0.443687	1.8358	2.08842	0	2.32833	0.737229	0.776738	2.44297
FAM104A	13.539	16.8314	16.037	14.5536	14.5199	9.91418	16.1697	13.5455	14.1505	13.2354	16.4624	22.3945	20.1565	17.3925	3.31397	13.5548
DCP2	3.86077	4.29375	3.81032	6.44594	4.89258	4.6644	4.76486	6.41393	4.89297	5.24814	5.23839	3.82741	4.24165	4.1108	2.35812	3.56499
C1GALT1C1	11.2087	10.6877	9.45605	5.01496	11.8926	5.92996	5.93205	6.14609	8.61284	9.11671	9.08552	8.05683	11.4042	11.6147	2.84633	9.38393
SNORD44	0	2473.69	0	0	6243.99	3572.62	0	0	0	5685.03	0	0	20078.4	0	0	0
DPYSL5	0	0.196457	0.02925	0.223388	0.014648	0.10981	0.34556	0.238908	0	0.015707	0.506019	0	0	0.289448	0	0
KATNA1	4.68858	7.77019	13.3963	11.2407	9.8191	8.33052	7.86669	13.3629	6.49524	12.4314	10.6774	4.0648	8.36524	10.0215	5.62333	4.97945
FAM101A	16.2508	15.4175	3.35473	0.159835	6.96107	1.40109	0.674506	4.58167	12.3597	3.532	1.50807	0.508328	2.71156	7.77033	0	11.6402
FAM126B	5.0586	7.06169	3.01478	3.55658	5.04881	2.44683	2.92333	3.91847	4.68249	3.82306	3.16711	3.9876	3.75576	5.25694	1.67685	5.78374
SERTAD4	3.67108	13.6794	2.85151	2.88415	4.21198	1.37278	3.16642	1.66825	2.0036	4.38065	2.93198	1.46039	4.63125	6.47678	0.326821	3.56594
STX19	3.47183	3.11987	2.10095	2.08693	3.98497	1.67304	1.50799	1.76076	3.19912	2.70777	0.896137	2.04379	3.32332	4.79409	0.487822	2.9292
NFATC3	13.8836	11.8182	17.4439	17.5214	14.3883	14.0815	19.477	18.2646	12.9898	21.8154	20.1582	7.8617	8.79449	12.2288	8.96193	13.7249
CD53	44.9922	33.7686	53.4122	76.2396	88.6711	159.271	44.2959	168.02	85.399	74.8252	81.2979	5.64583	16.9725	29.8572	35.9588	53.5772
PSMB8	0	0	0	0	0	0	0	0	0	0	0	0	0	0	0	0
KIAA2018	6.97697	10.1775	8.01981	6.78381	6.41868	5.70546	8.07641	7.96618	6.56636	9.94809	8.11537	4.98932	6.00308	8.46467	7.67871	5.9818
VENTXP1	0	0	0	0	0	0	0	0	0.019508	0	0	0	0	0	0	0
C14orf159	25.6799	31.2126	18.191	37.2341	27.9354	20.4231	23.4558	28.0915	27.7169	46.5279	33.9262	39.714	37.3107	36.1842	19.7144	26.9681
SLMO2-ATP5E	147.425	97.6342	133.509	50.8129	123.697	60.561	53.4862	74.3393	155.738	87.4457	96.2636	87.76	117.712	125.224	46.7293	135.513
SLMO2	147.425	97.6342	133.509	50.8129	123.697	60.561	53.4862	74.3393	155.738	87.4457	96.2636	87.76	117.712	125.224	46.7293	135.513
HEPH	12.8715	60.1449	21.3572	13.6381	30.937	14.4084	10.6102	41.2334	23.8831	16.9992	22.4426	4.28339	29.6788	55.2957	1.38997	12.4057
CENPL	0.82408	0.352531	2.83913	0.880426	1.3787	1.14813	0.508321	1.502	1.43768	1.07542	0.710761	1.0182	0.861063	1.15007	0	0.943277
HLA-G	0	0	0	0	0	0	0	0	0	0	0	0	0	0	0	0
DLG3	38.7659	36.658	23.9669	24.387	30.5869	12.5076	17.6071	12.6578	12.2326	24.6739	20.6979	20.0697	29.5475	37.826	19.4556	36.0645
VARS2	0	0	0	0	0	0	0	0	0	0	0	0	0	0	0	0
KRTAP4-2	0	0	0	0	0	0	0	0	0	0	0	0	0	0	0	0
AGAP3	43.2054	29.5164	20.3706	37.1378	29.8	19.6659	23.6629	46.7346	27.3181	29.4036	41.254	22.4124	23.6379	23.1304	16.2383	41.1007
HOXD-AS1	0	0	0	0	0	0.011531	0.014525	0	0.013643	0	0	0	0	0.041588	0	0
A2M	393.918	318.767	654.041	1237.77	591.517	1199.27	626.918	1197.38	246.828	881.868	1084.62	124.168	209.977	325.988	303.078	410.684
OR5B12	0	0	0	0.089534	0	0	0	0	0	0	0.200188	0	0	0	0	0
HORMAD2	0	0	0	0	0.021071	0	0	0	0	0	0.033971	0	0	0	0	0
MIR4456	0	0	0	0	0	0	0	0	0	0	0	0	0	0	0	0
MKL2	8.48672	16.249	10.7976	33.5719	14.424	12.119	16.208	14.1954	7.48072	19.3758	12.5593	11.3866	11.8733	11.2318	10.566	8.34719
NSUN4	4.1223	4.39451	3.43922	4.29992	4.03923	2.76815	3.25347	3.33496	3.7719	4.23809	3.78095	2.10376	2.3758	3.41045	1.31214	4.92455
HOXD3	0.063732	0.174555	0.138641	0.185807	0.085345	0.296014	0.14902	0.371496	0.140115	0.220147	0.054978	0.630289	0.246011	0.320254	0.112844	0.246941
FAM69A	6.33674	6.01717	7.09356	8.31737	4.75807	11.9794	6.50723	12.7294	9.67394	4.70258	8.40027	18.3447	15.6273	19.4994	4.60034	9.45728
RAP2B	1.8178	3.74604	3.37746	3.22146	3.8143	2.78818	1.74826	4.81576	4.85839	2.78674	4.38421	2.87439	1.70459	2.20309	0.851149	1.56198
PDE2A	0.75051	5.42859	3.62707	9.14186	2.8834	14.2087	9.38782	8.4147	2.08917	4.72553	4.39408	2.19988	2.73159	4.42705	3.15099	0.456981
HSPA14	22.8617	16.2558	19.1825	16.1052	14.7536	13.1974	10.7101	14.5768	20.246	16.8301	11.3949	14.4608	13.93	13.4048	3.45189	20.6927
FMO2	1.08723	0.96252	10.4861	1.75225	1.81923	6.28421	11.3409	7.72077	1.11726	3.12526	4.35394	1.77307	2.74232	5.53105	2.03653	0.959943
MIR4500HG	0	0	0	0	0	0	0.008797	0	0.052688	0	0	0	0	0.003153	0	0
LACC1	3.42962	4.18372	5.81622	5.11402	3.08783	3.78599	3.26486	6.95527	7.7571	3.73006	5.60054	2.77367	2.83161	3.26931	2.01699	3.08304
MIR942	0	0	0	0	0	0	0	0	0	0	0	0	0	0	0	0
LYVE1	0.562551	2.27227	4.87627	2.92011	1.04488	97.7808	5.51294	5.28132	1.68482	2.27888	3.18838	0.935785	0.899086	2.04743	4.33024	0.799569
MYOT	0.614923	1.60981	2.1857	3.57571	1.02924	3.55749	1.79419	8.03067	0.215237	2.72029	3.8705	0.957592	1.05103	0.746952	2.96682	0.591225
BTBD2	26.8548	39.1899	28.0255	32.0268	26.2273	22.0546	30.5066	33.1844	15.7781	33.2306	30.2439	49.8757	27.383	18.7714	12.9528	25.1364
LOC440300	5.55457	1.53574	2.18459	4.45357	1.67144	0.698274	2.67866	1.72265	2.24042	2.37314	3.61524	6.12863	6.3651	9.07517	1.53326	6.80358
MIR4674	0	0	0	0	0	0	0	0	0	0	0	0	0	0	0	0
TCEB3	13.6335	19.8228	19.0697	18.8769	16.505	13.5389	19.6466	17.9614	15.697	21.125	22.2468	9.83449	11.7632	17.0269	9.25682	12.8138
VAMP1	1.74859	4.35504	2.66463	5.69267	4.12561	1.22106	3.04745	4.68051	3.02155	2.32842	3.08757	1.6159	5.06168	5.15737	0.561885	1.88082
SNX15	4.61962	7.33074	6.00949	5.76959	6.6205	4.40513	5.04925	6.31902	3.5139	6.67402	6.12728	6.73343	5.7199	5.58613	0.950817	5.24798
AVP	0.518736	0	0	0	0.081218	0	0	0	0	0	0	0	0	0	0	0
ZNF100	14.4631	7.27126	8.92071	10.4342	7.60015	2.41611	5.74104	6.40322	6.39586	9.86376	4.83798	47.2651	35.4741	32.5086	17.4664	10.5863
IL10RA	21.913	17.2922	39.8384	47.928	30.8113	78.2129	53.606	79.4049	32.7855	48.8696	52.3845	6.68373	13.9258	23.2472	26.2089	19.439
GNAS	1779.07	1701	2339.53	1984.2	1612.2	1448.25	3322.4	2010.55	1866.64	2721.94	2224.03	2055.54	1701.57	1477.95	1186.4	1721.07
CCDC19	1.25553	1.11588	1.6359	2.23981	2.97518	1.13966	0.879577	1.86929	3.58639	1.34787	10.1106	2.37484	2.33739	0.933993	0.073942	1.42036
MRPL35	18.9026	10.6847	11.3888	10.9083	12.9302	11.1065	7.32919	9.61895	12.7786	13.2643	12.4126	12.1137	10.8401	9.77289	7.60002	18.1092
ASMT	1.38173	1.43243	0.085988	0.735423	0.462099	0.362619	0.987951	0.762815	1.92272	0.535641	0.411221	0.975516	0	0.62556	0	0.504143
TNFSF4	0.868645	0.069825	0.599089	0.476128	0.43728	0.567778	0.731016	2.63022	0.776316	0.797963	1.19519	0.151377	1.14236	1.68375	0	0.904132
GALNT9	0.434917	0.093129	0.20713	0.190405	0.072873	0.13471	0.23319	0.528528	0.219177	0	0.264193	0.134546	0.052516	0	0	0.421395
ATP1B2	1.11285	0.572418	1.25928	3.92795	1.97611	2.04239	6.58091	4.68543	0.627695	4.04558	3.9351	0.265149	0.413984	0.239161	0.56967	0.648657
RTN4RL2	0.917175	0.293242	1.96204	2.46175	1.63066	1.85526	1.59658	2.53982	0.457497	2.44036	2.63766	1.22888	0.599487	1.18445	1.75993	0.747716
PRKG1	7.27112	5.68169	10.3961	14.7932	7.87464	11.7149	10.8817	23.9953	14.1091	10.9871	15.4488	3.8055	6.03264	11.679	3.49865	5.72519
AURKAIP1	67.7988	35.1764	43.4294	33.0467	47.4259	31.5023	27.6611	38.7643	39.3458	45.2481	43.4898	41.3769	33.9183	38.6042	14.2499	64.6408
MPST	27.1782	51.6165	31.3507	27.8549	41.4755	23.2	22.6259	25.8471	26.9492	24.1384	27.2261	43.1573	23.6722	18.3295	12.031	25.7879
MIR4519	0	0	0	0	0	0	0	0	0	0	0	0	0	0	0	0
KIAA0895	2.33378	4.32857	2.88186	3.22809	2.57613	1.15213	2.92588	1.41796	1.87792	5.10614	2.22901	1.21175	1.91348	2.09137	3.7022	2.26877
WWTR1-AS1	0.029691	0	0	0	0	0	0	0	0	0	0	0	0	0	0	0
SDPR	3.06167	10.4428	13.0004	9.78598	4.18725	23.38	9.1745	8.7229	1.49841	6.66097	11.1534	1.41552	3.74013	6.21251	8.22686	3.40744
MYH1	0.038465	0.192873	0.629802	1.26113	0.417493	0.028623	1.27002	0.382343	1.00324	0.332874	0.299058	0.186254	0.246073	0.109694	1.14923	0
MIR3926-1	0	0	0	0	0	0	0	0	0	0	0	0	0	0	0	0
ZBTB21	4.83983	4.00095	5.22629	4.93346	4.39485	5.16544	3.7312	7.35349	9.80792	3.76165	6.08595	2.31387	1.94162	3.5479	5.9658	5.51169
LMF1	45.2332	35.9847	24.5436	38.6644	25.7168	8.9979	38.5531	25.2907	15.0261	72.281	31.9893	18.2845	22.1239	19.9464	52.8962	43.5677
AIF1	0	0	0	0	0	0	0	0	0	0	0	0	0	0	0	0
MIR539	0	0	0	0	0	0	0	0	0	0	0	0	0	0	0	0
TYMP	34.999	51.6193	60.8442	81.4561	87.6818	59.8822	26.6036	119.145	120.733	104.658	86.6796	110.438	54.6857	41.6299	22.6541	34.4893
CDK2AP2	44.2976	63.6031	34.2609	16.3078	42.6114	26.2041	19.7498	23.3999	31.246	21.2781	30.8877	25.4124	21.3139	32.8006	8.14371	47.0292
C6orf10	0	0	0	0	0	0	0	0	0	0	0	0	0	0	0	0
DICER1	43.0973	94.6274	66.5666	111.954	73.6649	56.0535	77.0499	86.7028	72.4404	85.3342	85.7238	54.7775	84.7881	90.0338	69.4052	38.5434
RTN4R	4.61086	14.2982	4.98094	3.33859	11.3885	2.62168	2.05748	5.60365	3.2689	4.91772	2.9136	5.94734	5.99037	4.38004	0.618245	4.84328
MTF2	9.78809	9.09358	7.5782	12.6776	10.9763	6.83117	8.6766	10.4613	11.015	10.6284	11.6887	7.80501	10.3375	9.8038	10.1627	10.408
ARMC4	0.145814	0	0.520141	0.105471	0.032034	0.776364	1.2107	0.217713	0.132689	0.106974	0.532172	0.14786	0.442478	0.133339	0	0.014017
TRUB2	45.0041	41.6294	32.0891	35.1698	39.9459	25.6269	23.8519	34.1142	27.4985	36.6767	34.7666	36.374	23.6429	25.1369	7.57735	55.9359
FBXO11	45.4733	53.4102	48.1597	55.3034	51.3867	39.2003	46.0894	61.4048	42.4354	57.5345	57.3871	35.0856	46.1801	49.3912	34.714	44.4974
ZNF682	0.323593	2.83877	1.36663	3.3325	0.510407	1.09101	2.02184	1.98399	1.56349	3.38888	1.6192	0.728063	5.72412	5.28004	8.34499	0.831805
ACCS	16.938	11.3011	8.08785	13.7206	7.92033	3.5244	9.30057	14.5465	10.1783	15.3013	13.7653	13.4638	10.6794	17.1299	7.96324	13.6169
HNRNPM	115.156	127.746	126.306	137.943	122.32	101.116	99.5095	116.752	94.0224	135.19	142.644	85.9763	80.9675	76.4133	48.9841	98.916
UNC45B	0	0	0.03124	0.043135	0	0.076065	0.112682	0.161442	0.009	0.04246	0.052983	0	0	0	0	0
DNAI2	0	0	0	0.114641	0.263331	0	0.562029	0	0	0.188687	1.16554	0.243059	0.885569	0	0	0
KIFC3	14.6194	24.6512	15.3257	56.0845	14.9197	11.3394	21.8108	22.518	21.6861	39.5598	31.9501	22.4879	11.9579	10.3872	23.8817	13.5407
METRN	1.83383	0.455165	1.44485	0.686734	0.828761	0.59691	1.95932	0.699705	0.760958	1.70453	0.511546	1.09299	0.426538	1.2414	0	2.35156
RAB43	2.76697	4.82208	2.5767	2.27159	4.06149	1.44842	1.13546	2.4479	1.43063	2.2689	3.13873	2.01948	2.15853	2.08496	0.263715	1.94402
COPG1	272.733	195.534	169.056	139.097	207.129	144.657	148.072	166.957	205.797	188.095	204.477	106.77	111.57	122.602	54.4224	245.614
WFDC6	0	0	0	0	0	0	0	0	0	0	0	1.12435	0	0	0	0
CDC20B	0.470362	0	0	0.224908	0.082448	0.230614	0.037629	0.257297	0	0.055583	0.357278	0	0	0	0	0.187311
PIK3IP1	8.49403	22.3539	13.6714	19.9788	19.8134	12.2276	9.18013	18.1073	9.39672	14.1417	17.3651	8.95786	10.2319	20.7835	5.61168	6.64007
QTRT1	36.216	30.643	31.4389	44.4627	18.9971	16.5748	26.3371	28.6938	20.0044	31.7946	38.7432	38.9401	25.1037	17.7836	45.9573	38.7113
C1QTNF9B-AS1	0	0.319675	0	0	0.068636	0.503883	0	0.235557	0	0.124534	0.093543	0	0	0.121054	0	0.244676
STAP2	80.1162	62.7443	40.3036	54.4669	30.2233	12.3362	16.3221	29.4146	17.7347	40.843	36.7681	77.2008	40.7963	32.3134	20.8363	83.1748
LOC158435	0	0	0	0	0	0	0	0	0	0	0	0	0	0	0	0
CPT1B	13.2785	20.5681	9.05	17.4315	11.0832	4.14597	4.99268	8.51561	9.99165	23.1705	6.91141	5.86447	4.3694	12.9172	8.15939	12.3297
LRIT1	0	0	0	0	0	0	0	0	0	0	0	0	0	0	0	0
NABP1	3.33517	2.49828	3.90174	4.13851	5.86571	4.4785	4.33216	6.63657	9.31322	3.36831	4.9443	7.58447	7.42584	4.20077	3.00272	3.40121
CHMP7	17.3051	21.8861	20.0041	22.1945	19.9354	18.1314	17.4733	23.0144	22.204	19.8117	24.1399	14.2837	15.1101	20.9112	6.0413	18.1061
ZNF419	14.3132	11.375	10.669	9.12207	8.88795	5.70445	7.81061	9.58212	11.691	19.7408	9.96509	19.4548	20.3938	16.7511	21.5113	12.821
DEFB133	0	0	0	0	0	0	0	0	0	0	0	0	0	0	0	0
LOC286467	0.229176	0	0	0	0.03952	0	0.019156	0	0.018002	0	0	0.425629	0.427202	0.054869	0.130635	0.126905
KIAA0146	49.6348	63.4398	43.0497	66.8126	43.6825	35.3762	50.9636	55.0012	53.2404	55.9454	64.8038	44.1926	49.0213	53.2958	41.5842	48.1305
MFSD7	9.31234	3.59072	4.30989	9.86696	6.19389	4.11833	3.52638	7.75884	3.0828	4.79562	8.74276	1.48389	2.70278	3.5785	3.32963	7.11265
SCN3B	0.294788	0.194023	0.536223	1.57607	0.376592	1.19574	1.90182	0.709124	0.326459	0.935398	1.3112	0	0	0.260977	0.152881	0
HTRA3	40.2617	16.5493	36.6388	35.658	32.571	25.7348	28.9225	202.498	25.0459	57.6221	166.329	4.87472	15.7731	27.9068	6.72904	45.0077
LOC100272228	0.792033	1.02989	0.685528	2.09069	0.850945	0.216772	1.54278	0.744446	0.772783	0.862918	0.934678	1.16913	0.945286	0.935415	0.139547	1.316
GPM6B	0.03383	0.867749	1.73848	1.9118	1.25347	8.01858	1.9683	8.62583	3.44578	4.0443	5.48855	0	0.281037	0.479526	1.02506	0.031324
PPP3R2	0	0	0	0	0	0	0	0	0	0	0	0	0	0	0	0
TIAF1	0.147455	0	0	0.234601	0.222835	0.027451	0.328402	0.061922	0.24839	0.624949	0.321936	0.106184	0.07869	0.577859	0	0.514634
SNORD88A	0	0	0	0	0	0	0	0	0	0	0	0	0	0	0	0
PTEN	67.2206	47.5804	83.3381	75.2353	52.1233	78.3983	78.2416	103.106	57.1737	87.984	89.4885	47.2605	54.6004	51.4186	44.064	57.1367
DGKE	1.20162	1.58023	1.56111	2.42916	1.35736	1.10686	2.12398	1.75935	0.983781	2.32625	1.61296	1.38981	2.23894	2.25698	0.805769	1.72852
POLE4	23.9587	22.8071	19.6328	29.5048	24.8755	29.1878	20.4332	22.0958	29.9462	20.3264	31.465	15.3512	16.9707	17.575	15.7999	17.499
VAMP7	34.5935	23.4361	45.3658	36.8625	33.3049	53.7289	32.1896	49.9916	38.633	46.9091	50.3216	13.6027	23.1969	29.7289	17.8732	23.8473
SNTG2	0	0.297812	0.516002	4.70033	0.931468	3.01394	4.62352	1.35409	0.144991	1.54851	0.819139	0	0.076276	0.485984	4.47845	0.055754
ACY1	245.037	56.9512	77.7521	24.4142	51.8344	17.9727	11.3324	28.3679	86.6183	39.4126	26.247	87.1968	60.4515	65.8694	10.9351	235.477
LTB	0	0	0	0	0	0	0	0	0	0	0	0	0	0	0	0
PPIP5K2	15.689	19.58	18.3858	24.4577	16.8513	15.3797	19.3076	21.0403	22.6512	19.9644	19.3204	16.4349	15.7934	15.634	14.3739	12.9198
FAM74A4	0	0	0	0.538407	0.000134	0.286327	0	0.000181	0	0	0	0	0	0.00027	0	0
FAM74A2	0	0	0	0.538407	0.000134	0.286327	0	0.000181	0	0	0	0	0	0.00027	0	0
SLC23A1	0.082969	0.255766	0.336772	1.01657	0.613664	0.308426	1.26177	0.272165	0.34216	1.46966	1.15475	0	0.360419	1.07759	2.03956	0.021871
ATP2B4	28.3092	55.0516	29.1168	64.4436	51.8563	48.9223	40.5894	64.9414	34.2903	49.2117	55.7199	67.5809	69.1661	85.0058	20.3404	26.5668
SMG9	22.9725	26.7679	19.368	16.6937	25.935	10.6224	10.9621	21.4878	18.3765	18.6411	21.4978	13.7536	15.235	18.4252	8.74897	24.1235
C17orf103	0.11711	0.733663	0.255524	0.342815	0.480078	0.254118	0.30875	0.306921	0.096642	0.168854	0.278148	0.108979	0.085078	0.42977	0.13008	0.062477
MFAP3L	0.493445	0.485321	0.403988	0.617677	1.59893	0.493757	0.464509	1.72136	0.370255	0.62114	1.49197	0.207423	0.02313	0.288469	0.558473	0.324281
LYPD6	0.448327	9.28222	0.996673	1.83639	3.32658	0.427545	0.619409	0.944487	0.354093	2.46591	0.625381	1.53955	1.13511	0.443308	0.949429	0.559287
CLPB	9.95564	12.5656	12.7805	10.9055	9.08571	9.03605	10.1769	12.6129	8.58965	11.6546	14.1457	7.69556	4.37301	6.17958	4.18926	10.7586
SORBS3	44.4203	21.1244	22.6102	29.612	18.5111	31.9268	28.2156	39.3137	21.3823	27.5506	27.8421	11.7316	12.2198	16.0635	12.7397	40.741
SSBP2	18.27	15.0355	18.7647	16.8565	10.0175	16.5258	22.6347	19.8059	10.1716	17.0329	21.7512	15.6079	21.5647	15.9546	12.3694	14.029
TOMM40L	7.81738	4.62853	7.08842	6.11962	4.73741	6.74522	4.88866	6.63925	5.60495	6.16281	5.31586	5.75085	6.73402	4.79887	2.10712	6.94928
KLF11	13.4195	10.9854	11.6495	20.5964	12.4499	10.4872	16.8356	11.8685	10.4475	13.3734	21.7911	8.44669	6.48076	8.19874	14.7759	11.5578
RASL10A	0.241005	0	0.05598	0.599473	0.661122	0.191653	0.040149	0.26262	0.831709	0.118684	0.311421	0	0.09925	0	0.091052	0
MIR1256	0	0	0	0	0	0	0	0	0	0	0	0	0	0	0	0
LOC100507118	0.73599	0.034263	0.163223	0.174807	0.455172	0.186242	0.117057	0.072925	0.36737	0.432524	0.259398	0.247175	0.192937	0.223842	0	0.565082
BTN3A2	76.0502	72.1389	52.8179	97.0168	128.834	53.6057	59.4207	89.6289	67.1477	103.911	133.366	8.46327	28.0036	53.3	24.9615	73.5325
ZNF559	4.3529	7.6191	5.42194	12.5779	5.72729	6.19108	11.6046	10.0294	6.52955	12.7574	9.14115	11.3366	9.31369	4.93487	2.21346	4.69666
ZNF559-ZNF177	0	0.400987	1.14504	5.38e-21	1.38e-07	5.37e-15	0.480359	0.888309	0.133078	1.35508	0.482342	1.89482	0.907912	1.05285	7.7e-20	0.603105
RHOQ	4.11323	5.14936	5.93643	12.2184	5.72503	14.0042	6.43513	11.7197	7.01154	8.67161	7.9186	3.33611	5.87176	9.24571	4.79291	4.19778
PTK2B	38.954	40.0189	26.6757	29.3455	34.1132	27.5351	30.7098	38.9952	31.6684	40.6147	38.3123	46.1457	31.9819	37.8473	14.1117	35.071
BAG1	29.2608	55.621	29.0678	27.1811	40.9954	17.1971	25.1711	28.6992	19.4598	27.1682	30.0915	32.6091	29.6997	39.6696	8.01155	25.4833
MRPL41	19.452	8.00843	6.6878	11.3124	9.41203	6.23814	9.76292	11.4057	8.67977	8.60844	12.5402	8.91859	6.05166	6.0626	2.77691	12.4071
HLA-DRB3	0	0	0	0	0	0	0	0	0	0	0	0	0	0	0	0
PRAMEF10	0	0	0	0	0	0	0	0	0	0	0	0	0	0	0	0
OCEL1	7.24421	9.01199	6.0268	3.00773	8.25712	4.36683	5.24979	7.16635	4.78843	9.38521	10.6263	7.4769	3.27369	5.13674	0.261162	7.01015
IFIT3	8.84273	3.91957	10.4829	10.6525	14.592	5.63454	4.89416	6.23269	16.6352	46.2099	21.5375	6.17984	6.83246	12.1492	5.31553	8.12953
POM121	56.4763	56.4766	44.3985	50.2342	50.542	33.9704	49.1169	49.7278	41.2208	55.8738	50.6	44.8217	43.2997	50.4942	38.811	53.3955
GSPT1	41.8172	38.5607	42.1618	33.7368	40.696	32.1473	20.4258	32.494	30.9459	27.0442	39.7494	37.2335	36.3485	30.8619	12.67	37.7707
LINC00261	0.199477	0.019565	0	0	0	0	0.033392	0	0	0	0.012306	0	0	0.254901	0.379863	0.180849
TIMM17A	80.4002	47.7603	29.9618	41.3964	57.4749	46.0792	23.7595	45.7726	68.8956	49.7251	57.0495	39.8952	40.2907	32.588	9.1196	65.6535
ANXA5	587.981	1462.52	582.943	825.351	1160.13	728.128	410.842	727.323	811.408	809.619	905.403	721.243	774.239	809.301	258.18	550.436
GJB2	31.2922	16.9305	15.5292	7.24561	18.5563	7.90081	8.3885	75.9512	92.129	18.4617	59.06	4.65495	10.8408	28.5559	3.88919	33.9083
OR2C3	0	0	0	0	0	0	0	0	0	0	0.022732	0	0	0	0	0
MIR380	0	0	0	0	0	0	0	0	0	0	0	0	0	0	0	0
SLC1A6	0	0	0	0	0	0.149924	0	0	0	0	0.019438	0.101775	0	0	0	0
SNORD18B	0	0	0	0	0	0	0	0	0	0	0	0	0	0	0	0
CELA2A	146.418	63.959	532.015	114.251	1.35914	1450.52	7442.66	372.281	8.61412	143.305	524.976	3.58497	2.36071	0	19313.4	142.182
GLRA1	0.027457	0.742982	5.21936	1.80541	1.16178	0.02549	10.9431	0.881879	0.336742	3.94242	1.47733	0.72182	0	0.139892	4.20945	0.319003
DPM3	22.9212	35.4375	23.4802	18.0846	27.2212	16.8029	25.3535	20.4487	13.0114	15.0627	26.5017	4.68753	8.53517	19.6513	8.42288	26.9656
ACTN2	0.29977	0.149012	0.507394	1.45214	0.308376	0.634415	1.40484	1.29113	1.00083	0.965703	0.56241	1.11561	1.68181	3.86575	2.28673	0
MME	0.958249	14.4004	1.54496	2.66303	2.45583	9.92152	10.6894	13.9253	39.2393	5.26109	4.49838	2.17862	4.96076	5.66017	1.45411	0.961225
LOC100287944	0	0	0	0	0	0.107966	0	0.125462	0	0.598776	0.300465	0	0	0	0	0
OR3A1	0	0.120017	0.095218	0	0.655046	0	0.136802	0.510936	0	0.80958	0.227885	0	0	0	0	0
LINC00672	0.012802	0	0	0	0	0	0	0	0	0	0	0	0	0	0	0
C6orf15	0	0	0	0	0	0	0	0	0	0	0	0	0	0	0	0
CT47A10	0	0	0	0	0	0	0.007873	0	0	0	0	0	0	0	0	0
RNF121	8.50061	10.9387	9.70016	15.3178	15.2697	8.61937	9.53055	11.2926	12.5777	15.9564	15.0453	14.8376	13.2215	12.1733	4.81042	9.69751
REXO1L2P	0.071317	0	0.084893	0.300085	0	0	0.080171	0.020122	0	0.096621	0.026428	0.116996	0	0	0	0.294208
RUVBL2	68.0679	66.2377	74.2859	45.6891	80.2278	54.9929	46.2416	51.1384	74.287	56.7584	69.9543	84.3018	60.4354	56.0589	18.5117	66.8306
BBS10	3.18431	4.02442	5.72469	5.30789	3.04406	4.11493	5.80186	5.22273	3.70617	5.82645	4.73982	1.91598	4.06535	4.38596	0.774037	3.0318
ZNF358	18.9015	23.1745	29.0658	35.7664	23.076	20.6179	31.4656	34.1759	23.6596	34.5972	44.0638	53.8215	39.2959	31.9928	21.0234	23.4901
MIR195	0	0	0	0	0	0	0	0	0	0	0	0	0	0	0	0
LSG1	22.7603	20.2225	16.8395	19.3701	17.1916	12.237	13.566	14.3836	17.3224	19.9201	20.3942	11.1881	12.6587	17.8897	10.4127	23.6043
CDHR3	0.575762	0.607946	0.279364	0.599823	0.195064	0.072732	0.449993	0.413073	0.258153	0.664401	1.37248	0.450176	0.76492	0.584317	0	0.203036
PTPRA	69.2713	88.7502	78.9356	64.5858	72.2855	55.2326	80.8339	86.8012	69.4948	90.0928	108.199	61.9925	78.2765	84.9964	41.0575	73.799
R3HDM4	11.3683	27.7996	20.0033	17.1861	17.2992	11.0161	9.30165	16.4216	10.6969	13.4584	16.1308	23.1359	13.3451	13.7631	5.13168	9.90362
SFRP5	2.03692	9.68798	11.0769	25.4041	9.37889	2.38244	25.8598	1.73268	1.45332	54.234	12.8976	0.29383	0.229365	0.177137	20.5508	1.7045
NLRP7	0.051267	0.444527	0.227439	0	0.035381	0.136163	0.360118	0.131479	0.016106	2.06414	0.322457	0	0	0.171879	0	0.061948
CALML5	0	0	0	0	0.10315	0	0	0	0.071291	0	1.17377	0	0	0.108502	0	0
SPRR2A	0	0	0.513037	1.4056	0	0.021106	0	0.992479	1.67481	0.156311	0.558224	2.76524	3.10729	0	0	0
NMT2	2.56177	5.7182	5.44356	7.72386	6.67569	3.94185	4.73767	4.48174	2.88033	6.1252	4.20601	5.02856	6.47066	4.82786	2.08629	1.74404
DGCR9	0.503456	0	0.723043	0.211444	0.25898	0.130963	0.659371	0.110077	0.066417	1.04361	0.390914	0.597693	0.699868	0.438565	1.84018	0.446933
NPFF	0	0.5567	0.882038	2.06414	0.605044	0	0.254315	0.237061	0.362187	0.942395	0.141827	0.398815	1.24482	0.183517	0	0.464385
PRTN3	0	0	0	0	0	0.051019	0	0	0	0	0	0	0	0	0	0
XAGE1E	1.5e-05	4.12e-09	1.68e-08	6.25e-08	3.13e-09	0	1.61e-09	1.72e-05	0	0	4.66e-26	0	0	0	0	2.88e-09
CUEDC1	6.42866	29.3662	13.6732	27.1182	14.1052	9.64524	14.138	19.9522	15.4945	22.4836	28.8434	16.9081	17.6752	13.2316	15.2058	8.30402
OR7E156P	0	0	0	0	0	0	0	0	0	0	0	0	0	0	0	0.007229
STK11	13.6253	18.5736	15.313	15.4857	18.7669	9.76217	12.1074	17.4682	11.567	19.0366	17.8498	13.8206	10.2835	10.5188	9.3565	15.7267
CBLN2	0.018233	0	0	0.203298	0	0	0	0.018135	0.002025	0.028649	0.042917	0	0	0	0	0
OR4F13P	0	0	0	0	0	0	0	0	0.369741	0	0	0	0	0	0	0
FOPNL	8.50366	9.00097	8.37297	7.45528	8.75323	4.68685	9.12723	5.15747	6.59807	10.1411	7.23201	7.49992	7.74322	7.75892	4.15817	8.22734
MIR363	0	0	0	0	0	0	0	0	0	0	0	0	0	0	0	0
MIR521-1	0	0	0	0	0	0	0	0	0	0	0	0	0	0	0	0
SI	1.48705	0.142893	2.15724	0	1.3741	0	0.141498	0.008447	0.110229	9.02811	0.888573	0	0.87379	3.07619	0.226088	1.74428
NUDCD1	4.75406	5.38395	6.45021	7.45602	7.10548	5.48366	4.5913	6.04215	7.02571	5.44218	7.23782	11.3016	13.2862	7.332	4.28506	3.91869
CTBP1-AS1	1.45585	1.34559	1.36284	1.11788	2.47478	0.790531	1.68454	1.09178	1.54703	1.97915	1.22828	2.00508	0.379458	1.17881	0.87027	0.951092
ZC3H10	1.76311	3.47718	3.13991	4.66358	4.88051	2.80099	4.47345	5.34755	2.34574	4.7265	4.59186	3.09536	1.87934	3.37994	0.246299	0.857889
C16orf89	0.757584	1.4599	14.0186	5.66499	2.36641	6.69512	8.27835	2.64265	0.114667	4.99017	6.99199	0.2434	1.19985	1.39498	0.95866	1.51752
C16orf70	5.98484	7.52626	7.15214	6.96046	7.56308	5.67181	8.9811	10.0357	8.29158	8.1229	7.81329	4.33224	7.4011	9.97279	1.66368	8.00648
POLN	0.44671	0.668176	2.79812	2.53053	1.31927	1.84512	1.76297	1.89336	2.79295	1.68716	2.05786	2.45804	1.53509	1.53113	3.3006	0.891987
LOC100505545	0	0	0	0	0	0	0	0	0	0	0	0	0	0	0	0
SREBF2	79.2752	246.582	137.247	93.4175	155.364	76.5256	92.716	99.4623	81.4641	137.125	99.7297	107.135	105.821	113.788	40.265	78.4956
RAD17	17.5687	19.8732	14.3403	19.778	21.748	13.6175	24.5784	16.3939	21.2784	24.9066	17.4779	16.3664	18.8717	19.1458	17.2653	14.8976
VTRNA2-1	0	188.297	0	170.531	258.235	0	0	0	361.051	203.014	0	305.745	0	210.102	0	0
PSIP1	38.9573	34.9407	59.0561	72.0813	46.7214	51.5106	60.9828	73.6222	33.3367	71.4262	85.2505	30.6171	49.0367	53.9686	43.7492	39.1919
C5orf56	4.06354	5.96594	7.82714	7.48059	7.85837	2.75015	9.99543	4.62525	4.52731	7.33574	10.3667	0.794326	3.30606	4.59266	3.03316	4.42934
PRIMA1	0	0.234878	0.021186	0.250053	0.041754	0.481842	0.151731	0.496591	0	0.044816	0.45308	0.144544	0.07812	0.716873	0.069011	0.056518
SHANK2-AS1	0.021727	0	0	0.038001	0.017455	0	0	0	0	0	0	0	0.062892	0	0	0.045918
TSPAN16	0	0	0	0	0	0	0	0	0	0	0	0	0	0	0	0
LHX8	0	0	0	0	0	0	0	0.248339	0	0	0	0	0	0	0	0
MIR500B	0	0	0	0	0	0	0	0	0	0	0	0	0	0	0	0
KCNA5	0.083618	0.53303	1.68002	3.17912	0.316226	3.8518	7.04812	5.34876	0.01839	4.68246	1.61291	0.621113	0.775793	1.02296	0.044481	0.017679
SHMT2	94.8784	28.2312	105.378	42.3175	41.1531	37.5791	27.6453	47.9038	50.7603	60.119	52.34	63.658	57.1724	67.641	28.7269	92.2686
OR4Q3	0	0	0	0	0	0	0	0	0	0	0	0	0	0	0	0
MIR144	0	0	0	0	0	0	0	0	0	0	0	0	0	0	0	0
EDARADD	2.02721	2.01895	5.98765	6.34905	2.77443	1.51001	14.6851	3.80665	3.46545	4.44543	4.33701	4.83604	1.30817	1.01503	0.868382	1.42502
ZFAS1	1.5533	0.067923	0	0.115054	0.28305	0	0.127228	0.285569	0	0	0	0.642996	2.10131	0.988317	0.363346	1.54917
RNU6-83	0	0	0	0	0	0	0	0	0	0	0	0	0	0	0	0
ABCC13	0	0	0	0	0	0.253005	0	0	0	0.147034	0	0	0	0	0	0
HNRNPA0	21.6225	23.7004	25.7882	29.7268	31.0577	18.7394	16.8675	27.3918	16.3652	20.5889	28.0161	26.8602	16.5844	17.8261	10.0903	19.939
C2orf40	1.73342	1.75834	10.4273	3.75163	1.66666	15.8799	9.06802	12.0429	0.3299	5.03418	4.07286	0.824282	3.00184	5.89799	0	0.872304
MIR4257	0	0	0	0	0	0	0	0	0	0	0	0	0	0	0	0
C6orf10	0	0	0	0	0	0	0	0	0	0	0	0	0	0	0	0
P4HA1	51.4568	52.6798	42.3502	24.0647	42.4249	74.226	36.3813	64.0871	125.197	49.2663	75.634	81.7587	83.3968	52.1381	18.5487	52.0954
HUWE1	91.6651	125.709	95.454	110.408	125.943	78.1596	99.5148	118.126	89.9473	110.196	123.893	104.708	116.452	134.991	67.4992	92.2499
DMGDH	0.495802	1.08356	2.55698	3.36757	1.43426	2.88013	6.74598	3.15382	0.528231	3.21403	2.00603	0.115133	1.31138	1.97362	2.26745	1.34318
OR3A2	0	0.178372	0.080887	0.043249	0.795349	0.169665	0.638788	0.108476	0	1.24534	0.289975	0	0	0.250203	0	0.473963
AIF1	0	0	0	0	0	0	0	0	0	0	0	0	0	0	0	0
HOOK2	37.7154	40.0127	26.0297	28.3949	23.3624	7.76336	19.1363	14.2051	12.7839	34.8328	25.6923	34.1597	19.2497	16.9401	16.827	35.8106
NR1H4	1.22206	2.93521	8.62234	26.8417	6.49191	2.76423	11.2453	3.47569	1.24123	38.6993	8.29365	0.296599	2.72033	1.51996	9.2697	1.57222
SIRPB1	43.2946	24.1283	28.9264	37.9718	33.9907	45.9399	24.9888	73.8685	37.8337	46.5786	44.2942	7.1027	11.9104	22.2882	19.9721	37.0972
TRPV1	1.83671	3.60103	3.84081	5.28442	2.00449	2.11848	4.50697	4.22904	2.54484	7.96243	4.53219	2.94057	2.5725	2.68994	2.6015	1.61047
HLA-DOA	0	0	0	0	0	0	0	0	0	0	0	0	0	0	0	0
CCDC88C	14.0492	15.8071	12.9302	16.2495	15.7316	7.70109	10.7011	15.0801	5.6937	16.0949	14.5551	12.9355	14.0495	19.6312	9.34568	13.0633
PIR	10.8553	18.2893	14.3846	6.51073	10.6427	17.1342	10.8696	8.15631	6.07756	12.6876	9.65268	22.8974	17.2231	8.84237	2.68e-22	6.86182
LINC00645	0	0	0.021911	0	0	0	0	0	0	0	0	0	0	0	0	0
ACTL8	0.107204	0	0.611285	0	0.005374	0	0	0	0	0	0	0	0	0	0	0
DVL1	46.7473	44.3358	23.9152	17.3505	29.7047	13.956	15.0213	26.2556	27.9434	21.8182	28.8358	30.081	24.4096	25.0567	17.1817	39.2795
BZRAP1-AS1	0.001238	0.022875	0.095692	0	0.04713	0.082769	0.068563	0.097368	0.024486	0.076939	0.057646	0	0.064471	0.111931	0	0
FBXL15	2.68175	2.43691	2.39	2.95962	2.00593	1.47562	2.48441	2.79612	1.54206	2.31608	2.4292	2.44863	0.597337	1.27856	0.164396	1.24261
GGT5	14.5926	8.45803	42.0285	38.3085	42.9772	37.09	39.9691	86.0663	17.2032	36.6626	59.3613	14.8789	10.3119	11.7969	6.9252	15.4408
DCXR	179.661	208.712	109.499	93.2191	156.406	94.6932	100.963	111.431	115.306	89.2063	120.625	91.3266	70.4786	95.8919	27.3978	200.446
PCSK6	8.6717	13.719	8.81324	2.4091	19.1852	4.08988	3.70111	4.43051	16.3663	5.88633	13.9117	4.69976	7.66262	11.258	0.499119	9.2317
BIVM	1.23657	0.643825	0.900638	2.03045	0.888302	1.29205	1.20324	1.51205	0.990169	2.34271	1.8431	1.15424	1.35718	1.15405	0.168238	1.71691
MYL7	0	0	0.697286	0	0.085419	0	1.63336	0.351371	0.596367	0	0.009341	0	0	0	0	0
UNKL	3.04303	7.45754	3.90453	8.65746	5.55808	1.87342	3.89215	5.26595	3.52405	5.83688	4.17989	4.25358	3.74532	6.71045	2.51802	3.92281
DKK1	0.360468	2.72992	3.20659	0.532329	0.933778	11.0175	2.81677	9.95586	24.5498	1.2439	2.58156	87.2287	61.2012	42.2349	1.3963	0.556439
RING1	0	0	0	0	0	0	0	0	0	0	0	0	0	0	0	0
RIMS1	0	0.11572	0.307818	0.916323	0.161218	0.917879	1.52006	0.632404	0.071095	0.244548	0.611139	0.043769	4.1478	7.15385	4.83643	0.107621
DAZ2	0	0	0.005673	0	0	0	0	1.43981	0	0	2.73e-07	0	0	0	0	0
BCL7B	21.133	20.5228	14.0181	13.2742	25.0483	14.8764	16.3884	18.7418	11.1054	20.95	20.8106	15.1937	18.8859	30.1755	12.7104	28.0999
IGFBP3	85.195	15.6283	54.3491	27.1025	31.0819	24.6625	12.6304	128.553	34.4169	55.9891	121.999	191.719	134.552	87.8689	3.44147	89.2189
ATXN7L2	2.04409	2.4568	1.73456	3.39784	1.90564	0.607671	1.98383	1.98869	1.21344	1.80073	2.03679	1.36489	0.295965	1.2327	0.977453	2.16018
MARCH6	39.6184	61.2144	33.3127	50.8868	47.0251	32.2147	44.1848	46.6036	47.5001	49.4278	49.716	39.415	48.4081	58.9166	26.4848	41.205
HIST1H3B	217.94	37.9889	272.408	47.9768	200.239	163.433	22.1834	135.355	140.438	194.39	145.723	361.731	226.596	227.439	77.9167	216.133
LOC150197	0.111112	0.022819	0.036247	0	0	0.020641	0	0	0.048852	0	0	0.082389	0.064315	0.186093	0	0
LOC100507091	0.022389	0	0	0	0	0	0	0	0	0	0	0	0	0	0	0
EPHX1	163.606	213.849	125.436	157.775	107.776	184.665	322.197	157.21	88.5339	157.266	188.532	125.068	90.8666	97.2605	195.287	160.284
GPR111	0	0.009358	0.104093	0	0.710857	0.177442	0	0	0.519858	0.204378	0.188337	0.067651	0.026407	0.045716	0	0
LOC100507140	0	0	0	0	0	0	0	0	0	0	0	0	0	0	0	0
LTB	0	0	0	0	0	0	0	0	0	0	0	0	0	0	0	0
TRAPPC5	28.9765	36.1951	39.7122	35.9353	24.4943	32.7925	25.0145	32.2605	30.4732	25.3801	36.2852	39.5563	18.0545	16.509	5.20641	25.663
USP46	1.90391	4.05471	3.97894	3.91696	3.94505	2.27576	2.67915	2.88552	2.24162	3.15636	2.34044	2.90286	3.7939	3.13449	3.0338	2.73469
CAMK2N1	17.0016	36.8876	6.69876	4.53441	16.695	2.40765	6.78788	6.95764	6.42748	7.62807	13.2137	9.84397	12.7274	14.0313	1.48704	15.0527
TJP2	138.836	162.004	87.6599	96.3728	123.02	45.0294	54.351	48.7069	47.7491	84.7636	81.5117	106.14	97.0652	102.906	46.2417	132.487
SPATA32	0.490703	1.71418	0.199127	1.20766	0.914206	0.454975	1.28588	0.489435	0.134632	0.844928	0.158412	0.452126	2.23504	2.5288	0	0.043144
GEMIN7	1.91009	3.44342	4.31802	3.33114	3.0006	2.67247	2.12586	2.04291	2.88653	2.83424	2.82719	2.10716	1.99777	2.83574	0.345578	2.53047
HIVEP1	6.97374	11.1409	10.6218	19.8476	11.8213	10.6658	10.4385	16.535	12.2378	13.1927	15.0648	7.26185	10.5085	10.8488	7.48872	6.88141
DLGAP4	19.7331	16.9313	17.0199	29.8294	19.8399	14.4173	15.9605	25.0008	15.621	21.5238	23.0802	20.2503	19.0856	20.651	10.8022	16.0083
CTLA4	0.882321	0.740509	1.75863	1.75337	2.09419	3.35722	1.67091	11.302	2.48168	1.99236	6.6405	0.37178	1.37853	2.69411	1.79713	0.874765
LOC100505658	0.019593	0	0	0	0	0	0	0	0	0	0	0	0	0	0	0
LOC100127888	10.9974	2.11747	0.943749	0.189463	1.50915	0.404006	0.126927	1.0674	3.38702	1.43841	3.18854	0.401883	1.04565	2.06358	0.095928	8.58103
OR10T2	0.012506	0	0	0	0	0	0	0	0	0	0	0	0	0	0	0
TREML1	0.875163	0.667134	0	1.78765	0.404103	1.39903	0.825941	0.73799	1.83453	2.32512	1.33512	2.28345	0.156646	0.817928	2.69071	0.172099
PHKA2	35.8601	66.2836	29.6066	49.9019	27.9772	18.7228	42.8049	32.1972	29.5919	55.6775	39.7186	54.0147	50.4196	51.3888	48.9085	38.1677
MIR1264	0	0	0	0	0	0	0	0	0	0	0	0	0	0	0	0
EXOSC10	57.6646	58.9284	42.6001	48.0914	53.066	33.2569	36.5492	49.4426	48.9062	58.4004	53.8766	31.9889	34.1567	44.298	33.7486	59.3964
RRBP1	205.671	142.188	121.858	120.4	115.144	61.0853	93.5661	114.84	109.002	137.505	127.481	69.4473	59.6593	73.5873	157.159	190.801
ZNF484	13.0514	13.4441	6.77059	11.4537	7.28104	6.01009	12.068	11.5044	7.54377	15.3189	12.1852	16.0407	16.9646	15.2932	7.42402	14.7006
DTNB	15.8167	20.843	8.52615	16.9447	24.4662	11.547	15.7079	13.6857	9.9338	14.5236	12.8903	27.3013	30.6025	17.5947	18.5304	14.8264
MIR490	0	0	0	0	0	0	0	0	0	0	0	0	0	0	0	0
SLC17A5	35.486	30.7928	46.6729	22.9981	52.7362	22.9022	27.6506	37.9182	37.7521	30.3673	32.1821	10.9868	28.4371	34.7362	9.35792	36.7156
FUT2	60.8748	82.1324	32.566	3.08455	58.7572	5.09394	4.30389	7.03782	39.0022	19.2157	12.5757	8.96004	16.0984	23.2893	3.20893	51.7642
C9orf16	8.09788	7.33307	3.55642	5.2495	4.89937	3.85633	2.75606	5.14247	3.82141	3.20697	5.25909	7.43476	3.86782	4.11153	1.55256	8.24504
FOSL2	43.2888	54.7023	37.66	66.2709	57.9512	58.5559	26.9001	91.4866	94.225	34.481	103.451	71.084	47.3749	39.538	17.0008	35.0908
C5orf49	0.061239	0.104849	0.166558	0.250028	0.164056	0.018964	0.286428	0.089258	0.134643	0.246824	0.633979	0	0	0.102585	0.433834	0.064717
GAGE12D	0	0	0	3.09e-08	1.8e-08	0	0	1.17e-09	1.81e-08	0	0	2.73e-07	0	0	0	0
TBC1D10A	9.98145	15.0848	10.0809	11.7793	15.5768	7.26336	8.77481	14.0695	12.4651	7.75532	13.3537	12.4751	10.3218	9.48776	6.77308	7.43699
APITD1	5.79131	5.59015	7.21515	6.8685	10.9563	5.06374	6.26903	4.14314	4.77496	7.82958	0.475781	1.46421	3.63846	3.70666	12.1234	5.14224
APITD1-CORT	5.79131	5.59015	7.21515	6.8685	10.9563	5.06374	6.26903	4.14314	4.77496	7.82958	0.475781	1.46421	3.63846	3.70666	12.1234	5.14224
GATC	2.44623	2.02149	1.85386	3.25412	1.27979	1.81475	1.54976	1.84531	2.08675	2.09995	2.03047	1.56141	2.32732	2.33008	0.618311	3.22133
ZNF785	4.44622	2.55228	2.33491	2.86279	2.17151	0.948532	2.79079	2.60098	2.67759	3.25129	2.71817	4.76774	3.76428	4.08078	0.620812	2.90535
CDX4	0	0	0	0	0	0	0	0	0	0	0	0	0	0	0	0.014137
MUC15	0.07343	0	1.37312	4.07576	0.059124	0.481719	3.83688	0.064306	0.048454	7.48007	2.42142	0	0	0.172332	1.99364	0.124223
ABCB9	3.75185	3.93038	3.27348	3.70153	2.87835	0.629457	2.7933	2.08598	2.58917	4.51819	3.56687	1.32822	0.476855	1.69922	1.26977	3.94207
POU2AF1	2.19302	0.827468	1.44354	2.07386	1.21907	2.68343	2.08653	3.28032	0.069403	0.818163	1.59326	0.117227	0.594838	1.63944	0.251859	1.75133
MCCD1	0	0	0	0	0	0	0	0	0	0	0	0	0	0	0	0
FOCAD	18.6087	44.2956	29.7107	37.4217	29.6177	22.1319	36.7452	26.4971	21.6992	35.3894	36.9713	19.4081	25.6212	33.2427	14.5887	16.287
EMG1	33.1839	41.8226	28.4241	27.0559	39.0944	21.1975	23.3568	28.4799	36.2769	27.5661	33.1851	34.6744	34.9201	33.5466	14.016	31.6142
MIR320E	0	0	0	0	0	0	0	0	0	0	0	0	0	0	0	0
GOLGA6L7P	0	0	0.075034	0.481599	0.110693	0	0.269285	0.301845	0	0.079641	0.23897	0	0	0.231972	0	0
SPTY2D1	9.74806	11.4594	10.2774	8.8429	11.843	7.12548	5.50907	10.6807	12.3408	8.4423	12.4003	7.532	9.05545	9.77036	5.04904	10.8082
CILP2	0.626328	0.103627	1.11604	1.23695	0.279478	3.60867	2.17486	3.21002	3.54377	1.12214	4.15788	0.582575	0.194915	0.075019	0.715241	0.272053
ST6GAL2	0.243326	0.219098	0.200365	0.85116	0.974133	2.00857	1.38904	6.29627	2.51623	1.31345	3.90693	0.676936	0.971308	0.613227	0	0.127697
LINC00482	0.145105	0.132633	0.02634	0.056508	0.038926	0.089906	0.132078	0.017642	0.070922	0.083605	0.104367	0.179674	0.374035	0.918716	0	0.119311
HAMP	48.3967	34.7552	2.92421	19.7835	20.4029	29.749	9.1103	7.48449	6.48468	9.4428	18.5192	9.85572	1.02545	17.5179	33.4819	43.2635
ZNF680	42.0558	13.1366	13.4215	15.5707	11.9038	8.33431	14.1062	12.6197	14.7982	16.332	15.0559	40.118	43.3072	43.846	37.0012	47.3321
SOX5	1.91483	1.27238	4.3914	5.55275	2.85765	3.40809	8.51151	6.891	2.86217	3.87279	9.0928	1.77918	0.978574	2.56056	1.5638	2.8758
BTN2A1	39.6243	33.2609	22.826	41.901	43.1086	19.0413	28.4488	42.035	50.9953	39.4274	52.6967	20.5189	38.4846	44.9832	21.5846	36.9233
HSD17B4	307.378	229.77	289.106	200.547	251.669	248.753	230.209	219.886	192.873	246.431	240.124	146.496	216.05	205.243	169.794	329.905
C16orf52	1.44477	1.86762	2.76063	2.03689	1.98105	2.26527	2.94049	2.88851	1.22989	2.48122	2.94395	3.7282	3.12499	2.70582	1.29286	2.64338
MDC1	0	0	0	0	0	0	0	0	0	0	0	0	0	0	0	0
TXLNB	0.169632	0.246609	1.15929	1.92768	0.691984	2.11566	1.21591	2.56942	0.8344	0.77688	0.930724	0.111418	0.753845	0.535506	0	0.284954
TFDP2	3.33471	5.21981	5.88308	3.81727	4.37344	3.38492	5.40314	4.51791	2.55379	7.91132	5.70544	2.84639	4.74873	5.333	5.15661	3.37672
OR13F1	0	0	0	0	0	0	0.067352	0	0	0	0.149581	0	0	0	0	0
USP17L12	0.736132	0.125413	1.09861	0.7897	0.123784	0.072793	2.05281	1.77893	0.802184	2.68351	4.18809	1.60412	0.076653	0.591872	0.00889	1.61194
ZNF195	60.0448	9.26673	8.79019	16.9637	8.36714	4.46453	7.76191	8.74823	10.131	11.487	9.87949	38.2164	50.2465	59.4282	25.2928	52.3544
BCL6	25.1221	36.7368	22.0086	34.575	25.6875	34.9107	18.8686	35.5948	26.3244	29.015	43.1293	38.1611	31.1362	25.3911	14.7546	26.4396
FLJ35282	0.062316	0.042674	0	0	0	0	0	0	0.022835	0	0	0.154095	1.38335	2.1225	0	0
NGLY1	21.8464	23.4476	22.7719	22.0688	21.234	16.4306	19.1127	17.5145	18.9193	22.718	17.646	15.4612	17.5911	18.8172	13.853	19.599
ELF2	20.9034	33.0555	24.313	36.0427	30.235	23.726	31.1086	35.6221	27.1175	36.2295	34.9147	18.4753	30.299	32.7724	26.7475	21.6965
LOC100507463	0	0	0	0	0	0	0	0	0	0	0	0	0	0	0	0
IFIT2	5.88693	4.63356	12.2628	13.1332	19.8843	7.5532	7.05164	7.4849	16.2928	24.8391	15.897	3.32829	5.59023	6.91286	3.75597	7.05657
NKD1	1.19434	6.16165	3.47393	3.31357	2.09058	2.34491	2.69648	7.92412	1.78372	1.59421	5.967	1.00025	1.89865	4.04344	0.589949	1.1635
RPL13A	256.841	162.098	282.565	163.35	152.384	192.001	161.436	154.476	143.8	144.542	163.142	329.574	210.602	163.255	77.3473	185.278
PCP2	0.609066	1.23543	1.15776	1.21119	0.120266	0.143005	0.988638	0.246555	0.475913	0.651901	0.567558	0	0	0.253512	2.23412	0.610262
GABRA3	0.060447	0.001366	0	0	0.04863	0	0.101035	0	0.626704	0.034111	0.037261	0	0.050064	0	0	0.045641
EIF2D	29.3163	49.2648	38.3042	55.4696	45.9233	37.9383	46.1723	51.9845	32.076	58.6855	47.0489	45.878	37.6509	31.8234	33.026	32.1896
MIR4264	0	0	0	0	0	0	0	0	0	0	0	0	0	0	0	0
KCNA1	0	0	0	0.688445	0.004648	0.02142	0.188997	0.265158	0.006336	0.089689	0.231266	0	0.050246	0.473241	0	0
ERBB3	262.627	560.614	264.459	87.4316	462.524	56.4346	55.3647	79.4075	165.628	199.423	159.163	77.0971	176.919	301.898	48.0763	241.727
NFE2L3	16.0907	15.375	16.8695	15.8886	26.3174	9.27165	8.88956	15.0771	10.9423	16.5422	15.184	17.6668	19.0979	15.8714	8.58191	15.3808
OR5AK4P	0	0	0	0.104567	0	0	0	0	0	0	0	0	0	0	0	0
RBM3	37.6842	68.2088	67.0334	85.7068	39.5947	31.592	36.7001	54.2578	73.9613	51.6611	57.0457	65.2198	68.5734	64.2241	26.7772	34.6753
GOLGA3	39.1984	37.4821	27.0402	36.6547	28.9586	19.1258	24.8874	36.2283	31.3809	31.033	33.2969	27.1521	22.9447	33.4835	12.3493	36.4409
LOC339524	0.036892	0.40403	2.00726	1.9574	0.700415	2.1962	1.50044	1.48358	0.133509	1.37062	1.6702	0.105659	0	0.308436	1.07371	0.116808
SPDYE2L	111.563	134.048	60.3231	106.52	84.304	35.272	49.5682	71.3628	148.687	110.715	74.2128	114.385	124.819	111.906	86.6059	111.025
C19orf57	0.743445	0.598641	1.2789	0.386787	0.258404	0.074669	0.234964	0.439329	0.242984	0.590062	1.22213	0.521817	0.407347	0.336604	0.587235	1.25286
NBPF3	31.9435	37.0884	9.84386	24.0268	17.8456	5.35302	20.1236	17.5865	9.78257	23.379	22.0262	20.3859	37.0784	45.9546	33.4457	22.1013
WNT8B	0.049603	0	0.040427	0.12999	0.059714	0	0.028976	0	0.05451	0	0.09624	0	0	0.041526	0	0.026201
HNRNPUL1	56.407	76.3488	85.6042	78.9934	88.9401	58.0192	58.0177	70.7741	66.376	70.375	72.1175	66.2737	66.6956	81.3274	34.4706	54.5314
C6orf25	0	0	0	0	0	0	0	0	0	0	0	0	0	0	0	0
WIZ	11.7224	12.0375	11.7265	14.266	12.7922	8.14338	8.96509	13.6559	7.31879	12.6149	16.5419	17.0677	7.7916	8.01388	3.81417	10.0728
OR7C1	0	0	0.373624	0	0.229508	0	0	0.375898	0	0	0	0	0.496087	0	0	0
HCG4B	0.077068	0	0	0	0.020444	0	0	0	0	0	0	0	0	0.128662	0	0.216656
GNB1L	1.07776	1.20725	2.30041	1.94745	1.8598	1.62496	0.475296	2.05741	1.99716	1.27726	1.65721	2.11502	2.42783	1.63377	0.356366	0.533334
ABCG1	29.5666	28.8429	15.506	26.0215	32.2817	24.0236	20.7149	62.9274	34.4872	24.7811	23.9501	25.3259	28.2123	29.8596	12.4101	33.8211
SDAD1	36.5964	40.4055	30.2199	38.3055	34.0922	23.1567	29.7346	33.1787	28.0542	34.2736	29.6925	30.8538	36.9566	34.4267	24.8369	35.0029
PLEKHS1	18.1922	90.5444	13.7426	39.4225	73.5548	11.87	42.4231	4.87628	10.7395	69.1144	55.5372	1.16915	6.15368	15.3839	30.9018	15.0756
MAVS	5.11839	9.14055	6.99069	7.83654	8.45588	4.08732	6.34478	6.56364	5.78148	7.534	5.7392	8.35987	7.24025	8.31098	5.77483	5.33253
TGIF1	147.974	261.688	152.139	151.943	274.427	171.212	81.2696	148.718	163.648	122.724	211.875	145.546	197.801	277.247	71.6085	156.372
BPIFA4P	0	0	0	0	0	0	0	0	0	0	0	0	0	0	0	0
SLC5A11	0	0.043733	0.155472	0.083324	0.13304	0	0.522793	0.590827	0.023399	0.205784	0.507257	0	0.068954	0.27732	0	0
GNPDA2	4.95867	8.20049	8.07719	5.95823	4.27071	4.72882	7.26277	7.65477	4.87181	7.07607	9.31847	4.31077	6.53776	5.19304	4.31609	5.71432
MX1	40.8128	51.6994	76.9984	51.8857	136.216	31.4827	25.2824	48.1481	139.681	377.24	195.328	17.0658	35.3533	62.8873	12.2698	39.6833
STYXL1	36.7571	33.3982	33.9294	32.1991	35.4458	29.3888	38.9741	31.1094	39.5593	38.2396	40.6487	38.6632	36.383	39.0641	19.8724	38.6797
GAS8	11.5716	10.8508	8.1643	15.8921	9.05755	3.24788	7.42942	6.84551	7.49773	13.5257	8.03114	6.58931	6.70046	9.4541	7.76702	11.3578
IQCA1	0.860182	0.77024	2.35459	5.16989	2.32506	3.80468	3.58799	6.25266	4.7219	9.86068	6.02394	0.231372	0.482392	1.33031	4.43347	0.977538
MIR3176	0	0	0	0	0	0	0	0	0	0	0	0	0	0	0	0
ANKRD6	2.95061	6.50814	6.44127	10.4739	6.04352	4.5072	9.23597	8.807	3.17157	8.13837	9.1601	3.38904	2.72801	2.73316	4.46888	3.31611
LOC100287846	0	0	0.022075	0.094741	0.038067	0.012553	0.142295	0.088705	0	0.070049	0.087433	0.150606	0.156764	0.15846	0	0
DLC1	6.3224	7.50812	19.137	35.1808	13.3293	31.9839	24.2071	38.5298	24.1003	18.0708	34.1705	15.9157	13.5748	14.1686	9.67601	7.58476
DNTTIP1	88.9445	39.2969	40.9315	29.959	44.1336	21.6828	31.263	45.8476	35.0822	29.0625	49.157	51.8653	54.6402	81.7074	9.98254	96.6773
LRRC3C	0	0	0	0	0	0	0	0	0	0	0	0	0	0	0	0
HSD17B12	49.3592	68.8089	55.2299	34.1812	51.8653	40.0816	48.7624	41.8015	55.4717	50.891	52.7259	33.2613	42.7054	59.1855	20.3303	46.0545
SKINTL	0	0	0	0	0	0	0	0	0	0	0	0	0	0	0	0
ADGB	0	0	0.043189	0.061812	0.007095	0	0.020615	0.057839	0.077425	0.091319	0.182326	0	0.025566	0.014752	0	0
LINC00577	0	0	0	0	0	0	0	0	0	0	0	0	0	0	0	0
TRPV2	9.51825	7.40944	6.71053	12.1757	8.89732	13.1725	10.8364	26.1441	13.3341	15.8876	18.6042	3.24219	5.95531	10.6432	2.04873	7.50996
MANBA	43.5204	36.1117	38.3388	35.294	47.1309	38.4517	34.3862	51.7776	58.0252	47.7548	62.9984	55.7678	60.0127	60.5288	21.0277	40.6537
DDRGK1	74.0977	87.3856	47.9593	58.0397	62.9104	31.8433	41.7078	48.4997	58.398	60.7964	62.2068	62.5745	52.5891	55.6193	25.2875	78.5045
TM9SF4	64.9877	67.338	53.2371	43.3965	59.3622	31.4967	38.2216	44.3764	51.1998	55.7884	54.6237	44.1168	40.6621	43.9734	15.0093	66.1535
FAM83F	2.09566	6.30675	2.71794	3.45445	2.81281	0.575029	3.39499	1.40468	1.38713	2.91908	1.69436	1.85317	1.30884	0.957069	2.78061	1.98766
BCL3	22.8739	28.2384	27.677	20.4579	24.0969	13.6116	8.77954	24.3067	24.8681	17.5894	31.0339	15.0546	11.4424	19.6155	15.462	19.6396
GPC1	14.722	7.33755	12.2878	19.8444	16.6958	14.2352	9.51603	29.5881	24.8042	18.341	20.5611	24.8453	14.519	12.1047	4.23487	13.9403
KLHL8	3.73681	2.30554	6.28996	6.26592	4.64117	6.2162	5.63131	6.54202	3.85217	5.14724	6.43681	4.94652	4.57457	3.70351	4.49634	4.16312
SERPINE2	8.78176	11.565	42.1618	55.3234	16.333	115.287	38.669	45.4604	9.20743	32.7359	76.4351	59.4122	43.8904	16.9825	6.43542	8.66186
ZNF404	3.95786	2.61367	3.4887	2.1295	4.00019	1.8121	4.14707	1.83451	4.01347	4.39708	3.3178	4.01392	4.62157	5.5402	5.46144	5.29714
MIR4669	0	0	0	0	0	0	0	0	0	0	0	0	0	0	0	0
PGLYRP1	0	0.059699	0	0.101222	0.46549	0.434138	0.204142	0.317689	0.064247	0	0.151134	0.214867	0	0.097799	0	0.308852
LOC645355	0	0	0	0	0	0	0	0	0	0	0	0	0	0	0	0
FGF12	0.094542	0.212482	0.351954	0.619173	0.260098	0.369504	1.04748	0.50542	0.054382	0.341901	0.427355	0	0	0.289192	0.550091	0.081823
FGF16	0	0	0.414751	0	0	0	0	0	0	0	0	0	0	0	0	0
CETN1	0	0	0	0	0	0	0	0	0	0	0	0	0	0	0	0
EXOC3	33.7172	50.281	46.8982	46.8509	41.1837	26.4424	30.5191	32.1558	38.1866	48.1204	40.0821	26.5922	28.6891	45.5798	21.6851	34.1304
ELP6	9.61276	17.0607	14.4841	15.9746	14.1588	7.6975	14.6642	15.1721	12.5856	15.5603	13.1141	10.9636	10.5581	12.5854	3.67053	8.11731
BNIPL	0.363844	0.326872	0.427841	0.079513	0.091311	0.042241	0.265781	0.273298	0.149963	0.039263	0.558988	0.590061	1.05491	0.597978	0	0.072081
EIF2AK4	29.0222	31.4596	33.094	39.507	27.5517	34.9951	31.1114	43.5803	40.7834	39.5208	40.923	20.8367	23.5675	32.3129	16.3387	27.7947
DIO1	0.030402	0.499436	0.545292	0.159315	0.097591	0.174318	0.205497	0.234181	0.10036	0	0.078733	0	0.174857	0	0.483726	0.032102
OR5AC2	0	0	0	0	0	0	0	0	0	0	0	0	0	0	0	0
GALNTL6	0.050567	0.034659	0.055064	0	0.054248	0.29762	0.098615	0.165965	0	0.029131	0.26548	0	0	0.169481	0.04483	0.249452
FAM213B	7.86885	20.2346	4.80756	2.44324	10.8772	2.23593	2.66443	4.9405	12.3525	7.47735	4.45879	4.45396	3.91763	5.97006	0.922109	7.79534
VTI1B	21.2327	43.0329	38.3034	34.997	41.8878	43.2373	30.4063	43.6171	37.8652	30.8911	37.5603	40.0879	45.7492	55.7017	14.3012	21.4524
PDXDC1	149.825	120.914	99.2971	68.1499	94.9494	44.5163	94.7877	75.0408	82.9669	114.613	102.224	63.876	72.6992	83.8028	39.5228	141.631
HLA-H	0	0	0	0	0	0	0	0	0	0	0	0	0	0	0	0
DNAH11	0.352543	0.274359	0.411104	2.66874	0.238284	0.40858	1.62815	0.12662	1.30548	0.643905	1.76582	0.095638	0.111999	0.236676	1.5754	0.088182
WDR60	20.9775	27.6437	15.0437	32.2294	20.9192	9.93771	20.0889	23.1784	20.3225	25.6082	27.8634	25.3689	28.2352	22.0556	15.2014	19.9991
AUTS2	10.824	12.9876	9.20786	25.8886	9.36669	6.36118	11.2756	13.3269	16.9522	23.8103	18.6339	8.06063	12.0339	15.1304	11.0062	11.7234
TSPAN5	4.09567	4.67388	4.02151	1.74055	3.61511	5.15866	2.58576	5.49373	5.51965	2.19945	5.57845	9.97654	10.3033	11.5992	0.744253	4.06449
SLC1A5	30.4636	12.895	29.752	10.9231	28.7995	28.0169	9.34412	26.2427	22.9573	26.5808	27.7188	82.8842	48.3661	16.9897	5.95386	27.5039
PPFIA3	2.34713	0.560914	1.6854	1.20014	0.527086	0.957805	3.46957	1.12859	1.9505	3.44407	1.206	1.06899	1.06476	1.86022	0.739182	2.34983
ZFHX3	15.2907	14.0569	14.2886	16.8527	13.3181	12.9127	17.3389	20.2435	12.0991	18.594	16.3854	13.1903	12.7377	14.2547	9.97904	14.3012
COPZ2	18.2902	8.34779	54.6962	49.6771	19.1228	55.4063	33.9978	59.0732	61.4477	33.5375	55.0385	16.9662	23.0823	40.5234	29.3847	16.6914
MORC2	15.4222	25.1903	21.4589	26.4913	30.3499	14.7018	16.0907	22.5599	22.724	22.5453	26.0082	31.6028	30.9005	23.0675	15.7873	15.6014
SETD5	44.6375	51.1405	93.1314	60.0777	39.2996	30.2542	40.0896	48.6619	56.985	55.4391	44.2102	50.3847	53.1939	48.7726	40.0522	43.9282
ZNF235	5.36411	4.7426	3.10111	8.72307	7.09787	1.8784	4.76083	5.6176	7.37859	8.70529	4.8148	13.6037	13.9611	15.3038	7.41352	8.27914
KL	0.074493	0.335662	1.40206	1.81567	0.728502	0.848662	3.81911	1.46948	0.543038	1.51455	1.3029	0.069331	0.730693	1.10885	0.670318	0.049246
PRR25	0	0	0.071189	0.152339	0.105035	0.081368	0	0.047726	0.048157	0	0	0	0	0	0	0
LAS1L	23.9365	28.2673	21.3191	34.4365	25.3939	15.3918	19.9766	21.3742	17.3183	22.5654	22.8953	22.7072	25.2952	22.2104	12.1203	27.6385
SCARNA8	0	0	0	0	0	0	0	0	0	0	0	0	0	0	0	0
SYT3	0	0.040209	0	0.410985	0.188763	0.036359	0.183072	0.427885	0.086049	0.202824	0.354535	0	0.113356	0	0.415974	0.206803
DSCAM	0.078397	0.096184	0.706268	0.390607	0.037669	0.072928	2.9417	0.229271	0.07337	0.95169	0.374087	0.149029	0.058169	0	0.587067	0.034554
FGF18	0.474901	0.589937	0.325919	0.742302	2.64773	1.09088	1.02202	1.09179	0.741608	0.388296	2.03676	0	0.072273	0.209246	1.45867	0.343265
ART1	0	0	0.258966	0.069296	2.16568	0	0	0.216986	0	0	0	0	0	0	0	0
ZNF330	40.268	22.8913	23.9951	26.6808	26.5004	24.534	24.8617	29.2776	30.9156	29.8964	35.5699	19.4113	27.0309	22.4924	27.662	30.3324
RXFP1	0	0.144295	0.66893	1.09579	0.219504	5.17208	1.21633	0.099237	0.477006	0.834452	0.9759	0.08971	0.490206	0.121089	0	0.281381
SPATA13	11.6066	13.3688	8.51862	18.5304	9.58876	4.53726	7.76823	8.6804	9.71699	13.7997	10.5616	0.950612	3.92223	10.7866	17.377	11.7458
HOXB5	4.47548	0.422401	2.2362	1.7732	4.18325	1.98826	1.63514	5.72363	3.86131	2.46353	9.83488	25.7113	16.2625	26.3805	0	4.49503
DNAH9	0.129406	0.139966	0.108498	1.7015	0.213011	0.163178	0.771412	0.043572	0.055852	1.50138	0.527586	0.056328	0.01927	0.027784	0.71594	0.049019
MIR2861	0	0	0	0	0	0	0	0	0	0	0	0	0	0	0	0
LIMD1-AS1	0.318511	0.021809	0	0	0.017061	0	0.024825	0.023208	0.023341	0	0	0.078749	0.061474	0.142268	0.22558	0.044877
KANSL1-AS1	2.00528	1.73972	0.635719	4.94935	2.69612	4.5463	1.98872	5.55693	6.11474	2.04233	0.51276	0	3.35882	7.74076	1.02791	1.40013
ASB11	0	0	0	0.030813	0.014152	0	0	0	0.038699	0	0	0	0	0	0	0
RAPGEF5	11.5689	23.6852	22.1774	18.2429	13.3455	9.19817	9.71244	12.387	5.78666	21.7876	14.3504	11.6131	13.5893	14.8811	10.7174	12.3202
HMOX2	26.7034	19.2376	26.1665	20.2248	28.1866	15.3123	16.1274	24.3336	17.8044	18.145	24.9127	19.854	17.1173	17.7305	5.0805	22.1862
REN	0.982873	0.215628	1.48367	0	0.056159	1.40029	0.2865	0.650163	0.385421	0.48397	0.272134	0	0	0	0	2.5196
ERRFI1	61.0369	192.88	74.9416	121.647	47.4289	142.363	62.6238	169.614	209.419	149.679	228.492	159.642	163.955	168.591	342.702	57.0163
ATF4	193.514	139.859	142.909	217.136	188.407	131.591	152.02	179.675	197.686	161.936	161.811	219.586	215.475	207.519	155.761	183.099
MAP7D2	0.219585	0.138107	1.58418	0.251707	0.599667	0.147357	4.00692	0.880208	1.46309	1.36224	1.74854	2.54421	1.59406	0.136342	0.422418	0.154799
FOXB1	0.035268	0	0	0	0	0	0	0	0	0	0.546824	0	0	0	0	0
MAD2L2	20.5426	14.0991	18.3716	25.6865	16.0643	20.5572	13.0979	25.4256	20.4812	23.6743	28.2388	14.8655	13.8126	15.6733	8.23676	20.0969
KRT8	3940.31	2786.34	4080.55	1631.49	7387.86	891.207	811.132	1277.4	1950.99	1853.46	2870.32	2755.07	2073.37	2352.04	1108.63	3917.46
NADKD1	13.4833	10.5396	12.1577	12.3425	10.9141	11.4519	12.932	14.4079	10.8373	12.8216	13.1987	9.57057	14.9122	14.5217	12.6515	12.0748
TMEM104	2.05576	4.89415	4.362	4.83714	5.80229	4.58273	4.13757	5.52926	3.87452	4.45885	4.00122	3.4049	2.20084	2.98584	2.46473	2.60091
PPM1A	9.04619	20.6763	16.7341	19.2885	16.755	14.9144	15.5084	19.4911	16.0917	16.6472	20.0753	11.7557	15.8146	20.5662	9.33782	8.71563
LOC100132831	0	0	0	0	0	0	0	0	0.053742	0	0	0	0	0	0	0
ZNF728	3.25076	0.604446	5.11621	2.06657	1.87044	3.82685	4.94842	3.50807	0.766743	6.19852	5.06431	1.46459	4.27365	11.6716	5.52078	3.54056
CALCA	0.305551	0	0.099329	0.393207	4.12497	0.564703	0	0.742121	0.067402	3.27046	0	0	0.175807	0	0	0
GPBAR1	13.214	7.79755	21.7116	12.3385	24.0345	14.0315	10.6311	11.9771	4.07976	19.531	38.1626	6.37102	5.08104	9.41496	0	8.00283
ABHD16A	24.9216	48.2504	46.5793	30.95	65.1956	35.9577	34.1797	40.7348	28.1063	38.5268	44.7466	11.5805	17.2815	31.0963	5.99269	22.6976
RCOR3	35.8023	44.944	29.5478	47.4457	37.3488	22.6346	51.1165	34.9055	32.1832	51.1538	39.8696	37.0267	43.9634	36.1473	43.6767	39.1299
C17orf102	0	0	0	0	0	0	0	0	0	0	0.015254	0	0	0	0	0
SF3B5	37.2575	45.5851	67.5701	37.5639	51.0903	37.197	48.7054	50.1914	51.4514	44.2212	54.8266	23.1376	29.1668	33.3708	9.5571	31.8095
ECM1	206.166	160.606	47.0346	37.852	445.114	48.0949	36.8426	169.191	116.566	47.1075	119.944	28.5054	43.0989	73.0834	10.7107	202.648
SLC16A5	23.0812	13.5185	19.9792	13.9495	25.5509	6.35296	11.6467	8.83132	25.3772	18.2401	12.336	17.331	16.2507	25.0383	2.49593	21.4137
ULK3	20.1983	24.5551	9.69623	19.5457	14.5709	6.11411	11.3635	11.5763	10.9228	16.8011	16.2508	6.46359	5.15196	10.4109	14.0815	21.0585
TVP23C-CDRT4	2.96818	10.9567	4.40399	10.3948	5.98506	2.21767	7.54355	5.25593	4.65265	9.59	5.591	7.16566	2.77599	6.09958	11.3165	4.8832
TVP23C	2.96818	10.9567	4.40399	10.3948	5.98506	2.21767	7.54355	5.25593	4.65265	9.59	5.591	7.16566	2.77599	6.09958	11.3165	4.8832
TRMT2B	16.6604	29.3373	22.8393	22.4573	19.206	11.8292	21.8464	15.2017	13.017	25.63	23.3268	10.006	12.8267	15.4388	10.5494	16.0679
LIMS3	1.1065	0.359671	0.139733	3.92197	0.506357	0.713003	1.44263	0.801682	1.97724	0.816679	0.661809	0.359329	0.204414	0.533012	1.8499	0.875847
LIMS3L	1.1065	0.359671	0.139733	3.92197	0.506357	0.713003	1.44263	0.801682	1.97724	0.816679	0.661809	0.359329	0.204414	0.533012	1.8499	0.875847
LIMS3-LOC440895	1.1065	0.359671	0.139733	3.92197	0.506357	0.713003	1.44263	0.801682	1.97724	0.816679	0.661809	0.359329	0.204414	0.533012	1.8499	0.875847
C11orf92	8.04204	0.243659	0.318058	0.192971	0.218088	0.015714	0.297025	0.129634	0.065071	0.584761	0.153235	0.062914	0.343815	0.42509	0.247819	8.76607
MICA	0	0	0	0	0	0	0	0	0	0	0	0	0	0	0	0
PTGR2	8.90781	5.92114	7.14839	6.91272	6.99299	4.36857	7.41209	6.73766	7.19773	5.8921	5.80699	10.0409	11.7515	8.16356	5.81522	10.4922
HACE1	7.16691	10.3065	13.8513	25.3151	10.831	12.7873	16.0513	21.0712	14.556	18.2011	18.5025	10.578	15.5654	19.0147	13.1348	7.48282
KLF6	110.773	183.222	150.484	173.447	122.222	163.727	96.8724	217.333	216.956	84.0828	207.651	200.01	194.204	186.08	136.357	103.941
LILRB1	8.09151	6.83622	8.08218	8.95248	8.24483	16.0337	7.0031	12.2477	8.48885	13.538	6.42334	2.97608	2.4633	7.53413	6.70698	14.0466
SNORA38	0	0	0	0	0	0	0	0	0	0	0	0	0	0	0	0
PHKA2-AS1	0.161799	0	0	0.491968	0.419922	0.600097	0.612483	0.792312	0.355148	0.626885	0.261177	0.298198	0.581889	0.676102	0	0
PPP3R1	28.0913	18.4144	19.2843	19.2139	28.5175	17.4548	16.7915	23.4546	20.6303	21.6971	28.6552	21.0134	31.7945	22.4487	8.20078	27.6315
MS4A12	0	0	0	0	0	0	0	0	0	0	0	0	0	0	0	0.225122
LOC100505875	0	0	0	0	0.043275	0	0	0	0	0	0	0	0	0	0	0.057369
SLC12A4	27.3571	22.587	22.6049	37.5654	30.2832	18.0764	21.1214	40.499	29.3086	29.1688	36.2882	26.3767	25.889	39.0742	18.7056	20.002
PLA2G2E	0	0	0	0	0	0	0	0	0	0	0	0	0	0	0	0
SNAR-A10	0	0	0	0	0	0	0	0	0	0	0	0	3.22361	0	0	0
LTBP4	32.3408	19.014	70.2702	48.2898	54.2123	27.235	56.1704	56.1515	14.2879	33.6418	72.4496	35.7032	25.2046	25.7405	9.5538	32.0201
LRRC55	0.034386	0.061986	0.295507	0.241675	0.034675	0.119928	0.251874	0.866864	0.00946	0.28265	0.211623	0	0	0.014419	0.068775	0.072746
AR	0.784962	0.349174	2.15655	3.4383	1.23762	1.58736	4.50404	2.53175	0.759688	4.4194	3.3109	0.310737	0.518106	1.11422	1.52248	0.870867
TRERF1	4.60701	4.70466	5.26953	4.31264	3.40865	2.10621	3.50887	3.98751	3.45023	5.60085	5.42793	6.31106	6.18087	4.63375	1.97645	3.55604
VLDLR	6.73398	45.8583	30.5368	37.2898	12.4727	43.8801	51.8412	24.766	25.3249	29.7836	37.2821	44.7759	37.019	21.8819	75.2198	7.43069
MIR1292	0	0	0	0	0	0	0	0	0	0	0	0	0	0	0	0
PEG10	0.505134	0.49884	4.41191	4.59336	1.08961	3.70318	11.8	2.12323	1.95351	8.17149	4.67317	12.7663	9.2001	2.57872	6.83334	0.475016
TFG	73.954	78.0677	74.5216	56.2644	104.571	61.6858	51.3962	61.5335	96.99	70.7957	73.6707	58.347	56.8573	56.9814	29.2123	74.1863
MT1IP	0	0	0	0	0	0	0.002403	0.080854	0	0	0	0	0	0.003443	0	0
C11orf45	0.226279	0.219138	0.489394	0.583727	0.283536	0.346482	0.307831	0.594449	0.343563	0.585132	0.511386	1.28673	0.454763	0.178523	0	0.45039
PRB3	0	0.253146	0	0.558577	0.217293	0	0.05769	0.107765	0.832535	0.08532	0.395274	4.01199	0.142334	0.009206	0	0
CYP21A2	0	0	0	0	0	0	0	0	0	0	0	0	0	0	0	0
HOXB-AS3	11.4847	2.2855	4.87919	0	7.54269	8.76864	5.11624	11.8592	14.8976	5.33254	11.695	32.478	36.9238	31.6842	0	7.93632
PRSS21	60.8574	0.751644	0	1.17727	0.628094	0.398348	1.01696	0.671835	0.857966	5.79807	3.17088	0	13.3959	31.9646	0	68.4027
COX6C	66.3574	56.3384	59.79	27.6156	46.246	44.0479	34.2378	38.1875	54.4264	51.3923	46.0609	69.3661	67.5833	55.6369	20.1871	64.8799
GID4	1.89694	1.3362	2.01431	2.33696	1.63641	2.46526	1.55939	3.29326	1.54997	2.3987	2.91698	4.4989	1.64331	3.52509	2.36475	1.00895
LINC00460	0.061521	0	0	0	0	0	0	0	0	0	0	0	0	0.102593	0	0.064804
MIR1251	0	0	0	0	0	0	0	0	0	0	0	0	0	0	0	0
SLC26A9	77.5712	30.765	25.9941	0.551457	1.30748	0.669705	2.32622	6.94248	24.6345	3.41397	20.4179	0.640301	0.480754	1.51139	0.890166	79.9234
LOC90784	0.025892	0	0	0	0.031289	0	0.01516	0	0	0	0.033532	0.04814	0.150324	0.021705	0.103428	0.095827
NPB	0.104229	0.525176	0	0	0.571081	0.192122	0.119927	0	0	0.888613	0.401088	0.376464	0.293766	0	0	0.437675
SVIL	26.5345	60.0404	61.5287	118.632	62.7381	45.9404	60.57	95.3602	53.0118	81.5919	71.1508	76.4933	120.417	201.9	32.9478	26.4145
KLHL36	6.45158	13.8294	9.63605	13.1006	14.9078	7.61127	9.4456	12.0327	6.7925	10.1631	9.81121	5.79015	5.96107	7.77186	5.94937	6.84075
RAB38	3.34785	3.24702	6.81707	3.92589	3.439	2.14679	1.23264	1.8813	2.24419	1.39685	4.96309	14.8329	9.24206	6.49147	0	3.71982
PTX4	0.108973	0	0	0	0.116182	0	0	0	0	0	0.046928	0.134069	0.104648	0	0	0
PPIL4	27.1085	34.7908	40.4142	45.1126	35.122	36.3773	39.7778	53.1388	45.4839	41.3523	52.2808	21.4261	31.7905	40.645	36.2264	33.5003
DHODH	13.5605	11.4829	12.6512	9.39429	7.82464	4.522	9.5333	7.51105	8.25771	11.2455	9.27997	7.95158	5.68518	6.57687	7.34427	12.6589
RAD50	63.7826	43.1632	44.9804	53.397	51.8451	30.0399	40.6562	42.5594	38.1812	54.9478	55.5568	51.5886	65.1566	53.6567	44.0355	62.8079
RPUSD3	13.3166	14.5241	36.5904	10.0328	9.7451	11.1209	11.1974	12.3837	10.0409	14.4428	8.84212	12.867	7.84645	13.375	13.3086	14.1082
RARG	10.9297	15.4904	14.4316	7.94316	14.3226	4.92603	7.14699	11.6946	5.38924	9.95993	15.4807	18.6341	10.5438	10.0867	5.29918	10.4088
LINC00592	0	0	0	0	0	0	0	0	0	0	0	0	0	0	0	0
TPM1	848.674	984.775	0	0	0	0	620.586	0	1052.52	0	0	312.63	1398.28	2849.02	583.396	0
SPATA31D3	0	0	0.01162	0	0	0	0	0	0	0	0	0	0	0	0	0
COMMD10	30.1368	23.2734	27.5081	29.9112	23.4602	22.8079	38.0474	25.5575	31.4938	26.7456	39.075	19.1412	18.4932	37.3571	24.0588	28.0573
PRKCZ	18.6756	18.5901	12.0473	13.1457	18.5405	8.52858	8.9955	9.84229	14.965	17.9699	13.5628	9.55766	14.7081	20.1356	4.45717	23.1534
AKR1B10	170.647	235.793	218.978	6.2148	86.5338	2.00923	3.41762	37.7535	43.0997	131.242	19.8569	379.299	233.698	43.6815	2.52824	153.69
ALKBH1	2.37628	3.80732	5.72765	4.2751	4.37833	3.47707	3.08592	4.11279	2.90068	4.55834	4.26226	3.19459	3.1986	4.98458	6.21684	2.05673
ZNF486	4.42789	45.8206	3.75824	13.9557	2.3963	4.08198	7.21898	6.53734	4.73335	16.0134	7.5282	8.04004	6.8483	8.10207	20.3938	4.55331
LGALS12	0.324868	1.30188	0.850494	0.257541	0.141993	4.76632	5.82091	1.95267	0.940856	1.47738	0.787609	0	0	0	0	0.187121
KRTAP5-11	0.016609	0.009137	0	0	0.004277	0	0	0	0	0	0	0.0329	0	0	0	0.005153
DDAH2	0	0	0	0	0	0	0	0	0	0	0	0	0	0	0	0
LOC401074	0	0	0	0	0	0	0	0	0	0	0	0	0	0	0	0
FLJ45974	0	0.028006	0	0	0	0	0	0	0	0	0	0	0	0	0	0
NCK1	25.7398	40.9947	28.7511	39.9539	49.3708	25.4426	27.6899	40.2352	46.5804	32.2514	41.6833	44.178	43.6076	33.2709	13.7347	24.5085
PCDHGB5	11.309	32.0781	5.28935	11.2945	5.43721	5.59812	10.5933	9.81551	4.77356	13.4498	60.8927	11.0985	8.47318	3.58028	11.4232	9.70271
SF3B1	316.156	285.062	238.129	405.784	275.535	175.184	198.726	279.574	318.071	258.979	315.214	205.664	241.773	375.603	236.139	316.099
TGIF2	1.13331	0.660528	1.38755	2.32206	0.803773	0.972245	0.991215	1.21341	0.987994	1.6486	1.17373	2.25172	1.42104	1.57955	0.896259	1.27399
CCL20	84.8431	59.786	51.5335	7.32369	51.0112	10.0431	5.32862	50.0928	70.4299	10.4758	12.7225	31.0962	28.0036	19.6636	0.179509	62.0804
SYNCRIP	53.4283	72.0252	96.626	95.4077	99.4123	71.7586	61.8958	88.6787	79.378	75.3895	94.9427	50.1375	75.417	78.3221	52.6275	49.8614
BMP8B	3.73281	2.15704	2.86103	10.3362	6.97924	4.0496	2.62697	16.8091	4.91521	8.10157	9.26964	2.78514	1.71532	3.14179	1.29865	3.19773
ABCB5	0.152461	0	0.565967	2.13461	0.88811	2.00868	0.338031	3.65344	0.894468	2.16551	1.32328	0	0.155627	0.125773	0	0.056659
CAPN2	304.6	619.222	200.081	285.899	289.604	202.932	185.148	296.921	322.98	270.942	350.783	395.325	317.204	244.277	95.1132	308.195
ZNF83	127.86	22.2139	15.3006	25.307	14.5094	8.79749	20.1442	31.8402	46.774	27.8218	30.3085	78.17	117.061	102.726	56.214	119.468
ACR	0.03792	0.271584	0.0616	0.395669	0.24245	0.140678	0.04419	0.206443	0.041626	0.130648	0.146946	0	0	0	0.100172	0
TCAIM	8.09796	11.3669	12.2601	8.81892	8.44827	7.88957	7.59585	7.17227	5.12566	9.16133	6.16055	5.45672	7.74419	6.73392	5.45574	6.29036
TPI1P3	3.37411	4.21301	4.37351	3.07009	3.19983	2.20847	1.79812	2.85852	4.37108	2.38252	2.6736	6.2913	5.27246	11.1538	7.25556	4.37699
EHMT2	0	0	0	0	0	0	0	0	0	0	0	0	0	0	0	0
ELN	95.4351	62.556	184.878	451.959	162.979	360.69	211.455	395.551	43.5146	227.21	533.347	29.6695	85.3388	177.659	86.1564	92.5699
CPNE1	120.157	84.3467	64.0711	119.067	66.9761	43.4237	54.281	123.147	147.394	100.578	126.402	120.888	118.326	112.274	35.8307	123.804
GBA2	17.613	34.4278	17.6555	27.1971	25.7483	13.6207	17.678	22.586	16.8263	24.9966	22.8692	16.7136	23.4707	31.1541	18.0069	18.2501
LOC100288814	0	0.790164	0.313094	2.50056	0.230271	0.451274	1.35295	0.315424	0.74832	0.501135	1.88442	0	0	0	0	1.13076
PMM2	60.0124	36.1067	46.0286	49.2412	45.3188	22.4206	25.2956	29.732	59.8933	45.5803	28.9339	42.771	48.775	45.0205	22.5402	55.5972
IDH2	259.158	84.1865	147.94	200.575	95.2022	110.665	154.259	151.221	150.758	226.11	216.24	165.54	163.286	241.911	172.044	268.382
PGAP2	9.61676	11.8468	9.80101	8.01113	11.2735	6.4292	8.36538	6.12545	9.49077	13.1722	9.17466	8.9337	5.0928	7.18579	4.31804	9.56663
NGEF	15.4629	12.5567	5.08912	3.30719	7.05564	0.964851	1.69493	2.50454	3.83083	6.05669	5.15653	3.62006	6.6452	8.7331	11.515	15.275
DDIT3	111.672	16.2628	37.3966	31.4168	41.7319	13.9534	23.6619	28.31	58.6455	19.1554	75.3106	27.5326	39.3327	43.3761	23.8703	120.178
CLPP	63.9336	53.0246	51.5862	46.792	30.485	44.4996	41.6827	49.2508	27.3075	41.3062	59.21	49.4726	36.6098	32.8768	17.0384	58.2977
ZBTB8A	0.992181	1.45623	1.61484	2.1313	1.60205	0.899628	2.07639	2.29326	1.43759	1.38061	2.21361	0.561613	1.49804	1.14314	0.921754	1.13941
MIR323B	0	0	0	0	0	0	0	0	0	0	0	0	0	0	0	0
TMEM99	1.60066	5.22327	3.20747	2.13827	4.97595	1.68621	2.87538	1.9654	1.70663	4.62494	2.57602	2.84486	2.15118	1.16014	1.08216	1.26436
DEF8	23.7802	32.8875	21.5357	46.7107	24.6726	17.2287	27.2668	31.937	28.5668	25.7603	31.6714	23.4245	22.9403	26.798	18.3225	27.4014
CELA1	0	0	0	0	0.139647	0	0.136095	0.127076	0	0	0.097158	0	0	0	0	0
OR7A5	0	0	0	0	0	0	0	0.200993	0	0	0	0	0	0.038512	0	0
PDE4DIP	69.4393	30.0316	76.7797	104.457	53.2497	44.2294	98.447	101.451	69.3289	105.374	84.6255	58.7901	56.7774	62.0103	46.3932	67.3958
LOC643733	1.149	0.526214	0.165698	3.19586	1.54315	0.385127	0.721202	1.56368	0.679598	1.2469	1.20397	0.37731	3.2387	7.10037	3.51253	0.547601
SFTPC	0	0	0.183929	0	0	0	0	0	0	0	0	0	0	0.094843	0	0
DHRS12	11.3986	29.908	17.8903	21.8787	21.3452	8.62928	23.1896	17.4398	14.2278	19.0605	17.9338	9.04798	15.0205	21.6802	32.0336	11.4575
RAF1	63.0773	47.7867	77.3734	43.695	44.6298	38.1563	37.4734	50.3803	47.1219	55.5958	43.3324	42.7714	46.0798	47.2767	29.1228	62.7813
TSACC	0.079646	0	0.127991	0.682554	0.314096	0.441445	0.644476	0.08591	0	0.545285	0.102433	0	0	0.397658	0	0
ZBTB12	0	0	0	0	0	0	0	0	0	0	0	0	0	0	0	0
HLA-DOA	0	0	0	0	0	0	0	0	0	0	0	0	0	0	0	0
MIR3200	0	0	0	0	0	0	0	0	0	0	0	0	0	0	0	0
TNKS1BP1	65.5005	83.0234	45.0481	66.7542	69.937	29.1341	32.6931	65.1649	54.4749	55.7547	68.6942	80.2257	57.9989	55.1892	24.4146	70.4073
MGC12916	0	0	0	0	0	0	0	0	0	0	0	0	0	0	0	0
SNORD8	0	0	0	0	0	0	0	0	0	0	0	0	0	0	0	0
IAPP	0.17555	0.128675	10.9547	0.893722	0.885513	6.10142	115.756	1.09543	0.220471	13.5059	1.32994	0.185787	0.145028	0	15.8991	0.105973
LOC399829	0	0	0	0	0	0	0	0.00944	0	0	0	0	0	0	0	0
ARID3B	3.87401	2.6057	2.82466	4.4304	3.21204	2.00008	2.85904	3.97711	4.01247	3.38903	3.54137	2.22388	2.99	6.13434	2.86093	3.58983
HLA-DPB1	0	0	0	0	0	0	0	0	0	0	0	0	0	0	0	0
ACOT6	0.109797	0	0	0	0.261837	0	0	0	0.240715	0.282971	0.070788	0.604307	0.157215	0.54969	0	0.231433
POP7	14.9298	13.1137	16.6264	11.4269	11.7047	11.2544	10.4079	11.5438	12.7307	12.1952	16.0595	15.216	14.629	10.3417	2.36845	13.445
MTUS1	64.3228	74.1884	52.0196	80.661	52.3173	48.4439	39.0478	37.4708	37.7556	75.391	42.9728	22.788	45.6654	72.7382	58.0965	61.248
LOC100133957	2.00177	1.66333	0.377192	1.40336	1.47054	1.20002	0.952098	1.26551	1.02776	0.404095	1.66976	3.83518	1.64764	0.975865	0	1.49145
MIR499B	0	0	0	0	0	0	0	0	0	0	0	0	0	0	0	0
CCDC148	2.3987	2.07011	3.22813	4.47299	2.35724	0.611598	2.33299	1.21354	1.40713	5.05659	3.85114	0.530008	1.63053	1.75987	2.91736	1.15681
CYSLTR2	0.608128	4.23776	0.558426	0.93154	2.90322	1.09475	1.24474	1.89106	0.167152	0.591008	1.20521	0.282117	0.055058	0.764152	0	0.1406
SNORD115-30	0	0	0	0	0	0	0	0	0	0	0	0	0	0	0	0
RAD23B	63.7491	47.0288	48.6569	45.3354	51.2391	45.4667	41.5343	51.6937	37.1732	51.655	62.3101	47.2902	44.5904	37.5078	22.9595	53.3414
ZNF627	25.169	13.4941	8.77017	13.5084	9.44837	6.07931	8.96025	8.77431	8.04996	14.6138	13.7851	22.5703	33.3131	28.9371	12.5007	25.1327
KCNJ15	2.12758	123.776	6.67734	39.4684	45.5666	3.84743	24.5438	9.72094	5.58606	93.5566	17.9455	0.704581	1.00009	1.27153	28.5345	2.01691
LYNX1	4.26231	7.36486	1.79943	2.13484	1.86445	25.2596	1.53507	4.0045	33.1003	2.72846	5.73767	56.0331	25.7857	4.78181	0.108622	7.02344
SOX2-OT	0	0	0	0.008909	0	0	0	0	0	0	0	0	0	0	0	0
FAM129C	0.110237	1.86066	0.071925	1.60451	0.23037	0.709799	1.56764	2.02603	0.048467	0	1.58121	0	0.191434	0.184631	0.058538	0.093186
CT45A3	0	0.380926	0	0.204647	0	0.640769	0	0.22434	0.199624	4.33732	0.246557	0	0	0	0.035886	0
OR2AP1	0	0	0	0	0	0	0	0	0	0	0	0	0	0	0	0
MBTPS1	40.179	69.9265	61.0902	55.2754	66.7128	42.8086	57.8259	66.1093	44.6797	60.6785	66.931	41.7929	45.3828	61.805	30.1035	37.9977
WDR46	21.1076	33.773	26.2443	34.6677	34.3991	23.5417	24.6063	30.7207	26.0127	27.4802	33.0326	12.1611	14.3892	20.0903	10.9548	18.4986
OVCH1	0	0.242746	0.113438	0.316436	0.033533	0.012902	0.27624	0.683745	0.045798	0.359973	0.017973	0	0.322216	0.116331	0	0
SLC11A2	62.6923	99.7689	53.9439	66.1407	89.5594	38.8753	52.521	64.7116	54.3194	82.2853	56.8709	40.1309	52.3043	67.6952	48.3986	54.4862
BEND6	0.33951	0.348978	1.31307	0.594601	0.822839	1.61478	1.65669	3.85031	3.85885	1.72917	3.69615	0.132681	0.776827	0.419186	0	0.453306
IFT43	73.1484	119.026	108.345	136.758	143.755	104.076	107.914	112.126	125.648	126.901	151.571	105.582	95.2297	121.101	99.9202	80.7591
MIR3942	0	0	0	0	0	0	0	0	0	0	0	0	0	0	0	0
EMILIN1	13.779	5.19206	26.2194	46.0931	29.8213	47.4259	26.7756	73.7774	52.0159	24.8479	57.1714	7.3982	10.5421	19.7083	6.19205	13.9886
NAT8L	0	0.056935	0.051702	0.527259	0.025482	0.080774	0.749565	0.086547	0	0.614857	0.173904	0.117615	0	0.052973	0.021058	0
SKIL	14.7177	37.7788	26.946	38.9606	0	24.5859	17.4611	37.6683	32.0407	28.5717	0	12.1055	19.2805	23.5639	14.1663	11.3793
LOC283335	0.083837	0.051718	0	0.088131	0.080949	0.005194	0.03924	0.073378	0	0.115918	0.03256	0.062273	0.097226	0.112397	0.178387	0.0709
LAT	2.53496	2.32974	2.14011	6.62726	3.80504	1.76235	5.50953	2.90632	4.67667	4.04917	5.07364	2.10138	2.15283	5.14313	2.44526	1.58346
LOC154872	0	0	0	0	0	0	0	0	0	0	0	0	0	0	0	0
MCCD1	0	0	0	0	0	0	0	0	0	0	0	0	0	0	0	0
KLRK1	0.350644	2.29326	2.18655	10.2182	1.87041	12.9543	9.70639	7.60835	1.17289	9.93128	8.30535	1.06435	2.7e-30	3.10501	4.26627	9.88e-06
STX4	71.0627	71.6269	53.5637	106.788	101.1	48.7388	50.4269	82.3013	72.0159	75.1891	87.8497	76.2105	66.8056	78.4714	42.8784	74.5001
APH1A	77.8112	130.354	100.111	61.697	106.422	55.8177	55.9331	72.4427	59.0398	83.6451	85.1168	88.8014	60.5434	49.3269	22.1363	72.3067
TSPY2	0	0	0	0	0	0	0	0	0	0	0.548211	0	0	0	0	0
PPP1R35	24.447	13.7014	11.601	11.7694	14.0827	11.2286	10.4356	11.836	12.8971	11.606	11.5906	24.5426	20.8798	16.4098	8.5489	21.4296
PIK3R4	14.6678	20.0792	15.7266	16.9775	17.1222	11.0695	13.2437	13.9059	13.4023	17.2671	15.4327	7.95341	8.73575	11.2614	6.87965	15.1039
CRSP8P	0.177538	0.175767	0.186045	0.232357	0.244079	0.31867	0.200198	0.374103	0.188589	0.164415	0.197256	0.4929	0.109924	0.031915	0.050423	0.22831
STK25	28.0679	27.5706	18.7919	31.5425	26.4346	19.4503	20.1612	25.9573	19.3962	22.6525	23.5963	32.7132	24.0146	29.0298	15.4716	27.8758
SLC4A4	50.2098	84.5775	157.413	216.506	53.4184	27.0675	290.523	17.3134	13.3643	553.655	98.3529	15.3958	23.9519	31.634	526.122	46.8911
CABP5	0	0	0	0	0	0	0	0	0	0	0	0	0	0	0	0
PLCXD3	0.118841	0.079621	1.7131	1.30632	0.119944	1.54781	2.96127	0.716867	0.039241	1.14187	0.669992	0.110725	0.086443	0.039879	0.951597	0
ULK4P3	3.47962	1.43407	0.551766	3.96734	2.58397	2.55616	1.22296	8.36154	6.97642	4.35501	2.36867	6.57573	7.46809	3.44318	3.02695	1.37933
HDAC9	7.94344	10.373	12.4589	27.4231	12.6874	13.0169	26.2297	22.152	14.4875	20.0335	17.7864	11.6575	13.5218	9.78953	8.09701	7.16558
FLJ46906	0.220404	0	0.08911	0.095249	0.131392	0	0	0.059763	0.120799	0	0	0.404329	0	0	0	0
MIR378C	0	0	0	0	0	0	0	0	0	0	0	0	0	0	0	0
LINC00114	0	0	0	0	0	0	0	0	0	0	0	0	0	0.037456	0	0.008601
LOC284551	0.017568	0	0	0	0	0	0	0	0	0.03036	0	0	0	0	0	0
PREP	54.3288	61.3554	45.3745	26.9886	59.404	22.6813	21.415	46.3521	32.4241	29.5756	40.4477	22.3757	38.901	59.8093	10.5242	53.1307
MIR877	0	0	0	0	0	0	0	0	0	0	0	0	0	0	0	0
FCGR3B	14.01	7.95113	6.39988	9.26332	72.4509	61.0799	4.9784	24.6302	70.1469	14.627	18.3055	2.15608	7.5538	7.76644	11.5702	16.6562
HAUS7	14.4239	15.1945	17.0988	25.1179	14.2449	10.4596	11.9984	17.4567	16.4493	14.8683	20.3973	6.4993	9.34285	10.4178	6.27941	12.5549
BBC3	1.75525	2.10399	3.55881	2.23722	3.4313	0.988436	1.31495	2.78706	3.45856	0.805499	2.31423	0.979754	0.860599	1.99571	0.438618	1.96533
RERGL	0.142098	0.338494	0.230265	3.03768	0.4529	5.09123	6.77679	5.8668	0	1.711	0.122245	0.696845	0.407919	0.395551	0	0
CSTA	58.0184	2.13492	15.352	7.22987	8.75851	17.2984	14.8503	44.613	19.3319	15.1338	19.5753	103.632	79.2769	11.0903	1.28244	50.2301
HID1	30.4068	55.9491	30.9641	17.5577	32.4801	9.94163	19.4805	10.6023	22.5724	22.6229	16.6483	7.66509	18.7356	33.8296	22.4879	27.037
MRPS18B	0	0	0	0	0	0	0	0	0	0	0	0	0	0	0	0
GGA1	20.6682	24.0084	15.3634	27.6938	19.3914	9.75039	13.8221	20.3014	22.1515	23.8134	18.9331	20.0521	17.9305	18.461	15.3214	17.4953
SRG7	0	0	0	0	0	0	0	0	0	0	0	0	0	0	0	0
A1BG	1.42065	1.31104	1.52691	3.32163	2.11824	1.47704	3.31719	3.99943	3.80815	2.45092	3.74725	0.525665	2.05165	2.71061	0.376437	1.26033
MIR3922	0	0	0	0	0	0	0	0	0	0	0	0	0	0	0	0
WAC	49.7526	61.6976	54.5541	56.2851	62.2904	43.2924	62.0812	61.9603	47.7929	69.4572	58.2979	41.9198	52.9852	56.7296	34.6972	49.5222
PYGB	351.44	137.05	75.111	37.1467	88.9424	67.9485	52.5215	72.3268	66.3636	48.2163	94.441	139.341	105.649	116.241	16.1571	322.009
CREG2	0.367014	0.097902	0.088888	0.143053	0.481735	0.025273	0.159157	0.178588	0.478454	0.117525	0.316853	1.21284	1.18353	0.569694	0.036191	0.129357
MBNL1-AS1	0.041621	0.014311	0.045466	0.244122	0.084023	0.083966	0.06506	0.1979	0.030563	0.012028	0.080931	0.077663	0.060631	0.360917	0.055584	0.022053
PAXIP1	17.3918	9.34358	11.1983	12.0485	12.123	7.56224	7.28949	8.46327	7.1733	11.0109	9.31457	10.4615	12.6016	13.9648	8.882	13.8799
PLIN3	23.1254	24.7785	18.7422	16.4867	15.3909	14.3204	9.40689	26.0777	15.4169	14.019	23.714	33.5135	15.9346	14.2861	6.42115	20.7589
CEP170	16.1927	18.6519	22.3449	40.1757	31.9702	27.2447	25.3359	54.8858	41.5637	32.4338	45.302	31.3163	28.1026	22.3846	17.215	18.2982
LSAMP	1.7581	1.05071	8.80048	3.52666	1.85361	3.44671	7.39264	8.76916	0.855966	3.61291	10.8118	0.666248	2.60071	3.92275	1.77968	3.49054
FTHL17	0	0	0	0	0.056644	0	0	0	0	0	0	0	0	0	0	0
ZBTB8B	0	0	0.003831	0	0.00944	0	0.054876	0.064146	0	0.222854	0.075855	0	0	0	0	0.123867
RFC4	19.507	5.92872	16.7372	10.8526	17.5588	14.9043	10.3032	11.0363	18.8944	18.2933	11.093	10.5858	7.51164	8.96158	3.34715	22.2258
IFNA13	0	0.656817	0	0	0.749338	1.27847	0	0	0	0	0	0.157212	0	0	0	0
IL1A	0.245546	1.31291	0.080226	0.200791	2.17358	0.182563	0.095782	1.36124	2.21422	0.933707	0.890089	5.22916	3.79733	2.41421	0	0.051916
CEP68	3.17474	9.23815	7.98766	15.6621	7.6757	6.55304	8.98121	9.53524	4.57708	9.56591	10.461	6.6852	7.17337	7.41467	6.01114	5.48722
TENM2	0.507679	0.391347	1.92031	2.25401	0.797145	1.84083	2.06459	1.79057	2.45467	1.33915	2.35544	0.14348	0.262392	0.70064	0.407215	0.220897
DISP2	0.583486	0.209857	0.560851	0.162698	0.343628	0.499577	2.35516	0.984561	0.499362	1.44233	1.07993	0	0.161508	0.201941	0.098775	0.264503
SLC28A1	0.087601	0	0.257512	0.736508	0.140937	0.17909	0.573944	0.114988	0.520154	0.484433	0.317507	0.520441	0.812534	0.20007	0	0.407431
CGRRF1	7.3449	16.9051	11.0655	13.521	8.86382	13.8051	14.491	16.4387	14.9097	16.2542	10.4039	8.73608	9.54644	16.1067	5.00458	6.87528
RBM34	27.7126	29.4182	17.9629	25.3467	22.509	19.6912	21.2862	22.8398	23.9778	29.4056	24.4298	28.8157	21.9492	25.3979	12.2792	24.0766
SNORD116-17	0	0	0	0	0	0	0	0	0	0	0	0	5768.66	0	0	127.281
GPR78	0	0	0.065402	0	0	0	0.062454	0	0.044003	0	0.069074	0.495781	0.232222	0.044709	0	0.042299
IDH3A	34.4393	17.1964	18.5675	16.552	17.4902	18.1375	15.8865	19.9029	18.2169	19.5863	28.6402	8.53681	13.6432	17.9611	9.96471	29.0911
GNG4	0.086271	0.154272	0.796749	0.246681	0.128363	0.269906	2.67785	0.55404	0.072107	1.06917	0.424519	0.035669	0.027846	0.128614	0.281107	0.060832
MIR1179	0	0	0	0	0	0	0	0	0	0	0	0	0	0	0	0
TMIE	2.59971	0	0.960591	0.748646	0.322436	0.298597	0	0.351062	0.530054	0.369991	0.415911	1.38907	0.774507	0	0	0.339707
GRM1	0.094225	0.041613	0.077154	0	0.021729	0	0.28831	0.34873	0.263324	0.186409	0.078496	0	0	0	0	0
LOC100507557	0.011459	0	0	0.117756	0	0	0	0	0.014769	0	0	0	0.033279	0.019214	0	0
CTSE	599.332	1646.26	320.096	7.69635	878.511	58.934	51.1501	314.193	415.258	328.941	192.022	104.95	293.762	627.484	32.9862	603.315
LMOD2	0	0.14087	0	0.079958	0	0	0.293994	0.024984	0	0	0.079892	0.254294	0	0.076594	0	0.048324
TAP1	0	0	0	0	0	0	0	0	0	0	0	0	0	0	0	0
ZNF396	1.62157	2.32321	1.3242	1.93399	1.06862	0.224434	1.8771	1.13227	0.74296	1.69933	1.45152	1.5374	1.50021	0.751606	2.29376	2.51646
NEK6	39.9439	40.7519	24.6518	33.6084	27.5965	23.9245	19.7856	36.3308	31.148	29.3677	37.806	15.7637	15.6746	17.6432	13.0314	35.6326
FBXL19	5.0483	6.55126	4.06945	6.97832	5.82065	2.18974	3.32018	4.70898	5.09863	5.29319	5.49463	8.51478	4.38728	5.30933	1.86437	3.93369
CRIP2	30.1012	111.334	42.8845	123.465	128.73	83.3601	90.2333	130.604	103.234	88.8026	156.927	84.9377	48.3061	65.0034	25.5194	25.3722
KCNE1	0	0	0	0	0.085346	0.095143	0.068899	0.066285	0.033293	0	0.534002	0	0	0.050663	0	0
HDAC8	6.25455	17.9591	20.2316	19.1689	18.0689	13.0956	15.5335	15.7309	16.393	18.4511	22.6768	13.389	15.5613	18.3745	13.699	4.23535
MIR4281	0	0	0	0	0	0	0	0	0	0	0	0	0	0	0	0
RMND1	8.7212	16.6291	22.6027	18.2485	14.496	11.7988	16.7538	15.3849	14.8642	19.3028	16.0324	13.2059	13.6725	17.0249	5.57168	11.4855
KDELR1	186.26	170.234	160.598	95.9585	214.169	121.238	111.654	125.901	155.067	136.849	168.058	141.569	124.672	140.786	40.2911	183.371
NPY5R	0	0.416826	0.176537	0.189176	0.065182	0.653973	0.63276	0.029571	0	0.373994	0.07007	0	0.234855	0	0	0
CALM1	48.135	43.8617	42.8969	56.732	55.7785	55.9697	54.7405	63.8621	45.1758	46.7091	62.4075	36.6413	50.259	66.5497	27.0937	46.0683
TSR2	18.0382	17.0797	13.4304	12.1168	15.9512	10.1167	14.3614	14.361	11.1097	18.5857	14.4967	9.72993	17.343	17.1837	7.38336	20.073
ABCG8	0.362137	2.12163	0.650455	0	0.451454	0.370153	0.10591	0.019804	0.179183	0.031288	0.117186	0	0.157422	1.608	0	0.191389
CTAGE9	3.13559	8.70646	2.87614	2.16198	4.33187	1.56797	2.09811	2.84732	2.74391	5.12237	3.81337	1.31108	2.25242	4.17104	0.540086	3.52998
TTTY6B	0	0	0	0	0	0	0	0	0	0	0	0	0	0	0	0
TCF4	16.9292	19.3896	44.4935	73.9796	33.8504	49.968	48.3563	99.7681	49.292	46.6924	81.2548	10.7565	18.2097	34.1875	15.4241	21.1489
PBX1	10.379	23.3554	23.028	22.8581	8.10165	12.1599	20.9094	13.6864	7.37317	28.5336	24.9553	9.36023	11.2652	13.4771	22.8739	10.5159
CNIH3	0.410688	0.611726	2.07753	1.29345	0.231037	0.572293	0.936407	4.06283	1.90372	1.24143	1.70065	0.152344	0.83247	1.96069	4.80037	0.976525
HELQ	4.74409	5.80378	6.59297	9.41192	6.71964	5.89271	8.96533	7.63307	7.23332	10.5967	7.43229	4.21386	5.81421	6.69414	5.05308	6.11725
MID1	19.5723	30.073	26.6601	30.6572	18.9635	18.917	21.3591	20.0436	13.1375	28.8332	33.3629	19.5724	29.1912	29.9969	19.3683	18.9857
MAP1B	8.26317	10.0565	23.1187	47.6645	19.1685	58.3081	36.225	62.1217	13.5627	38.1093	50.0031	18.8617	16.5538	13.016	9.39786	7.81248
FEZF1	2.79141	0	0	0	0	0	0	0.055415	0	0.306596	0	0.093977	1.17388	0.424858	0	0.723791
PHLDB1	33.3633	34.7788	52.4601	129.753	69.6406	47.7407	54.7764	108.684	39.6665	103.805	125.317	38.2996	34.6502	39.1904	46.5773	34.0065
AP2S1	49.868	49.3521	82.4397	55.4072	93.6013	80.3969	38.9398	79.1138	89.0946	58.7495	75.1723	64.0452	49.151	47.2146	16.3789	48.1828
GPR82	0.766292	1.60586	0.394317	2.06545	1.05133	0.527641	1.26261	1.22722	2.76263	0.907825	0.973903	1.00218	1.27649	0.808787	2.75757	0.70519
DUOX2	67.21	1490.24	132.219	50.7579	281.345	11.7381	21.7589	52.7272	309.693	222.184	134.423	73.8113	136.649	261.2	28.7687	60.8142
DNAJC14	9.85068	10.0604	11.224	11.4658	12.5425	7.45812	7.27033	10.7989	7.70986	9.33047	8.92895	8.5963	8.98917	8.32812	6.30836	10.5059
OR5V1	0	0	0	0	0	0	0	0	0	0	0	0	0	0	0	0
L3MBTL3	6.13739	6.2733	6.7469	11.1854	8.96794	8.03345	8.46515	14.4275	8.90922	6.86837	15.3419	9.62953	10.9834	15.1469	4.77867	6.62982
SSPN	1.52889	1.17455	3.73052	5.1935	2.03916	3.24627	4.79226	6.1471	3.29341	4.61118	6.94653	1.50318	1.759	2.81868	0.412979	1.77842
ZNF713	3.17742	2.97334	2.92133	5.97048	3.43305	1.59746	4.46661	2.71913	1.91667	7.46532	3.9249	2.65577	3.73166	5.08063	0.570565	3.01202
FLJ43681	3.25721	1.2919	0.761603	0.81707	0.804278	1.23547	1.55967	1.95908	1.57721	1.29362	1.84882	1.86288	2.45855	0.375322	1.61241	1.89594
LOC149373	0	0	0	0	0	0	0	0	0	0	0	0	0	0	0	0
TP53BP2	20.0673	36.6432	21.2471	34.0296	24.5835	20.833	14.8911	31.7362	22.3469	25.1368	28.0302	27.7811	29.7226	27.2223	15.7875	19.9644
FAM169A	3.0014	0.926745	1.54464	1.97716	0.600028	0.776801	2.98659	1.5562	0.325448	3.09757	1.77618	0.492728	0.656224	0.65159	0.556947	2.90026
MTRNR2L8	0.046867	0.082439	0.036546	0	0.069589	0.025368	0	0.088509	0	0.035015	0.033762	0.11369	0.065001	0.018539	0.029274	0.326938
LOC100287042	0.018618	0.153068	0.39515	0.293377	0.254514	0.259485	0.130664	0.509006	0.225169	0.514692	0.072291	0.829248	0.539454	0.218356	0	0.078712
USP17L13	1.37768	0.164509	2.14895	1.23754	0.541289	0.214059	1.73377	1.39384	3.32972	3.54119	2.26692	2.31944	3.10166	1.08076	0.008043	1.60042
FAM47E	3.3415	3.49165	3.38897	4.33852	2.29686	0.441083	5.85271	1.09584	1.50966	2.11087	2.09545	0.337695	0.17253	1.06635	1.89645	2.88286
MELK	6.74567	0.879205	7.3964	1.39064	8.24124	4.99038	0.628968	3.54115	9.78252	7.52119	5.5733	8.75813	9.7257	6.62928	2.51326	7.72875
NCRUPAR	0.299376	0	0	0	0.115548	0	0	0	0	0	0	0	0	0	0	0
GAS2	4.02988	1.40372	3.10573	5.24906	3.8276	0.498978	13.1837	1.84052	1.12729	8.64313	3.09444	0.180962	0.565067	0.817898	14.0622	4.61865
LOC100289230	0	0	0	0	0	0	0	0	0.029186	0.04584	0.034352	0	0	0.088934	0.070427	0.028058
MIR4799	0	0	0	0	0	0	0	0	0	0	0	0	0	0	0	0
GABRP	34.9248	481.772	14.8933	9.29958	52.8203	88.0794	12.5686	97.8182	287.034	19.5068	157.874	83.4404	97.103	103.186	0	35.3307
TNFRSF19	2.90147	2.04547	6.52246	33.129	7.02001	4.51678	18.5574	14.6766	11.7282	22.5123	18.8455	1.26869	5.85392	7.81734	10.1559	2.47022
NKX1-2	0	0	0.010274	0	0	0	0	0	0	0	0	0	0	0	0	0.059563
LOC389043	0	0	0	0	0	0	0	0.083933	0	0	0	0	0	0	0	0
TMPRSS15	0.262756	0	0	0	0	0	0	0.013081	0	0.165262	0	0	2.84391	7.42962	0	0.088413
MIR557	0	0	0	0	0	0	0	0	0	0	0	0	0	0	0	0
VIPR1	12.3574	16.9049	5.65773	2.61334	6.19707	1.7217	3.76249	4.03783	2.74647	9.54817	2.5131	1.85055	2.71145	5.01879	2.02138	9.85374
KRTAP19-2	0	0	0	0	0	0	0	0	0	0	0	0	0	0	0	0
CDC7	3.92183	2.43284	2.64153	3.80462	3.03842	2.46229	1.73405	2.64111	4.32954	2.96797	3.97488	1.61286	1.95378	1.58044	0.318612	3.92375
L3MBTL1	2.97321	4.95337	2.51925	7.95023	2.44061	1.22994	3.79135	2.9699	2.94203	6.10664	4.10294	4.91612	2.90027	4.11716	5.00209	4.19473
PNMT	0.988926	0	0.188006	0.242467	0.554325	0.392169	0.337622	0	0.347364	0.099897	0.224949	0.514893	0	0.82227	0	0.367755
FLJ44635	0.151569	0.204933	0.338816	0.16615	0.140381	0.16942	0.607604	0.1734	0.344891	0.076917	0.183404	0.411935	1.07052	0.725258	0.204389	0.511829
FCAMR	0	0.266533	0.112914	0.514699	0.375431	0.218096	0.21372	0.207984	0	0.090498	0.909817	0	0	0.08689	0	0
TRIM24	14.0726	19.5367	21.0164	21.9163	22.7634	11.9856	18.9005	15.6224	15.2305	23.7298	19.5238	10.3082	10.2704	12.1742	14.2661	16.8108
PDX1	5.59084	4.34816	4.88134	3.2923	2.35889	0.279562	5.96079	0.69918	0.764994	10.7869	3.45613	0.907331	1.36211	3.37123	5.84803	6.77757
HTATIP2	107.871	143.157	73.4728	46.2207	95.0466	61.0037	34.6227	63.1856	68.8149	61.9382	60.9677	123.657	122.173	97.7493	30.0763	114.866
XAGE3	0	0	0	0	0	0	0	0	0	0	0	0	0	0	0	0
RGCC	8.76644	10.0405	12.7807	32.3162	13.1111	40.5652	15.6315	27.1903	22.0261	13.4013	25.0098	3.40197	6.28872	10.085	7.94895	9.08952
BRWD3	13.4028	20.3757	15.9644	18.8048	13.1227	10.9378	12.7877	15.5787	14.0454	18.3848	15.0674	15.8262	21.1975	22.3503	10.8688	14.8706
VPS37D	0.221466	1.58843	1.59583	2.53649	0.861423	0.645928	1.69803	1.93184	0.69496	1.52753	1.51307	0.818622	0.091286	0.688132	1.92614	0.634699
PLXNA4	0.590027	0.514076	1.42194	2.91666	1.11475	5.9202	4.29309	2.78408	1.25455	0.706326	3.98505	0.636307	1.87211	6.64329	0.787097	0.619701
FAM13C	1.12684	4.42919	10.2289	13.0374	6.05778	8.27373	17.6172	11.8335	3.58104	13.6123	9.55407	1.95152	4.53461	6.69853	9.21505	1.2375
MIR3158-1	0	0	0	0	0	0	0	0	0	0	0	0	0	0	0	0
AKR1C3	409.517	781.668	352.304	160.513	191.07	107.52	101.245	158.404	191.33	254.175	204.244	422.98	317.855	226.142	48.8022	437.644
LINC00346	0.453493	0.060294	0.023954	0.090005	0.106258	0.047626	0.034298	0.208509	0.338086	0	0.255913	0.190732	0.148903	0.269951	0.019514	0.502964
C4orf40	0	0	0	0	0	0	0	0	0	0	0	0	0	0	0	0.010295
TCP11L2	11.2002	33.8007	24.179	37.5114	15.4912	20.8888	21.278	26.0708	15.3704	25.1783	27.2962	9.50104	14.2581	25.0484	7.21462	14.4258
AK3	24.2723	27.9699	17.6646	19.3554	14.5086	15.1902	18.1543	19.7914	10.9663	19.0861	20.6827	22.9487	29.4965	31.5357	14.4782	20.9098
DEFB112	0	0	1.45492	0	0	0.172542	0	0	1.07419	0	1.07421	0	0	0.464075	0	2.21366
OR5B21	0	0	0	0.52077	0	0	0	0.130785	0.132278	0.414498	0	0.221104	0	0	0	0
LRRC8D	10.2577	8.50498	12.8614	13.5208	9.56929	7.30584	12.466	13.4398	8.98804	16.3401	10.8356	11.4278	10.5686	9.50444	10.225	8.48564
PRKXP1	0.141739	0.0775	0.097242	0.267444	0.063916	0.090269	0.204163	0.099824	0.076201	0.150701	0.133315	0.073754	0.14971	0.152678	0.042258	0.292996
HEBP1	15.3331	30.0305	28.0756	21.8818	18.6443	21.7465	18.4098	25.3191	18.7514	17.1643	23.2531	13.7501	15.0252	21.5082	15.5218	17.5641
RNASEH2A	83.6994	21.9638	57.623	27.1141	35.8583	27.6813	26.9368	30.2138	39.8256	34.5819	68.3719	51.4866	33.5781	22.7509	6.43321	67.6615
LOC100133123	0	0	0	0	0	0	0	0	0	0	0	0	0	0	0	0
AMPD3	11.2294	6.14582	9.67188	13.8753	10.4444	9.92317	9.11483	19.1125	20.7046	12.1857	17.0273	14.4929	11.9689	11.3811	6.54445	9.48925
TPI1P2	0.648677	0.29152	0.460717	0.021419	0.203817	0.034151	0.423206	0.431759	0.20257	0.12878	0.318994	0.999122	0.164876	0.630185	0	0.031081
DLX1	0	0	0.166785	0	0	0	0	0.134072	0	0	0.026452	0.083364	0	0	0	0
ISL2	0.111395	0.142797	0.136073	0.729025	0.401914	0.413654	0.065033	1.27645	0.305961	0.288294	0.972278	0	0.402256	1.35177	0	0.205893
BTBD10	19.1657	27.7617	25.8235	19.0254	24.7738	15.8364	16.851	20.0116	19.0088	20.3814	24.4541	23.3724	35.3234	30.8199	15.1618	16.1068
CHST4	5.46644	17.1213	9.02749	20.2453	10.8431	1.29076	13.5621	2.47985	5.52431	28.8352	5.09417	1.97452	5.02711	7.60279	4.55768	4.08702
C11orf86	3.41594	0.321384	1.96777	0	0.035841	3.87417	0	1.41697	0	2.39765	0.928245	3.80509	2.58257	1.87723	0	2.55998
MIR661	0	0	0	0	0	0	0	0	0	0	0	0	0	0	0	0
OR10H4	0	0	0	0	0	0	0	0	0	0	0	0	0	0	0	0
THAP6	3.82416	3.85332	3.63456	4.48001	4.01852	3.05076	4.36941	3.86845	4.55585	5.78926	3.87284	2.50918	5.49243	4.48117	1.76176	3.37207
PTHLH	2.33866	5.68696	1.13991	3.62384	2.0705	2.18791	0.964875	8.13422	13.2381	2.20087	6.25498	42.8821	20.2876	5.21984	0.213982	2.61953
SMAD3	38.9366	108.189	46.3546	46.151	47.8588	19.3935	20.9397	39.9693	47.3951	31.5017	84.2623	56.8156	49.9294	57.2945	21.7538	38.8124
TRIM61	0.815875	2.07863	3.30085	2.18865	1.62451	2.28624	2.10403	4.44161	3.13023	2.99854	1.20713	2.55899	1.4865	1.07759	1.02279	1.97217
TAB1	4.56855	7.78052	6.3445	8.79603	7.56674	4.12799	5.52446	7.90381	6.00192	7.44921	8.13064	6.53373	5.52777	4.24029	6.07061	5.08987
CCDC114	1.09476	1.01957	0.193421	0.518754	0.345424	0.178766	0.086589	0.469591	0.959993	0.460383	3.3331	0.274893	0.901312	0.694337	0.787471	0.625655
FGD4	22.9853	40.5767	23.8101	23.1271	47.7393	16.3945	19.1996	19.0649	16.7907	26.1024	16.2167	26.8728	33.1285	33.6499	11.3911	22.803
RAB19	3.45905	17.1934	6.82043	7.08551	9.8684	3.74443	8.77811	3.17689	3.85482	14.2956	18.0605	5.15681	3.85697	8.88339	2.15387	6.85651
USP15	14.3728	15.6036	24.0984	21.248	25.1653	18.0787	12.2125	21.3515	25.2032	18.9915	21.9823	11.0879	20.3862	25.2932	12.246	13.8584
CFB	165.849	401.781	300.422	596.395	446.65	183.853	120.739	74.9334	378.969	697.413	332.745	58.8397	94.9825	155.735	200.815	162.217
LOC100507300	0	0	0	0	0	0	0	0	0	0	0	0	0	0	0	0
MIR3941	0	0	0	0	0	0	0	0	0	0	0	0	0	0	0	0
UTP23	1.31899	1.59457	2.68021	2.98816	1.72292	1.83342	1.60457	1.79492	2.21159	1.77169	1.49262	3.09529	2.37922	2.85545	0.409245	1.6227
CCNG2	5.6187	15.965	9.73959	14.4814	11.7775	14.2723	11.4098	18.2623	16.9439	12.8373	16.8145	39.3803	32.5451	17.7246	4.09698	5.42275
ZNF611	37.7741	15.843	10.7754	13.9936	12.0145	6.3037	12.5841	12.8856	14.1514	21.4158	15.415	25.1984	31.4287	42.1199	32.8081	32.33
LOC100132891	2.08937	1.02722	7.79553	7.50593	3.71582	6.10185	6.19847	8.49522	6.23651	3.0695	9.25344	5.68108	4.10377	1.81896	2.34684	2.22321
RABGAP1L	78.0397	130.023	58.4537	72.641	127.776	45.277	77.1711	75.0423	73.8844	88.2261	108.385	47.5961	59.146	60.4319	48.6441	60.0088
MED28	39.1863	32.1128	39.6672	38.9631	41.7089	34.7105	37.1054	39.4395	45.8697	48.6452	46.5414	31.4322	31.2572	37.2132	14.933	44.5602
PPEF1	0.3008	0.177338	0.439775	0.673418	2.23211	0.767368	0.294062	3.72106	3.91432	0.596338	0.800542	0.807356	0.400039	0.210589	0	0.037952
TEF	1.42858	4.30359	4.67973	3.46596	0.962635	0.426279	3.64955	2.59483	2.01746	6.25811	3.7725	1.70588	1.11627	1.18108	0.597167	2.21303
PWP1	54.3441	60.5765	58.7876	62.9032	35.6149	52.9299	39.9718	55.8262	61.7216	47.8174	55.8246	37.3842	42.8783	53.1935	30.1983	58.7665
WBP5	102.837	31.3136	126.2	116.631	55.6313	109.853	83.0987	143.018	150.856	93.3183	161.748	100.232	144.47	136.754	35.1285	107.628
CRLF3	10.5576	11.352	11.1256	14.4392	18.6468	13.7337	9.53312	17.4347	11.5491	12.9953	13.8157	8.71468	11.1968	15.498	8.88482	13.9683
REG1B	11.0842	4.85342	11.5472	4257.06	65.574	4112.34	217.537	16.5932	1.50668	146.729	1022.12	11.3674	4.12605	0.603331	1456.23	14.7916
C6orf118	0	0	0.132721	0	0.065338	0	0	0.059284	0	0.23431	0.842865	0	0	0	0	0
SH3BP5L	4.80913	10.7252	4.77421	9.56044	7.52642	4.67893	6.36585	6.46063	5.61874	8.85799	6.86702	6.51373	4.9546	7.80978	1.95366	4.9736
ZNF557	3.79016	3.82322	2.90879	6.15848	2.53971	2.01363	2.84274	2.66242	1.73728	4.50771	2.87987	6.36439	4.45282	3.72257	3.67806	3.92104
AKAP2	3.86827	0.393038	3.25225	7.85433	2.80225	4.01341	1.92189	4.05377	0.881008	3.22111	6.41791	3.80011	2.98871	4.64058	0.138408	10.4589
FAM183A	2.03553	0	1.93495	2.0539	0	0	0	0	3.98954	0	4.68337	1.4555	0	0	0	0.426307
FOXP3	0.279074	0.839938	0.567183	1.23913	1.44964	0.797659	0.382474	5.11523	0.778728	2.22455	2.6477	0.30331	0.497165	2.62488	0.114011	0.280826
BTBD9	2.84011	6.21119	5.0146	4.76505	4.57508	2.20404	4.03219	4.93806	3.68856	5.21124	6.09623	1.75834	3.03529	3.79921	2.39268	2.46221
DLG2	0.56748	1.09912	2.47567	4.71575	0.701491	2.95872	5.90425	3.86943	1.14533	2.76697	4.55245	0.468742	1.2129	1.85586	1.69926	0.247308
SLAMF8	2.06119	1.85347	4.87666	6.31864	4.17836	6.32402	2.12612	14.3344	4.978	7.10252	5.58061	0.964306	2.13292	2.75442	2.45546	2.39265
PAXBP1	33.0735	30.1054	23.7945	46.4889	26.5921	11.9321	20.9447	29.4071	27.1326	37.4113	31.5081	17.8664	19.7909	27.7648	43.9764	33.5904
PSMB11	0	0	0	0	0	0	0	0	0	0	0	0	0	0	0	0
SPSB2	4.27839	9.10277	4.79283	2.60227	6.93074	1.55355	3.1316	5.46717	5.8064	3.71954	3.58702	1.78629	4.30952	5.37964	0.465127	3.11716
SMYD2	22.7312	44.5431	24.9609	44.6813	28.8916	31.8558	29.7462	27.6698	32.0175	40.0072	35.3878	35.7761	32.3357	18.7436	24.747	29.3807
REXO1L2P	0.134244	0	0.147564	0.591904	0	0	0.155987	0.048352	0	0.193242	0.062958	0.281523	0	0	0	0.567053
ALAS1	98.6628	53.1043	42.6163	28.4521	46.1141	26.4	26.3826	41.9748	49.3015	37.3751	39.8061	20.3622	25.9546	36.1966	18.6107	97.8235
ALG5	60.9441	89.7479	68.6541	49.6022	68.0637	45.4546	51.3089	48.2428	68.7936	82.606	59.273	54.5696	64.6446	52.5497	40.1168	70.4408
F2R	34.7032	14.0214	76.6193	97.2759	82.8425	44.447	34.1513	124.364	29.7966	78.5052	134.116	23.8602	28.264	34.7615	12.5355	31.5114
SMUG1	9.14068	9.56163	13.931	6.96879	12.2316	3.89329	5.81589	6.47314	5.37315	7.56108	10.7783	8.85339	8.50113	4.35188	2.01308	9.3925
OR2T8	0	0	0	0	0.047338	0.082799	0.865118	0.708676	0	0	0	0	0	0	3.32729	0
MIR5680	0	0	0	0	0	0	0	0	0	0	0	0	0	0	0	0
KRTAP1-1	0	0	0.101102	1.94389	0.198679	0	0.036322	0	0.343092	0	0	0	0	0.208883	0	0
KRTAP10-7	0	0	0	0	0	0.004269	1.01444	0	0	0	0	0	0	0	0	0
TRAPPC11	27.7742	32.8131	24.1934	33.8869	27.1915	21.2812	30.3137	34.9855	32.2932	34.4519	34.8882	23.2125	25.9433	29.2027	14.2557	27.202
ARFGEF2	81.7563	99.058	80.7671	77.6445	89.7196	46.8644	75.1298	66.0509	87.8029	88.1386	74.7881	53.0299	63.6637	92.6195	51.4728	79.284
MAFF	1.67359	8.1632	3.12409	2.61967	8.75796	5.10822	1.72413	4.94392	8.10532	1.78686	7.01321	2.12272	2.36596	4.06238	1.11171	2.04355
C5orf15	11.9346	16.6805	14.8565	14.9164	29.2993	14.5495	14.203	19.2489	18.7952	17.9106	24.2035	11.5215	16.1892	14.8581	7.79575	11.5926
CASR	0.863668	93.19	26.2806	11.5281	9.37668	1.80939	52.8133	8.91341	1.10696	55.1715	9.54156	0.141305	0.717117	0.286522	17.6614	0.592276
AADACL2	0.410007	0.139952	0.111114	0.178489	0.027339	0	0.039845	0.186168	0.075036	0	0.176605	0.126193	0	0.057149	0	0.432822
LYPD3	0.502094	15.2595	1.10591	0.360597	1.60941	1.3433	2.75793	4.54295	14.47	1.0189	3.01654	9.1766	4.69016	1.63106	0	0.84213
CATSPER1	2.43531	0.246496	1.44588	1.93827	1.98813	1.13142	0.237393	1.06937	3.26589	1.33888	3.12823	3.01323	2.77993	2.44207	0	2.51553
MIR433	0	0	0	0	0	0	0	0	0	0	0	0	0	0	0	0
MIR551A	0	0	0	0	0	0	0	0	0	0	0	0	0	0	0	0
IRF9	23.4245	45.645	38.3992	45.6497	57.9914	20.4708	30.3416	34.4612	50.6846	84.125	62.8405	33.4943	41.6065	62.7371	19.1247	26.1501
UBB	5583.72	2716.79	3360.93	3064.29	3181.6	3438.55	3394.92	3115.91	3649.13	4152.02	7574.99	2426.51	2824.16	4131.64	2257.4	5531.77
MIR4646	0	0	0	0	0	0	0	0	0	0	0	0	0	0	0	0
PDF	0.482907	0.652122	1.99782	1.40172	1.89237	0.7213	0.741079	1.28276	1.63808	1.31765	1.15481	1.43846	0.91251	1.42298	0.912712	0.305886
TNFSF14	0.051788	0.136342	1.00631	0.90345	0.642318	0.172004	0.273213	0.326433	0.054683	0.316788	0.836872	0.307817	0.144179	0.52913	0	0.12774
TMEM254	8.07452	14.1398	10.7205	6.44714	4.92298	10.1585	8.81724	8.27516	11.1076	19.5715	10.564	5.54593	4.76386	5.01546	4.56215	6.58024
TUBB4B	672.676	476.051	387.074	193.296	414.266	283.963	174.132	290.676	462.299	332.408	444.777	539.931	383.131	376.061	162.265	649.201
IZUMO3	0	0	0	0	0	0	0	0	0	0	0	0	0	0	0	0
ATF6B	0	0	0	0	0	0	0	0	0	0	0	0	0	0	0	0
GPRASP2	2.33692	2.19583	5.76653	6.58487	2.64001	4.19568	10.5204	5.82747	3.3878	6.12816	6.45339	2.73937	2.72849	3.53476	5.68259	1.95818
OR14A16	0	0	0	0	0	0	0	0	0.132278	0	0	0	0	0.302022	0	0
SLC25A38	66.2227	50.9598	43.06	42.8797	30.1122	28.2249	38.4665	33.6807	19.2715	43.5528	38.1016	46.1874	36.0547	35.1049	19.858	56.4351
RANBP6	6.85361	7.39234	5.02088	6.80531	5.08947	4.64022	5.4131	6.54346	4.57909	5.42655	6.724	6.10042	6.73213	7.44906	3.31718	7.19398
SEPT11	29.1326	30.3641	56.4656	36.9931	33.0064	47.9278	42.8959	61.7765	50.8221	40.6514	66.8541	37.9474	40.1952	30.8279	14.5584	29.3136
CNIH2	0.538954	0.590739	3.67746	1.00403	0.582629	1.17443	9.93965	1.42047	0.954441	6.67625	1.34269	0.707643	0.664788	0.257262	2.03371	0.243651
LOC100133669	0.174117	0	1.25673	0.446508	0.411042	0.080365	0.100495	0.656251	0.285533	0.297675	0	0.316203	0	0.434313	0	0
FAM71E2	0.808743	0.015405	0	0.078769	0.012058	0	0.017531	0.016392	0.065887	0.466053	0	0.055654	0.347575	0.326344	0.159429	0.427525
TDRD5	0.176261	8.31766	0.063829	0.274022	0.867553	1.02065	3.84827	0.684582	0.193603	6.32441	2.53219	0.145159	0.075532	0.09843	0	0.020698
EIF4EBP3	1.92491	2.03075	0.445456	3.02358	4.36027	0.891935	2.0649	1.46531	0.881354	0.530467	1.94126	6.88389	1.36466	5.95174	0.656352	1.59211
CMSS1	24.2564	14.4335	25.7203	22.028	18.5997	29.6143	23.8723	21.7441	22.0819	33.3395	35.8816	26.1367	25.5737	12.5274	16.8862	38.2691
MIR4659B	0	0	0	0	0	0	0	0	0	0	0	0	0	0	0	0
LOC100505549	0.62487	1.15423	1.05924	1.30994	0.702051	1.04446	1.05122	0.87343	1.12615	1.63947	1.45483	0.277758	0.433641	0.418491	1.19345	0.475288
LINC00312	0.033237	0	0	0	0	0.015444	0.038892	0.018182	0	0	0.021514	0.061722	0.048184	0	0.088405	0
LINC00176	0.053031	0.100722	0.01451	0.109318	0.021502	0.016521	0.010389	0.01947	0.019548	0	0.011486	0.033007	0	0.04471	0	0.01879
RBMY2EP	0	0	0	0	0	0	0	0	0	0	0	0	0	0	0	0
MIR1237	0	0	0	0	0	0	0	0	0	0	0	0	0	0	0	0
NF1P2	0.019192	0.043981	0	0	0	0	0	0	0.583662	0.04944	0.074218	0	0	0	0	0.090999
RGS6	1.06454	0.370582	1.7108	2.75634	0.105306	2.6062	1.91459	4.48169	2.65804	0.556824	0.424579	0	0.185334	0.589248	0.348075	1.28477
BRD2	0	0	0	0	0	0	0	0	0	0	0	0	0	0	0	0
MAGI2-AS3	0.04863	0	0.368601	0.139488	0.193286	0.067056	0.548248	0.215119	0.141124	0.009355	0.103974	0.255864	0.031448	0.234226	0.057698	0.71613
IFITM3	1391.96	836.634	1307.07	1231.08	1598.44	1786.06	862.969	1491.13	1327.36	2040.96	2142.52	1268.45	1243.95	1416.74	442.642	1315.29
SYCN	5.30963	1.36124	61.526	19.5412	0	45.6615	626.313	11.1135	0.329938	10.7865	34.6461	0	0	0	988.856	8.40872
DPY19L2P2	0.439597	0.520943	0.658331	2.83097	0.584455	1.01747	2.93554	0.991755	1.63905	3.2067	1.93951	0.928517	1.53099	1.87495	4.27286	0.795318
OASL	12.8598	8.72506	10.9221	2.99026	9.95714	4.08078	2.62423	4.4631	9.40325	9.39212	18.6138	12.837	11.7876	13.9174	2.99807	10.4881
USP32P2	4.22632	2.06566	0.726893	2.85125	6.45575	0.707924	0.942016	3.36457	3.52947	0.825519	1.73061	3.26676	1.60747	0.993334	1.72947	3.27792
KCNJ18	0.022311	0.504004	0.173594	1.32643	1.80991	1.45749	1.49529	0.912163	1.01974	0.462324	1.96288	0	0.645685	0.112099	0.355406	0.471489
C5orf48	0	0	0	0	0	0	0	0	0	0	0	0	0	0	0	0
KCTD3	36.0507	94.1852	41.0448	52.773	67.0874	28.4874	41.3955	37.6204	36.4092	63.8257	56.1622	41.6372	43.5372	33.7402	28.159	33.0796
EPHB3	42.5466	45.5311	7.35314	2.10949	7.02245	4.53653	6.36035	6.53293	9.7559	4.48447	20.6092	2.69274	2.06831	2.8359	26.119	36.5831
PRKCQ-AS1	0	0	0	0	0	0	0.025387	0	0	0	0.028987	0	0	0	0	0
SCGN	2.77779	1.74204	39.7421	11.3649	4.02789	2.25492	174.443	13.5445	2.2113	66.607	16.2415	1.02577	0.20017	0	9.09001	1.35616
FAM133CP	1.98496	0.797137	0.462138	10.9021	2.75053	0.233173	2.85787	3.54375	4.26356	10.6707	3.57957	1.99922	4.55082	2.4982	6.85185	1.13707
MKX	0.143047	0.06691	0.680108	0.045628	0.083809	0.423138	0.380699	1.01122	0.615102	0.224888	0.404194	0.19342	0.264245	0.130812	0.207781	0.13751
SLC47A1	1.18997	0.07464	1.13847	2.26464	0.560879	1.22752	2.97295	5.19436	1.37265	2.43371	0.789215	0.215739	0.842092	0.827064	1.66091	1.41158
ZNF781	0.155641	0.195221	0.744397	0.40815	0.319046	0.409294	0.639842	0.624399	0.503781	0.570942	0.855232	0.564227	0.440468	0.814436	0.631656	0.614052
CECR5	9.85581	19.2753	13.293	17.0073	15.7955	7.9674	11.3783	11.0236	13.2886	17.9589	11.0805	11.7729	9.84886	8.6776	7.18191	7.63485
CCL5	7.40449	8.79866	17.739	32.433	10.9574	28.693	30.4712	17.9316	2.78696	21.1187	17.8404	3.32958	5.69267	7.04963	9.30974	8.44679
ZNF208	3.84414	2.72666	4.97207	11.8663	3.95197	3.8211	9.52918	4.4595	4.64966	11.9773	2.53182	3.33349	15.9351	20.059	21.9852	2.46834
GNG3	0.234819	0	0.189701	0.709461	0.093218	0	1.83966	1.14516	0.128661	0.100804	1.05932	0.215143	0	0.097926	0	0.123702
TIGD5	1.02843	2.34097	2.30367	2.61132	2.69052	1.08658	2.47596	1.58724	1.19711	2.33387	1.51357	3.66577	0.817606	1.081	1.23224	1.17212
DKFZP586I1420	1.71899	0.414718	0.572917	1.35183	0.578518	0.260799	0.492526	0.479679	0.366463	1.03062	0.658466	2.86567	3.55897	3.17443	0.979483	1.1681
CD99	0	0	0	0	0	0	0	0	0	0	0	0	0	0	0	0
AGPAT4-IT1	0.242658	0.082967	0.043924	1.55327	0.367601	0.425549	0.251894	1.0889	1.06646	0.604832	0.697337	1.09791	0.623294	1.12833	1.42952	0.626529
RDH13	24.0163	20.8962	13.9293	10.9898	12.9452	4.11703	6.90111	7.2009	25.0414	16.1203	12.7606	11.9672	10.5821	13.7551	8.91481	23.7555
APMAP	36.7053	34.929	41.3787	41.4682	44.7045	45.6297	34.7839	48.5702	36.2722	46.5117	51.1729	33.5321	34.2203	40.4178	26.8835	34.6129
FMR1NB	0	0	0	0	0	0	0	0	0	0	0	0	0	0	0	0
KYNU	51.971	27.8449	23.7515	23.24	78.8257	39.012	12.411	52.85	136.521	24.2813	36.5328	81.4735	66.976	21.8897	14.7209	45.4924
KPNA3	17.7836	17.9767	18.0846	21.0629	19.5028	19.0578	10.9263	23.5438	17.4356	18.0177	24.2303	12.5427	14.1403	20.5198	6.47202	14.17
SNORD62A	0	0	0	0	0	0	0	0	0	0	0	0	0	0	0	0
ARMC10	14.6461	19.7582	16.522	16.7325	18.8265	15.4703	11.7948	13.7941	16.3067	14.5753	19.2343	17.1276	22.7593	17.6728	5.12247	14.8024
AMER1	2.61443	2.7063	2.27962	3.01177	2.59853	1.70414	2.0596	2.87963	1.729	2.56912	2.66997	2.026	2.30929	2.85463	2.68435	1.82306
CXorf40A	14.8408	9.7179	15.9042	16.5366	9.62405	6.69086	11.9962	11.4122	11.8188	14.705	12.6547	10.3484	12.3709	13.3544	1.25467	12.0241
SNAP91	0.305176	0.26432	2.66834	1.77404	0.436743	0.746236	8.05528	3.20484	0.174087	1.763	3.26951	0.318784	0.460244	0.443508	0.913205	0.517939
ACER1	0	0	0	0	0	0	0	0.108119	0	0	0	0	0	0	0	0
ALDOC	19.7042	18.3865	21.1468	6.62504	8.199	10.324	9.76279	12.1987	30.2934	21.1926	21.827	30.1399	24.0575	27.4328	5.27414	18.0237
MPC2	25.1349	36.6831	41.5351	14.4665	59.5861	16.7773	26.6894	17.9427	11.5031	31.632	16.6951	6.33822	8.83643	14.691	17.6236	21.4043
WDR43	40.8903	32.4878	37.829	34.3887	33.5026	30.9134	19.0003	31.7534	37.0094	30.2729	31.3684	41.8307	42.8337	36.0227	22.5312	39.965
GPX5	0	0	0	0	0	0	0	0	0	0	0	0	0	0	0	0
FAM168B	4.00669	6.30606	5.05273	4.54739	5.91556	3.07874	5.19969	4.5142	1.5966	4.13639	3.40612	3.64982	3.27428	5.01882	1.8802	3.4288
EPN2-IT1	0	0	0	0	0	0	0	0	0	0	0	0	0.199995	0.116921	0	0
NUDT16	6.63901	9.14265	3.03996	4.86358	6.30974	3.9615	4.13999	3.87484	4.58006	6.93534	5.0308	3.25165	1.73534	4.89958	1.49752	3.46819
GNAL	0.365535	1.77516	1.62555	4.04567	1.86587	2.5975	2.22718	4.41136	0.94642	1.97244	3.51146	1.59132	3.68583	3.62006	0.044614	0.810278
MTRNR2L6	0.005305	0.028189	0	0.064599	0.118747	0.032983	0	0	0	0	0	0.045736	0	0.005645	0.00892	0.005599
FAN1	12.9671	9.78216	8.10033	11.4946	8.11319	6.01427	10.3723	7.66517	8.22318	10.1379	8.35874	4.61732	5.99252	8.70778	8.0127	11.284
MIR219-2	0	0	0	0	0	0	0	0	0	0	0	0	0	0	0	0
FBXL18	0.714243	1.32296	0.904996	0.922623	1.39685	0.602187	0.929199	1.04047	1.40034	1.44914	0.817656	1.28949	1.10413	0.898824	0.253221	0.915601
MIR4660	0	0	0	0	0	0	0	0	0	0	0	0	0	0	0	0
LOC100132287	0.75047	0.289011	0.000322	0.000344	0.725714	0.296681	0.000231	0.214375	0.000214	0.000339	9.2518	0.368433	0.469714	0.064889	0.325193	0.345006
LOC100133331	0.75047	0.289011	0.000322	0.000344	0.725714	0.296681	0.000231	0.214375	0.000214	0.000339	9.2518	0.368433	0.469714	0.064889	0.325193	0.345006
P2RY1	0.460837	2.512	4.71896	4.68524	1.42204	2.01315	11.7946	2.2191	1.16569	9.71914	2.82424	2.45428	1.47037	0.308962	1.88027	0.56841
ENKUR	0.383247	0.074258	0.707853	0.075945	1.14179	0	0.626757	0.529982	0.903911	0.484919	2.53638	1.66942	1.92049	1.01175	0	0.620769
POLR3H	4.78453	5.00635	7.10211	7.54997	4.39257	4.15572	5.00891	6.01682	5.00228	6.77245	6.39361	6.08528	4.03404	4.44254	3.81799	4.89255
ARV1	15.6193	14.8573	9.38996	8.44072	13.205	8.30322	10.8094	11.8486	8.84854	16.5922	10.5509	6.31901	5.03514	10.4364	4.80778	12.6848
PSMB8	0	0	0	0	0	0	0	0	0	0	0	0	0	0	0	0
GPR35	46.4532	23.5886	14.0707	2.48555	22.3843	4.8266	1.81307	7.56238	10.1806	7.66235	15.1081	10.6326	10.9325	15.329	0.820834	44.5799
PTPN20B	6.85675	0.352788	6.11024	7.4469	2.85202	0.205875	8.96924	3.48125	8.48764	3.33703	1.78466	5.64e-06	4.19157	8.26234	6.14629	1.8451
HLA-DMA	0	0	0	0	0	0	0	0	0	0	0	0	0	0	0	0
CSNK1G3	21.0406	20.0343	19.8118	20.4433	18.0031	19.2598	18.3571	22.018	17.6024	19.9688	23.6316	18.0212	22.8301	20.5946	16.8049	22.9664
OR56A4	0	0.100489	0.106331	0	0	0	0	0	0	0	0	0	0	0	0	0
SEC23A	68.7563	69.4129	98.4036	82.4259	71.3734	112.985	62.7485	140.379	157.609	82.7679	127.286	94.0862	143.977	190.742	32.7422	57.4787
MYO5B	108.046	114.429	51.1619	51.8108	58.2513	17.2684	23.2061	45.8841	28.5581	36.5769	33.668	21.7081	29.7388	42.6294	30.1059	106.091
OR8D2	0	0	0	0	0	0	0	0	0	0	0	0	0	0	0	0
ADSL	50.1357	90.5409	90.3262	113.07	142.272	118.487	101.028	107.517	120.976	105.409	103.229	79.2568	97.5418	99.0619	45.38	49.7214
CFL2	8.80888	16.4533	22.9386	32.4042	12.8889	45.5201	38.1071	48.2853	34.4543	25.2501	34.2174	12.4482	57.5463	94.2667	17.511	13.0708
MAST3	11.4268	13.4742	13.5324	9.96557	13.7627	8.71189	14.6386	10.9233	6.95814	12.767	8.94705	7.79131	5.89967	7.54593	14.4744	9.23437
MIEN1	50.2186	58.1111	40.9287	37.2832	84.847	37.5526	32.3658	39.7567	43.1724	34.2491	44.0436	44.3483	56.6314	54.0986	19.1747	49.9962
RAB3IP	7.25822	5.06689	7.1897	8.49107	7.88586	2.00835	6.18413	2.92393	4.36696	10.6047	5.25082	1.55182	2.14564	2.81671	8.58371	7.15858
IFLTD1	0	0	0.063636	0	0.005223	0.374149	1.19033	0	0	0.463418	0.443864	0	0.096893	0.448656	0	0
BMPR1B	0.450988	0.363745	2.07815	4.19199	2.52005	1.74003	3.87629	5.86935	1.35101	7.63678	4.66393	6.3757	4.40606	2.54964	4.98364	0.971803
ZNHIT2	1.53709	1.8199	1.96996	0.702813	1.9058	0.675108	0.942282	1.14445	0.887867	0.766193	1.04471	1.0437	0.698267	0.811322	0.533831	1.53645
CNBP	96.4435	77.8465	75.6027	71.7764	68.1343	59.0318	66.1137	76.1569	62.1585	70.5875	82.5356	53.5284	50.5808	63.8293	34.3867	91.1411
ZDBF2	1.00033	2.44844	3.98732	6.18853	1.67437	4.84232	6.00403	4.45744	3.40759	4.94689	5.06976	1.94888	2.29537	2.74483	4.7288	0.772408
C2orf71	0	0	0.085722	0.05752	0	0.006086	0.460245	0.093267	0.0072	0.056627	0.067828	0	0	0.010976	0	0
TAGAP	7.38679	4.46997	5.56011	9.90928	9.51298	10.5295	8.5489	14.7465	16.263	8.59854	18.9652	1.67871	1.66517	3.89135	2.38352	10.3823
HIBADH	39.2669	46.7044	37.3132	31.3799	42.7403	34.474	36.3921	34.3734	24.1756	44.1828	30.2984	25.2379	32.8112	39.2613	16.9563	43.0727
CD164L2	0.199092	0.169933	0	0	0.407243	0	0	0.108504	0	0	0.300178	0.245186	0	0.055507	0	0.350311
UGT1A7	3.89617	1.80637	1.02783	1.31e-09	0.321473	1.88e-10	0.079043	2.07245	1.24128	0.090709	1.70045	20.2041	9.94252	10.9308	8.7e-10	5.21423
HK1	193.347	235.696	88.5044	144.672	178.911	159.591	72.673	208.998	169.538	130.917	201.145	236.44	204.713	199.04	38.5336	199.476
TRPC3	0.042827	0	0.21001	0.775523	0.253107	0.265411	0.384405	1.01582	0.81652	0.394936	0.573078	0.053056	0	0.478625	0	0.196228
PTPRVP	0	0	0.093906	0	0	0	0	0.012577	0.063159	0	0	0	0	0	0	0
CDCA2	7.55686	0.849578	9.37042	1.04734	2.29209	2.49144	0.68417	1.39081	9.33268	3.20685	1.52973	9.1155	6.78434	3.27924	0.236775	6.74199
ASIC3	1.12768	0.305677	0.799029	1.96768	1.45329	0.489888	0.540011	1.49362	1.29963	1.49968	0.951143	1.24679	0.570673	0.784705	1.45907	1.64611
ZNHIT6	4.38283	3.44657	3.75529	4.69862	3.39247	2.54189	3.37968	4.576	3.45293	4.12251	4.82298	3.64565	5.16773	3.94819	2.33053	4.15197
MTRNR2L3	0.112525	0.268659	0	0.456667	0.029981	0.034789	0.131139	0.040844	0.288227	0	0.24226	0	0	0.501715	0	0.47502
PEAR1	1.52485	3.66423	4.34738	5.6431	2.83077	5.63659	6.70885	5.3345	2.26874	3.99905	5.796	4.56952	2.50828	2.46091	2.8635	1.45055
NDST1	14.1037	14.9272	20.958	37.6078	19.8872	23.1546	26.7037	31.2268	15.5928	25.7948	29.3061	20.2586	16.0324	15.9555	17.8843	11.4838
FBXL7	1.26156	1.44688	2.90328	6.35795	2.40656	2.47026	3.31664	6.15835	5.15716	3.69088	5.47415	1.22149	1.57939	2.13288	0.4374	0.56409
C6orf70	11.7919	26.7416	25.6095	34.1275	21.9436	13.0226	25.2023	23.5584	16.6363	34.2241	20.3186	8.96805	9.44397	15.932	13.2224	10.1272
PCDHA11	3.16519	3.64285	2.43845	8.11403	5.24389	2.86618	8.17356	4.17745	0.736671	6.15456	3.72494	9.34853	2.76821	0.678484	9.23454	4.73804
NCAPH	3.48417	0.332475	2.96536	1.13399	2.42706	1.72409	0.463726	1.06134	3.54119	2.21647	2.84706	3.72125	2.72354	1.69438	0.249851	4.30744
PLEKHM1	0	0	0	0	0	0	0	0	0	0	0	0	0	0	0	0
RWDD2A	2.44761	2.8789	3.32442	6.1018	2.8917	1.66039	3.19369	4.41654	3.72986	3.39902	3.25642	0.808941	1.78904	4.82589	5.5031	1.31093
EGR2	9.12826	3.47067	30.8596	22.9355	18.7469	44.523	21.6622	52.5032	23.4551	21.6674	82.167	1.60211	4.13789	11.8439	8.82714	6.0735
LRIT3	0	0.177635	0	0.186356	0.181847	0.04938	0.155493	0.08724	0.102249	0.183709	0.206367	0	0.269812	0.133576	0	0.112333
MASP2	0.217614	0.853682	0.645781	1.07333	0.42937	0.220557	0.786601	0.497466	0.090352	0.888567	0.076807	0.073402	0.229202	0.497132	0.893632	0.188171
COX7A2	247.425	229.297	269.596	160.936	264.392	205.283	173.271	203.908	227.058	164.217	202.146	114.62	182.653	229.244	76.6283	254.366
RPS26P11	7.63644	5.58929	4.73547	8.16712	10.4832	3.77272	3.71949	6.99687	5.4304	5.58015	4.6224	11.5738	4.28695	3.04125	1.88884	9.86845
GPN3	17.4672	21.1787	16.6124	14.0918	11.5196	17.285	10.4463	18.3546	18.2586	21.2826	20.3573	9.70766	9.30791	15.0189	5.30513	16.759
SLC25A32	7.73401	7.35167	10.8015	7.81685	7.28145	8.40819	5.90477	9.96901	9.63602	7.02617	7.00306	5.81697	9.03621	7.52819	1.97773	5.41742
PMP22	51.1518	30.3688	108.486	76.2823	70.9273	143.327	84.0114	264.041	105.831	81.9071	209.154	14.8859	29.4419	52.894	21.7349	38.4082
MIR376A2	0	0	0	0	0	0	0	0	0	0	0	0	0	0	0	0
SLC13A3	2.82486	0.250449	1.09429	1.13017	0.460799	0.428251	0.69343	1.10748	1.05349	0.946952	1.21934	1.86987	1.49345	0.238086	1.19913	2.92959
MIER1	27.7671	37.1836	27.1237	36.0447	38.6595	27.3134	29.2311	42.3998	33.3583	36.6352	42.3167	21.0392	31.1184	28.9943	17.6961	33.8956
OR2D3	0.055647	0	0	0	0	0.154569	0.323126	0.060348	0.121992	0	0.143495	0.612404	1.59321	0.092857	0	0
BZW1	85.6514	99.5943	117.329	122.375	140.401	170.03	80.8411	139.077	171.647	106.281	145.195	202.655	189.042	139.936	32.959	80.6465
LMO2	10.2598	4.86173	7.51602	9.93826	8.54672	8.30505	17.8144	10.4978	5.49406	14.7789	13.5878	2.2363	2.11431	2.71826	6.9997	7.10456
GADL1	0	0	0	0.068099	0.010424	0	0.015151	0	0	0	0.039099	0	0.01252	0.003615	0	0
NLRC5	32.4971	18.1662	14.6146	46.6111	30.9983	13.4161	20.1282	34.802	21.9324	38.4045	31.2422	12.3275	12.3195	17.9773	9.10349	32.1213
MLLT4	34.9022	66.0191	42.2797	114.257	69.0987	26.8446	49.9026	48.6322	51.7636	96.0361	67.2108	24.0052	41.4277	59.817	51.9213	31.7595
RAD18	3.70172	4.00513	2.50529	1.40621	2.15207	1.5035	1.48734	3.01243	3.79786	3.13329	2.15736	2.16727	2.96093	2.0201	1.72462	3.11214
EYA4	0.0165	0.361032	0.364073	1.60857	0.480032	2.29201	1.5081	2.46814	2.8856	1.01412	2.14167	0	0.75825	1.26827	0.902493	0.078568
PSD	3.8091	0.693459	3.59147	2.95193	1.54165	1.57712	8.72673	5.54398	1.70269	3.61817	5.90739	0.71471	6.38282	14.1903	2.01671	2.91625
LOC154092	0.034843	0	0	0	0	0	0	0	0	0	0	0	0	0	0	0
ARHGEF38	30.5375	13.5862	5.08805	8.02661	13.0924	3.49438	5.45547	3.57642	4.64976	9.78896	6.60224	1.30026	7.61467	16.6006	7.56476	34.6113
NPC1	44.475	65.462	53.642	49.6616	126.457	45.3134	38.75	91.187	69.0719	68.3271	84.5429	105.356	87.6181	54.7804	31.4379	46.7643
DENND4B	18.0172	17.32	15.7049	21.9475	17.2968	11.0013	12.6877	17.1956	15.8797	17.9715	14.417	12.577	10.1271	16.0505	10.6174	13.0213
MTPN	20.6334	29.6319	24.792	23.5362	37.9775	21.9937	16.8876	29.3639	21.6169	23.4904	35.15	22.7074	21.8856	17.013	7.824	22.6283
GOLGA5	38.2154	56.286	58.1968	44.7166	59.5921	42.2546	42.3498	51.0887	61.5862	57.7907	63.8876	37.3486	51.5287	63.6547	26.7475	42.5033
STK38	13.889	40.8311	32.0238	29.4276	43.2929	19.7001	18.6972	33.0366	23.3024	37.2516	37.8853	14.3255	31.7441	37.0802	14.0671	12.3832
BCS1L	38.707	23.5257	22.101	36.4225	27.8017	19.4533	26.7915	24.9973	25.531	31.854	27.5438	34.249	25.509	31.9759	36.3202	40.4508
ASNS	21.0611	13.9576	18.2966	29.6485	12.1711	19.0679	23.502	19.5749	11.4325	20.6224	22.1564	18.1382	17.2714	23.4222	43.6973	16.8502
LEAP2	2.75913	1.39593	0.138326	1.76939	2.23961	0.0796	1.59273	0.74294	0.471354	3.096	1.10815	3.44576	0	1.14716	0	3.44452
PRDM12	0	0	0.031773	0	0	0	0	0	0	0	0	0	0	0	0	0.006858
LOC220729	37.4624	31.4275	14.618	35.777	19.5854	9.53626	23.0178	22.463	22.3591	29.5618	20.1938	36.7129	35.6812	31.6035	34.2492	30.5283
SETDB2	3.99098	4.33423	5.05628	8.8534	5.12452	3.57622	6.09696	6.81611	5.91101	7.82749	5.6791	1.17882	3.90184	4.7985	4.4587	5.23664
OR12D2	0.742249	0	0	0	0.126508	0	0	0	0.174378	0	0	0	0	0	0	0
JDP2	2.09011	4.27817	7.17301	3.85954	4.49587	6.33253	5.11415	5.3355	4.18513	5.64153	5.57199	2.23076	1.45104	3.16321	2.57713	3.01141
MIR1281	0	0	0	0	0	0	0	0	0	0	0	0	0	0	0	0
ZNF565	11.8509	5.68631	3.83889	6.71991	4.69748	3.12379	4.75667	5.33293	5.03199	5.60859	4.63442	13.1619	12.7808	10.0779	10.7117	10.8559
BEX5	1.84487	11.9602	9.02844	12.1984	3.08655	4.85453	19.3079	1.38034	0.776773	13.7422	4.38437	2.33136	7.27768	1.41844	7.60425	0.746862
BTNL2	0	0	0	0	0	0	0	0	0	0	0	0	0	0	0	0
LINC00649	0.282784	0.077494	0.076943	0.132022	0.174328	0.017517	0.088203	0.113387	0.062183	0.081431	0.109801	0.139939	0.191174	0.52117	0.275596	0.278959
HEXB	650	340.657	392.38	485.121	444.87	408.95	395.662	497.775	436.102	796.503	485.715	258.688	329.269	345.396	242.446	609.513
ZFAND2B	52.2084	48.2483	30.629	32.8924	30.1671	18.6175	31.4821	25.2222	32.2246	35.4049	31.1849	17.4607	21.8968	34.7336	21.9652	48.944
C1orf122	7.55102	17.7679	12.8998	10.916	18.0282	13.6638	12.7104	12.2641	14.2507	14.0765	14.6198	6.94842	4.26122	8.40999	6.16013	7.30068
IL4I1	8.23246	2.00286	8.45218	8.52099	7.0465	5.41339	2.08493	12.3314	13.0888	12.9492	8.30248	1.85858	2.90159	3.68927	0.073942	6.1588
POLG2	6.47271	11.1072	7.57413	19.004	10.5958	7.81154	8.96531	13.0716	11.5212	13.5798	15.2486	24.0414	17.2484	18.7242	4.21966	6.66579
SARNP	130.206	113.239	117.892	164.886	155.27	92.5916	76.1011	124.32	137.908	127.615	137.626	119.519	119.428	131.702	70.659	128.49
IL31	0	0	0	0	0.049602	0	0	0	0	0	0	0	0	0	0	0
SRI	423.899	733.418	356.32	350.401	601.298	332.427	203.809	379.766	248.489	292.563	478.549	452.624	543.811	692.567	149.188	370.93
PTK7	19.2559	18.7148	24.8455	49.6747	22.7473	24.5243	26.9386	68.9488	77.2579	32.9618	57.5093	19.7267	16.5717	18.8021	15.1875	20.3978
GDF7	0.471748	0.229322	0.283297	0.563906	0.896691	0.691694	0.435114	0.379604	0	1.2429	0.192693	0	0.502581	0.498866	0	0.001381
MYL9	117.238	49.1742	123.641	164.451	103.137	446.261	140.908	484.194	170.305	143.011	192.712	41.8215	649.054	1511.82	63.4912	133.045
LONRF3	7.88629	10.3574	8.39273	7.78187	10.2286	8.85468	4.23749	7.98737	6.98624	6.52573	8.13276	6.8502	7.39204	10.7213	5.67328	7.94351
CYCS	79.3083	19.3766	27.8766	13.9231	33.8664	25.3677	13.4488	17.3947	35.0973	38.0229	21.796	42.1628	42.8543	26.9867	8.34671	78.8235
RC3H1	10.0159	19.3121	13.7779	16.9946	17.6098	11.2025	14.1546	15.531	11.5991	17.7329	13.9358	11.4562	13.5489	16.143	14.8463	8.76666
ARHGEF40	12.3697	53.2667	29.0425	53.643	26.6689	17.839	38.9512	32.1375	14.0474	64.3592	34.1943	15.914	15.3009	17.0072	23.6346	11.5718
OR2G3	0	0	0	0	0	0	0	0	0	0.103625	0	0	0	0	0	0
LOC100506730	0.175343	0	0	0	0	0.018101	0	0.042604	0	0	0	0	0.112871	0.163198	0	0.043755
BRWD1	14.8926	27.1194	20.3988	32.8232	22.491	14.2542	22.3437	26.1779	20.5918	28.9567	24.537	14.5142	19.0635	24.1461	22.0162	12.9386
PSMG4	3.37152	6.63608	2.92729	5.10758	7.68505	4.93202	8.00192	6.93661	4.89969	7.62913	6.00209	3.76089	5.59083	5.55532	3.51308	3.05195
AIF1	0	0	0	0	0	0	0	0	0	0	0	0	0	0	0	0
NSMCE2	21.8816	19.7641	26.6186	25.6713	28.7997	20.5667	20.8517	24.5551	31.499	31.7101	30.7895	67.5191	77.1008	48.3335	9.00034	24.5587
OR10A3	0	0	0	0.204274	0	0	0	0	0	0.406375	0	0	0	0	0	0
RNF5	0	0	0	0	0	0	0	0	0	0	0	0	0	0	0	0
SEC14L5	0	0.095888	0.093773	0.025168	0.063551	0.061257	0.243358	0.086333	0.047266	0.09912	0.139138	0	0	0	0	0.015145
LCLAT1	6.48067	15.4311	6.82929	5.37093	11.3828	5.34591	6.31482	5.67477	9.70963	9.64087	7.57755	8.47836	10.4668	8.06544	5.20341	7.25388
PTP4A2	21.1617	40.6202	32.3366	30.2257	35.2618	26.7764	23.1458	33.3695	32.6686	31.919	39.9141	16.5698	24.9106	33.0559	15.223	23.5138
REG1P	0.081939	0	0	0.631743	0	0.738666	0.04219	0	0	0.1133	0.451744	0	0	0	10.8037	0.121269
MS4A6A	26.5718	27.4884	76.0649	57.2091	49.1016	121.774	44.1479	93.0885	80.3048	89.4079	88.9513	13.8692	29.24	40.0083	48.9671	33.9985
TSPAN4	30.8616	20.5003	57.1041	48.1412	26.6483	45.3306	51.2504	79.1202	42.1918	46.7577	81.7236	19.9376	13.8162	18.3045	15.5638	25.0561
LOC283688	0	0	0	0	0	0	0	0	0	0	0	0	0	0	0	0
SYT8	19.0367	37.6129	10.9711	2.2104	29.5155	3.53505	15.5274	2.60919	45.1071	13.5086	11.8633	23.979	12.2341	7.70807	4.50863	20.712
QKI	7.08664	7.56321	12.7361	18.4472	11.5671	17.3096	13.5257	24.1282	18.1801	17.9624	20.9708	6.49287	7.46666	9.75841	8.33515	6.56792
HNRNPK	369.571	362.485	307.651	276.144	357.374	254.758	222.705	307.292	239.685	306.15	356.632	241.794	272.435	254.185	139.877	370.661
DDI2	24.416	31.8099	22.826	24.727	29.1499	14.6717	18.6718	23.8227	23.9744	26.2528	26.5684	19.0287	19.9463	21.4872	10.4713	22.7875
TTTY19	0	0	0	0	0	0	0	0	0	0	0	0	0	0	0	0
SIMC1	3.25325	16.6265	19.0852	14.3614	15.9183	7.87185	14.4448	10.5223	7.291	18.2395	16.8544	11.7239	12.4966	16.051	9.69317	2.36878
RGS18	1.16864	2.2585	2.84008	5.68853	3.79067	7.85331	3.6843	5.66015	1.98964	5.22271	3.46848	0.424681	0.265211	2.11062	3.40623	0.484225
ITGB3BP	14.3019	10.4035	6.038	10.8043	9.76921	9.77072	8.2229	7.96739	13.2056	12.5628	12.4449	13.3175	18.5901	14.8897	1.29032	16.0455
OR2J2	0	0	0	0	0	0	0	0	0	0	0	0	0	0	0	0
DEFB129	0	0	0	0	0	0	0	0	0	0	0	0	0	0	0	0
LRRC37A11P	0.054692	0.176904	0.14054	1.97428	0.469403	0.087084	0.635942	0.29569	0.520438	0.154132	0.593191	0.794738	0.230315	1.8194	0	0.006215
LOC285501	0.052955	0	0	0	0.084241	0	0	0	0	0	0.204887	0	0	0.017678	0	0
PSG4	0.282317	0.165077	0.057521	0.736446	0.125734	0.103578	0.030786	0.034771	0.867861	1.36473	1.21847	10.5517	6.93308	0.354853	9.6314	0.207855
NDUFAF3	130.359	123.582	120.856	75.9969	84.9551	77.8276	95.7104	91.5082	89.0496	103.621	80.2317	83.6699	63.3198	65.9257	32.5754	145.083
MGAT1	25.0572	16.7774	28.1129	31.9564	39.6502	28.9841	20.7425	47.0528	28.1638	30.8969	39.3804	20.4473	13.9519	21.6724	11.2524	22.7703
ENDOG	2.01336	1.62545	3.56659	0.64938	2.76132	1.34505	2.23325	2.34042	1.64353	3.86632	3.20251	2.92811	1.4788	1.64235	4.31668	3.20958
CCDC157	0.223075	1.06506	0.624785	0.97737	0.987466	0.207327	0.842659	0.401026	0.858628	0.85382	0.797663	0.355158	0.785558	0.320461	0	0.050535
CRTC2	31.2336	33.6031	31.0891	26.7495	32.6257	14.093	19.9972	28.6552	22.2613	24.9937	30.4961	24.9427	22.238	26.077	23.0345	29.8533
USP6	2.43954	1.80733	2.68285	2.91186	2.32561	2.31279	2.43371	3.07127	4.53256	2.52283	3.19013	3.00644	3.76977	4.14682	1.42341	2.7665
TPCN2	6.92705	6.73329	6.92067	13.0157	9.21586	5.29518	6.1071	9.52243	11.9562	12.2269	7.82717	8.66517	8.78611	7.93212	7.04641	7.2518
AARSD1	15.8845	31.8124	25.3471	29.1213	38.0054	21.6524	22.272	28.5033	20.2616	31.1507	33.1583	28.6462	32.0203	22.7286	8.45678	18.973
XAGE2	0	2.91e-07	0	1.1e-06	0	0.061141	6.16e-07	0	0	0.959761	0	0	0	0	0	0
MIR3910-1	0	0	0	0	0	0	0	0	0	0	0	0	0	0	0	0
C16orf90	0	0	0	0	0	0.347257	0.362725	0.135458	0.137046	0	0.16118	0	0.178688	0	0	0
CRIP1	301.089	323.342	99.6859	157.328	1108.38	223.197	138.34	445.188	575.059	135.329	318.347	355.25	313.883	354.855	43.8776	317.085
DUSP10	16.8191	10.0242	6.74087	13.3078	10.3233	5.11065	6.49535	29.4962	38.3147	7.87065	24.9385	10.3504	12.7386	12.6867	13.3717	18.9061
PTBP3	52.6258	114.818	58.9973	47.9009	101.874	41.1036	41.5094	68.2672	53.402	71.7819	89.1417	59.5275	54.6877	55.2842	16.9818	51.7587
WDR48	23.1527	34.2108	30.8851	29.6571	20.6957	25.4178	28.3276	27.4145	21.4538	37.1832	27.0993	15.8098	23.9781	25.1195	21.4513	24.5367
MUC22	0	0	0	0	0	0	0	0	0	0	0	0	0	0	0	0
HECTD1	27.0442	85.5574	61.1433	65.9692	65.2973	45.5492	51.4879	64.5834	45.2766	63.3259	58.8064	57.7764	75.0898	79.7333	36.5984	27.9202
ARHGEF28	19.1352	38.6421	21.9636	26.8742	21.2977	11.5577	23.3249	11.504	18.6616	27.922	20.8198	22.2953	24.8138	24.4345	24.4639	19.121
ZNF691	4.06501	3.57966	5.43689	6.04107	5.77866	1.81123	3.12595	5.53106	2.70642	6.62848	3.13742	3.37728	2.45444	5.58165	1.10353	5.68615
ADO	1.26863	1.1489	1.61806	1.4023	1.51272	0.790223	0.727968	1.51427	0.73963	1.22864	1.75802	1.32097	0.515619	1.06348	0.439228	0.76466
ASTL	0.323597	0.620419	0	0	0.032302	0	0	0.044017	0.044393	0	0.156706	0	0	0	0.854131	0
METTL3	24.2599	31.3247	31.7213	40.4692	32.2948	22.032	27.3022	33.6941	29.7817	37.7995	31.0167	34.3995	35.5099	41.9976	27.394	22.2233
SOGA3	0.247566	0.322276	1.26471	2.32974	0.757515	0.586673	2.8288	1.79503	1.43984	1.37644	1.17335	0.302161	0.932367	1.22303	0.228231	0.134732
YLPM1	16.7814	29.552	21.1386	32.0889	23.8567	17.5158	26.1527	25.7861	21.8445	30.2365	31.4249	24.2784	31.5013	29.1992	20.8308	15.6174
RAP1GAP	83.4089	96.5417	47.7593	60.4003	73.7028	14.2494	48.5316	14.8535	11.9513	92.9508	57.4359	3.37393	11.5687	29.9927	33.2853	83.1338
THEM6	4.90364	3.32778	2.18493	0.982351	4.56424	2.16714	2.67686	1.44008	1.78089	4.21572	3.13052	1.8424	1.87595	3.54583	1.72097	3.88056
SPPL2C	0	0	0	0	0	0	0	0	0	0	0	0	0	0	0	0
MIR4679-2	0	0	0	0	0	0	0	0	0	0	0	0	0	0	0	0
PREPL	29.9556	46.9766	38.8889	43.2664	32.4584	23.115	53.2312	26.8049	21.1366	67.6859	35.483	13.1049	21.1663	24.3782	33.7074	30.3974
FASTK	16.5804	12.6977	14.3692	10.4431	16.0734	7.29917	11.3798	11.9025	6.91926	14.0943	14.2661	8.9134	8.84047	10.0216	5.0693	13.1688
DEDD2	12.397	14.4775	7.28025	7.38847	23.8723	4.34375	4.41888	8.92989	18.9381	9.33237	22.764	14.7392	11.3109	11.6714	2.99133	10.1826
HDDC3	10.769	9.96888	9.56036	6.24144	7.19502	3.19555	6.92552	3.85803	3.55366	7.0087	8.46187	3.45554	4.34514	5.58495	3.02412	11.7927
DEFB113	0	0	0	0	0	0	0	0	0	0	0	0	0	0	0	0
HLA-DQB2	0	0	0	0	0	0	0	0	0	0	0	0	0	0	0	0
STK19	0	0	0	0	0	0	0	0	0	0	0	0	0	0	0	0
POU2F1	3.37313	4.49317	3.44686	2.94451	3.50068	1.99496	3.34965	3.63462	2.43363	4.6483	4.37739	2.95045	2.95037	3.35335	1.60491	3.1377
LDB3	0.089209	1.34014	0.086221	1.66612	1.00291	9.88071	3.89497	9.1552	0.102236	0.921113	0.883105	0.48971	7.26798	27.8137	0.250229	0
CCDC167	23.9103	28.7941	54.3925	46.9838	29.6597	44.5534	33.9474	37.0937	32.2071	52.0716	49.1294	29.1682	22.1771	31.4418	36.6866	19.1257
CYP51A1	38.2428	125.892	76.6051	32.9447	85.5207	41.6287	35.7149	32.7864	46.6555	83.3317	47.5964	39.0951	43.2291	41.9263	13.175	34.5358
SLC22A7	0	0	0	0.099474	0	0	0	0	0	0	0	0	0	0	0	0
MAB21L3	0.221254	0.728284	0.168745	0.077584	0.190018	0.054842	0.086333	0.209885	0.194676	0.586529	0.171892	1.26079	0.663297	0.81591	0.078515	0.077976
ESPNL	0.059883	0.030833	0.081658	0.140226	0.016096	0.009281	0.081859	0.076553	0.109814	0.103607	0.103437	0	0	0	0.053208	0.031669
CDADC1	3.65822	2.47471	4.07421	4.95411	3.6208	2.18062	4.38969	3.60731	3.93054	5.04624	3.25601	0.706418	1.96071	3.22573	3.03537	4.02259
PPP1R18	0	0	0	0	0	0	0	0	0	0	0	0	0	0	0	0
GPR148	0.083071	0	0.134818	0	0	0	0.919	0.045188	0	0	0	0	0	0	0	0
RPS7P5	0	0.019874	0	0.067395	0.003874	0.006376	0.06796	0	0	0.100543	0	0	0	0	0	0
SSR4	563.354	614.607	738.319	407.783	392.768	540.475	895.957	497.239	673.681	539.79	610.045	410.613	358.877	414.673	656.889	617.283
TSC22D3	18.9752	63.4918	64.6425	81.059	79.8077	81.416	46.3872	97.3641	15.7578	86.68	88.794	43.0966	38.628	39.5406	30.3841	21.1653
CEP57L1	4.15962	3.44629	10.2854	10.9851	7.50866	6.05335	10.8859	10.6349	8.71936	10.779	9.5451	4.14476	7.30792	7.9806	7.08799	6.57401
DIRC2	10.1137	24.6191	20.4426	16.811	19.3858	14.8434	22.4464	17.8388	14.3044	20.9593	17.5416	13.9249	10.9946	13.2047	13.3851	9.77468
ABCB7	40.9297	27.7955	35.8501	45.1999	35.0642	28.9231	31.6637	37.0245	40.254	40.4592	35.8151	30.391	44.7268	45.1919	19.7661	39.7724
MIR4636	0	0	0	0	0	0	0	0	0	0	0	0	0	0	0	0
TNFSF12	6.06552	5.42829	8.27924	8.27211	6.71553	9.11321	14.7916	15.4053	4.57561	9.58146	21.126	1.97881	3.87813	5.73491	6.45265	5.39557
TNFSF12-TNFSF13	6.06552	5.42829	8.27924	8.27211	6.71553	9.11321	14.7916	15.4053	4.57561	9.58146	21.126	1.97881	3.87813	5.73491	6.45265	5.39557
MIR4677	0	0	0	0	0	0	0	0	0	0	0	0	0	0	0	0
CIDEC	9.34334	7.19922	3.23162	2.99541	2.40165	25.069	29.5261	5.68049	2.03904	2.89584	2.75184	3.58654	4.07182	8.95199	0	7.47325
ITGB5	55.9581	190.824	108.601	78.2197	162.069	87.3105	68.2919	238.758	180.369	91.5657	159.006	73.0103	75.3029	92.4343	24.2647	51.4056
PROS1	11.1483	20.1331	24.2595	29.3813	19.7825	30.17	18.985	25.9845	13.4703	22.869	42.0454	5.31046	7.13981	11.5954	9.40226	11.4108
LOC339529	0	0	0	0	0	0	0	0	0	0	0	0	0	0	0	0
DEGS2	10.6074	11.7224	5.9249	2.56301	8.77487	1.33234	2.4899	1.24348	5.17558	8.69379	2.75967	0.135917	3.60709	7.75989	0.486642	14.1884
PSMB4	266.058	328.741	387.643	279.622	294.421	290.872	249.239	288.004	241.235	302.945	327.738	254.401	203.931	182.279	115.698	257.097
LOC284998	0	0	0	0	0	0	0	0	0	0	0	0	0	0	0	0
PNPLA6	38.9014	75.2905	47.3782	60.457	45.2633	41.9056	41.6541	87.1824	36.777	48.5792	65.2101	47.1827	37.763	38.2867	21.6543	35.2468
NGF	0	0.10613	2.44232	0.540263	0.703799	4.81941	3.08402	2.76729	0	1.16274	4.16107	0.764394	0	0.260587	0	0
LAMP1	86.0375	133.167	94.0708	76.6024	111.679	80.0019	88.0294	123.436	85.5578	111.684	108.043	60.5061	60.9919	77.1218	42.4697	75.7886
C7orf10	12.7949	2.62441	13.2521	11.6379	9.27317	8.09016	8.39045	44.5749	35.2826	7.42728	21.0428	7.91417	12.3868	14.2318	10.0683	5.69914
SAMD14	0.474029	0.609499	0.532608	1.06484	0.834874	0.688461	0.693621	1.57276	0.391016	1.17808	1.32349	0.770713	0.386784	0.819402	0.118276	0.595155
FKBP4	37.902	20.9974	24.8777	14.8645	32.0532	31.4743	21.2469	19.1353	35.6104	21.999	20.9056	44.3077	33.0256	24.0893	15.0644	34.272
MIR3664	0	0	0	0	0	0	0	0	0	0	0	0	0	0	0	0
MINPP1	9.2746	19.8158	14.8485	14.8917	10.4655	14.8705	13.5954	13.2963	9.25405	23.8574	17.0383	5.96522	7.062	9.21093	9.11637	8.19133
CDK17	10.5973	16.7687	12.7827	21.5307	13.0362	19.3763	12.3626	23.4284	16.4086	18.6415	18.9577	12.3446	15.4711	20.6574	9.58481	13.8691
LOC440173	0.392485	0.11329	0.039987	0.107151	0.108288	0.05695	0.128972	0.133951	0.10783	0.127036	0.095191	0.227196	0.212823	0.266978	0.455564	0.220278
ITPRIPL1	0.579072	0.480762	0.673722	2.60101	0.883978	1.79311	1.0054	1.49364	1.24121	1.76041	2.13814	0.944208	0.318662	1.06158	0.060458	0.52424
SPATA18	4.63667	11.5354	10.905	3.19872	4.67886	1.86864	6.13468	4.11145	3.44484	6.6999	4.63532	1.54258	3.45433	2.70765	1.56992	4.64991
FSD1	0.486487	0.221775	0.352231	0.660535	0.216753	0.276016	0.347183	1.06201	0.207866	0.326459	0.768913	0.100048	0.078098	0.135725	0	0.28547
FAM13A	16.2054	24.0916	15.4249	17.6693	10.8621	15.1888	19.201	11.9091	12.37	21.7394	16.016	39.3836	34.1233	27.1077	16.2873	13.2273
STEAP1	37.9138	33.0601	42.4331	10.8238	22.0223	44.5191	19.9248	51.4455	54.5987	12.1553	43.4328	44.0633	42.915	30.4003	8.41406	49.472
ZNF397	20.3792	11.1933	10.3881	11.7533	8.72053	6.67408	11.1022	11.0793	8.14342	12.9437	8.28563	11.3887	9.36405	16.4011	9.55812	17.9886
LOC100129794	0.028377	0.029097	0.184848	0.528154	0.250232	0.31611	0.16565	0.185786	0.342924	0.636435	0.29353	0.420003	0.081963	0.189978	0.375965	0
TAS1R3	0.775552	1.39958	0.779734	1.19218	0.718659	0.228482	0.77437	0.558493	0.47299	0.915094	0.889756	0.561633	0.822061	0.538771	0.201106	0.579787
MST1	13.946	14.1025	3.92109	13.7117	5.86846	1.61356	6.70822	7.08786	11.8411	11.0592	8.84237	13.7172	7.27095	9.82684	14.6018	15.7718
SRP54	38.5679	67.3086	48.2049	58.1289	62.3885	52.9038	53.7809	49.6501	73.695	65.7586	66.0838	42.7487	55.2936	68.2251	46.4901	34.7484
ACD	8.79893	10.0752	7.08533	10.0151	8.8177	5.83208	6.55685	8.50253	4.88463	7.95603	8.92671	7.43224	6.90682	6.43738	5.28407	8.62763
SNORD21	0	0	0	0	0	0	0	0	0	0	0	0	0	0	0	0
RUFY2	7.61903	10.6484	9.16618	16.8292	9.36006	5.37185	9.90481	12.2525	9.35585	12.2928	12.1757	10.2037	11.6503	9.4193	7.92339	5.77937
NCOA7	18.77	39.1162	29.267	47.6736	68.2612	36.0819	20.7271	20.9903	25.6174	23.5877	40.8281	6.60828	25.0419	43.9903	20.6556	19.6708
C14orf28	0.222781	1.17078	1.02438	2.39995	1.12874	1.4723	1.75729	1.73332	1.59696	1.85396	1.49546	1.90009	1.9618	1.99122	0.39506	0.645465
BCAT1	2.19421	0.862991	3.05672	6.92901	2.49219	12.1393	4.13601	8.4973	14.8116	2.93849	8.68285	0.571091	1.86969	2.20625	9.26022	2.05109
CRISPLD1	12.3718	1.46114	8.86163	3.46172	1.53709	6.568	8.69354	9.64902	7.11563	4.31044	6.62371	0.564356	1.79379	4.63258	2.33844	8.9254
KANSL1	12.8115	27.8093	17.1416	23.5604	19.2175	13.8654	20.2659	26.6615	24.6225	28.8371	26.0307	18.876	29.4219	41.5154	22.7077	12.9943
ARIH1	26.5394	30.3119	26.0496	32.5227	33.6602	26.644	26.689	34.4975	33.6887	27.9843	48.3343	17.5854	23.2332	27.7043	14.839	28.063
RAB21	31.1506	34.0754	33.0416	21.0261	25.1626	29.3891	21.4031	34.0681	25.6979	31.2019	37.2254	15.7679	21.048	21.2905	14.714	35.4715
DPP10	0	0.019894	0.950713	0.337139	0.038377	0.233716	1.19088	0.010576	0.01062	0.535193	0.080334	0	0.14041	0.437709	3.94282	0
MGC45800	0	0	0	0.016539	0	0	0	0	0	0	0.012198	0	0.027363	0.031582	0	0
BRD2	0	0	0	0	0	0	0	0	0	0	0	0	0	0	0	0
ZNF629	11.7904	5.14122	4.37795	4.93304	5.01531	1.77568	2.80053	4.27241	2.38914	4.50863	3.20971	12.4227	12.4113	16.0822	7.10131	10.736
SNORA11E	0	0	0	0	0	0	0	0	0	0	0	0	0	0	0	0
IFI35	18.4833	31.9615	29.4441	24.6209	65.7098	21.2433	16.6077	24.9943	37.4392	55.9383	47.0205	19.2773	20.2643	26.8686	3.78494	26.8005
SUZ12P1	14.1174	7.71436	11.6732	17.2605	19.2246	5.94834	17.9833	16.7615	12.6929	18.6622	16.427	11.0526	15.4347	18.7343	14.9272	7.11041
RNF144A-AS1	0	0.021327	0	0	0	0	0	0	0	0	0	0.077012	0.060118	0	0	0
SNORD101	0	0	0	0	0	0	0	0	0	0	0	0	0	0	0	0
FES	4.4179	11.8675	11.4026	18.3411	13.7405	12.2045	10.2991	18.5943	8.42452	14.4192	20.236	3.19367	3.52077	4.89904	8.47791	4.28137
HHLA2	7.03968	22.4525	15.5238	4.09866	27.2875	1.77021	1.61307	1.84547	13.4459	13.7005	9.79303	0.336771	4.1012	9.36347	1.01294	4.98616
MIR622	0	0	0	0	0	0	0	0	0	0	0	0	0	0	0	0
PTPRG	32.9018	57.6085	32.3137	43.2506	30.5922	39.6747	40.0371	77.7464	36.8683	38.9339	38.1771	20.3901	20.6657	28.18	16.9752	29.8686
NPIPL3	925.497	0	458.983	1070.87	527.997	240.177	645.215	854.289	1098.22	1360.75	1225.88	1652.43	1603.24	1418.44	924.088	920.591
MAGEA6	0.133611	0	0	0	0	0	0	0	0.065223	5.73712	0	0.054881	0	0	0	0.078387
PHF11	22.4134	28.1109	24.596	26.9263	24.9205	21.2403	20.2911	27.4984	32.3737	35.0757	29.5633	2.49617	11.7957	27.0359	20.2538	28.5754
ICAM1	13.8909	8.55521	23.6853	47.4504	30.4356	29.3415	11.7106	66.2455	31.072	24.0412	35.549	6.3781	8.34109	11.7036	15.0696	16.0669
GADD45G	19.7193	6.7743	6.61634	6.19033	3.94383	3.35976	7.77887	4.3258	2.46478	11.1538	7.4465	1.31372	1.61125	3.75272	1.34382	20.0886
SNCB	0.365032	0.373248	0.263361	0.352346	0.582983	0.752302	5.24372	0.397301	0.445131	2.16508	0.785643	0	0	0	0	0
UGT2B11	0	0	3.60622	1.28785	0.175141	0	2.01439	1.1019	1.26531	2.85292	0.267288	0	0	0.345982	0.078232	0.007797
SPIN2B	10.7612	7.8286	8.09567	9.49046	13.7956	7.55079	9.2365	16.8155	6.68744	12.7337	12.3149	7.04293	12.5386	16.2593	4.36019	14.9835
LOC653786	2.93351	0.873008	1.58433	2.27724	1.46593	1.67962	1.42678	3.08116	1.55376	2.06312	2.04584	0	0.578141	0.587514	3.39924	0.773179
PLA2G5	0	0.593195	2.01279	0.229472	0.843346	1.83026	1.07442	2.32414	1.35734	0.861814	0.679825	0	0.683699	0.439997	0	0
SCN4A	0.182608	0.085004	0.221934	1.23287	0.066588	0.290441	0.124334	0.271344	0.002161	0.173367	0.045806	0	0.085695	0	0	0.111886
SORT1	29.4858	35.4451	21.697	31.7414	31.5664	22.2691	25.9365	39.8241	16.6393	36.3368	27.727	8.42614	18.9409	32.3608	8.00947	26.0181
RFWD2	36.3134	72.0675	63.9994	61.9691	70.8946	38.8018	40.5106	63.1442	56.2078	62.5701	60.1829	36.9282	48.4662	56.7341	31.5046	35.0945
SAMD5	1.55746	0.391786	2.27492	0.899763	2.70279	0.156433	1.80866	0.753594	1.40019	1.98701	2.23615	0.19067	1.16957	2.62502	0.292616	2.52174
ARPC2	342.826	339.098	288.188	311.645	432.766	325.647	190.219	425.269	398.322	260.895	403.553	322.221	369.935	355.433	134.033	334.898
MAPKAPK2	79.9937	174.867	81.9493	131.014	139.308	104.498	78.9236	142.792	68.9341	117.545	123.549	64.7796	65.9373	85.0966	35.7654	71.4197
LINC00607	0	0	0	0	0	0	0	0	0	0	0	0.047633	0	0.00113	0	0
FAM90A27P	0	0	0	0	0.027998	0	0	0	0	0	0	0	0	0	0	0
AQP1	17.8377	64.0572	64.9588	284.948	44.7637	129.04	207.76	113.553	20.8562	475.937	104.642	8.6491	9.32097	17.5988	112.718	14.9351
NUP210L	0.053523	0.04059	0.140208	0.22158	0.073505	0.262885	0.190731	0.347368	0.190765	0.222636	2.15277	0.095679	0.024897	0.158613	0	0
SMIM9	0	0	0	0	0	0	0	0	0	0	0	0	0	0	0	0
GLI3	5.26062	3.75154	20.2584	13.0195	10.7036	11.5617	17.0649	36.3282	53.6936	15.2347	29.7362	7.98055	12.4609	21.4151	5.19327	5.92087
OR1L4	1.07783	0	0.967192	0.103338	0.237621	0	2.50141	0.454133	0.524894	2.57006	1.0418	0.219368	0	3.09607	3.61261	0
GABBR1	0	0	0	0	0	0	0	0	0	0	0	0	0	0	0	0
KCNJ13	2.72742	2.84704	1.40301	3.88754	2.12805	0.658271	2.22639	3.3023	1.97605	1.19141	2.07174	3.55918	3.50173	2.79188	3.45682	2.53736
LOC100128076	0	0	0.040075	0	0	0	0.057446	0	0	0.042438	0	0	0	0	0	0
UNC79	0.20043	0.156357	1.98793	1.24829	0.424335	0.272145	9.09708	0.724906	0.089438	3.84535	1.09703	0.12115	0.12611	0.136947	2.85913	0.045852
POLR3E	32.7782	27.1889	24.6426	22.3787	23.8409	14.3029	17.7699	22.1634	21.9811	25.2792	24.5739	23.1926	22.275	23.2689	18.1232	30.3548
MIR141	0	0	0	0	0	0	0	0	0	0	0	0	0	0	0	0
SLC25A5	438.091	131.969	184.685	126.267	180.123	156.26	102.699	122.261	193.876	155.968	161.381	215.915	179.128	219.192	90.61	401.952
KRT6B	38.2699	255.898	14.4057	97.6143	207.942	39.6951	17.6714	154.574	13.8393	25.0963	245.003	212.756	76.2831	2.18819	6.51236	35.4618
SNTG1	0	0.027042	1.41735	0.23014	0.25797	0.416074	7.78923	0.143884	0.173785	1.36474	0.238635	0.013943	0	0.088257	0	0.001989
SEMA4A	13.3683	39.7317	13.5073	17.8164	13.784	11.6273	17.7611	16.8007	23.5648	26.1123	14.9076	18.1734	11.2298	8.70623	11.6724	15.1688
HIVEP3	1.09203	1.37389	1.21293	1.894	1.23658	0.82604	1.68905	1.91365	2.34578	1.75562	1.79375	1.24036	1.27315	0.981185	1.9569	1.14321
PMS2L2	289.608	200.933	101.839	225.815	187.749	74.7558	115.562	157.114	277.444	203.568	197.589	271.172	344.426	263.45	226.29	226.445
CHSY3	1.47986	1.3131	2.99634	2.26399	1.95961	3.29411	2.00295	7.43221	7.06363	2.18332	5.12149	1.41328	2.32482	3.91477	1.01214	1.32072
CRYGC	0	0	0	0	0	0	0	0	0.221463	0	0	0	0	0	0	0
RNASE7	0.034219	2.52293	3.61669	1.84717	0.958321	0.412724	1.75584	2.72217	0.6012	2.53624	4.73136	12.3856	9.2732	0.400651	0	0
DRD3	0	0	0.107772	0	0.029169	0	0	0	0	0	0	0	0	0	0	0
DMXL2	20.3639	9.73068	14.3681	15.8466	12.1343	13.2868	18.0253	24.6214	21.6151	19.8028	17.7731	10.5276	12.9253	15.8986	16.6445	19.2579
STRADB	10.271	14.6462	12.8303	12.6267	13.7066	20.0004	13.0051	10.724	9.06441	18.6204	10.91	9.59107	12.9012	11.9265	9.37042	11.8139
FAM35BP	6.39546	5.90922	6.53774	11.6322	6.80255	5.78392	7.55697	7.9798	8.25527	11.4095	10.519	4.40753	5.99584	6.18247	4.09615	5.60277
MIR2052	0	0	0	0	0	0	0	0	0	0	0	0	0	0	0	0
PTPRR	6.83798	26.6623	5.94834	3.13643	44.2943	4.04411	1.43649	4.09323	5.95498	3.56315	3.7891	7.20822	11.5183	16.688	0	7.32051
TSEN34	26.9202	28.6636	27.9408	28.8551	34.2874	22.5575	24.3393	27.136	34.3279	29.7833	34.7315	34.5818	26.2343	27.9725	11.2869	27.4769
HCG25	0	0	0	0	0	0	0	0	0	0	0	0	0	0	0	0
ATP8B1	113.284	149.794	68.4872	62.2656	86.0139	37.5064	38.2243	45.2504	46.8145	81.8784	45.6303	52.0302	55.8916	60.8876	33.7865	117.222
RNF44	6.7998	4.04746	3.47938	3.27707	5.26201	1.90413	2.22654	3.05297	2.10982	3.07268	3.51724	6.65074	4.96204	4.98965	2.92416	6.18615
TNRC6C	2.24788	6.0397	4.29332	7.26307	4.97668	3.8515	5.85517	7.10413	2.09376	7.8627	8.27331	2.55021	2.67124	4.58654	3.76817	3.28282
CTRL	1.93853	0.920978	27.0461	14.7804	2.08498	42.3678	500.477	7.69407	1.28592	10.7054	33.9379	0.165931	0.647559	1.80755	361.469	2.13973
ADPRH	1.14523	1.14988	1.96233	5.00934	1.87805	3.61708	2.52015	4.3354	2.35239	3.98435	3.37702	0.256465	1.28137	1.34157	3.56322	0.948306
SNIP1	0.954732	3.0644	2.19373	2.19389	2.45691	2.04956	2.28483	2.73766	2.07111	2.77641	1.92101	0.907231	1.68211	1.80555	1.4619	1.53616
CSF1	10.4958	8.38952	13.8288	20.6245	8.7322	14.6486	16.9043	16.6492	13.9803	31.5211	16.3403	5.34644	2.93399	4.79812	8.65566	10.4993
RNASEH1	22.5865	25.3684	22.3366	23.333	27.0252	17.7413	18.8723	21.5565	22.4599	23.1887	24.9108	19.5876	26.0194	27.4236	4.01938	29.7379
TMEM243	21.3787	17.7396	19.7583	21.6685	22.0098	13.6855	14.1266	19.4547	17.8096	24.227	20.6124	12.6994	18.3215	22.4791	6.61325	19.9949
LOC100130987	0	0	0	0	0	0	0	0.048772	0.148138	0	0	0.247199	0	0	0	0.640944
RPL36	1954.6	2233.62	2497.55	2327.36	1518.56	2304.37	2030.22	2452.36	2068.92	1895.46	3455.5	4528.49	2866.71	1878.94	1722.45	2138.37
LMNB1	28.3381	6.05363	29.376	11.7542	29.0022	20.0432	5.38926	13.6656	27.4452	18.289	22.2693	19.6766	15.927	10.5256	2.5411	18.5684
SEC1P	0.492063	0.561935	0.267815	0.223394	0.622925	0.05927	0.383745	0.139524	0.140268	0.236181	0.41281	0.270613	0.158439	0.183218	0	0.327471
HIST1H2BB	222.806	25.9225	118.144	26.4139	112.304	74.5253	26.1717	58.902	81.9656	100.617	64.3975	298.418	209.595	193.469	67.9912	176.68
GTF2B	52.0018	45.3146	44.4192	41.3067	43.1338	32.5841	30.5213	38.9267	49.9864	42.2934	45.0662	30.7179	41.3839	41.8585	19.879	50.6213
SPON2	36.9368	9.57635	51.8595	95.1319	67.0625	52.6347	24.3641	95.8379	61.6148	47.8591	84.7092	13.5343	19.8542	40.5337	9.47429	35.6769
EMC4	78.6447	69.661	61.0801	52.0896	71.0996	54.9339	54.2338	64.4611	68.111	62.3894	72.6737	32.9425	36.959	53.8576	26.0939	83.2312
DPF2	44.6576	34.5352	40.4203	41.0657	34.946	26.3686	33.2157	38.8225	31.2656	41.985	45.8021	34.7522	33.3977	37.3188	14.963	37.0387
PAPSS1	37.9523	40.5663	37.8827	48.796	64.7986	29.8989	31.7992	55.709	34.898	42.4959	50.2049	30.1216	32.7872	43.8589	25.6223	41.6026
ACVR1	39.707	99.1065	44.7361	50.9792	89.2463	38.895	38.003	63.2646	47.9404	55.8226	76.4103	43.6993	51.4132	62.4135	13.4632	35.968
CRYGS	0.47927	3.1998	1.32414	2.94515	2.60664	0.443204	1.34838	4.07204	3.37358	2.69998	1.41054	2.0012	4.09962	3.42265	1.07462	1.08121
RBFOX1	0.094697	0.242695	0.019181	0.001278	0	0	0.137551	0.065238	0.046634	0.040587	0.064483	0	0.136435	0.067903	0	0
CASC5	5.46707	1.09085	3.65546	1.1487	2.95898	1.79475	0.347478	1.49237	5.35848	2.92112	2.42842	2.50173	2.56893	1.50176	0.37124	5.44518
BNC1	0	0	0.049779	0.267126	0.122652	0.169741	0.035644	0.08889	0	0.070178	0.078821	0.264191	0.324105	0	0	0.042902
RIMBP3C	1.62e-05	1.62e-05	2.58e-05	2.84e-05	1.28e-05	1.52e-05	1.88e-05	1.76e-05	1.76e-05	2.87e-05	2.04e-05	6.01e-05	4.66e-05	2.76e-05	1.69e-05	1.74e-05
KCNK10	0.218148	0.614968	0.157629	0.078975	0.139853	0.011936	0.143708	0.100807	0.098861	0.155495	0.133039	0.023903	0.11199	0.193761	0.29108	0
WISP1	0.762538	0.506735	1.61998	1.72426	1.94826	3.80476	1.76623	8.65317	4.99263	2.16419	4.76278	2.06527	1.64277	1.44577	0.184141	0.791344
FEM1B	27.7118	28.4581	27.4529	38.7127	25.8109	24.8167	25.2446	37.8948	28.014	32.8781	40.9833	13.058	23.5657	29.3154	12.5691	26.3104
[truncated: 22,989 more rows]

## Sheet: p<0.05
	Black - Tumor					White - Tumor
RPAP1	9.85715	9.50128	9.90698	9.8244	10.1515	5.74187	8.09047	9.24377	8.45626	8.81284	6.81914	5.43801	6.57159	7.6027	5.7885	7.81131		6.04465e-05
NGLY1	21.8464	23.4476	22.7719	22.0688	21.234	16.4306	19.1127	17.5145	18.9193	22.718	17.646	15.4612	17.5911	18.8172	13.853	19.599		0.000101701
DGKZ	38.2418	37.6138	32.2755	37.5319	35.3053	20.5636	31.5843	29.3899	21.4089	32.1701	28.9432	21.1606	21.253	22.3849	18.6957	34.688		0.000146122
ALKBH3	20.7107	19.9861	19.5917	19.9094	18.2182	11.9587	11.9287	15.7481	16.114	19.7568	11.8104	9.47682	12.7347	17.1609	8.76214	16.828		0.000197071
DPH2	6.80045	7.11507	6.23006	6.80284	7.14269	3.68985	3.92994	4.60857	5.45473	3.67727	4.98651	3.17227	5.91698	4.48933	1.34282	6.92343		0.000247623
PIWIL4	13.7501	16.4472	16.7497	22.1128	16.8153	4.38948	6.48697	7.64717	7.01251	10.9715	7.31057	3.32161	8.98921	11.8859	5.19372	15.8447		0.000504029
TRIM6-TRIM34	5.52e-15	5.64e-15	0.587733	1.07486	0.671765	1.63769	3.39703	2.45251	1.81547	4.24947	2.78097	3.60331	3.34382	2.05688	0.652753	0.141377		0.000644944
PPCDC	5.18885	5.01093	5.33046	5.28994	3.95515	2.52266	4.90393	4.46367	3.49487	3.24108	3.80686	2.3741	2.49233	2.32981	0.644895	3.28971		0.000664011
MAP1S	19.2759	23.7436	18.5418	22.1588	22.7025	13.8128	12.3794	20.6385	12.7173	16.5252	19.6555	8.79984	10.2413	9.78831	8.0806	19.382		0.000673235
GSTM1	154.162	219.71	143.504	226.492	281.77	6.24172	167.622	5.84345	91.8076	2.3849	1.88249	0.433521	0	1.1764	66.182	123.7		0.000737278
RRNAD1	18.0218	16.8335	16.5159	13.7845	16.2825	8.2294	10.9271	11.1047	10.6744	15.3873	13.5424	11.2678	10.1551	10.6134	11.0899	16.5135		0.000756138
PEX11G	1.99575	1.42541	1.53517	1.55528	1.9862	0.647095	0.928126	1.62536	0.547153	0.85792	1.38514	1.14678	0.715564	1.24964	0.164154	0.841669		0.000780719
PWP2	20.8364	16.6873	16.3231	20.7375	18.3173	12.0795	10.2729	14.4963	15.0157	14.1623	16.0235	11.4503	9.36238	8.12589	6.72339	17.6456		0.000803071
TMEM186	5.76326	6.11828	5.14654	4.39621	5.57689	3.1682	3.56696	3.13925	2.69513	4.16888	3.17156	5.25346	2.46038	4.70015	1.78693	4.31837		0.00082034
TRMT6	15.8219	18.6375	16.5435	14.7812	15.2759	8.35944	11.9287	9.05051	11.5175	14.229	13.175	9.40131	15.5952	12.7734	12.5676	12.8355		0.000850947
FLJ42627	2.25829	2.97343	2.3046	2.35636	2.22018	1.00598	1.62544	1.72659	1.73143	2.21407	2.07324	1.11298	1.38305	1.68833	0.404284	1.7433		0.000911986
KAT5	37.8281	41.0723	38.9943	38.3213	34.9853	20.8661	31.4836	32.5275	25.2314	33.6957	38.7173	15.4015	22.5835	28.2746	21.1953	36.5331		0.000920266
HNRNPUL2-BSCL2	118.246	119.295	129.532	107.43	134.447	67.3041	81.4853	108.588	79.7673	104.531	100.375	66.2329	84.3513	108.739	44.0801	118.383		0.0010761
FUT4	3.70566	5.49826	3.72319	3.95647	4.85012	1.23202	2.0014	2.05648	2.38447	2.75629	1.97428	1.53997	1.51394	3.2109	1.51138	2.6161		0.00110612
TSSC4	4.31562	4.89967	5.0686	5.67936	5.10382	4.00316	3.67792	5.0957	3.06578	3.24945	4.16988	2.67709	2.7165	3.51739	1.15022	4.44017		0.0011169
CDC42EP1	17.038	23.5812	18.3767	18.6674	18.5543	6.45657	11.1517	11.3678	16.7092	17.2205	14.7121	13.6421	10.7808	11.5278	9.40774	15.3621		0.00117797
RPUSD2	4.39957	3.95545	4.29133	3.46073	3.4847	1.99188	4.28141	3.11243	1.84999	2.8117	2.31788	2.71428	1.96182	1.68202	1.07986	3.78641		0.00118112
SMIM18	1.55398	0.375431	0.833634	0.381241	0.935504	0.478761	2.0552	2.55743	3.15854	2.40857	2.38068	3.77849	4.21242	4.55957	7.72938	6.69684		0.00119936
C17orf97	4.5082	7.333	7.78631	6.33678	7.86847	1.58845	5.29625	4.42336	2.47661	4.07698	5.05719	0.804229	0.549309	1.09104	2.73564	5.45016		0.00121476
ZNF784	0.818447	1.04354	0.84896	1.12658	1.01513	0.115155	0.521561	0.40627	0.766544	0.941854	0.737841	0.091875	0.57375	0.747473	0.394764	0.812231		0.00127607
SF1	104.677	99.7458	93.2445	100.494	94.9643	62.6271	81.1891	84.8703	81.9052	95.3034	90.8476	72.7873	78.2354	92.9072	72.3651	99.0887		0.00131197
BRCC3	15.1233	14.3378	14.5497	13.1527	17.7107	10.0766	8.88014	10.2893	10.5676	12.5812	14.139	5.89067	10.5	14.4641	4.4299	9.79445		0.00134354
ATP13A5	0.284487	0.212912	0.126861	0.272237	0.30211	0	0.121141	0.01416	0.042673	0.089451	0.117228	0	0	0	0.034436	0		0.00140246
EXOSC5	11.0182	9.24257	10.9778	10.0984	12.029	8.03758	7.69039	6.87967	9.08839	4.87556	9.82943	9.18608	6.85081	7.89286	7.01598	9.73488		0.00140618
ASIC2	0.116519	0.044017	0.003658	0.192522	0.087712	0.389952	0.680081	0.117642	0.390708	0.371718	0.304228	0.465862	0.259766	0.292863	0	0.465229		0.00144355
SEPHS1	19.2889	14.963	18.7305	16.1534	17.0861	11.2177	16.2822	13.7639	11.033	16.0775	15.462	9.40991	10.3261	11.9686	7.30576	14.042		0.00156986
LOC728613	2.70253	3.02382	3.55678	3.42522	3.12967	1.72762	2.87259	1.57461	1.85915	2.21201	1.99025	1.80078	2.22849	3.0366	3.23654	2.28283		0.00157245
LCMT2	4.01463	3.97146	5.23496	4.87615	5.07598	3.4017	4.02649	4.04149	2.42994	4.28552	4.10531	1.69142	1.2715	2.45932	2.6021	2.60338		0.00160739
MCRS1	26.5662	33.2392	31.2142	26.2361	31.076	16.265	19.7082	25.6907	13.5974	29.1705	26.1901	21.2465	15.0568	21.9775	12.1056	27.8227		0.00170715
SSU72	79.6283	77.6462	75.6992	58.211	74.4527	44.4373	45.9314	54.7234	47.3364	61.3287	55.0237	39.1185	36.0852	41.0519	34.0598	87.5392		0.00171763
PCYT1A	33.1006	33.0061	30.2195	31.8267	30.3369	22.7539	24.857	30.8674	22.3764	27.9542	28.0368	20.5471	23.6407	28.3874	13.1829	31.7925		0.0018679
C9orf64	13.6214	13.2696	10.3156	10.8899	12.4175	6.92943	8.17159	10.5795	7.07766	11.8456	10.5161	6.77302	4.32078	8.3191	2.65993	11.3778		0.00241764
RAB20	13.0309	11.9893	14.6785	13.533	14.691	8.87871	6.41127	10.8358	10.2847	14.799	13.5502	5.26442	6.16389	9.87648	5.20598	12.1084		0.00244832
SPATA2L	1.68879	1.30637	1.46284	1.78732	1.42408	0.639156	0.82882	1.2534	1.21472	0.936298	1.61875	1.15998	0.724412	1.25727	0.166141	1.0796		0.00249348
METTL13	13.3453	17.1275	18.7512	18.3038	18.6626	11.103	13.0012	11.2232	10.6547	7.63454	14.1916	14.4403	13.5783	12.9042	6.15352	15.9435		0.00263046
CHMP1A	18.0952	21.7909	21.6044	21.215	25.1285	8.12332	8.51587	16.4622	16.9351	17.0945	19.6408	19.9633	14.67	17.483	7.00193	18.0688		0.00268482
CRTC2	31.2336	33.6031	31.0891	26.7495	32.6257	14.093	19.9972	28.6552	22.2613	24.9937	30.4961	24.9427	22.238	26.077	23.0345	29.8533		0.00269523
CBLL1	12.6207	14.7481	11.6377	12.7027	11.7547	9.13956	10.8121	9.90262	8.39941	11.4197	10.5847	9.2505	11.1075	11.0067	5.07132	10.18		0.00275925
RMDN3	41.2152	34.6471	33.7949	31.1756	39.1172	16.8807	18.2456	33.8519	29.2468	23.2381	33.4706	12.4938	15.1014	17.6585	6.98465	41.5532		0.00276591
MTMR8	4.51591	6.52425	4.26438	4.5734	4.97396	1.33133	4.68875	2.87618	2.29325	4.07402	2.3475	2.08714	2.52279	2.15759	1.63935	5.17583		0.00280408
PAAF1	13.4417	16.1186	16.5157	16.3329	16.3789	12.1924	14.4988	10.5702	14.7575	12.3409	9.82957	7.59727	14.4929	15.2697	8.45362	13.7327		0.00293005
PPHLN1	40.9775	42.4358	44.5152	40.0584	41.5768	23.3161	27.4535	38.9471	31.0595	33.1978	43.7216	27.6341	36.2761	33.4269	8.39504	35.9791		0.00293162
CLP1	6.88987	8.39902	6.37475	6.62795	7.72433	7.20669	4.38721	5.87419	5.7766	5.58648	5.49561	5.21678	6.79587	3.93838	3.8059	3.32681		0.00303588
ACSBG2	0	0.018266	0	0.031122	0.014294	0	0.083157	0.174932	0.078157	0.214952	0.069005	0.13195	0.257516	0	0.188992	0.35688		0.0030647
ACAA2	61.8408	61.079	49.6358	49.4733	64.8027	34.1716	46.6478	43.2099	36.9117	43.3936	36.4371	21.6846	37.4923	52.3686	18.0489	61.6637		0.00310562
VPS36	31.3236	36.7887	34.5582	29.5553	28.9197	18.3118	21.8049	28.3934	25.0927	30.0179	24.9813	11.5894	20.8033	32.3845	18.2092	28.1768		0.00310597
ZNF688	3.78551	3.7459	3.07052	3.39032	3.16005	2.4112	2.90701	2.52074	2.39157	3.16267	3.56316	2.15537	2.68743	2.97657	2.24788	2.42712		0.003112
TMEM177	5.49621	5.66686	4.84037	5.65249	6.94621	2.51261	3.87997	3.24446	3.58897	4.96756	4.40973	4.00276	5.144	6.06971	2.75991	2.62766		0.00327618
MIPEP	23.3996	23.8379	18.2577	21.3286	25.5856	8.94299	13.1288	15.3807	12.114	20.6733	21.5994	11.8797	13.4468	14.7177	7.0719	25.9509		0.00336488
ADCK4	20.2803	18.9559	20.1939	18.0994	25.4393	8.47381	12.0321	14.5453	13.6022	18.872	15.2809	16.7296	13.9487	14.0711	8.94066	19.5575		0.00342251
DNAJC14	9.85068	10.0604	11.224	11.4658	12.5425	7.45812	7.27033	10.7989	7.70986	9.33047	8.92895	8.5963	8.98917	8.32812	6.30836	10.5059		0.00347641
NELFCD	48.6382	40.448	47.8692	41.0962	39.7185	26.4086	35.8621	36.0957	34.0217	41.1975	40.5961	27.8118	23.244	31.0834	27.8503	43.2717		0.00348093
COQ7	6.05748	6.864	7.49227	6.06611	5.78657	3.26681	4.84793	5.27632	4.00821	6.55827	6.4638	2.89507	4.62513	4.28479	4.58053	5.54007		0.00355995
DNAJC25	3.71259	4.2602	4.2686	4.42877	3.58812	2.90502	2.27618	3.46272	2.82999	4.39941	0.122757	2.61238	2.56621	2.00755	2.35196	4.19313		0.00371948
DNAJC25-GNG10	3.71259	4.2602	4.2686	4.42877	3.58812	2.90502	2.27618	3.46272	2.82999	4.39941	0.122757	2.61238	2.56621	2.00755	2.35196	4.19313		0.00371948
MRPL20	69.5581	69.2015	60.8002	64.5518	74.4956	54.8355	46.2097	60.5559	53.442	65.8976	61.1376	37.941	45.9269	56.9779	40.8535	71.0769		0.00382877
RGS2	38.9194	21.1104	76.4934	57.6074	47.8647	207.369	58.7416	107.143	248.025	104.378	214.428	57.3322	108.712	123.877	125.711	44.327		0.00383706
RTN4IP1	3.38943	3.82252	3.52991	3.72149	3.16791	2.28121	3.92204	3.6468	2.33676	3.26073	2.56113	1.08816	1.48656	3.05446	1.89951	1.80096		0.00386653
LNX2	12.5667	15.6139	11.5786	12.3249	11.1454	3.15076	6.87848	5.41031	5.75329	11.3845	8.82636	10.4223	9.34839	11.1982	9.19777	12.0685		0.00387246
USP21	18.1206	18.2936	17.2666	15.2966	15.0501	14.0288	14.4704	14.3391	7.8867	14.7499	14.5107	14.8612	12.7526	11.0721	7.64387	16.1353		0.00389598
SLC12A7	63.0522	70.6562	45.8189	48.0722	50.5146	19.1175	23.0933	38.8794	21.9725	45.45	39.2444	19.2323	22.7129	37.2581	24.1568	61.0739		0.00389903
TTC12	26.0603	25.0563	18.8862	29.8025	27.5131	10.0086	18.71	12.0985	11.7045	26.511	16.0968	13.841	14.1621	19.8482	13.5521	24.2638		0.00393321
LMBR1	20.7571	22.1977	20.5645	24.2494	20.8226	16.584	18.1681	18.4128	10.1625	23.2282	18.7766	14.0295	15.7496	20.051	11.8028	20.3959		0.00397815
TRIP4	28.8079	37.3756	35.2732	32.9139	37.5465	18.8373	23.2494	24.792	31.2613	29.431	37.671	18.789	20.8829	28.9105	6.72766	26.8382		0.00415628
FBXO45	1.2784	1.26702	0.953742	1.30819	1.1229	0.775139	1.00528	0.833745	0.845872	0.854184	0.913057	1.05467	0.776321	0.678621	0.669011	1.14692		0.00429628
MTMR6	11.7114	13.9479	13.135	13.9263	13.2345	10.4686	9.99034	15.0567	9.96973	11.5849	12.5599	10.1035	9.93744	10.9147	6.02202	9.2532		0.00430149
RNF6	21.346	22.4461	22.1478	18.6583	23.2628	12.615	20.2738	16.8558	15.6199	17.3101	16.2299	16.8478	21.3042	18.84	10.8478	21.8465		0.00434149
PIK3R4	14.6678	20.0792	15.7266	16.9775	17.1222	11.0695	13.2437	13.9059	13.4023	17.2671	15.4327	7.95341	8.73575	11.2614	6.87965	15.1039		0.0043627
CSTF2	25.6588	23.9419	24.4325	16.6298	21.2441	13.0073	11.4928	13.9309	18.412	15.6254	19.292	13.1774	12.9113	15.1561	5.66202	22.4943		0.00444169
BCDIN3D-AS1	0	0	0	0	0	0	0.073828	0	0	0	0.082192	0.117519	0.091733	0.053194	0.041184	0.049091		0.00459892
SNX4	35.8488	45.0685	37.3251	38.7526	44.1823	23.0325	27.615	30.4422	33.128	48.8648	33.0964	17.7669	26.0746	33.0404	16.6935	32.4442		0.00462315
ZNF85	5.53831	4.62312	5.34199	7.95028	2.6135	4.34674	9.46283	6.14931	8.26117	8.82744	5.91132	14.4758	14.2293	13.1981	10.7194	12.3122		0.00480617
DET1	4.4369	4.92435	4.91118	5.35802	3.91378	1.5614	5.54655	2.66531	3.92881	4.03216	3.93545	1.43568	3.40265	3.01015	1.82782	3.84018		0.00480705
INTS9	10.2142	12.5792	12.143	12.2224	11.0478	10.2462	10.5652	9.9539	11.3598	10.4481	10.8899	7.39687	7.26767	9.05919	6.16999	9.51769		0.00485029
TARBP2	12.61	8.92479	8.34515	10.8073	9.82411	7.60195	6.40717	6.60496	6.44868	7.28203	8.82342	6.65261	3.58882	3.43213	2.32958	11.0943		0.00488488
SPATA25	2.86554	1.96233	1.48806	2.45182	1.8586	1.16732	0.876058	0.90815	0.460813	1.87396	0.216683	1.53194	0.478181	1.82253	1.53555	0.088618		0.00497786
NUDT11	0.182803	0.010433	0.436431	0.367264	0.277517	0.764219	1.4765	1.1176	1.07179	0.602299	2.26573	1.8536	2.05872	0.487695	0	0.195334		0.00498022
RFX5	33.2227	30.375	40.0525	33.9468	28.949	19.1803	18.4667	27.963	25.998	33.3805	28.4963	16.811	19.1288	27.674	8.5496	31.1302		0.0050645
MMP15	26.0471	21.8073	25.7041	21.7461	29.359	5.85148	17.8986	9.67378	10.6058	36.5862	18.2315	7.26871	8.49644	12.9607	6.8377	24.1548		0.00512495
PRDX4	106.624	98.499	124.612	92.8605	97.9698	156.402	218.328	107.348	167.363	113.693	132.277	144.774	139.183	110.866	150.602	115.085		0.00518645
ELOVL7	10.3239	14.253	8.21957	7.78071	11.4658	3.47174	4.47134	4.04432	3.09842	8.73724	3.30569	2.75673	5.82929	4.21476	4.59307	9.88539		0.00523075
TRAPPC12	19.8711	23.0428	19.7759	21.4759	18.6468	12.7008	17.8741	17.9493	15.029	17.8786	20.7979	15.8885	14.9061	20.0715	9.49055	17.8363		0.00523331
PLOD2	28.7742	22.954	23.538	41.6446	24.8017	58.4987	27.1863	55.7502	78.1066	40.6623	63.9798	44.3251	55.3237	54.7672	26.6448	28.4631		0.00524362
MAP9	3.53015	4.18864	4.35202	5.09223	4.86075	1.92247	4.19812	3.03788	1.91271	5.14748	3.48822	2.38753	3.07001	1.62297	1.52551	3.85115		0.00535623
DNAJC5	17.1811	17.4621	15.9244	14.746	16.3978	9.88995	11.1081	14.8868	15.3568	15.2688	13.6638	16.2958	12.7422	13.2224	8.55385	15.8963		0.0055001
ARFGAP2	23.5662	32.2034	27.7725	27.9885	29.3873	17.4166	21.3495	20.5892	18.0237	31.2159	25.6069	11.2305	13.7308	26.8447	12.9695	25.4024		0.00574204
BRD7	78.4679	90.305	80.3963	80.3055	84.3995	50.8245	72.0118	72.55	69.3355	81.4218	81.5087	53.4433	72.7005	79.8119	51.9714	76.9333		0.00577925
ANKRA2	17.9602	16.1282	17.613	16.2683	16.4864	7.52248	11.1616	16.1873	8.80372	11.0958	13.9422	8.18871	15.9484	19.9162	7.52278	16.1014		0.00593408
RNF25	15.8683	12.7767	12.9594	15.2455	14.5331	8.69535	12.3024	13.3475	9.78908	13.7916	10.6762	10.1347	10.3595	12.7814	4.40631	13.7543		0.00605822
GMCL1	35.0794	29.448	30.2477	36.6675	34.6274	17.5296	25.4403	24.0785	22.6395	45.0485	22.4077	12.4103	20.6996	23.9849	18.1063	29.8237		0.00610386
TOE1	9.7875	10.8699	8.50085	6.76508	10.7118	4.76376	6.75737	7.67417	5.01076	8.29513	5.58241	1.73617	3.88915	6.61282	2.43262	10.0639		0.00614389
EIF4B	312.937	336.634	330.882	312.926	277.19	246.369	298.056	286.325	125.349	249.136	283.945	305.998	254.012	159.638	154.949	300.626		0.00617764
TIGD4	0.215997	0.484207	0.35255	0.274944	0.299916	0	0.22964	0.150282	0.237465	0.169611	0.127062	0	0	0.230273	0	0.207525		0.00624746
SDR42E1	6.84827	7.59262	6.56915	7.89606	9.6796	2.72281	5.65949	1.97243	3.66035	7.85006	5.96984	5.21464	6.78465	6.85647	3.59616	6.02946		0.00646873
CLCN5	6.39445	10.3318	7.54088	5.91944	7.82606	2.50819	6.34713	3.79167	2.13696	3.54066	4.44166	1.35321	6.02923	6.64129	3.78214	5.60569		0.0065267
AAGAB	33.8344	29.7035	26.8177	27.9976	33.1248	20.3899	15.6499	23.9156	24.7763	27.0311	37.0362	12.8391	18.1996	20.6507	6.38908	27.0606		0.00659003
UBE3C	41.4173	39.3801	40.8118	40.4596	43.9371	32.0653	32.4905	35.7382	40.195	43.3934	37.6606	28.62	31.2363	37.2177	17.9694	37.9796		0.00673379
WDR73	21.0364	19.7694	18.9008	22.0758	21.7801	6.34233	16.1292	14.2618	13.7307	25.0727	23.0083	8.83063	13.2772	17.1528	15.4502	12.2264		0.00692363
PQLC2	7.13386	8.87463	7.06029	7.85628	8.28073	4.09327	5.89419	7.9174	6.35806	8.61802	7.24411	2.34208	3.89471	4.86609	3.1817	7.11699		0.00692679
MFAP1	26.6663	29.3355	20.8999	23.1967	25.4007	15.7695	16.4601	21.6036	19.8442	23.1629	23.4506	13.8247	17.9862	20.9448	7.99635	21.8057		0.00694175
ZC3H18	30.4845	34.3402	26.0123	30.4465	30.8211	17.3898	20.7815	27.7195	23.6203	29.3966	28.794	22.3903	23.3304	26.0759	12.5581	29.2872		0.00694588
TXNL4B	2.55986	3.52	3.11428	2.92519	4.23264	2.05438	1.76293	2.23014	2.4581	2.42874	2.17088	2.40508	1.38063	1.8514	0.709217	2.72895		0.00700558
PDRG1	7.03537	6.73387	7.74216	6.38072	7.9204	5.08671	5.90658	4.44799	6.18669	8.66625	6.74251	5.7211	4.79236	5.56517	3.19749	4.15143		0.00701444
AKAP8	15.8974	18.403	16.8752	20.8735	15.9825	7.74363	10.0039	13.4681	9.26542	17.2248	16.1548	15.808	14.0483	11.2523	9.82586	18.4498		0.00711712
DHX9	100.571	124.504	130.889	119.889	117.043	96.9076	95.3198	115.161	89.9381	115.088	127.635	71.9086	73.7794	75.8153	51.5361	97.7387		0.00724576
FIBIN	0.286607	0.343853	1.24869	0.892963	0.743281	2.95972	3.01881	6.76033	3.02934	2.36698	4.20538	0.47321	1.75472	2.32169	0.80487	0.555488		0.00727324
TMEM129	5.26355	4.66529	4.35832	3.67826	5.40099	2.97346	4.27937	3.90102	2.86733	3.48231	4.99398	2.5781	2.06168	2.30759	2.06004	4.23062		0.00733079
ARF5	88.0809	82.8825	82.8783	83.7612	78.7844	53.761	60.9907	75.0253	70.2427	80.1666	83.8448	85.4284	66.3935	74.158	37.5336	70.0819		0.0073961
SP5	1.93737	0.81085	1.74487	1.11313	1.57497	0.42607	0.863567	0.584518	0.252108	0.615978	0.692382	0.094412	0.073699	0.512146	0	1.83116		0.00762504
TUT1	8.88848	8.47783	7.41477	7.77421	9.38415	4.83496	6.72425	6.84502	6.22593	7.52248	6.86716	7.13493	7.68938	7.9779	6.64713	6.81177		0.00763219
KIF9	4.22617	2.93198	2.83384	3.30139	3.71886	1.79468	2.11505	1.13639	2.07316	3.81168	2.72388	0.978145	1.35685	1.97841	1.30238	4.09865		0.00763916
FAM162B	1.16227	1.34668	2.22272	2.01072	1.6389	1.17427	0.982195	1.37591	1.15844	1.63439	1.56712	0	0	0.440919	0	0.111375		0.00765841
SEMA3A	1.97633	1.34325	3.17103	5.64919	2.94435	6.65864	4.9693	9.27701	5.0716	5.37881	10.7637	11.6662	15.259	13.0542	1.0936	2.83663		0.00767162
OSGEP	24.7712	36.4452	30.7151	39.6451	38.8926	15.1137	17.0005	27.8292	28.0982	25.0708	25.6077	17.9924	20.9768	29.1797	15.1145	20.0122		0.00775044
HNRNPM	115.156	127.746	126.306	137.943	122.32	101.116	99.5095	116.752	94.0224	135.19	142.644	85.9763	80.9675	76.4133	48.9841	98.916		0.0077842
SF3B2	144.996	138.165	121.247	138.112	136.842	88.6288	101.315	118.668	107.117	127.5	136.56	104.227	103.4	105.321	69.0875	156.006		0.00779908
SDSL	10.3438	7.54999	7.89133	10.061	8.55063	5.53641	5.79031	7.55018	5.61669	7.56923	9.53084	4.78818	1.60176	6.01322	5.38803	8.60827		0.00788676
TFCP2	24.4038	25.5424	28.8595	20.5902	25.6423	12.1814	17.6371	21.6972	12.7578	23.9555	21.229	18.8243	20.5317	20.0843	14.4636	25.5204		0.00794792
C9orf41	13.9119	11.9654	11.0901	11.4394	12.0316	9.22394	11.137	8.56585	9.90732	11.3551	8.58163	7.21394	9.90344	6.3306	10.9855	13.2345		0.00794993
VWA9	27.6318	33.9516	27.1275	20.9869	29.8496	14.3413	17.9196	19.5177	20.792	19.7598	28.8044	14.2759	15.4554	20.8057	9.82762	25.835		0.00794997
FAM189A2	7.875	7.31664	3.39128	6.3924	8.83724	3.25544	3.03078	2.52723	0.231143	1.89626	1.33014	0.346412	1.75772	3.79583	4.40342	8.04876		0.00795076
ATP13A1	30.0446	36.4997	28.4788	29.8525	28.4727	16.3778	21.6242	28.5811	17.1566	31.5539	28.9083	29.5479	18.7974	16.3893	12.7422	29.036		0.00797073
KANSL2	12.4667	15.1963	16.0489	15.1377	14.2009	7.71479	13.3069	15.5238	7.73848	13.3224	13.1227	10.3695	10.3401	12.2363	6.77559	13.8864		0.00798884
FRMD4B	22.1535	28.8586	21.576	25.3112	21.83	17.2479	18.5367	15.9837	16.1543	27.4547	16.7519	16.7276	18.1746	17.9042	11.4847	20.1873		0.00800012
DNPH1	58.4973	100.176	116.642	84.2322	93.0051	44.7771	59.6935	56.5518	40.9088	86.9044	54.4389	43.3556	25.2774	51.9663	14.2899	66.981		0.00802343
ANAPC16	17.7608	14.9708	16.4077	17.0125	15.9512	14.6763	15.2103	13.8155	12.4803	14.9789	14.7524	12.4423	12.5237	12.3365	5.47162	17.162		0.00803271
RBBP5	14.3668	12.5372	13.4677	9.67206	12.3954	7.6733	9.11874	9.47323	8.65217	12.8101	11.3636	6.80989	7.72945	9.25702	6.45877	10.9314		0.00805701
LOC728819	0.456321	0.838887	0.295914	0.474853	0.327422	0.253743	0.902647	1.04157	1.20143	0.15703	1.76688	1.00755	2.22816	2.05818	1.0822	1.0588		0.00806631
PYURF	39.1802	37.2559	39.7665	38.6331	40.2012	37.9021	31.7029	41.9457	23.1255	30.2414	40.5947	32.2717	27.2889	31.3083	25.3392	38.5523		0.00823681
SLC44A3	35.0361	53.3383	33.6772	44.0447	35.5043	13.5038	21.6794	25.834	9.4033	45.9168	28.7989	29.1557	24.7351	20.3868	10.9492	34.7288		0.00825981
SUGT1	50.262	46.7199	44.5191	48.8429	54.3803	37.1815	37.1798	43.7795	46.3937	42.5947	39.3581	20.5165	35.8515	48.9965	21.6615	49.9361		0.00836714
FAM203A	11.3802	11.0584	8.7497	10.2457	12.7046	8.28781	6.84016	7.15726	9.29656	10.9926	9.89318	9.23316	5.87787	8.04544	2.70061	8.07387		0.00836731
SENP2	23.823	25.4248	22.0935	21.6611	25.2167	18.5649	23.0273	19.7784	21.6469	21.9536	20.7605	16.691	18.0947	19.4342	12.5491	24.6585		0.00836773
CCNDBP1	38.5916	36.6496	32.5508	28.4092	27.3657	20.7557	21.6338	29.2915	20.1467	26.8496	31.0472	14.9967	18.8353	25.71	12.146	32.5576		0.00837197
PFKFB4	0.760753	0.964454	1.46947	2.64488	1.74523	2.71517	3.19712	2.95981	5.58109	2.41955	2.287	3.68684	2.56278	2.61902	6.32968	1.2066		0.00841424
FEM1A	18.1596	17.5032	14.5277	15.8903	11.7655	10.0732	10.9693	13.411	8.44968	16.7225	11.9347	10.3593	7.55279	8.92856	5.35997	13.5204		0.00845444
ATPIF1	175.533	219.179	173.13	142.949	222.004	98.49	122.205	120.673	108.992	170.825	140.635	72.6766	110.159	146.435	85.567	179.141		0.00849946
MVP	236.872	260.6	173.041	164.502	231.94	102.373	71.6737	169.154	137.982	132.649	181.82	135.912	121.38	143.388	30.6221	227.12		0.00851775
C19orf52	4.2671	3.68317	3.73788	3.16276	4.41969	1.82405	3.50298	3.35391	1.62937	3.64389	4.26605	2.73834	2.45803	1.36494	1.86284	3.32867		0.00852708
S100A4	295.279	72.8351	195.483	135.016	158.223	438.913	455.628	388.75	1213.82	256.676	531.008	289.035	599.512	931.304	60.8266	312.265		0.00854433
DISC2	0	0	0	0.085016	0.039038	0.247726	0.170214	0.013264	0.133232	0.418943	0.031372	0.360375	0.3165	0	0.387132	0		0.00870374
BRMS1	30.7208	26.4667	26.3924	24.3868	30.1986	16.2836	17.6977	21.5801	17.1352	21.6813	23.3074	26.0983	17.9146	19.686	11.4794	35.7285		0.00892985
AAR2	14.2275	18.148	15.036	15.372	16.0818	9.46514	10.4308	12.9953	15.8349	17.1953	14.6251	8.32727	10.1194	11.3456	3.83782	14.6448		0.00899375
PANK3	25.4642	24.755	26.6567	21.4761	33.8547	16.2672	14.0854	18.3132	24.2913	19.4203	22.0434	16.8878	19.3279	21.214	7.61499	17.984		0.00903478
ADRBK1	89.6659	100.213	85.1296	69.9028	92.2721	57.0161	51.0355	80.528	75.8533	69.6787	82.9133	57.5142	53.5353	71.5489	30.5163	86.0469		0.00909199
MTCH2	81.4107	58.4697	78.1513	61.1215	80.3274	48.4038	42.0791	52.0461	60.884	58.5988	57.8139	46.1245	52.945	50.019	25.4093	68.7573		0.0091132
COBL	10.0073	13.8404	15.8932	13.6738	17.3681	4.70455	11.4203	6.43929	7.5116	16.643	8.19379	2.18516	7.26444	13.2374	7.8949	10.201		0.00915205
NHLRC1	1.47481	2.79168	2.85602	2.77963	2.35007	0.663483	2.34305	1.40983	1.51964	2.42712	1.9378	0.768713	2.06691	0.887595	0.1835	0.389564		0.00919278
MORN3	0.923915	0.990663	1.27299	1.28166	0.625989	0.256863	1.07494	0.552254	0.506756	0.317912	0.596201	0.16997	0.530655	0.771657	0.243417	0.633357		0.00922905
UTP14C	31.6559	31.0788	24.8874	25.6232	29.0632	17.5173	22.0602	23.157	24.3148	28.8825	26.0716	7.70019	13.8426	27.4816	17.6064	25.2304		0.00930668
RPSAP52	0.093742	0	0	0	0.522947	0.043434	0.894221	3.76891	4.78147	0.56442	2.23804	12.5865	4.44094	4.85386	7.53112	0		0.00933481
TARS2	29.0218	29.9064	23.7813	18.8818	26.0962	13.1344	16.3305	16.5144	18.9555	22.1095	20.7147	16.5404	12.3042	16.4872	4.09232	28.9327		0.00938121
GSPT1	41.8172	38.5607	42.1618	33.7368	40.696	32.1473	20.4258	32.494	30.9459	27.0442	39.7494	37.2335	36.3485	30.8619	12.67	37.7707		0.00940989
MPI	32.9684	38.8593	30.9961	34.0515	29.6988	28.5012	29.6618	30.8751	23.1504	30.1004	32.9233	18.0263	23.2339	28.0636	17.1868	28.268		0.00941882
TJP1	66.3195	84.9587	89.1068	87.6857	87.4674	45.5072	50.9178	68.8708	60.213	74.1961	87.1486	27.4094	60.0431	93.883	40.0378	63.5341		0.00951374
ANKRD9	1.24706	2.14047	1.97861	1.35864	1.72293	0.752267	0.72757	1.69987	1.23273	0.698915	1.04778	0.922054	0.989641	1.46058	0.165072	1.08633		0.00963262
CCDC12	73.0923	68.6647	58.6401	56.8675	58.185	25.0178	40.6437	50.0578	48.3914	47.01	47.2209	51.5517	41.0617	47.1143	29.7726	83.2342		0.00966553
NOSTRIN	76.93	62.2313	50.1221	53.0616	82.2344	35.9396	53.008	26.5681	10.5418	73.6929	25.1277	14.2235	23.3016	31.2416	34.6164	75.4714		0.00976616
DNPEP	48.0573	38.6636	34.7762	33.4879	41.9934	24.8701	22.3536	28.8629	21.6173	28.717	39.5184	31.2822	23.9005	30.7206	14.6702	43.0577		0.00982396
RTKN	36.5539	45.1905	27.3701	28.5884	40.2062	10.9325	15.5918	24.2578	14.9639	32.6161	28.0103	14.2529	22.5516	21.8036	17.3075	35.9213		0.00983584
CHRFAM7A	6.68769	9.55699	5.49024	4.66279	9.57507	1.95457	2.27785	5.36497	2.56427	3.82585	3.88558	0.298228	1.53467	2.1502	2.234	7.04758		0.00985042
POGK	12.3657	19.3427	16.118	15.0609	15.9082	9.75522	11.2561	13.8846	10.5189	13.8486	13.4151	10.61	10.6647	11.9472	6.75062	10.3642		0.00991058
PSMB7	84.6671	78.9586	78.6878	77.2775	99.2761	58.1876	46.1674	70.8413	51.0102	81.5395	98.3532	71.5705	58.3417	48.096	27.0469	74.6779		0.00993945
PIGX	4.89178	5.54384	4.56308	6.19454	5.25968	4.56699	4.4888	4.33967	5.02818	5.49354	4.51864	2.27954	3.01151	3.18647	3.72547	4.05836		0.00999337
RPF1	22.9597	22.3761	22.9439	19.2432	21.7474	15.7048	18.6732	16.7968	18.0336	19.4905	21.5182	14.6853	19.7347	20.166	6.45635	21.2859		0.0100751
NADK	28.269	35.1297	22.1887	21.4169	32.6657	16.9605	13.785	22.8187	19.0996	22.743	22.3431	9.35401	11.1596	15.0149	6.73686	24.9086		0.0101185
KIAA1211L	3.4854	4.39007	2.83009	3.57147	4.61548	1.30301	2.59766	1.71007	1.86348	3.931	4.08807	2.357	2.51237	1.69596	0.811544	3.29916		0.0101352
PCDHGA12	8.17124	4.36315	7.72	8.46374	6.66054	7.26106	12.1469	9.95007	11.0376	10.4036	16.2281	12.6173	10.3866	6.31136	10.261	8.1709		0.0101418
RAVER1	13.0989	13.7772	11.807	9.47819	13.8108	5.1454	9.56712	9.32128	6.78395	10.9613	13.5846	9.35868	6.42624	6.29648	2.6669	13.2796		0.0102234
FRG1B	70.6783	97.1247	81.9029	58.0717	65.3997	19.6833	65.5612	59.2588	39.7063	55.2937	61.7195	19.4408	47.2575	63.904	26.7821	54.517		0.0102718
DENND4B	18.0172	17.32	15.7049	21.9475	17.2968	11.0013	12.6877	17.1956	15.8797	17.9715	14.417	12.577	10.1271	16.0505	10.6174	13.0213		0.0102733
CACFD1	4.64928	5.6654	3.54584	3.25986	5.42804	1.65903	4.15646	2.45969	1.2935	3.64086	3.2166	2.33555	1.2155	2.3963	1.05025	4.4642		0.0102844
ALKBH6	8.26636	11.3065	8.47135	9.27155	9.56344	6.50511	5.16214	8.43236	9.25275	9.75175	6.0695	7.70314	6.98696	5.93505	3.7598	7.83757		0.0102919
HILPDA	4.3945	1.68656	4.28463	1.46542	1.55182	7.09935	3.24415	3.53117	16.3669	3.28111	17.268	15.9477	12.2371	5.87868	1.74203	5.99096		0.0104047
SLC25A13	55.2574	74.791	78.0528	64.5486	74.0973	39.2568	44.1024	47.0958	55.5243	77.6548	52.6547	31.8779	55.3721	68.2411	24.2567	59.1622		0.0104171
DAW1	0.060544	0	0	0	0.072758	0.140483	0	0.132072	1.26356	0	1.80016	2.35086	2.0972	1.3677	0	0.671298		0.0104342
ASB8	8.15626	11.1196	9.81393	9.84468	8.38851	5.61952	10.4061	8.15129	5.79551	9.2994	9.14715	7.4143	6.10946	6.01176	4.71977	4.88711		0.0104391
STARD7	52.0259	58.5711	48.2766	52.6079	66.6219	48.584	40.6831	45.5973	37.3862	58.9899	45.6898	32.449	44.3406	44.2543	24.2116	43.8092		0.0104576
TFAM	16.4871	14.6617	16.0963	14.3594	15.0976	12.6693	11.6671	11.206	15.3586	15.7524	12.9106	9.89753	12.5399	12.5076	9.06521	17.3121		0.0104793
SYMPK	59.7321	54.6343	52.4145	59.3869	66.2187	32.6716	40.7394	50.3461	51.9763	55.6594	56.656	49.6545	49.9373	46.8529	29.1063	57.5134		0.0105061
UMPS	11.568	9.79466	11.7658	13.6442	9.95771	6.50315	8.7667	8.26018	9.802	11.4562	6.51586	7.94466	8.48899	7.66533	7.71441	10.5747		0.0105171
RDH12	2.7593	1.71467	3.11238	1.8993	1.74774	0.344872	2.44794	0.057926	0.14576	2.564	0.205871	0.392921	0.383395	0.577392	1.75862	1.98978		0.0105393
CENPB	16.1854	19.724	20.6081	17.0787	19.8922	10.9392	13.1007	19.4808	13.8043	15.1996	17.2526	14.5718	13.5329	18.1023	5.66765	17.0559		0.0106475
N4BP3	0.936155	0.581903	0.620709	0.965493	1.05512	0.338226	0.317418	0.593736	0.706682	0.294592	0.511287	0.230537	0.449947	0.597013	0.103192	0.761162		0.0107995
PEX16	28.155	29.6527	31.5197	24.8234	28.7147	16.1886	20.8274	24.7062	19.8049	26.0049	29.4564	31.5663	23.544	21.4041	24.2864	19.6815		0.0108442
TLE1	17.7327	26.2536	21.2725	24.6255	24.1417	14.8614	17.0262	19.7184	8.00637	17.7582	18.7989	18.6675	17.7833	18.4943	17.7478	15.9471		0.0108929
ZBTB45	5.78203	8.06812	7.20292	8.41198	6.56168	4.69755	4.91895	7.53211	5.74106	5.44099	5.25622	5.7653	4.74059	5.45025	1.87171	6.06648		0.0109246
RNF4	17.2335	20.8075	20.6703	21.2206	23.4124	16.1472	14.3484	20.1121	16.1134	19.2942	22.332	13.6993	15.4318	14.8805	13.1671	16.8091		0.010964
FIP1L1	78.5885	75.9234	82.8915	79.8077	71.1135	48.6792	67.8137	68.1856	66.1539	72.0793	89.8708	60.7484	66.2281	65.3099	46.071	72.2886		0.0110377
RBM14	7.43183	7.46177	6.05113	5.85201	6.69254	4.63613	5.40019	6.23034	6.4258	6.15213	0.452846	4.49119	5.00391	5.30829	4.56206	5.75065		0.0110426
RBM14-RBM4	7.43183	7.46177	6.05113	5.85201	6.69254	4.63613	5.40019	6.23034	6.4258	6.15213	0.452846	4.49119	5.00391	5.30829	4.56206	5.75065		0.0110426
NUP88	32.5237	31.0014	35.2864	32.4966	24.73	22.6316	25.487	26.0597	18.68	31.738	26.1157	13.3456	25.3412	28.7911	17.3066	26.7915		0.0110436
ADAM20	0.206691	0.584339	0.337578	0.965523	1.20556	0.416165	0.987494	1.94077	1.66673	1.42882	1.73915	1.85485	2.74617	1.47204	1.32835	0.637253		0.0110718
ZNF534	0.152758	0.099021	0	0.084282	0.019353	0.044791	0.350958	0.026333	0.055656	0.395603	0.535657	0.446835	0.531642	0.323108	0	0.280313		0.0111562
NIT1	25.9738	37.981	34.9747	28.8716	33.8141	19.4641	25.4007	23.609	27.9053	31.8453	29.8166	25.3049	14.3971	23.5728	20.1897	18.9987		0.0111938
COMMD5	6.94768	8.09037	7.7588	7.18915	8.04956	4.91528	4.86506	6.4746	5.2932	5.77647	7.46783	9.81108	4.73776	5.63823	1.37814	5.80553		0.0112405
SPATA5L1	7.68194	6.60574	10.8556	9.14618	8.57314	5.03355	5.3341	6.319	8.32476	7.55625	5.96125	2.62675	5.51297	5.02349	1.14675	8.54254		0.0112628
SLC35A4	9.68222	14.7686	14.2375	12.6925	15.6472	9.48631	10.0089	11.9207	7.90952	15.1296	11.3332	9.44094	4.52729	7.12243	4.58791	8.54433		0.0115037
SULT1A1	72.2609	60.2172	87.6814	65.3314	77.6293	75.3466	44.2071	46.9284	39.7972	68.9763	49.4547	52.4173	46.6679	43.657	52.7476	68.4223		0.0115105
RPL23AP53	2.18992	1.39162	1.74245	1.37071	1.45286	1.81463	2.12748	2.72366	4.90525	3.43408	1.70502	5.52356	6.27785	4.54261	0.983004	2.15349		0.0115141
POLG	65.0233	67.9762	48.1401	62.4164	64.076	32.3772	35.359	61.1258	44.5361	43.0166	64.568	44.4527	37.6753	49.5881	31.4946	65.53		0.0115522
KIF9-AS1	0	0	0	0.033382	0	0.017717	0.044606	0.041702	0.020965	0.06589	0.098718	0.141535	0	0.159739	0.304079	0.080615		0.0115643
ALG1	38.0904	41.1377	34.7148	30.7339	34.856	24.0771	27.2945	22.9031	33.5476	34.1816	32.3196	32.3389	23.1595	24.5054	10.4794	37.5269		0.011572
C1orf86	38.8656	36.917	40.9694	43.4138	36.4379	34.5817	28.579	42.6016	42.6843	33.8517	38.2172	22.0883	19.1065	19.709	18.6898	33.6861		0.0116951
FAM188A	32.9946	32.5879	34.8684	32.4717	27.1511	23.0319	29.7564	32.8171	23.8729	28.1775	28.3673	19.3974	24.6431	31.2249	16.5605	29.6675		0.0117435
TMEM9B	32.4663	38.7742	31.4429	24.7919	32.8976	19.8125	20.1677	25.9449	24.7377	28.4679	34.4931	18.6555	19.2786	16.3622	12.6004	31.5951		0.0117919
KIAA1551	39.9446	49.8339	42.2027	37.9634	39.1924	25.4583	32.7982	40.5271	31.1418	34.4815	27.4437	25.0527	37.8651	44.918	19.2296	38.9196		0.0118717
ANKRD36BP2	6.00716	4.9115	7.69441	12.8591	11.8796	20.3869	47.6486	22.599	5.59075	16.539	21.9706	8.49545	30.0808	49.5536	13.0431	11.8421		0.0118896
ILF2	129.792	127.978	139.989	136.798	142.36	121.926	89.7272	123.96	110.276	133.155	149.31	90.9724	106.33	100.425	58.8495	137.322		0.0122102
GATA6	47.4136	63.9146	58.3241	48.3435	82.4384	26.5464	41.5202	21.9158	18.4052	71.236	39.8838	10.5724	22.979	51.5897	30.6532	44.9867		0.0122187
FBXL14	5.52668	8.25911	6.16014	5.05447	7.69559	3.31366	4.22407	4.12692	4.45952	6.40173	5.67152	1.90136	3.84554	4.99854	1.11406	5.0262		0.0122724
GRWD1	15.6416	16.3144	17.0411	15.8507	19.8251	11.4272	11.632	14.4418	18.2722	14.8599	15.5594	13.5735	8.76313	11.6609	4.46621	17.1578		0.0123307
CATSPERG	1.39549	2.07586	1.41062	2.18136	1.88067	0.908167	1.51536	0.750189	1.1862	1.79907	0.870799	0.896371	1.25222	1.06348	1.21633	1.1537		0.0123639
GMIP	11.6961	13.9756	9.38442	9.50153	11.1521	7.01484	5.81398	10.4895	7.39604	7.85234	10.7491	8.96738	5.24059	6.55101	3.94654	11.3699		0.01239
C1D	13.9972	14.8821	13.5107	14.6867	14.0566	9.69099	12.6471	9.8879	14.0613	14.8724	12.4002	9.05263	11.2736	15.0121	5.91328	13.1585		0.0124985
MAGIX	1.59376	1.48237	1.15563	0.699225	0.839075	0.239355	0.454124	0.174799	0.301454	0.944884	0.403103	0.714369	0.266975	0.806581	0	0.95434		0.012643
CSRP2BP	13.971	25.0144	20.694	21.8552	16.0192	7.37112	15.4441	11.2876	11.3469	19.5938	10.9005	11.4204	12.4047	10.22	7.36635	11.5647		0.0126533
CHRNA7	7.3718	11.6614	6.31889	4.68071	10.9041	1.39332	2.53871	4.57647	1.69913	3.57744	4.68293	0.308861	1.42172	2.00829	1.83997	8.68056		0.0126542
TMEM45A	9.12231	9.51173	24.962	19.8105	10.3808	46.6474	22.0433	48.3023	69.6269	28.1413	69.659	68.1412	38.2473	8.61149	7.15557	11.2134		0.0127328
IL1B	11.4977	2.87336	6.06489	8.34204	6.84513	11.334	6.82384	30.6522	27.8807	22.0004	2.21092	27.678	15.5869	21.2344	9.9553	6.89956		0.0127414
TMEM41A	3.84108	4.7353	3.88642	3.573	5.38771	2.70087	2.06822	3.34683	3.42015	4.25915	4.18035	2.90339	3.15343	2.73424	1.13004	2.60511		0.0128037
DTX4	9.41798	14.1482	11.9999	7.59387	13.5005	3.05887	4.51135	5.07886	4.76379	8.80757	4.54125	9.83438	9.49231	10.0853	2.60384	9.06552		0.0129623
NUDT10	0.123666	0.012691	0.638338	0.460923	0.476405	0.746452	1.90234	1.04548	0.924118	0.974847	2.56895	1.13614	1.71654	0.524554	0	0.232549		0.0130611
NUB1	43.1698	46.5812	36.0152	42.5703	53.4927	27.9349	30.9795	40.6839	21.5428	50.7629	42.4817	17.5561	29.1156	33.782	18.616	38.7716		0.0130924
PRPF19	111.7	87.3578	106.704	69.0899	90.2619	51.8443	61.6211	59.8621	52.5294	75.841	73.2952	63.151	60.5208	59.3087	23.3045	111.808		0.0130953
SALL4	3.28674	0.126026	9.90602	3.89099	4.00104	1.70195	5.70469	25.5615	16.6626	7.76604	10.3235	24.5391	19.9073	18.663	6.92091	3.23785		0.01327
FAM173A	8.72796	13.3197	11.3719	12.3641	12.7521	5.63491	9.83722	8.78815	10.1424	9.40639	9.81749	9.68491	8.38455	7.10424	0	10.9295		0.0132729
KEAP1	21.7161	26.237	21.7952	20.4315	22.3664	14.3175	16.8088	22.4881	13.5572	19.4783	24.0004	22.3549	15.5383	15.5032	8.63302	21.1367		0.0132787
ZNF710	5.05883	5.81032	5.47817	5.9709	6.78519	2.76432	4.31377	5.19217	4.11992	4.98049	6.62087	3.53234	3.12128	4.46049	5.50435	5.32836		0.0133084
WWP2	33.8572	47.7444	29.4842	35.8993	35.6536	15.6115	23.1665	25.2631	19.7528	40.0009	31.5686	17.6164	18.4523	26.4499	23.9315	31.7215		0.0135449
GTF2H2C	4.45755	1.79971	3.22904	5.75423	3.62064	3.16783	4.83735	5.85092	6.2703	8.19791	5.30021	4.00833	9.11024	7.3871	11.4508	6.75382		0.0135593
C21orf33	48.4442	38.6806	42.1061	52.4997	43.4857	26.3901	37.5622	36.0203	27.6353	49.6923	48.0229	20.1361	16.6254	20.215	25.7693	49.4082		0.0136153
AMOT	9.62131	10.3394	6.36144	8.33331	7.81867	3.64438	7.1041	4.66885	7.03263	6.77021	6.97751	0.346377	2.72348	6.0736	5.47553	9.7834		0.0137291
MAGEA10-MAGEA5	0	8.29e-27	0	2.67e-24	0	1.32e-05	0	0	1.51e-05	2.32e-05	1.84e-05	5.68e-05	4.27e-05	2.63e-17	0	1.47e-05		0.0137457
MAGEA10	0	8.29e-27	0	2.67e-24	0	1.32e-05	0	0	1.51e-05	2.32e-05	1.84e-05	5.68e-05	4.27e-05	2.63e-17	0	1.47e-05		0.0137457
CCNG1	31.2388	32.7947	42.1723	39.0609	31.3609	31.5509	38.8687	26.1776	21.6466	29.3573	27.6665	17.2449	24.7802	29.6331	13.1782	29.2064		0.0137564
PEX10	6.34801	9.39213	7.01209	7.19923	7.83568	6.11167	4.30039	6.19529	4.17521	7.54567	6.67063	5.36765	5.53939	6.90789	2.67117	5.53422		0.0138508
RWDD2B	11.4376	9.36165	10.4889	9.74247	12.7179	9.13495	8.83116	9.15631	8.08385	10.0937	11.0806	6.88695	7.33851	6.9242	4.46213	9.61281		0.0138917
FAM188B	17.8437	21.0851	12.1042	21.5424	16.6496	5.54338	9.60273	9.42659	9.79095	19.9261	17.0666	9.3568	9.14344	8.56531	14.3393	11.3987		0.013897
SLC35C2	22.4225	33.2577	32.2372	26.8883	30.8525	13.5713	19.1556	24.7271	25.6328	28.3885	26.6716	21.5362	21.7012	21.3121	8.72827	22.4505		0.0139103
DDB1	109.543	127.351	121.853	95.3576	112.048	84.7415	88.845	105.005	86.7416	99.3184	114.008	88.6062	81.9818	96.5466	42.2221	105.888		0.0139708
ATF1	18.6596	14.4994	15.8297	15.5858	12.714	12.535	12.1568	13.7993	10.2361	15.3493	16.9097	8.11669	9.1959	6.16149	5.04111	13.6861		0.013975
AQR	38.9257	42.0613	33.1267	28.1455	33.8417	22.0587	26.8355	29.499	29.9	30.4367	33.1676	14.2716	21.2438	27.4729	18.4614	32.118		0.0141222
RAP1GAP	83.4089	96.5417	47.7593	60.4003	73.7028	14.2494	48.5316	14.8535	11.9513	92.9508	57.4359	3.37393	11.5687	29.9927	33.2853	83.1338		0.0141879
FANCF	14.7892	20.9062	14.9638	20.1617	19.9176	7.85555	16.4553	10.5252	10.4648	17.0715	16.489	16.0257	13.1778	12.9374	6.12104	14.9225		0.0142496
SKIV2L	18.6112	21.7922	17.802	24.8986	21.0856	11.24	13.7774	17.4994	18.3188	22.7033	21.5827	12.1971	12.8268	16.1709	9.48564	16.8947		0.0145375
MEPCE	20.4482	19.3057	18.8091	16.9617	26.6147	12.6661	17.4122	16.1333	12.2564	15.6767	15.2621	14.1339	13.534	11.1581	9.58243	18.6491		0.0146523
ADAM15	65.6643	91.382	66.6683	68.473	80.01	49.9249	47.5379	65.9819	57.6726	64.4543	63.159	74.3397	51.7083	46.1024	17.7615	64.3052		0.0146524
STAT6	153.408	133.85	161.199	99.0687	155.84	71.8678	70.0556	97.1991	67.0296	92.4549	106.753	85.9861	109.824	165.161	41.5672	142.197		0.0146551
USP7	73.8497	90.7137	84.2936	69.2494	75.1941	50.0164	54.5241	75.2791	61.0596	67.1381	66.375	58.1387	71.9767	80.0074	44.0654	70.9592		0.0148256
ZG16	0	0.00568	0	0	0	0.20568	0.161685	0	0	0.047783	0	0	0	0.231774	0.293598	0.175501		0.0148351
CSRP2	11.8089	9.13762	9.12424	17.9761	8.71605	32.6041	22.4365	44.3419	21.7438	15.0906	18.5321	15.8632	20.6337	16.4429	11.1935	11.0483		0.0148646
NIT2	48.5827	54.7859	48.8946	57.7181	52.6932	38.7125	41.8785	39.8673	53.1337	52.9382	54.5564	44.9851	45.3485	37.5547	27.9538	49.2919		0.0148969
UCN	0.628287	1.68821	0.66881	1.24563	1.31122	0.096504	0.481901	0.336972	0.914504	0.357077	0.268624	0.75632	0.59018	0	0	0		0.0149069
TRIAP1	9.73771	9.76235	9.86815	9.07155	6.03924	5.84959	5.92826	6.76296	9.39708	7.91265	7.33186	6.96908	4.14437	4.21762	1.54461	6.60936		0.0149983
GSK3B	17.8879	21.8717	17.2303	16.2201	18.1827	12.7206	15.0519	17.6148	13.2217	16.3631	16.8586	14.4516	14.6199	16.0107	7.26293	15.7224		0.0150384
C1QL3	0.583716	1.19955	0.381117	0.817373	0.782112	0.090388	0.045511	0.106371	0.235306	0.268914	0.377721	0.216602	0.169087	0.130389	0.310236	0.514097		0.0150742
ULBP3	8.59145	13.5919	12.616	5.88577	9.86739	2.11596	2.2691	4.67542	6.53303	4.48003	9.46889	2.97689	4.41378	8.9855	2.34448	6.02354		0.0151321
ARSJ	2.70775	1.94463	2.22357	2.62689	1.81283	2.57378	2.71018	3.16953	4.5376	3.66485	3.19716	6.06179	5.02265	2.86543	1.46485	2.76881		0.015263
FAM47E	3.3415	3.49165	3.38897	4.33852	2.29686	0.441083	5.85271	1.09584	1.50966	2.11087	2.09545	0.337695	0.17253	1.06635	1.89645	2.88286		0.0154251
ABCB9	3.75185	3.93038	3.27348	3.70153	2.87835	0.629457	2.7933	2.08598	2.58917	4.51819	3.56687	1.32822	0.476855	1.69922	1.26977	3.94207		0.015439
TTLL13	0.698388	1.00267	0.818963	0.877527	0.873499	0.155602	0.228322	0.304857	0.705892	0.771167	0.830807	1.1372	0.322799	0.420819	0	0.885136		0.0156086
MED29	7.69976	10.3681	8.59496	8.8726	7.91336	6.04732	7.39926	7.04977	5.4176	9.38933	8.26943	5.67632	5.43316	7.34451	2.68654	8.46459		0.0156539
EFCAB14	42.3723	41.806	35.074	27.517	45.6422	24.2419	18.739	30.5199	22.4163	33.5418	34.8588	12.9984	23.8028	32.2946	11.7331	41.1822		0.0156606
C16orf90	0	0	0	0	0	0.347257	0.362725	0.135458	0.137046	0	0.16118	0	0.178688	0	0	0		0.0156697
SH3BP4	24.2239	31.5238	22.9337	24.9634	20.3984	18.1016	15.5257	21.3024	14.7261	20.2516	21.7262	14.0786	13.4189	16.466	21.6264	20.4548		0.0157463
COMMD7	29.3609	26.7613	22.226	27.0963	28.4478	16.0733	15.8982	23.0187	19.7659	26.2368	25.2156	18.4128	24.2354	25.2289	4.76608	25.9455		0.0157967
PDK1	7.10556	8.06414	5.11895	5.27846	4.80603	8.52332	9.64274	8.37918	13.0262	8.9502	7.46987	7.95249	11.1394	11.1791	4.16933	6.30417		0.015808
U2AF1	134.922	170.859	183.352	191.272	216.429	128.664	130.122	135.339	171.337	157.125	175.063	98.0684	86.0362	121.595	81.9831	141.16		0.0158641
TBL3	20.8219	21.0539	17.9255	16.123	16.5639	9.99392	12.4067	15.5541	15.8634	15.4277	19.1207	17.6433	10.8024	13.9297	4.40995	17.9095		0.0158747
PPP1R3C	1.67364	3.72975	4.66644	5.39937	6.74398	7.96751	17.5744	10.4671	21.9367	7.7328	12.3398	7.53783	6.81056	12.3192	2.44917	2.10682		0.0159503
FAM168B	4.00669	6.30606	5.05273	4.54739	5.91556	3.07874	5.19969	4.5142	1.5966	4.13639	3.40612	3.64982	3.27428	5.01882	1.8802	3.4288		0.0159741
ZC3HC1	9.69006	10.448	11.6838	13.2021	10.3166	5.76506	8.61775	9.98371	7.45047	13.1368	9.84443	8.65801	9.38679	7.21963	3.51344	8.56195		0.0159891
GMEB2	3.5804	5.37394	3.87726	3.6616	3.99313	2.25055	2.23426	3.49451	2.09224	3.08709	2.94253	4.6064	3.23973	3.5911	1.93183	2.1246		0.016032
PAFAH1B2	61.0159	87.5859	89.9487	72.4847	88.5714	55.2166	47.2782	72.4437	61.4027	64.7629	79.1636	48.878	66.8071	63.5827	24.3217	60.9077		0.0160942
NFIL3	15.3415	6.11491	12.5651	16.4022	9.69802	39.2094	12.9554	22.5424	25.0705	15.7126	37.3075	13.0525	13.7448	13.8942	24.1523	17.4825		0.0161234
MTSS1L	11.5302	4.90131	6.493	9.19892	5.58363	6.05498	12.7561	13.9777	14.8899	10.9172	14.813	13.0082	11.4622	17.2676	7.59284	11.2762		0.0161291
ZNF114	0	0.000913	0.434965	0.155438	0.178495	0.743084	0.623414	0.219646	0.512945	0.498876	0.316269	0.750654	1.02903	0.930466	0.019667	0		0.0163648
RNF24	2.46502	2.74715	4.16664	2.66559	3.38931	2.30241	2.07652	3.6209	1.82438	2.45737	3.47137	1.04184	1.42331	0.658544	0.039253	0.949131		0.0163948
MAT2B	64.026	69.0138	50.3148	54.6996	54.8648	40.4527	36.4605	45.533	44.6691	49.5118	58.1828	45.2323	48.3144	48.3384	22.1153	60.1607		0.0164146
ERCC5	54.4304	65.9216	37.921	45.4089	57.3968	17.4907	26.5385	28.6827	35.4597	39.9514	32.5282	30.5061	47.3747	53.4082	9.13405	51.2527		0.0165595
FAM108B1	10.4529	15.5995	12.3393	18.2074	15.1235	8.94194	10.6431	13.018	7.04926	12.3745	12.8081	9.42057	9.64463	8.66427	1.67107	9.06725		0.0166121
OTUD7B	9.44332	16.0371	13.3862	11.6967	14.8245	6.6048	8.56069	11.8004	7.54462	10.5434	12.1251	6.92844	8.17639	10.4123	3.48111	10.8825		0.0166867
LYSMD4	2.92916	2.56679	3.07204	3.1493	1.8213	0.696018	0.954278	1.72984	1.68376	1.46702	1.50819	0.494508	0.868582	3.26328	0.575481	4.02893		0.0167618
ADCY6	19.6077	19.6183	13.5982	15.1503	18.6845	7.83736	14.4437	15.1027	10.6662	13.7853	13.6581	11.6028	11.6713	12.3772	10.1919	19.06		0.0167804
SVIP	25.4531	27.5094	19.5854	16.0344	21.9273	11.4924	15.7893	13.493	13.6432	18.0034	20.6826	2.89179	9.24375	15.7879	10.4525	25.6811		0.0168021
IGLON5	0.015403	0	0.02517	0.027	0.049597	0.214752	0.036058	0.06743	0.389629	0.133139	0.039887	0.114464	0.044679	0	0.085127	0.244272		0.0168081
HLCS	10.3566	12.8747	12.5	12.9005	13.007	5.07428	8.53547	9.26321	7.34494	14.746	12.5105	9.97835	7.47293	6.85443	13.0336	10.3878		0.0168242
LOC100289230	0	0	0	0	0	0	0	0	0.029186	0.04584	0.034352	0	0	0.088934	0.070427	0.028058		0.0169202
JPH3	0.160817	0.165216	0.16501	0.406437	0.502701	2.27686	2.5845	0.703219	1.08687	1.76474	2.18487	0.149156	0	0.101026	1.65567	0.054722		0.0171915
FOXO4	6.41617	8.24811	8.26004	6.96997	6.04882	4.22593	4.63872	7.45352	3.26312	5.47321	5.80849	2.58539	5.3135	9.37537	2.15389	5.51321		0.0172403
FAM69A	6.33674	6.01717	7.09356	8.31737	4.75807	11.9794	6.50723	12.7294	9.67394	4.70258	8.40027	18.3447	15.6273	19.4994	4.60034	9.45728		0.0172754
SIGLEC7	3.75059	0.85132	2.56422	2.66438	2.34241	6.81939	1.09655	7.02083	4.30995	2.96072	5.11356	4.37141	4.29982	3.97717	2.30326	6.31954		0.0172896
CHURC1	2.87063	4.33547	4.39975	3.30043	5.2047	7.1538	4.48086	5.77635	6.99092	4.65711	6.6841	5.81173	8.63183	8.85586	3.67961	2.83303		0.0174171
CHURC1-FNTB	2.87063	4.33547	4.39975	3.30043	5.2047	7.1538	4.48086	5.77635	6.99092	4.65711	6.6841	5.81173	8.63183	8.85586	3.67961	2.83303		0.0174171
CCDC125	6.78759	6.78858	7.18887	6.58852	7.27896	2.66422	4.51011	5.37321	4.91493	7.3772	4.16892	2.82211	7.36906	6.42799	2.47408	8.4614		0.0174203
ZNF844	12.42	6.56907	8.41459	12.524	5.12763	6.52038	13.2058	9.04613	13.8724	18.9835	16.2447	19.6614	30.7738	44.9079	38.6001	9.9697		0.0175143
FAM219B	3.40235	3.19887	3.13027	2.71495	2.6439	1.68691	2.24972	3.22126	1.96664	2.46877	3.50761	2.13313	2.2849	2.94144	1.20792	2.15858		0.0175382
ALDH16A1	13.2139	14.9494	14.5936	15.3251	21.9426	11.1999	9.4134	11.0773	11.6367	16.8351	13.2392	8.70243	5.52881	6.83373	6.0128	14.5776		0.0175722
LAMP2	73.2854	94.0881	72.5525	86.7474	95.0146	55.2797	71.4263	76.0279	63.3456	91.9182	74.9373	61.5184	59.8304	58.3287	40.0335	74.743		0.0176139
ATXN7L3B	15.3615	20.8751	15.3667	10.5192	11.8535	7.22123	10.2235	8.56181	9.13745	10.8129	13.3351	3.58065	5.77695	4.88615	6.63308	11.3361		0.0176197
CHMP3	39.229	42.3892	34.8767	37.5989	45.3728	24.5224	27.1522	40.1137	22.2722	30.4131	43.3616	23.6455	33.2684	38.1409	19.966	42.4196		0.0177298
CLN6	36.8325	30.4931	29.8937	24.8959	37.0424	17.8062	19.0909	20.2565	27.1667	30.3903	36.4136	15.0578	20.7283	14.9199	8.98619	34.6522		0.0177918
DNAJC11	29.2394	26.8539	23.4227	24.5544	30.4425	15.7785	18.5367	20.0851	21.7681	32.5702	26.1888	14.4433	18.1914	18.84	16.1116	28.5018		0.0178445
CTDSP1	23.2741	32.7043	22.4616	26.491	25.4727	15.8011	19.685	22.1718	17.0074	26.2121	27.4663	18.6068	15.6096	17.8132	9.16634	22.8353		0.0178734
YEATS4	11.2712	7.66325	14.2357	13.5472	12.8107	5.03596	10.4738	6.93195	9.66011	12.9022	9.52918	6.35528	7.22527	3.81921	4.74878	7.74577		0.0178765
ZC3H4	11.8977	21.5931	19.1464	19.2634	22.3515	8.63793	14.3329	14.9525	9.47856	17.7368	15.4433	11.2203	11.0706	13.0773	7.34933	11.1772		0.0179886
VRK3	35.9659	33.1311	35.5101	27.325	43.6645	14.7834	16.5083	22.6617	30.0489	35.9289	25.0465	22.3956	22.1191	26.0003	22.097	40.2525		0.0180152
NOL9	5.18544	6.84609	6.92654	8.46394	6.46713	5.34815	6.16807	6.03283	4.0039	7.19027	5.51666	2.74162	3.60061	4.71892	4.53256	3.68877		0.0180511
PIH1D1	45.3661	53.3386	40.6195	37.1422	43.1697	26.585	30.8	28.3821	31.3747	47.6893	36.3686	30.1159	29.8398	37.3043	16.8722	49.6469		0.0180588
SPAST	18.1413	22.2467	20.226	21.9864	22.3293	16.2027	15.3163	20.3583	17.8069	17.0957	26.0017	11.3046	14.8443	18.2558	12.3321	18.6522		0.0181553
LOC338817	0	0	0	0	0	0.003991	0	0.014103	0.014167	0	0	0	0.037388	0.064778	0.042873	0.027238		0.0181957
LTN1	20.2703	22.9343	18.0832	19.3424	19.8757	11.599	16.2053	19.0779	20.9401	22.1532	18.6408	7.88803	11.2469	13.6479	16.1409	17.8709		0.0182103
FAM172BP	0	0	0	0	0.034202	0	0.149302	0.09305	0.14038	0	0.110164	0.236805	0.369711	0.071302	0	0		0.0182934
PIGO	17.3575	16.6759	10.946	13.6116	12.4751	5.25333	7.93481	10.6751	6.80151	13.3858	11.5141	9.39454	5.60468	10.7872	5.14549	17.9802		0.018346
HOXB4	4.44771	1.17242	4.27915	4.84148	4.48704	3.27275	6.36109	9.68892	12.794	5.24462	21.5356	31.517	23.5481	34.2255	0.128972	5.16107		0.0183647
OARD1	19.815	18.2191	12.9681	11.9816	18.4073	8.087	13.1681	9.23778	8.22649	17.5166	10.2652	5.35217	11.7491	12.3752	5.50917	14.7634		0.0183754
SEP15	68.795	81.1597	64.5065	58.2144	80.7155	48.3123	47.9231	59.0814	78.717	56.7562	68.8892	40.5947	49.7649	51.5164	14.8238	61.2272		0.0185916
ZNF770	10.9944	13.9965	10.4299	8.93247	8.69948	6.02902	6.82769	8.25763	9.09489	8.84891	7.52596	4.06543	5.82696	6.86731	4.36737	11.5487		0.0186181
ALYREF	24.4975	27.3126	28.5807	26.2113	34.1096	20.9146	18.283	28.3715	24.1093	21.6144	28.1085	28.4454	17.535	20.1654	5.18934	20.5805		0.0186515
LOC100289187	0.096927	0.148399	0.864003	0.672018	0.386188	0.494142	1.40975	1.68546	0.797685	2.41843	2.0021	1.42602	0.973872	1.86244	0	0.010172		0.018684
CSK	28.5436	43.5026	31.1609	32.7887	34.2145	25.2012	21.1951	36.47	24.5129	29.9027	40.499	15.6207	13.4072	17.3269	11.0702	26.3851		0.0187501
C1QTNF6	0.88841	0.501622	0.74761	3.73601	2.11021	4.26299	2.35864	10.2849	10.123	2.16519	4.00128	8.49021	5.03798	2.51242	1.0543	1.84318		0.018793
RBPJ	14.7537	12.5514	17.3246	16.2667	14.1744	23.371	16.0831	22.4698	19.0397	18.1119	24.2208	11.2518	19.426	21.385	15.9534	15.9164		0.0188517
USP3	17.7832	17.4003	14.7531	16.054	14.4502	9.83466	9.64668	13.8062	16.8483	16.9556	16.2638	7.93974	11.8912	14.1488	9.75325	15.1091		0.0189185
CTBP2	35.0792	29.5642	32.3745	30.4766	26.9742	18.9493	15.303	24.175	21.0387	27.2754	33.5974	33.3668	26.3975	23.4448	14.4901	30.9835		0.018929
TCAIM	8.09796	11.3669	12.2601	8.81892	8.44827	7.88957	7.59585	7.17227	5.12566	9.16133	6.16055	5.45672	7.74419	6.73392	5.45574	6.29036		0.0189405
DCBLD2	5.69089	10.4373	14.8915	12.6272	11.7174	15.8307	15.9784	59.4511	21.6815	16.4908	41.9614	33.2539	30.7778	22.5729	7.4184	5.964		0.0189483
SNTA1	2.98006	2.67576	4.14847	5.65116	3.5167	7.64694	8.86915	8.77734	4.23809	5.68719	4.47646	11.8263	9.59403	9.91386	1.49458	2.48855		0.0189552
ACP1	64.0939	52.3217	45.6861	60.9347	56.7717	36.5285	41.2556	33.3257	60.2824	50.4126	45.5444	45.0639	39.1767	51.2374	19.0203	53.5251		0.0189917
ELL2	8.09547	9.93498	11.1483	17.3053	9.43777	32.5206	21.5769	20.1352	16.2419	15.4696	20.8114	16.7529	17.8394	11.5761	18.2041	6.40072		0.0190641
SMARCC1	70.6415	65.3201	60.4341	68.1655	52.7723	33.1725	36.8371	54.5432	44.4963	52.2749	46.2237	54.1571	60.3396	68.8996	36.3365	67.4833		0.019109
PDSS2	6.34728	8.90878	6.75827	8.67807	7.04622	4.15278	4.04396	5.5802	6.24846	6.73319	10.5753	2.57808	3.59949	6.79594	3.26657	4.30048		0.019136
OR51E2	0.207248	0.017755	0	0.242027	0.041683	0.353088	0.161657	1.3414	0.873588	0.119388	0.06707	0.705451	1.10142	0.95506	0	0.054769		0.0191869
DUSP11	28.92	28.7028	26.8512	24.7238	26.3327	19.069	16.8376	24.5302	23.9255	19.2887	26.1605	25.3602	28.4452	27.8653	13.7432	25.1213		0.0192092
RAE1	22.1219	18.6879	23.5643	18.6484	23.0013	11.7871	16.5507	15.4236	19.9592	20.9603	19.134	17.78	15.7136	20.2731	7.31751	19.9749		0.01923
SVOPL	0	0	0.118156	0.063253	0.145342	0.463639	0.974671	0.039596	0.079822	0.438483	0.751743	0	0.62839	1.03345	0	0.038369		0.0192723
CARD17	0	0	0	0	0	1.32321	4.19999	3.73825	0	4.87968	0	0	5.76831	1.05787	0	0		0.0193516
ITGB7	5.50446	7.87209	7.60021	5.87032	8.77254	6.18018	6.27769	6.43926	3.45599	6.75187	8.31674	2.2567	1.66102	3.25894	0.138526	4.809		0.0193719
GART	63.0472	58.2818	59.5643	49.4709	69.8733	39.2272	30.6317	45.1492	68.537	55.0751	56.7114	36.7522	43.6333	37.6352	20.8378	65.1925		0.0193724
LRRFIP2	35.5805	32.87	38.0813	44.544	33.5716	20.9303	23.0583	36.3235	27.3437	35.238	24.9865	32.5835	37.5315	30.4327	16.5747	32.7566		0.0193824
FOSL1	1.45405	2.48384	3.698	2.7467	1.45614	6.77583	0.707064	5.45165	14.6073	0.679193	8.77191	10.1939	9.44371	10.29	0.962626	2.46307		0.019397
ADO	1.26863	1.1489	1.61806	1.4023	1.51272	0.790223	0.727968	1.51427	0.73963	1.22864	1.75802	1.32097	0.515619	1.06348	0.439228	0.76466		0.0194036
CD109	8.23353	5.00132	5.2626	12.6532	5.47213	9.39814	9.02588	31.5864	40.0192	6.41927	32.745	54.9448	43.1468	10.0999	4.50293	7.7377		0.0194869
SLTM	68.8046	89.6395	65.8009	97.3363	82.2323	37.5072	59.5683	66.5242	59.0232	77.9794	73.8556	39.4985	59.7904	59.6657	45.2874	75.4291		0.0195186
SPTBN1	306.429	462.15	350.382	338.391	337.368	208.433	240.509	320.752	175.107	298.488	324.104	191.139	275.686	398.531	123.762	298.083		0.0195211
ZNF524	5.74066	6.15687	7.25043	5.90007	5.77357	4.3271	5.26147	4.8615	4.64202	4.01606	5.71215	7.86982	1.8148	2.84351	2.3053	6.41222		0.0195697
RILP	5.73391	5.04824	3.55323	4.68591	3.61044	2.10323	2.74324	3.93752	1.87448	5.74268	1.95301	1.55264	1.61598	2.85576	2.74261	4.93339		0.0196347
AP4M1	56.4749	69.4984	42.1347	68.2187	58.6763	31.012	38.3391	46.4543	41.8176	54.3934	56.8698	33.2989	32.3951	33.3969	31.2049	58.8916		0.0196824
COPA	105.587	125.145	132.361	96.794	120.347	86.2252	79.7247	115.252	108.452	117.645	101.533	76.7763	74.9156	91.2731	41.3577	105.336		0.0196867
NMNAT1	3.73304	2.6084	2.42957	2.78224	4.6576	1.74114	2.61723	2.0509	2.01893	2.18086	1.77869	0.325027	0.688718	1.36064	0.731573	3.82874		0.0197082
RINL	4.43803	4.6117	2.98566	2.38153	5.83648	1.91715	1.55372	2.54953	1.11643	2.05181	3.07713	1.85679	1.22976	2.14645	0.083477	3.10411		0.0197883
MRPL50	18.8768	26.3703	32.1916	24.0893	24.5046	17.3065	17.8691	22.3471	15.7419	25.3224	23.5109	15.3973	11.8632	14.6309	13.7105	17.062		0.0198403
TSC22D2	7.65657	8.86716	12.7201	13.2874	10.0321	12.4887	10.4027	16.7843	16.6054	11.1229	16.7059	25.9959	19.9419	13.7736	15.1913	9.18747		0.0198542
CLEC4M	0	0	0.107383	0	0	0.531153	0.48805	0.163917	0.786749	1.63468	0.472806	0	0	0.790215	0	0		0.0198974
TMEM115	13.474	16.8249	12.653	15.5772	12.9075	7.62182	9.42546	13.8968	9.69143	13.6615	14.1757	12.5488	12.789	10.8682	4.55571	12.1613		0.0199384
LOC375196	0.154668	0.105166	0.083454	0.178463	0.041026	0	0	0.167888	0.113061	0	0	0	0	0	0	0		0.0199658
ZNF574	7.23958	8.07304	8.29355	5.5038	10.0364	5.15651	6.35089	6.00498	5.26336	5.71752	7.01539	4.41734	4.42104	5.26462	1.98733	6.18761		0.0199924
LDHC	0	0	0	0	0.102944	0	0.600821	0	0	0.888363	0.222087	0	1.11271	1.07799	1.47452	0		0.0200415
TWF2	27.2361	31.0742	28.4812	26.5933	26.2365	17.7774	13.615	33.987	19.6002	24.5327	24.9221	29.6414	17.3756	20.7233	9.25038	27.1113		0.0200523
PKP4	56.8437	82.318	51.5884	66.453	74.1321	39.1653	48.7443	39.1561	44.0038	68.8215	48.06	28.522	45.696	62.5327	35.1886	54.3001		0.0200927
ZNF880	15.017	10.1203	12.6636	13.6739	11.3353	9.46191	17.7955	18.4286	19.9503	17.3325	19.5434	41.0528	35.7468	22.1129	25.7819	5.78073		0.0201078
DUSP1	50.9474	44.7688	43.4377	88.2526	52.0673	202.79	198.897	144.041	216.173	50.5519	273.78	65.7832	42.3806	33.9838	132.709	48.4314		0.0201269
POLR2C	50.5523	48.7419	44.4678	45.3241	53.3693	33.9487	44.0918	41.5132	42.3404	50.7918	50.5149	31.5242	28.7758	41.2856	13.0155	47.0627		0.0201717
TCTA	3.75415	6.83914	6.57034	4.88237	5.68026	3.89077	6.20689	6.20234	2.64176	4.30831	3.02074	1.3576	2.45072	2.95186	2.43056	3.12008		0.0201756
INIP	7.47697	9.31308	10.6258	7.33225	7.2775	5.56237	8.28822	5.65284	5.54767	8.41833	6.68817	4.10563	3.49608	4.22527	3.20731	9.52887		0.0201929
LAMTOR1	37.0338	35.4712	37.7577	26.7466	40.7783	27.534	23.2578	36.0296	25.4484	25.9879	31.5751	29.4573	27.0188	28.7057	10.487	31.668		0.0202308
CYB561D2	5.04807	5.38349	4.88336	3.61127	4.13224	2.13428	4.35503	3.80346	3.49799	4.72482	4.11556	1.63025	2.5449	2.73739	0.933888	5.18457		0.020281
ZNF408	9.84094	8.57769	8.60064	6.08425	7.04643	4.46516	4.50558	7.69827	4.9194	6.27376	6.42026	6.98244	6.53941	4.67891	2.05898	7.93478		0.0204339
SPOPL	11.6774	10.401	8.80727	11.4019	11.0834	8.03591	9.51999	9.00106	9.44533	9.84234	11.8133	7.2006	8.2087	9.5261	5.24324	8.24093		0.0204666
TTTY15	0	0	0	0.015596	0	0.004816	0	0.048647	0	0	0.034504	0.033052	0.051606	0.089336	0.071013	0		0.0204695
PPTC7	6.95562	7.71596	5.79002	6.45597	7.14733	4.81487	2.92181	8.307	5.65543	4.40205	7.31117	4.73293	4.0241	5.95767	3.45669	6.36923		0.0205502
IMP3	12.5363	17.824	15.8428	9.10578	17.1498	6.95712	9.13462	8.85825	9.63858	10.9368	13.5427	8.01032	4.41339	7.4105	4.0489	14.4395		0.0205896
ACD	8.79893	10.0752	7.08533	10.0151	8.8177	5.83208	6.55685	8.50253	4.88463	7.95603	8.92671	7.43224	6.90682	6.43738	5.28407	8.62763		0.0205936
APOM	3.63354	6.48947	2.99261	4.49554	6.31145	0.704328	2.05388	2.28299	2.22434	3.76888	2.1202	1.54014	0	2.25877	5.29374	3.56464		0.020598
ZNF331	7.87427	4.58578	6.55056	6.96561	4.77975	16.3532	7.89773	12.0505	24.1874	7.32545	23.9511	1.66538	3.68952	11.8291	20.5015	9.63614		0.0206192
SPAG4	4.39743	4.86476	2.70931	2.71589	1.61678	3.81619	3.55577	4.3657	9.15016	2.07789	4.26126	7.72462	10.3218	6.22734	10.9693	4.52936		0.0207217
FAM107B	19.8043	20.0547	11.237	16.7406	17.5899	10.5975	9.80011	11.2265	10.7179	12.7903	9.86886	9.60083	12.8539	12.0962	10.4964	16.2673		0.0207307
AQP7P3	0	0.033315	0.103864	0.110293	0	1.34846	0.513817	1.09256	0	0.222391	0.307061	0	0.365919	0.433442	0	0.274379		0.0207948
WDR33	27.0838	29.0573	25.275	31.8654	30.7142	18.4105	24.4741	25.4437	25.3187	28.7425	27.9637	21.6363	26.6878	24.9769	17.1233	27.0847		0.0208627
LOC100505783	0	0	0	0	0	0.033186	0	0.034663	0	0	0.046217	0.13205	0.103074	0	0.189127	0.03357		0.0209084
GREM1	4.0822	0.448647	3.58545	9.38988	5.90777	38.9069	2.87598	49.0974	43.5896	4.55771	16.3934	0.887313	26.1534	61.9416	5.02318	3.80744		0.0209144
FBXL15	2.68175	2.43691	2.39	2.95962	2.00593	1.47562	2.48441	2.79612	1.54206	2.31608	2.4292	2.44863	0.597337	1.27856	0.164396	1.24261		0.0209495
SLC35C1	17.7828	21.4524	18.8252	9.39683	20.8825	8.84361	6.29419	10.5534	7.84439	10.7021	12.1239	11.6551	13.64	14.7678	2.06322	13.4539		0.0210511
DENND1C	6.142	8.31288	4.60827	7.74549	7.4189	3.56533	5.41493	6.53082	3.89719	6.48177	6.90408	2.5555	2.94254	2.88305	1.83012	6.09241		0.0210701
ULK4P2	4.83686	1.5902	1.19469	4.25381	3.20182	3.72717	1.84258	11.2573	8.9274	6.60213	3.72478	7.80861	9.83247	5.0179	7.09987	1.71679		0.0211911
PTBP1	96.2347	87.5533	90.8437	76.4568	78.1125	59.3108	59.3974	76.4218	63.9683	91.5097	96.148	70.5689	56.3829	58.2259	39.6046	88.1922		0.0212064
GFER	13.9531	13.2142	11.1714	8.40979	9.08858	6.26566	6.25726	8.91815	8.81285	6.90639	7.91775	9.73854	4.44437	7.81396	3.0579	11.2034		0.0212716
IRGQ	1.10062	1.59744	1.41646	1.41293	1.62159	0.786696	0.842133	1.70493	1.12832	1.0306	0.930664	1.02305	0.879946	1.47039	0.920749	1.25455		0.0214631
INO80B	34.8337	34.0287	27.5101	42.0604	28.9704	19.9782	22.6793	23.3277	26.5646	37.3543	3.18789	30.7922	19.5895	25.6792	24.5721	28.3165		0.0214808
INO80B-WBP1	34.8337	34.0287	27.5101	42.0604	28.9704	19.9782	22.6793	23.3277	26.5646	37.3543	3.18789	30.7922	19.5895	25.6792	24.5721	28.3165		0.0214808
ZCCHC5	0	0	0	0	0	0.033882	0.19195	0.099701	0.040093	0	0.117994	0	0	0.122195	0	0		0.0214854
LRRC8B	6.75841	11.107	7.24366	5.88523	9.16135	4.15254	5.02505	4.94768	5.59328	7.86143	4.66036	2.85742	3.56339	5.1358	2.93486	6.13752		0.0215021
BCL3	22.8739	28.2384	27.677	20.4579	24.0969	13.6116	8.77954	24.3067	24.8681	17.5894	31.0339	15.0546	11.4424	19.6155	15.462	19.6396		0.0215235
CTNND1	125.01	166.322	114.418	108.333	147.333	64.0612	68.4491	80.3859	89.9857	130.932	110.403	85.6136	103.8	118.438	73.4013	120.963		0.0215368
MAGT1	53.708	63.9707	49.8854	47.1023	60.7914	41.8625	35.5321	40.8164	55.6992	43.5035	51.6318	38.8785	51.1691	47.5006	21.514	50.2258		0.0216917
VGLL1	1.26543	0.624206	3.89282	4.39247	2.33231	1.53701	5.63807	0.4745	17.523	10.2891	6.59068	7.06992	8.6536	12.8321	7.24861	0		0.0217076
RPRD2	21.8562	27.652	23.8222	17.8307	25.9156	12.7413	23.5556	17.3653	12.1402	27.7221	19.8156	13.5661	15.6855	16.7832	10.1397	19.4678		0.0217084
ZNF519	0.631974	0.181541	0.466046	0.226344	0.156744	0.245807	0.500453	0.453206	0.367502	0.469139	0.707347	1.43892	2.12527	2.39928	2.80233	0.666635		0.0217154
NAPA	96.1027	102.506	68.9952	59.9106	91.4206	41.3893	57.4747	60.6225	56.6651	72.4183	70.3333	26.4298	39.506	64.2923	30.3632	89.3613		0.0217384
DDT	35.348	53.9365	50.2594	46.2856	55.3095	42.8758	35.8086	36.8947	43.3633	33.1406	33.1733	36.5225	30.8583	39.2934	34.812	27.6599		0.0217409
CDK20	7.37689	4.48203	5.02479	6.85687	5.56064	1.52127	4.90745	3.5202	3.34636	4.47556	6.51774	2.30749	2.29979	1.97616	4.51403	6.69682		0.0217491
FIBP	90.6062	87.5635	95.5851	76.7333	77.8316	60.2546	52.0611	88.645	65.6593	82.1131	92.0905	61.5549	63.8421	69.5041	28.4395	87.1372		0.0218786
MSH5	10.4853	17.953	16.4144	15.7099	18.9379	5.20887	8.77039	8.36986	18.8894	18.6009	0	9.92153	10.8068	13.7174	7.72757	9.3024		0.0218843
MSH5-SAPCD1	10.4853	17.953	16.4144	15.7099	18.9379	5.20887	8.77039	8.36986	18.8894	18.6009	0	9.92153	10.8068	13.7174	7.72757	9.3024		0.0218843
HOXA1	0.057036	0.021364	0.847757	0.432688	0.336305	0.123653	0.533689	1.65945	1.37238	1.54867	2.39187	3.59525	1.74663	1.12162	0	0.043961		0.021948
C1orf131	15.2052	17.9557	11.9767	13.1991	13.6546	5.06837	10.9372	10.0632	8.48508	12.3264	8.82385	9.42087	14.1892	12.9242	7.3163	16.8078		0.0219542
ABRACL	10.9048	13.5036	12.4132	16.7713	12.3547	10.9039	5.76407	12.4561	12.6868	9.23202	14.2171	6.72396	9.91187	11.4708	3.2095	7.4624		0.0219551
SPRED2	11.4376	10.5588	10.702	8.85234	7.41405	4.20694	5.4316	9.31884	4.03292	7.37927	9.03368	7.61341	7.70117	10.1504	2.8668	9.51397		0.0220632
QARS	204.847	191.491	182.114	172.792	137.617	95.0512	108.708	145.672	129.605	158.184	127.272	183.725	130.326	138.503	75.3858	200.806		0.0220734
DNAJC4	8.33437	8.39608	7.82528	6.88457	6.85039	4.62138	7.4704	8.00173	4.57332	7.1754	7.28036	6.92636	3.64336	5.66759	4.42068	7.84514		0.0221714
MBP	7.2799	8.86693	6.83796	5.92676	5.57109	4.90865	5.30419	6.99744	2.10117	6.97139	6.92134	3.2188	2.56311	4.14114	3.20391	6.07294		0.0222471
FAM109A	2.78464	4.20349	4.06225	3.0082	3.94411	1.56708	1.50717	2.35427	2.6349	2.10778	2.70903	0.95684	2.54371	5.84803	1.61244	2.00546		0.0222683
HDDC3	10.769	9.96888	9.56036	6.24144	7.19502	3.19555	6.92552	3.85803	3.55366	7.0087	8.46187	3.45554	4.34514	5.58495	3.02412	11.7927		0.0223445
LARS2	16.7264	13.2051	13.562	14.4756	10.6727	7.03355	11.3478	10.0366	12.059	15.0271	11.7376	8.93781	9.11947	9.91145	6.52009	11.9466		0.0224868
ALDH3A2	47.6893	71.6095	65.6199	67.603	82.1073	28.2762	62.6672	27.3972	42.4344	89.5996	49.5755	18.5797	26.8945	32.7647	71.3336	40.0804		0.0225536
MED26	1.61695	2.32533	2.17756	2.75599	2.01294	1.62819	1.77004	2.42522	1.10324	1.83771	2.01609	1.22399	0.82522	1.60609	1.31486	1.07637		0.0225819
MLF2	56.6596	78.9512	79.1873	74.3389	92.0383	48.5448	48.4984	71.5291	69.292	64.0059	66.083	69.5534	53.6712	61.9526	21.5561	44.5684		0.0225823
HAGH	54.2779	61.5176	41.6723	35.2945	53.1563	24.7831	39.4749	41.3778	20.1755	34.9243	41.7302	19.3559	21.343	43.1262	23.7867	52.4226		0.0226252
TMEM223	10.8238	10.7142	8.21035	13.4164	11.9129	5.58991	7.49433	7.5805	6.8146	6.77601	6.85906	7.88692	8.54907	8.37824	4.39222	15.6868		0.0226265
TRIM41	24.0328	25.2584	23.5037	35.4322	28.014	11.3306	20.5999	23.0587	22.4843	27.6767	25.9393	17.8046	13.1882	17.1712	11.2757	24.9063		0.0227304
CARKD	13.9072	18.335	14.1962	12.8131	13.5913	6.94876	12.3898	10.064	8.99634	11.6055	12.7208	12.3848	11.8859	15.0442	7.41715	13.6044		0.0227369
ACTR1B	50.0883	56.5182	34.1055	50.4333	52.0917	30.2867	38.6985	42.0247	30.7198	40.8945	42.356	31.7323	29.0355	34.3633	16.5113	53.4776		0.0228079
AXIN1	24.7015	21.4764	22.4065	15.9862	22.7446	9.32685	8.73247	17.8841	14.6904	14.7253	16.7342	17.4946	18.4653	24.8062	4.26072	22.5828		0.0228084
PTRHD1	24.0902	35.5547	32.6088	26.7902	29.676	17.5704	24.182	24.778	25.2577	27.5316	28.7722	20.5161	16.3359	24.3057	5.69762	28.6828		0.0229025
XKR5	0	0	0	0.067023	0	0.090931	0.022356	0.512231	0.073474	0.132044	0.234811	0.07102	0	0.047997	0.152589	0.100898		0.0229184
KDM3B	43.4247	46.7642	40.2503	36.2227	43.8388	26.7996	34.8173	38.5571	25.3644	43.2233	43.742	30.027	35.9313	39.9602	22.0109	40.8468		0.0230065
GIPC2	17.9409	23.2048	13.4006	12.1964	15.3932	6.26413	9.67956	5.30098	6.42452	12.3791	9.67343	4.80414	11.3991	10.8394	13.264	18.0294		0.0230285
RFK	9.89967	21.7427	12.0955	10.0411	14.5509	6.84975	6.29073	7.88747	2.93668	7.69204	8.34314	3.04083	6.34737	7.04107	1.42023	10.1677		0.023035
NBPF11	15.0885	13.1515	10.4139	8.91913	11.1943	10.0086	15.5494	18.9022	14.8949	24.3219	10.6919	12.0921	21.3252	19.2723	17.776	13.5991		0.0230641
ZNF804A	0.129689	0.020546	0.11427	0.052561	0.193069	0.231929	0.247805	0.393528	0.233941	0.362465	0.323097	0.022279	0.086963	0.066923	0.265923	0.223692		0.0231016
HNRNPA0	21.6225	23.7004	25.7882	29.7268	31.0577	18.7394	16.8675	27.3918	16.3652	20.5889	28.0161	26.8602	16.5844	17.8261	10.0903	19.939		0.0231413
SUMO1P1	0	0	0	0	0	0.122052	0	0.143177	0.096314	0.07554	0	0	0.12614	0	0	0.324086		0.0231436
FASTKD5	10.8652	15.6878	14.5159	9.92939	12.8573	7.55749	10.0651	10.2125	10.6389	12.5191	7.20651	7.90865	8.75039	10.1439	6.02058	9.53599		0.0231901
PTPLAD1	29.1263	42.5789	35.6089	17.7333	32.6101	16.5255	20.0116	16.0943	21.71	26.9108	26.7513	8.61058	9.82436	12.3983	5.96891	30.2447		0.023281
PSMB10	97.2619	91.5361	66.165	68.074	89.3334	43.509	39.2479	62.9665	68.4371	82.5216	94.131	36.5734	39.837	54.7445	25.4682	89.0581		0.0233294
SH3BGRL2	6.79276	8.24873	8.24984	3.44626	7.13279	3.04143	3.12458	3.0985	3.44354	4.1264	3.3374	1.42328	4.44453	7.13897	2.38734	6.36493		0.0233865
POLR1C	36.6831	64.4049	72.3898	67.2311	60.2322	40.1294	37.4989	41.9732	33.9395	57.4144	40.7537	41.0209	37.2601	40.7698	21.7431	38.6449		0.0234018
NCBP1	20.8077	18.7813	20.722	21.1043	19.829	17.1584	17.4544	20.818	16.7353	20.6807	20.1414	14.1574	15.8252	15.5304	14.0106	22.7231		0.0234853
INO80	19.8696	32.2179	20.8059	22.5446	24.3538	11.0864	18.2751	18.8925	18.5663	20.5008	19.8257	13.2031	14.3269	17.5388	10.6254	19.4045		0.0235376
CYP26B1	0.206738	0.128208	0.862568	0.344883	0.200028	0.932395	0.81142	3.05794	1.44439	1.10877	1.53993	2.23124	0.720777	0.572062	0	0.010933		0.0235586
CCDC174	12.9636	15.4407	19.1122	18.7429	12.7486	8.10566	10.6799	12.7301	10.214	13.4528	11.2074	11.5404	10.4636	13.3422	7.61902	14.1465		0.023588
LOC390660	0.029329	0.04093	0.050527	0.061283	0.072461	0.058858	0.045222	0.139846	0.160509	0.037394	0.190105	0.057467	0.159265	0.178363	0.021166	0.089801		0.0236182
LYPLA2	33.4988	54.9294	31.7523	36.2439	44.2079	20.8319	22.6587	31.2697	22.1513	31.6024	41.7542	25.6222	21.3516	25.2561	11.7362	29.8		0.0236195
ANKRD49	5.49063	7.26059	7.10633	6.65809	7.18579	3.66139	6.19196	5.96915	5.739	5.99424	5.30255	3.57789	5.96327	7.51967	5.12441	5.59987		0.0236597
F3	48.8824	47.1806	80.9567	40.814	39.2683	117.935	44.6727	175.431	74.3296	34.6402	145.622	154.204	116.474	67.8412	57.9785	46.5032		0.0236646
NPAS4	0.014405	0	0	0.101034	0.057996	0.040169	0.202358	0.204984	0.126747	0.074715	0.335742	0.053538	0.208976	0.096585	0	0.04569		0.0239525
UBAP2L	148.971	146.531	157.817	143.007	132.056	98.5402	105.677	142.246	125.814	152.856	174.064	117.605	108.812	112.341	77.8598	131.761		0.0240325
DUSP16	8.65239	14.9094	13.6883	17.116	11.3247	7.16913	8.52849	9.3741	4.18458	13.036	9.75821	4.96711	8.77828	10.4592	7.93565	6.76621		0.0240724
TERF2	21.6325	21.2385	20.0306	21.5425	19.7155	13.3309	18.6118	20.4002	13.4303	24.3549	22.1373	16.3343	15.4506	15.2499	11.271	21.0538		0.024146
PRDM8	1.72332	0.329414	1.29596	1.09616	1.35055	1.31824	1.51739	2.93775	2.66952	1.74015	4.16666	2.72019	3.80468	6.851	0.040584	1.67644		0.0242295
TPM3	259.826	288.442	282.296	199.867	332.212	174.074	121.984	207.225	201.045	227.123	229.824	251.966	235.29	187.444	93.0944	262.046		0.0243558
ZW10	14.0096	14.6553	17.6285	13.2707	14.9485	10.8897	12.4378	12.5718	13.015	13.1741	14.4225	12.0732	13.1478	12.8145	5.31746	14.1563		0.0243761
VPS33B	36.5794	37.8403	27.6073	34.574	31.2725	16.017	22.7328	28.143	23.983	38.0059	38.2515	22.0084	26.9376	27.472	15.1776	28.8962		0.0243871
TTI2	15.1253	15.1832	17.5504	16.933	15.4407	13.3592	14.0255	14.09	14.6611	17.8044	13.0753	12.2177	12.8933	13.0094	3.88869	15.4475		0.0244249
MCM3	37.2116	44.947	42.7257	37.0136	52.5102	37.3854	24.1321	37.6608	32.8018	45.8338	45.3389	17.166	26.5	32.9376	18.7764	36.9774		0.0245374
DDI2	24.416	31.8099	22.826	24.727	29.1499	14.6717	18.6718	23.8227	23.9744	26.2528	26.5684	19.0287	19.9463	21.4872	10.4713	22.7875		0.024541
PDIA3P	13.0274	15.8837	15.5028	13.5823	13.3777	6.49444	11.7413	8.67577	13.264	21.4435	10.4376	6.06574	8.29902	9.00852	7.69127	13.5243		0.0246641
WNT3	0.41126	1.29848	0.780155	1.13384	0.795237	0.381557	0.079932	0.672236	0.564485	0.236287	0.620001	0.759447	0.296401	0.286613	0.090639	0.108535		0.024751
GOLGA8S	12.7887	16.5549	12.2929	17.9506	11.5646	7.24164	24.1035	30.8545	20.2762	24.1635	32.7452	20.8816	14.6764	17.1199	31.9584	11.4027		0.0247539
IGSF8	19.3074	31.2096	21.4639	17.3265	25.8973	9.88737	16.5005	19.5967	9.73178	22.6507	19.3883	17.5008	9.9884	11.3742	9.045	17.0131		0.0247828
PPP2R4	34.7202	37.6564	29.358	36.5726	37.6295	24.3801	28.3716	33.8215	21.7168	39.6884	41.2131	24.4815	22.8299	18.1084	14.2635	33.91		0.0247927
FADD	5.65524	9.00499	9.91492	7.99218	12.0085	5.30048	5.25199	7.7896	4.37908	6.59873	7.69636	5.68241	5.75863	5.27426	1.85616	4.23823		0.0248602
C12orf49	7.88851	9.42841	6.90894	5.73984	6.44377	5.54231	4.60467	7.54833	2.85964	7.07105	5.67807	4.50648	3.16616	4.96803	3.55004	6.79918		0.0249127
AK2	129.268	147.867	134.585	126.412	149.149	72.6528	119.893	117.486	141.877	152.195	134.068	89.524	110.293	126.192	104.626	113.459		0.0249684
PXDNL	0.06896	0.04001	0	0.153535	0.187987	0.118551	0.359635	0.510877	0.448852	0.571376	0.666897	0.036154	0.084674	0.553844	0	0.012841		0.0249749
KLHDC7A	1.1702	1.01544	0.995315	0.90645	1.06276	0.205662	1.01499	0.223	0	1.76976	0.943077	0.480248	0.107121	0.247269	0.76159	0.886904		0.0251346
MON1B	12.2335	18.5671	15.2546	18.0275	16.4414	8.44864	12.7583	13.2736	12.0972	13.8279	14.5395	14.2492	10.9988	13.2379	9.63142	13.1471		0.02531
SLC35F4	0.205259	0	0.09548	0	0.093997	0.027218	1.57448	0.57581	0.289902	0.404643	0.379104	0	0.084669	0.196288	1.16512	0.495461		0.0253198
APEX2	10.3936	11.2163	9.56311	10.3554	11.8428	7.00871	9.26058	10.5328	8.21696	10.3221	11.403	9.15022	7.72783	9.09124	4.86774	10.7079		0.025322
ALDH1L2	3.44248	0.893327	5.30888	6.01117	3.42005	9.32388	9.36959	9.96067	10.0164	7.57632	10.8954	3.20721	3.16152	3.09274	16.6001	2.68361		0.0253358
C21orf2	2.85739	3.52034	1.77101	3.96226	2.30152	0.915349	2.09234	2.30807	1.88073	2.47399	2.01331	1.0875	0.489118	1.24989	1.04227	1.79841		0.0253791
XPNPEP1	76.4297	79.3794	67.6263	59.2577	56.0013	38.2444	31.9873	59.2101	56.1278	53.3167	56.187	35.9111	45.6971	63.6587	43.6538	81.5966		0.0254086
FASTK	16.5804	12.6977	14.3692	10.4431	16.0734	7.29917	11.3798	11.9025	6.91926	14.0943	14.2661	8.9134	8.84047	10.0216	5.0693	13.1688		0.025426
MGRN1	34.9812	33.364	26.2634	32.8956	33.7238	16.349	22.9877	32.675	26.9286	34.3201	33.2467	16.9784	21.7048	28.2748	15.3572	32.3335		0.0254572
DNAJC17	34.9651	48.2518	30.7344	45.8289	33.3897	17.2437	20.5664	35.5776	30.9459	39.3536	32.0172	17.1028	18.8629	29.0964	25.9581	30.0937		0.0255044
RPAP3	17.7358	15.6613	22.0128	16.5986	18.5899	10.2245	14.3562	16.6413	12.9022	19.8898	17.9987	12.8244	14.8924	9.5806	10.8232	16.7472		0.025558
GCN1L1	44.515	54.5491	44.6966	46.9747	38.0118	30.7398	33.3287	43.5679	39.0592	47.7485	42.1768	29.6246	28.9794	37.8044	19.5783	45.65		0.0255927
PSMD4	201.684	243.929	229.907	182.673	231.556	180.326	143.426	208.948	160.196	226.45	224.042	198.241	158.686	156.93	81.3844	188.787		0.0256615
MRPL46	23.9432	20.6332	25.0704	15.8304	22.1444	13.9453	14.7372	14.899	16.8116	19.9993	17.4278	9.1084	11.5321	17.3999	7.68132	28.0241		0.0256824
MRPS26	21.1105	25.9276	19.509	25.6848	20.1431	8.53241	18.5967	18.1103	16.1035	26.421	23.3566	16.0441	9.95739	10.4572	2.353	24.6941		0.0256942
C10orf25	0.385663	0.274637	0.242414	0.156035	0.322449	0.1103	0.138907	0.243532	0.195769	0.076933	0.172857	0.220495	0.17213	0.248633	0	0.062731		0.0256995
TREH	1.34648	5.88361	3.42196	3.667	3.38008	0.100009	2.23287	0.676077	1.00601	4.22875	0.940279	0.697838	0.700372	0.315554	0.214173	1.87734		0.0257302
MPL	0.207617	0.253707	0.466765	0.478062	0.480864	0.012063	0.39507	0.326801	0.099916	0.26928	0.151245	0.241253	0.037668	0.065264	0.034555	0.315587		0.0258103
SLU7	30.4374	29.348	31.4279	28.9364	30.0265	19.5771	26.6364	29.4957	22.0226	26.8921	27.3807	24.0875	32.0098	28.9258	11.158	30.1213		0.0258724
RASEF	56.0896	61.6414	20.9651	31.0501	69.6603	6.05634	8.99834	14.2572	7.33964	19.0001	14.3603	12.6826	16.4616	17.4453	15.3679	58.6041		0.0259135
FAM21B	112.478	99.1102	99.534	101.375	74.9575	85.077	74.7614	23.6224	84.4864	115.291	64.2541	22.6574	48.1084	86.0762	28.2869	114.575		0.025968
STX3	16.7145	17.4666	12.2409	9.08754	17.1001	5.58573	8.18434	9.24491	8.71279	11.2153	9.98003	6.35406	7.99314	12.6339	4.07466	15.9854		0.0259741
RNH1	84.7388	80.9125	77.4917	70.4748	83.159	68.806	56.5652	84.736	63.8031	71.1623	94.1983	55.2437	34.0149	54.8465	25.8403	78.9764		0.0260339
CYFIP1	95.5059	124.499	93.1369	102.693	111.136	94.9145	69.7989	115.975	93.4925	100.889	104.375	57.8572	62.2969	81.3063	51.4815	90.126		0.0260569
SDCBP2-AS1	0.022002	0	0	0	0.017674	0.005108	0.051442	0	0.024185	0	0.028468	0.081579	0.172962	0.036851	0.175276	0.063113		0.0261162
CORO6	0.36544	0.125139	0.298185	0.603937	0.244758	0.16975	1.04456	1.55357	4.46378	0.596183	0.551726	0.602527	2.76333	3.94514	0.269685	0.793855		0.0261348
ELAVL2	0	0	0	0	0.020275	0.058522	0.383523	0.354105	0.166249	0.065298	0.16094	0	0.036509	0.021084	0.704471	0		0.0262296
SPINT1	121.445	186.868	97.7627	86.6631	152.719	27.3764	40.2507	60.6318	86.5348	82.0657	122.268	57.1661	60.4042	79.3442	27.5475	118.389		0.0262748
LRRC41	28.8134	28.191	27.611	28.2214	28.4519	19.0064	23.2591	31.4206	22.5182	28.9043	36.2718	15.8159	11.8283	15.6062	9.2515	24.5503		0.0263085
UAP1	34.2692	40.4004	42.5221	35.221	32.313	45.556	22.7645	28.0495	33.5573	27.3768	38.2534	20.9181	22.8246	25.602	21.3289	35.4054		0.0264277
FTSJD1	5.53885	5.72522	3.78432	5.14798	5.66001	2.39026	3.22987	4.53093	5.05194	4.56792	4.41925	2.95588	3.39352	4.38868	2.55277	5.6351		0.0264371
NBPF11	15.76	12.3065	10.0573	8.94166	11.5629	10.0894	15.2369	18.7337	15.0877	23.3545	10.1089	11.7772	21.2012	22.6691	17.6253	13.9603		0.0264455
PSMD5	8.2624	9.32887	7.70976	7.60247	8.20079	5.93818	6.49533	6.93916	6.77664	9.4512	7.62524	7.65158	6.48757	6.23593	4.71769	8.53205		0.026465
FXYD7	0.085241	0	0	0	0.067115	0	1.47646	0.918297	0.18641	1.16617	0.438257	1.23913	0	0	0	0		0.0264916
PYGL	29.7667	9.78491	29.5748	35.4764	21.5914	85.2621	40.8724	75.4161	84.2767	26.7012	66.889	274.4	193.141	51.6889	27.1526	28.9689		0.0265365
OR1J4	0	0	0	0	0.141461	0.329889	0	0.514942	0.130187	0.713957	0.229684	1.30595	0.849359	0	0	0		0.0265458
C7orf71	0	0	0	0	0.119756	0.254041	0.145278	0.162956	0	0	0.128675	0.921276	0.359579	0.291487	1.0556	0.052547		0.0265472
PBX3	8.76628	4.73026	12.5532	16.7153	9.26262	13.471	20.7818	17.2967	15.4403	23.9609	28.1557	6.22912	14.1196	22.7033	26.2928	8.02411		0.0265736
CERS2	94.4234	127.053	97.8699	88.8564	86.2843	69.0607	71.9254	75.5355	59.8497	113.704	99.7379	70.2594	60.7526	54.8766	41.1698	93.5317		0.0265747
DAZAP1	39.1894	41.9529	41.7736	28.2394	31.2208	26.3772	21.7492	28.6786	26.6491	28.875	24.9111	32.754	30.8578	29.5564	10.9905	36.6967		0.0265869
SYF2	48.5919	72.3434	69.1807	57.6567	62.2155	38.9347	46.9447	63.1375	32.9649	57.5338	70.8672	26.3118	43.6236	57.451	23.4008	48.0387		0.0265983
ZNF34	4.25403	5.46937	4.76834	7.08282	5.14991	3.74172	9.50178	7.61322	3.55955	8.72695	5.74296	12.6422	19.2487	24.2548	9.80216	9.2185		0.0266242
MARCH3	3.98836	3.82504	4.34932	6.1035	5.12887	3.2647	2.9016	2.4147	1.3751	3.00725	3.04667	3.21282	4.35627	4.21084	2.69449	5.45567		0.0266251
MED18	3.94768	6.98951	6.14051	5.68175	8.00502	3.50282	5.42038	5.26816	2.78424	5.50531	4.13939	3.06129	3.72614	4.24025	1.24321	4.50793		0.0266261
SMPD2	8.59407	12.3509	18.0002	14.2007	13.5306	6.13583	8.38192	10.7507	10.6284	10.3656	12.3921	8.33469	5.72522	10.0065	1.43245	8.15503		0.0266511
FGGY	22.9698	24.6988	20.3923	23.2686	26.9415	13.0535	30.4965	15.3918	18.3717	30.277	19.7785	12.4681	9.99667	13.199	19.4999	13.2974		0.0266994
SPG11	99.8564	108.773	84.5913	80.0391	80.1401	46.9863	62.6865	80.3131	75.6616	93.3659	80.7686	42.3329	63.8188	85.3937	60.3685	86.6896		0.0267653
DNAJB12	14.5017	23.8688	16.7487	16.1532	20.1166	10.9282	13.5589	13.8811	12.7802	16.4929	18.201	9.94671	12.7267	13.0762	4.62013	14.892		0.0269172
CYB5RL	2.0786	1.53164	2.67476	1.85833	1.60949	1.5708	2.1355	1.20399	0.973559	2.2262	1.23303	0.598302	0.661687	0.966719	0.999793	1.33292		0.0269605
PEX11B	14.728	22.0544	16.776	10.6625	13.5207	5.26638	9.60377	12.1621	8.82681	10.7974	10.8481	9.50433	10.2631	10.3241	1.88664	13.7532		0.0269774
SACM1L	27.6112	31.7863	32.642	23.9314	24.4329	20.8227	28.423	26.9552	20.7114	28.7255	22.9645	13.8895	18.9476	17.8672	14.7001	26.4474		0.0269849
RPP38	17.7907	15.5128	13.2865	14.0618	19.8625	12.9857	9.06697	10.3214	11.0392	15.1897	9.59165	14.7485	13.1971	15.5778	4.62925	15.3403		0.0270455
ZMPSTE24	35.7696	36.977	32.3662	25.965	39.9443	23.1989	26.2315	29.4856	32.0402	38.4077	31.9752	13.9413	17.7019	23.0325	13.633	31.6686		0.0270594
TBC1D17	30.5413	48.2841	40.6478	39.5588	49.0339	21.9379	34.1381	36.5879	33.5299	45.1775	39.0352	17.2915	20.5739	34.5356	19.6379	30.2723		0.0270777
EXOC3	33.7172	50.281	46.8982	46.8509	41.1837	26.4424	30.5191	32.1558	38.1866	48.1204	40.0821	26.5922	28.6891	45.5798	21.6851	34.1304		0.0271128
ADORA2A-AS1	0.056533	0.154924	0.061529	0.065983	0.045458	0.017509	0.308583	0.185464	0.269345	0.293029	0.07317	0.349703	0.218393	0.031573	0	0.338594		0.0271348
TMEM219	144.103	209.272	158.681	121.624	169.937	89.5089	126.719	137.15	128.712	144.027	137.05	89.2357	88.1553	114.342	51.3504	140.982		0.0271528
TJP2	138.836	162.004	87.6599	96.3728	123.02	45.0294	54.351	48.7069	47.7491	84.7636	81.5117	106.14	97.0652	102.906	46.2417	132.487		0.0271586
CSTF2T	17.0772	20.9	20.2999	27.5266	22.6792	15.5701	17.0692	22.2392	16.9879	18.8949	18.2232	12.468	11.7267	12.5819	14.5671	17.298		0.0271612
C6orf47	3.54944	6.00439	6.14559	5.59467	6.46345	3.09732	3.89877	5.27444	3.01833	5.42046	4.44134	2.474	3.8058	5.35506	1.40697	3.95855		0.0271642
CXADR	72.3989	67.7093	55.6937	27.7083	65.9578	10.4796	19.5332	15.6342	23.3603	66.9925	30.6557	23.2474	35.35	38.6497	17.1399	65.0602		0.0271656
RCHY1	4.14349	3.75422	4.51464	4.77099	3.97985	3.45051	3.68303	3.23424	4.22169	4.0967	3.36961	1.18154	3.10032	3.08579	2.25013	5.11109		0.0272509
EMP3	44.7756	52.0744	61.2203	82.1701	59.686	146.162	86.1581	211.734	153.488	89.2063	180.129	33.6734	49.5715	88.5647	76.1641	55.3688		0.0272844
RFT1	9.33886	9.46752	8.85332	9.53485	9.20521	6.70472	7.59178	6.99978	8.35506	9.45491	7.51841	9.76315	10.032	7.67803	7.18705	9.80987		0.0273491
GUSBP9	232.082	278.99	147.743	336.471	181.425	115.715	710.001	200.327	295.081	497.243	490.962	377.111	387.611	478.421	417.251	247.452		0.0274888
KHDRBS1	58.3609	66.2987	66.3573	70.6385	66.5878	48.4126	50.891	66.0066	57.3081	64.5537	76.1436	54.4471	58.252	51.9013	32.1539	55.7474		0.0275002
SLC5A5	0.158883	0.149864	0	0.046452	0.031996	0.246175	0.170539	0.391422	0.77189	1.00742	0.137173	0.639974	0.30745	0	0	0.084001		0.0275352
SPTAN1	314.324	391.296	326.647	382.264	366.749	249.004	286.914	414.52	278.142	338.679	394.173	215.27	243.3	303.674	139.112	296.058		0.0275413
LRRC57	7.18935	6.62044	6.0144	4.1584	5.69756	3.47989	3.62654	5.32775	4.09571	5.80947	5.52493	3.13787	3.09108	4.82422	2.40769	5.51218		0.0275773
CTDSPL	25.3601	32.339	25.2628	13.4745	19.6818	9.78598	12.5856	16.3508	10.004	18.2874	13.2906	10.8471	10.4288	10.9149	6.36064	24.7559		0.0275828
MGC16275	0	0	0	0	0	0	0.022834	0.021348	0.042932	0	0	0	0.056557	0.03271	0	0		0.0275859
SLC5A6	14.9114	10.5382	12.6974	10.26	12.1751	10.3148	9.03169	8.63456	11.025	8.28399	10.6676	7.61705	7.04232	6.64699	1.74423	15.84		0.0275878
ZBTB48	10.7424	14.5267	12.3549	16.4217	12.4874	5.46441	11.0967	11.1034	10.7312	12.3216	11.4175	6.1894	8.21377	8.52546	14.7934	10.0075		0.0275961
PALB2	29.9763	30.714	21.918	22.2589	29.3916	10.7241	15.5872	20.239	21.4752	20.7924	19.6689	24.7955	29.2882	22.7608	11.1179	25.1306		0.0276161
TMEM120A	36.476	44.8931	39.4761	45.1309	38.0676	22.4299	27.0912	36.7351	21.483	52.6883	50.1105	26.7051	29.8077	29.9767	14.9662	31.0903		0.0276506
TBC1D9B	46.6076	51.2163	51.0774	51.9081	48.2672	31.8355	41.2963	51.5225	33.257	55.63	61.0599	36.0779	29.7008	31.1473	22.6326	47.7224		0.0276969
LRCH4	40.8061	34.0944	27.103	41.7605	38.4689	15.5398	20.5198	26.4785	26.9998	38.9926	38.3213	16.0992	18.4704	27.3495	19.6122	43.2374		0.0278143
GTF3C2	33.7751	33.6126	27.9291	26.4511	31.0796	17.207	20.3955	25.7984	22.9944	26.9239	26.3978	34.102	29.4432	26.1106	17.5973	29.849		0.0279161
LOC729080	0.949087	1.00182	0.519689	1.32462	0.310881	0.025207	0.005368	0.016238	0.405387	0.483378	0.017697	0.038511	1.10075	0.43347	0	0.116032		0.0279183
NUMA1	103.387	132.28	106.023	117.893	108.685	57.2771	99.5287	110.726	78.0794	112.953	121.265	72.9688	81.5541	120.207	60.8279	98.2503		0.0280578
PRPF6	139.738	157.051	137.743	159.665	147.645	83.9389	111.26	148.867	121.141	161.415	149.585	134.249	118.09	122.901	67.9744	148.662		0.0280975
CELF1	27.275	26.1515	25.2002	25.6328	28.8729	17.7314	20.5592	23.6676	23.3951	23.9322	25.6425	26.1155	25.7496	29.7498	16.9163	24.0805		0.0281061
TPRN	20.6756	16.5288	11.5105	10.8014	17.4317	4.81058	8.84792	6.50534	5.4703	15.5438	8.3505	6.6104	4.78796	3.87586	11.2738	22.5676		0.0281183
PRCC	34.5769	43.3725	53.8904	42.8205	41.4977	28.0888	34.3695	37.3944	30.1575	47.1764	43.2029	35.3883	31.7819	25.8862	20.4833	29.7258		0.0281267
HSD17B6	1.79447	0.104021	1.37647	1.53307	1.43601	2.54452	1.42152	8.92958	7.10124	1.51742	2.10014	2.75138	2.831	5.77659	0	2.46624		0.028188
OR2AG2	0.058705	0	0	0	0.093218	0	0.340677	0.318098	0.450314	0.302411	0.075665	0.215143	0.503727	1.56682	0	0.247402		0.0281942
TMEM125	5.58349	5.55304	2.65035	2.05644	4.9038	1.25025	2.19487	1.07164	1.2056	4.06628	2.06794	0.10383	0.162099	2.16023	0.223064	4.68207		0.0283521
SETD1A	12.262	14.7214	10.3436	13.9629	13.1436	6.93464	11.3898	10.8621	10.0633	13.3913	11.737	10.5483	9.09673	11.1999	9.0017	10.6055		0.0283573
CYP20A1	4.5184	6.59511	5.25796	6.40983	4.89747	4.20029	5.22648	6.18437	3.46978	5.40423	4.62398	1.758	3.06227	3.82982	3.24238	4.31839		0.0283929
EPN1	108.954	80.3785	71.5238	66.1055	93.6644	41.6634	46.6522	53.5849	65.1841	75.9985	61.4408	63.0695	45.0362	66.5011	35.0141	95.4895		0.0285634
ZNF644	46.4249	56.0457	46.6158	60.2323	56.0861	31.3905	43.8657	50.9472	40.612	55.7064	52.7785	30.1596	43.8594	44.603	33.86	49.9276		0.028657
KLHL18	7.22668	7.32998	6.30915	9.23697	6.56104	4.76221	5.6296	7.28504	6.657	7.21812	6.31396	5.9611	3.67701	4.06208	2.68801	6.99525		0.0286692
NLRP10	0	0	0	0	0	0	0.085795	0	0.134494	0	0.158306	0.272046	0.141575	0	0	0		0.0286946
DYX1C1-CCPG1	3.30608	2.99436	2.61461	3.98104	3.94432	0.73989	3.67441	1.04173	0.757728	4.54303	4.0442	0.974151	1.5482	1.44042	0.000131	3.53157		0.0287273
DDX54	21.7578	25.3425	19.7691	23.6049	17.4034	14.836	16.5238	21.3149	16.5079	20.4947	23.4154	16.1641	12.4033	14.5927	9.75434	19.3808		0.0287616
C12orf10	22.8651	21.0001	19.0394	18.4786	18.4843	13.1051	16.1523	17.3666	10.6287	17.9495	17.1245	17.8355	12.6669	8.74915	7.01849	28.4458		0.0287649
C1orf123	29.1029	38.6728	36.1153	39.7464	34.4366	24.7831	29.3004	37.52	29.3923	35.424	42.5125	12.8634	17.9283	28.0537	15.0004	28.5748		0.0289327
APP	1129.59	1242.92	919.492	1203.55	1428.84	634.416	867.053	1140.19	620.834	1370.46	1235.9	866.712	754.304	686.053	556.964	1082.49		0.0289336
C2orf47	12.9435	14.0186	14.6566	11.8016	11.822	10.3115	10.867	9.49017	11.9621	13.0246	9.72047	8.76095	10.844	8.84145	1.61323	15.8817		0.0289849
AGPAT3	9.08331	21.0017	13.3631	17.8397	16.4258	10.2459	10.7481	12.2081	8.1043	15.4826	12.8118	4.51549	5.32593	7.42585	3.83559	9.32199		0.0289954
PLEKHA7	33.5015	50.1814	29.2076	29.7281	35.0443	7.36888	13.0168	17.132	20.6427	31.6793	25.6008	26.3143	29.1497	37.6371	15.4027	30.3094		0.0290192
SLC35D1	9.90043	11.5139	10.3847	8.97912	15.1299	6.80716	6.85158	11.9417	7.235	8.51886	8.49126	6.76894	6.40796	9.52864	3.98896	9.08135		0.0291501
COX18	3.66347	4.31565	3.08172	3.47096	3.96342	2.15564	2.88568	2.57389	3.19953	3.25852	4.53127	2.92704	2.67595	2.74213	0.275825	3.4259		0.0291512
NSUN4	4.1223	4.39451	3.43922	4.29992	4.03923	2.76815	3.25347	3.33496	3.7719	4.23809	3.78095	2.10376	2.3758	3.41045	1.31214	4.92455		0.0291734
TNIP1	136.867	206.531	130.851	165.773	209.778	88.8023	81.2502	156.85	153.168	144.969	156.872	89.5456	88.4758	115.608	68.1049	140.571		0.0292319
SCYL3	6.72875	16.076	10.0402	10.7926	12.7092	3.78366	7.83139	6.11783	5.30889	12.0324	6.3009	5.91207	5.62958	7.41608	3.87551	5.8869		0.029234
CCDC22	20.3352	23.3665	17.2372	24.0773	17.9922	10.6741	13.0651	17.2054	14.5743	18.6102	20.3693	17.952	13.8311	12.2321	6.98703	25.3969		0.0292525
G0S2	7.16687	1.47162	3.45604	5.19047	6.70163	17.6024	12.5466	12.0287	18.179	2.85372	28.4603	16.9503	6.44913	1.7356	2.88246	6.57712		0.0293405
EMX2	0	0	0	0.062265	0	0.169323	0.174437	0.507412	0.517335	0	0.107212	0.184555	0	0.08936	0	0		0.0293581
ADCK2	14.3445	17.5086	13.3516	12.6211	15.1053	9.26685	13.1577	14.4634	11.94	15.5213	15.0953	9.32688	10.3245	8.38937	4.92738	13.0245		0.0293595
HCG11	0.049024	0.03367	0.026753	0.071794	0.032963	0.106394	0.114922	0.125394	0.035965	0.063632	0.177331	0.060858	0.023756	0.082234	0.021793	0.101125		0.0294581
NTMT1	13.9509	11.2731	8.81126	8.27667	7.48033	4.78998	4.34652	7.61052	7.7217	6.09866	10.644	3.02882	2.67909	4.68377	4.62659	11.1939		0.0294593
SLC25A29	2.79524	3.73705	2.8173	4.49522	4.72404	0.821037	2.5234	3.5498	1.76237	3.90521	3.19163	0.762411	1.90452	4.16597	1.20119	1.93312		0.0295933
ARFGEF2	81.7563	99.058	80.7671	77.6445	89.7196	46.8644	75.1298	66.0509	87.8029	88.1386	74.7881	53.0299	63.6637	92.6195	51.4728	79.284		0.0295966
GUCY2F	0	0	0	0	0	0	0	0	0	0.044204	0.016552	0	0.037102	0.021427	0	0.054057		0.0296693
RBM10	62.3989	57.0126	48.8646	50.6906	52.2133	39.8723	49.0967	53.0181	44.4698	53.7866	55.156	42.2154	36.1215	44.7511	23.5461	53.221		0.0297028
PRSS54	0.580503	0.595342	0.09005	0.578953	0.753609	0.564582	0.645552	0.543031	0.668147	1.62164	1.21533	0.613852	1.6771	0.92539	1.31877	0.583926		0.0297283
TRAF7	64.6184	54.8867	49.573	42.9132	72.4027	35.1077	30.0926	47.1228	49.2454	47.1614	51.7526	41.426	30.3936	37.7657	6.42117	58.3695		0.0297492
SAMD1	14.1811	16.0053	16.1106	17.2432	20.8435	11.8575	9.77352	14.2235	9.58535	17.1063	15.368	16.8034	12.1872	13.688	4.47224	16.8981		0.0297977
YIPF6	10.4913	9.5288	7.75436	6.32867	10.4076	5.3576	5.95873	5.53904	8.27627	6.41408	8.0443	3.6799	6.05936	6.97914	2.6713	9.92661		0.0298002
ATF7	42.7689	44.0962	39.047	44.3671	45.2695	33.0922	34.4036	43.0505	27.2644	48.7097	48.7302	29.4588	28.5578	29.7702	25.1455	46.5598		0.0298073
SIRT5	6.51067	8.31697	8.40472	10.752	11.2657	8.15484	7.30376	5.79429	4.79281	9.51801	7.86262	4.28651	3.64305	7.62821	4.40856	5.5461		0.0298212
C3orf20	0	0	0	0.089351	0.109433	0.094799	0.278514	0	0.329978	0.642187	0.277486	0	0.64077	0.256724	0	0		0.0298368
FBXO46	6.74994	5.12299	4.34138	4.80653	5.38526	2.45482	2.88504	4.64185	3.72035	3.65243	2.92219	4.34104	3.52812	5.03484	3.49214	6.51534		0.0299722
AADAT	3.43329	4.9859	4.87605	6.28566	3.99226	2.25552	6.79371	6.87674	7.08363	6.05681	9.55388	8.09037	7.02257	10.0901	13.8887	3.0103		0.0300035
C22orf28	62.2971	107.768	77.9387	67.5604	83.308	47.3441	54.1568	65.8035	60.5399	65.3796	64.5254	47.5134	54.7022	58.8161	26.1054	58.123		0.0300986
LOC390660	0.029329	0.033959	0.015158	0.061283	0.057271	0.041631	0.049443	0.138718	0.129936	0.037394	0.190105	0.022987	0.159265	0.178363	0	0.080004		0.0302672
ST6GALNAC5	0.607941	0.64892	2.53715	1.65718	0.975966	1.7163	2.55719	8.02091	4.00864	3.44233	6.16535	0.991064	2.32092	4.35686	0.451645	1.1304		0.0303607
TFB1M	15.0994	19.1921	18.7763	19.0267	25.1843	9.31206	16.342	17.513	13.6603	18.7707	17.9471	13.6355	13.8279	15.0668	9.85634	11.989		0.0304206
ZC2HC1A	7.45005	5.25555	5.61321	9.23232	5.16525	5.76448	8.05743	10.4857	7.49191	7.44048	13.3406	14.1887	15.0708	12.4648	6.57282	6.04662		0.0304305
TAAR1	0	0	0	0	0	0	0.18766	0	0.177086	0	0.138873	0.395269	0	0.359467	0	0		0.0305859
NARFL	8.12968	10.7159	11.1809	7.49592	9.28931	4.00491	7.29728	8.34005	7.56223	8.58427	8.9927	6.02552	7.22587	7.57637	1.50089	8.86316		0.0306836
QTRTD1	11.8765	9.08459	7.71805	7.665	8.80563	4.65387	4.30484	6.43368	8.77903	6.97597	7.16239	8.27815	6.98826	6.40342	1.94678	9.48421		0.0307454
PSIMCT-1	3.04508	1.8278	2.56484	5.11902	2.90253	1.98381	3.60725	3.74119	5.49352	2.61017	3.56414	7.83656	7.10211	7.03396	10.4977	5.68263		0.0308402
TRIM2	14.5431	16.4747	9.89932	7.16174	15.6696	3.99001	9.11476	5.48604	3.34697	8.00089	9.64572	3.25726	6.59576	12.558	2.20524	13.5011		0.0308596
SOLH	8.23207	13.0608	11.7468	7.48848	11.4743	5.38443	5.98815	8.47022	8.09881	7.39409	9.38894	7.22045	6.1519	6.58063	3.01866	9.66514		0.0309044
LIN7B	2.36837	2.48046	1.26889	5.00769	2.61578	3.50073	7.11912	5.45069	5.09563	3.64869	3.0462	2.58734	4.93553	6.96404	5.35147	4.15213		0.0309227
WAPAL	33.1397	40.6576	36.9742	35.552	27.4546	25.0852	25.2659	32.5491	21.797	37.5777	28.775	25.2997	29.2695	29.0408	17.992	32.1474		0.0309807
ICAM4	1.31697	0.595536	0.28018	0.946081	1.08551	0.077154	0.533032	0.37849	0.136989	0.573144	0.376104	0	0.478695	0.129855	0	0.263406		0.031078
ARHGAP26	27.12	35.1052	15.4957	28.4694	27.0199	12.3223	9.44472	15.0804	17.7418	21.1819	19.1284	16.1634	16.291	20.4659	8.99071	27.8961		0.0311149
DDX11L10	0	0.023538	0.026582	0.010678	0.017172	0.255793	0.166772	0.170332	0.033636	0.04137	0.023752	0.067939	0.022097	0.358688	0	0.012935		0.0311707
GLUL	149.197	189.654	231.588	208.49	194.894	311.875	194.24	416.098	250.416	252.05	322.699	500.98	375.515	251.303	119.058	144.155		0.0312076
CPSF3L	41.3901	28.5152	26.6273	32.0981	31.0849	15.9775	18.8155	26.2528	26.9504	27.7417	30.5248	19.5189	15.1105	21.5176	16.6972	39.1453		0.0312648
CRLS1	15.0473	27.9877	21.7474	11.8668	25.5897	9.15029	9.84676	9.54335	14.1354	15.664	13.3893	4.71876	10.5326	13.063	3.75997	15.774		0.0313078
HNRNPK	369.571	362.485	307.651	276.144	357.374	254.758	222.705	307.292	239.685	306.15	356.632	241.794	272.435	254.185	139.877	370.661		0.0313617
MESDC1	0.893012	2.09456	1.71508	1.83979	2.45903	1.38332	1.17352	1.56017	0.913179	0.785382	2.12983	0.640269	0.40895	0.76149	0.500218	0.596269		0.0313815
C3orf37	39.1117	47.5383	34.4731	43.4034	41.4511	32.5281	35.2581	34.8442	25.3069	43.9235	44.3346	32.2118	24.1208	27.3004	9.44808	43.4364		0.0314518
RBKS	2.97859	4.45084	4.75829	3.70249	1.98556	2.1427	3.00099	1.49835	2.04855	3.44279	2.00851	1.80028	1.78838	1.55978	0.351576	2.48528		0.0315121
RMND5B	30.3341	19.5852	18.2575	24.2491	18.7523	13.4638	20.9739	16.6431	13.3186	19.2449	16.4271	12.3945	9.11538	10.933	12.5436	21.3102		0.0315195
C12orf23	5.0483	3.17711	4.01067	4.35237	4.14495	4.16843	5.62962	6.05134	7.97221	5.19336	7.54148	3.77397	3.64182	5.57871	5.29293	4.47295		0.0315662
NR1H2	24.8734	22.0239	17.9911	21.4281	25.8288	15.2179	14.0512	20.7193	17.0757	19.457	22.8748	21.4062	14.4593	19.1877	6.13184	22.0698		0.0315683
LOX	3.29297	1.97289	9.06007	5.49158	4.69513	22.8786	8.0725	18.3397	21.5594	5.72642	25.9312	12.5355	6.60671	3.90663	1.75042	3.51945		0.0315739
SSBP3	78.0418	112.068	70.6765	53.8429	78.8271	38.2399	47.3804	60.6995	38.3587	70.8755	70.8904	22.4707	35.3758	61.4424	27.4588	68.0064		0.0316032
TMEM127	10.2788	13.3652	10.519	10.0191	14.1406	8.93005	7.37619	12.6083	7.59737	9.65317	13.4482	8.00141	7.52556	9.30572	2.15567	8.4185		0.0316127
PLIN2	15.1295	21.4122	26.0026	38.7506	21.0388	87.8623	21.9752	63.6132	34.7125	20.9969	60.3446	100.029	75.0135	48.7036	9.39707	15.1401		0.0316363
OR7E37P	0.058867	0.052625	0.680242	0.153225	0.416718	0.238718	0.736559	0.672061	0.355229	0.354587	0.655414	1.13785	1.39562	0.356536	1.59075	0.403611		0.0317706
CSPG4P1Y	0.221267	0	0.17806	0.19001	0.087422	0	0.648706	0.67712	0.524703	0.25271	0.474581	0.538053	0.314916	0	0	1.24185		0.031793
SLC25A40	7.94149	6.55942	6.52587	6.70788	5.87975	4.21997	4.62108	6.48127	5.00997	7.69131	6.13407	3.83675	4.80109	4.58121	4.52565	7.85827		0.0317996
HMOX2	26.7034	19.2376	26.1665	20.2248	28.1866	15.3123	16.1274	24.3336	17.8044	18.145	24.9127	19.854	17.1173	17.7305	5.0805	22.1862		0.0318564
KBTBD4	14.4366	21.0603	14.6779	15.1355	14.8392	10.8772	12.985	13.2206	11.9849	16.4396	16.1513	9.23761	7.01553	10.4772	4.63618	16.6185		0.0319758
DRAM1	3.48968	4.85642	4.87459	4.76105	5.01876	4.83511	2.8493	4.74312	5.09598	3.49121	5.2118	1.54103	2.05679	2.60012	2.02926	3.20927		0.0320238
EIF4EBP2	7.46683	7.59525	5.70498	4.90013	5.94801	4.19078	4.45651	5.34762	3.45004	4.77075	5.61458	3.18792	3.82209	5.14648	4.32168	7.23406		0.0321067
NDUFB7	139.129	139.43	142.332	123.419	128.984	95.6134	108.984	117.797	81.3228	123.228	168.478	149.087	81.399	74.8024	49.386	132.611		0.0321697
FZD5	7.28313	7.44705	5.79634	3.26396	6.09434	1.17822	2.71416	1.62802	3.23134	4.96959	3.00923	4.01101	3.31558	6.84703	2.60977	6.15655		0.032189
DDX20	9.49272	10.1563	8.45487	11.8663	9.98449	8.77445	9.62864	9.56536	8.15424	10.5307	7.90395	6.92789	8.85717	7.74191	3.37958	7.12471		0.0322065
MTMR1	16.0965	24.3934	17.678	20.2105	17.4579	12.5822	13.0565	13.8465	11.8254	18.7066	15.8609	18.4596	18.0386	16.0121	9.23514	13.0264		0.0322896
SGK196	28.9032	43.8448	31.235	28.5845	28.5068	25.5985	22.6906	33.2297	28.95	33.9676	26.6392	16.4912	16.6802	16.7153	8.39967	20.2681		0.0323604
WHAMMP1	7.2851	8.03369	9.65435	11.5385	8.22252	11.4368	12.6917	17.8329	13.5445	10.4243	13.5643	7.08776	10.6605	10.5921	12.3269	8.47241		0.032451
C1orf174	19.9898	20.2705	20.9341	31.021	24.7875	17.1735	15.3639	19.9831	17.3925	19.8801	21.0595	7.17891	11.5578	18.3236	15.3423	22.518		0.0324877
CCDC122	0.768707	1.24404	1.44583	1.03313	0.57346	0.571993	2.015	2.12568	0.785196	1.61616	2.10337	1.31892	2.1375	1.8289	1.65278	1.09321		0.0325266
PPAN	18.2864	12.5918	11.1386	18.8114	13.3245	6.10399	6.79329	12.4487	7.18128	12.3698	0.865157	18.1473	11.6038	8.25501	7.54313	14.5365		0.032531
PPAN-P2RY11	18.2864	12.5918	11.1386	18.8114	13.3245	6.10399	6.79329	12.4487	7.18128	12.3698	0.865157	18.1473	11.6038	8.25501	7.54313	14.5365		0.032531
CLIP2	23.236	34.9169	17.7627	22.0302	33.2263	7.99664	14.1827	21.169	18.7334	21.2628	24.5064	13.6632	9.00852	9.9665	8.12794	26.2815		0.0327043
CWC22	24.6701	27.408	23.4097	25.7252	29.8668	20.3195	24.48	23.1284	21.9783	27.3732	28.6184	16.3961	25.3575	21.0658	16.3387	19.2865		0.0327268
ZNF254	14.9388	13.5848	13.6972	25.2456	9.47015	8.62288	22.8511	12.7755	10.6853	26.0869	24.7732	52.3248	60.4227	60.9252	67.8511	15.486		0.0327278
CFL2	8.80888	16.4533	22.9386	32.4042	12.8889	45.5201	38.1071	48.2853	34.4543	25.2501	34.2174	12.4482	57.5463	94.2667	17.511	13.0708		0.0327403
CCRL1	17.9292	18.5698	12.4308	7.89633	20.7184	4.42942	6.38527	7.96683	16.3495	8.44424	12.4253	7.0219	5.8013	6.27139	3.91842	12.3818		0.0327999
WDR74	59.4962	49.1247	53.8502	39.4018	42.8088	23.0943	18.2743	27.1949	30.5894	36.2154	37.5169	56.797	43.1288	41.1237	15.7665	59.9392		0.0329888
TRAF3IP2	4.47596	6.19173	7.50313	5.23158	5.99395	2.71364	4.68706	4.76942	3.82955	5.72747	5.84577	3.56711	3.47562	4.09704	3.86178	4.95527		0.0331573
DHRS7B	15.0001	19.3361	17.1005	17.283	28.736	11.005	11.9102	14.4776	9.50701	14.5097	17.4333	14.3584	6.50543	7.53725	11.5047	14.2106		0.0331617
NAA35	35.6408	35.7919	23.4028	37.3458	30.0379	17.8079	26.1521	25.1526	19.1147	33.9317	32.295	20.5003	21.4783	22.0065	18.0136	31.854		0.0332896
STK35	3.2354	4.09349	3.32938	3.3725	3.89292	2.21984	2.40888	2.80632	2.87233	3.74382	3.49422	3.3842	3.58561	3.42293	1.80816	2.98229		0.0332919
B3GNT6	0.23298	0.059848	0.095074	0	0.202912	0.667425	0.227066	0.12737	0.426905	0.134167	0.201016	0.216136	0.224964	0.596328	0	0.492467		0.0333331
DLX4	0	0	0	0	0	0.091419	0	0	0.031274	0.169939	0.110422	0	0	0.164836	0	0		0.0334042
MKRN1	93.6733	133.207	89.7617	90.6578	100.501	59.7507	67.9864	85.7031	58.1227	89.1963	99.4805	70.2612	78.5818	97.0953	43.3974	90.368		0.0335896
NUFIP1	6.60826	5.11345	5.53494	5.60463	4.98562	2.98309	4.34098	3.33466	4.2725	4.39676	5.75791	5.7122	4.8934	4.59693	3.33061	6.31166		0.0336784
BET1L	5.56219	6.11213	6.11998	5.01003	6.42849	3.06247	4.47442	5.688	5.0806	4.71012	6.76286	3.45078	4.20507	6.30795	1.54383	5.49482		0.033767
XPC	30.6058	26.3239	37.1723	33.9835	22.6605	17.3573	28.6936	27.4716	17.6477	27.1201	25.1448	19.7424	18.6201	19.9203	19.3141	23.5031		0.033776
CD7	0.654869	1.33911	1.39515	1.35095	1.11111	2.61849	2.38341	3.82994	0.44918	1.83234	3.06543	1.50844	1.88383	3.55724	0.648092	0.863671		0.0337776
UBE2U	0	0	0	0	0	0.21899	0.384867	0	0	0.894365	0.060995	0.173849	0.271382	0.157889	0	0		0.0337801
PLCZ1	0	0.00334	0	0	0	0	0.079836	0.024877	0.130135	0.353845	0	0	0	0.152529	0	0.216522		0.0337922
MRGPRF	0.31557	0.618769	2.87872	2.14534	0.812558	3.71797	2.5408	6.18514	4.75439	1.78383	5.4017	0.478634	3.73749	7.74933	1.19998	0.250086		0.0338003
CRNKL1	20.7504	22.6679	21.2463	22.1667	19.1643	12.0163	17.4193	18.3952	16.6164	29.0346	18.8889	14.446	17.2718	17.1402	11.5646	20.2812		0.0338612
CD55	81.5932	74.8936	82.7499	46.6028	91.7193	156.943	56.3479	176.79	156.996	47.2715	239.776	109.463	203.202	300.565	21.7147	83.3666		0.0338929
PRMT3	14.4967	15.8739	15.9155	16.9882	14.309	8.87614	10.5772	11.7692	14.509	13.1284	12.8075	18.9104	16.9614	14.0534	8.38805	12.8537		0.0339578
SPRYD3	26.2516	31.5144	22.8312	22.4846	21.0466	17.4246	22.9543	24.1985	10.8393	23.8079	22.0506	16.3326	12.7974	17.0941	6.95712	27.5961		0.0339919
DAAM2	1.08463	3.04439	7.29788	8.13626	3.36246	14.4189	10.8557	14.7906	14.5172	7.45741	8.06173	1.58823	12.2686	27.0294	5.52764	0.8388		0.0339964
SURF1	187.327	179.654	120.998	114.57	175.159	82.6404	137.286	114.412	80.359	138.398	72.3435	85.0561	94.5114	114.769	83.5164	180.328		0.0340083
NT5E	27.4702	6.11749	23.3268	16.2356	15.6458	29.7469	17.3836	45.1381	50.3539	15.6259	43.234	30.3234	38.0692	34.7038	6.90003	26.9106		0.0340953
CTSW	1.01124	0.496335	2.29828	2.17872	2.64874	10.8768	3.29799	3.3013	1.55377	3.62201	9.97695	1.64009	3.25858	2.83964	4.05713	1.83521		0.0341781
PDE8A	28.4837	35.6159	30.0661	40.2405	46.762	20.4526	30.6907	24.5852	21.1281	48.2898	30.6516	14.289	18.8102	25.1268	23.1002	24.0192		0.0342285
COPE	119.781	103.965	124.949	74.0703	111.706	66.6174	74.2737	97.5348	70.5078	86.6632	115.621	83.6537	53.1462	57.5209	33.3539	117.439		0.034283
ZNF257	1.26766	1.39907	1.61769	2.09596	1.32295	1.39336	2.94772	1.00547	2.76201	4.78676	1.12653	1.53493	5.50943	8.25278	2.72246	3.09615		0.034294
IREB2	15.0451	17.0926	20.3084	20.3467	19.2278	13.9676	16.8309	15.7872	16.8132	19.4178	21.258	6.77588	12.2058	13.6673	8.89194	14.3031		0.0343378
NCOA4	125.082	115.622	131.919	106.208	143.941	129.089	100.726	117.364	99.6308	129.885	98.2537	76.2395	83.4727	90.949	50.9321	132.399		0.0343586
RBM12	17.7641	18.6949	16.1299	17.201	16.3634	12.2488	13.7071	15.1036	19.1905	18.0299	16.0025	14.2529	16.2562	15.745	12.7297	15.9182		0.0344135
PPIL3	15.6197	13.707	18.1763	11.4351	12.4438	20.1188	20.5635	23.4809	10.1777	18.4996	31.0914	24.4044	29.5226	30.6296	3.86322	17.6532		0.0344797
MYO18B	0.043296	0.038651	0.043876	0.018845	0.03341	0.01495	0.12563	0.22326	0.695684	0.65844	0.06248	0.219621	0.21822	0.116838	0	0.028336		0.0344883
SNUPN	24.2115	29.6141	31.7158	22.578	25.7042	16.4126	22.5819	23.1866	20.5323	26.6798	32.5342	16.3647	20.5398	17.7938	6.85215	23.1213		0.0344886
MTMR10	15.0485	26.3504	19.844	19.8132	15.1163	11.6085	13.6799	16.9344	11.4543	16.8982	13.8702	4.47887	7.83999	14.8346	14.9607	15.7979		0.0345912
CHP1	88.7669	88.9101	53.799	34.6137	81.889	25.7022	31.2111	33.3061	31.2071	41.1215	42.4904	29.6656	30.9924	37.0743	12.8807	87.6111		0.0346475
TSPAN31	30.9397	35.0091	33.3505	22.7395	28.8043	15.741	21.2798	21.2122	21.3898	24.5189	23.643	19.879	28.1149	34.1819	5.20441	32.858		0.0346574
C1orf35	11.6315	14.1386	7.59214	11.9412	11.9508	4.71364	6.29997	8.71811	7.05217	12.8155	9.92593	10.7928	7.37115	7.88523	1.61009	10.6847		0.0346967
NLRP14	0.024682	0.088909	0	0.303176	0.218766	0.034421	0.404684	0.513577	0.162909	0.234782	0.223768	0.229491	0.358312	0.248297	0.591673	0.456757		0.0347174
PKIA	0.145325	0.451801	1.50846	0.804623	0.252307	1.01847	2.18187	1.84248	0.300444	1.6466	4.10419	3.17961	1.78583	1.33633	0.400029	0.366436		0.0348862
PTCD1	11.2306	7.17047	7.92418	7.80938	10.089	2.77285	7.10027	5.99242	6.53803	9.22302	7.29214	7.84846	4.53932	7.48691	3.59693	8.12303		0.0348923
LOC96610	16.9246	11.9214	11.3039	24.7547	23.1812	57.155	42.1708	84.0016	11.1681	23.1887	24.4282	22.76	57.351	110.996	15.9555	12.0575		0.035075
LOC643406	0.018634	0.063927	0.04063	0.046019	0.060058	0.134748	0.240054	0.02721	0.061496	0.037599	0.15285	0.092404	0.072137	0.166629	0.110294	0		0.0350829
C9orf123	9.58256	9.42489	6.68976	8.4717	9.9315	5.80239	6.71044	8.23675	4.1411	6.54097	7.95626	7.82125	8.31034	7.94521	4.25271	8.76623		0.0350908
PGPEP1	3.53293	5.73313	2.56815	3.08899	2.93174	1.19234	1.92621	2.5543	1.05264	2.35397	2.00679	1.43037	1.28703	2.32508	1.61475	2.68456		0.0351229
IFRD2	40.0694	46.2989	39.8921	25.829	26.6344	17.0624	19.1371	22.8745	20.3195	24.908	19.9616	38.4992	24.3126	19.8977	15.1173	36.3421		0.0351776
SRSF7	39.6982	34.6702	36.3361	36.8423	32.2584	25.3306	26.222	34.3757	36.0689	27.6464	32.1341	28.1698	34.3133	38.6762	20.558	37.4301		0.0353506
CCT8	170.025	116.428	176.225	124.557	142.315	119.552	89.6375	115.662	122.023	120.949	138.684	78.9244	87.4375	94.3355	49.9686	171.381		0.0353588
SMUG1	9.14068	9.56163	13.931	6.96879	12.2316	3.89329	5.81589	6.47314	5.37315	7.56108	10.7783	8.85339	8.50113	4.35188	2.01308	9.3925		0.0354264
HOXD3	0.063732	0.174555	0.138641	0.185807	0.085345	0.296014	0.14902	0.371496	0.140115	0.220147	0.054978	0.630289	0.246011	0.320254	0.112844	0.246941		0.0355887
SOCS6	8.47673	10.9472	5.5565	6.03094	8.24761	4.01963	4.48005	5.90245	5.28809	5.88749	5.37372	2.83519	2.69759	4.72209	5.88004	7.28944		0.0355983
GGT6	10.0308	10.0803	13.8988	6.17248	6.61385	1.34568	5.40794	4.27949	2.42495	14.3737	5.01484	1.15899	1.64986	2.97786	6.1521	8.99068		0.035777
MCMBP	36.5105	30.3616	31.1509	30.3285	26.9024	26.4971	20.8948	31.539	22.8856	27.1966	35.5678	23.744	23.469	23.2688	13.3157	31.4655		0.0357799
XPO4	10.8787	7.91971	9.02305	8.96429	7.52779	5.10389	7.27264	7.66038	7.75235	9.82334	8.04311	3.70922	5.33367	6.46817	5.05355	9.63086		0.0358083
RHBDL1	1.73302	1.47379	0.904218	0.569681	1.07323	0.030341	0.457718	0.392094	0.395004	0.676488	0.549376	0.483299	0.943128	0.328205	0.259568	1.34635		0.0358419
COG3	25.6116	23.5798	19.8086	25.4778	23.3306	11.6316	18.6497	16.7494	20.9512	23.225	28.4554	15.1513	17.9494	20.7378	18.7993	22.9657		0.0358938
CCDC115	9.36058	12.212	9.77185	9.66269	11.2471	6.08691	10.4562	7.72352	6.15535	9.08041	11.4633	8.99393	4.62108	9.89213	1.46748	11.3472		0.0359433
MED4	24.8366	30.9783	24.2443	28.9589	30.2368	21.7982	17.2635	28.4539	22.5665	26.7293	24.6662	19.7216	29.2917	27.1561	9.4759	22.148		0.0359908
MAP3K11	15.2397	16.2133	11.6564	10.275	17.9186	8.73508	7.80515	10.4979	10.1601	9.4644	9.8165	12.2688	8.8085	12.0637	6.66923	13.4661		0.0359931
SMA5	62.1354	70.833	43.9848	113.349	47.1259	30.2931	203.969	54.2554	91.7527	128.719	131.435	122.724	129.121	150.023	152.663	56.194		0.0360468
C19orf55	3.96017	6.01654	5.63706	6.22301	7.70235	2.21116	3.39773	3.32624	4.34003	5.86959	5.24185	4.83646	3.11307	4.10195	4.43577	4.3536		0.036163
ETV4	17.7255	22.5564	17.5364	5.08607	18.8335	5.22222	6.45123	3.37509	5.86384	8.17785	7.73009	3.77393	8.50876	14.6231	4.2116	14.3966		0.0362154
CMPK1	80.1269	109.47	60.6382	72.0379	101.046	40.8481	45.9501	51.3433	84.514	81.9621	73.1507	20.7429	46.3927	65.0888	36.3969	79.7448		0.0362264
PPCS	49.5209	50.7094	35.8837	37.2748	41.636	27.6746	22.1623	31.2201	43.1205	48.4036	40.6424	16.8071	27.5257	38.891	24.1867	40.178		0.0363496
XKR6	2.65132	1.3837	1.95202	1.4772	0.961794	0.221963	0.603331	1.03204	0.511435	0.912721	1.10663	2.00939	0.364807	0.589888	0.066933	1.56793		0.0364074
ABHD14B	6.16674	5.90386	6.26546	3.94602	5.91812	3.30375	4.6824	5.43126	2.99793	5.38883	5.23675	4.93599	3.0716	2.97718	1.91227	6.36656		0.0364362
B3GALNT1	3.65514	8.02934	6.00483	7.73512	7.78538	9.87017	8.52972	10.8623	10.7546	11.2422	11.9733	11.3431	10.2923	8.03465	5.42773	4.3131		0.0364799
PSPH	14.2585	10.7865	18.6242	13.1512	32.6887	5.9182	6.97851	2.74134	3.34529	6.5391	5.29031	7.75033	5.10893	3.19062	4.62521	15.2941		0.0365216
TSPAN13	81.987	131.548	90.5819	64.7319	84.1545	48.7012	78.405	30.645	58.7262	104.608	74.636	51.824	42.4959	42.3938	19.2152	74.9703		0.0365963
C19orf47	5.35944	6.70956	6.04214	5.91966	8.5345	4.56953	4.56983	6.59425	5.35942	5.99594	6.40523	4.60125	4.07287	4.60137	1.93955	4.51571		0.0368459
ENSA	45.1951	44.0853	38.5088	29.8705	36.3351	23.0133	26.8084	28.0915	29.7429	31.8154	32.3599	42.0283	28.0425	28.0814	20.8552	42.1679		0.0369212
RAB43	2.76697	4.82208	2.5767	2.27159	4.06149	1.44842	1.13546	2.4479	1.43063	2.2689	3.13873	2.01948	2.15853	2.08496	0.263715	1.94402		0.036945
PSMC4	78.0806	75.9613	71.4418	59.3726	85.2517	54.0826	48.9295	57.686	75.5337	81.0807	78.8004	48.5345	47.7413	57.9145	15.4316	68.4805		0.0369986
PNRC2	17.2561	22.0435	21.4708	17.8574	17.9504	17.2294	19.0989	15.3736	13.6031	17.993	18.3421	5.90484	14.7038	21.182	8.24328	17.1294		0.0371094
C7orf43	6.76785	7.38028	3.74548	5.67034	5.72023	2.65139	3.22481	5.34456	2.92243	4.56373	4.49184	4.57939	4.24514	5.9439	2.3059	3.89233		0.0372521
HOXB-AS3	11.4847	2.2855	4.87919	0	7.54269	8.76864	5.11624	11.8592	14.8976	5.33254	11.695	32.478	36.9238	31.6842	0	7.93632		0.0372892
AKR1A1	135.223	170.734	124.67	121.113	225.554	106.093	99.5867	140.514	116.257	147.897	123.707	48.4473	57.6334	68.897	41.4125	117.361		0.0373105
CLPX	40.0367	48.7504	46.2484	39.7577	44.1199	27.37	31.8546	40.0689	35.6474	40.5398	53.4719	14.9198	31.3383	48.2413	21.5344	39.8557		0.0373106
LOC100505624	1.50858	0.766323	0.773574	1.53376	1.6282	0.126822	0.714923	1.40882	0.300328	1.17568	0	0.751573	0.586536	0.342784	1.07623	0.7219		0.0373738
PPAPDC1B	46.5579	59.1911	46.9505	37.1528	42.357	29.7196	47.6598	32.9303	37.6695	50.0676	27.8666	11.5036	12.7382	32.427	34.5106	53.2949		0.0373898
ANAPC13	30.8046	21.0983	22.6367	19.6171	20.8721	21.0492	16.331	17.3786	16.2467	12.8589	21.1878	8.33034	12.0886	14.2557	5.67589	32.0787		0.0374093
MRPS11	26.6472	24.8227	23.988	18.3706	21.4984	18.1848	21.2527	15.8309	21.4253	23.7158	25.5413	8.95297	10.2365	17.7271	13.2739	21.8409		0.0374846
PEG10	0.505134	0.49884	4.41191	4.59336	1.08961	3.70318	11.8	2.12323	1.95351	8.17149	4.67317	12.7663	9.2001	2.57872	6.83334	0.475016		0.0375565
BAG2	1.99672	0.567924	3.13766	2.60649	1.02352	7.23858	3.42941	5.41288	4.2037	1.37053	5.38368	1.42621	4.52287	8.7817	0.57451	1.57579		0.0375694
ACBD5	91.4847	106.74	65.3243	59.3985	85.2673	32.6821	49.4537	45.9827	71.7444	83.3256	54.8498	32.7593	49.7255	72.5331	17.0164	91.7833		0.0375888
IKBKE	9.52445	8.92906	8.08746	13.3465	10.7143	5.27394	6.13756	8.19137	9.88988	12.494	9.35643	6.69893	3.36755	4.679	4.32776	8.54149		0.0376513
LINC00479	0.072913	0.39912	0.118865	0.339751	0.292632	0	0.113591	0.238905	0.02671	0.041957	0	0	0.070293	0	0	0.128385		0.0377146
TMEM128	5.66244	8.69308	7.37571	6.2307	7.60259	4.17792	5.77951	6.00882	5.47075	6.06111	6.9831	3.00788	6.20523	5.54009	2.38477	7.75861		0.03772
TRMT44	10.496	11.3637	8.37907	10.5838	8.06485	4.15572	6.02225	5.94451	7.84922	8.42847	7.27436	7.6456	9.39308	10.0389	3.94947	11.8266		0.0377905
PPAPDC2	4.17841	4.57767	2.57303	4.50616	3.23347	1.17996	3.31015	2.70811	1.55526	2.94454	2.60078	3.22376	2.70304	4.39025	1.45363	2.78628		0.0377937
MAU2	11.9058	17.6094	13.7133	16.3851	14.961	7.26211	14.1457	16.2301	8.65932	15.7245	15.8666	10.2384	8.07676	9.96781	10.3321	11.1179		0.0378204
HNRNPL	244.979	219.051	239.375	181.609	265.795	165.742	143.667	203.74	167.324	217.268	256.726	170.508	184.506	191.557	100.767	228.345		0.0378442
LOH12CR1	4.51501	7.88629	7.47738	6.15602	6.8133	4.19317	5.55233	4.31223	4.29035	7.67263	6.8499	3.15362	4.10294	6.01686	1.3174	3.97102		0.0378817
GRIK2	0.38573	0.284163	1.66779	1.6277	0.599603	1.01359	6.69383	2.82706	3.32207	3.68268	1.93689	0.303282	0.887909	0.802923	2.93239	1.54822		0.0379049
SOCS3	3.15335	3.91148	6.07026	8.5469	5.82419	16.1901	7.46089	16.437	21.1528	4.14025	18.4936	7.78361	6.22943	6.56807	7.96319	2.38352		0.0379249
LPAR3	0.204724	0.179897	0.190466	0.765233	0.257824	1.11303	1.09245	0.765757	0.192765	0.554941	0.302493	4.54386	1.77345	0.342612	4.18361	0.864801		0.0380663
CTTN	316.32	404.857	294.803	296.716	405.721	162.276	148.567	268.003	313.387	239.018	311.481	328.866	319.319	349.195	100.664	310.446		0.0381793
CCNJL	0.494201	0.209331	0.285076	0.76459	0.64371	0.716084	1.089	0.700063	0.463618	1.08061	1.2422	0.810324	1.39169	2.16846	0.42557	0.153681		0.0382027
DEXI	3.92623	4.99949	6.38426	6.05416	4.31637	3.18342	5.29539	5.28317	3.61773	4.06053	4.4559	4.35038	3.44499	3.65475	1.26418	1.51373		0.0382443
RPS27L	90.6087	117.753	129.399	71.613	96.8205	65.2389	70.7513	94.2613	85.6001	65.7751	82.1863	20.949	52.3505	87.2507	48.1592	103.017		0.0382759
NCKIPSD	10.4672	15.0246	11.0237	13.3282	10.694	5.50657	11.7139	11.8883	8.59258	10.555	10.2602	6.5469	7.76042	8.10454	4.29071	14.8457		0.0383158
POLRMT	19.6476	17.9969	13.8206	16.4099	11.8082	8.25582	9.89044	16.566	7.81471	14.1979	12.4498	16.0276	9.84395	7.82942	7.37664	16.955		0.0383441
MYO5C	32.5316	67.819	42.7129	33.7154	54.9402	11.8934	26.8104	22.2626	29.2376	30.9209	31.5528	6.25651	20.2877	38.619	44.6142	30.3853		0.0383725
TSHR	0.044478	0.636043	0.313659	0.863639	0.47886	0.876606	1.39752	1.03054	0.726534	0.998926	0.81041	0.515244	0.804478	0.782161	2.38433	0.294881		0.0383976
FAM189B	8.16946	10.5515	9.91944	5.24321	8.80003	4.90969	4.72511	7.54881	4.50681	5.56128	5.91268	9.97383	7.3512	3.52595	1.81371	7.29738		0.03845
ZNF665	1.24373	0.747081	0.567043	1.09537	0.909791	0.561177	1.56536	1.52469	0.934222	2.33185	1.39302	3.28661	4.47738	3.27895	0.698586	0.561051		0.0385303
AGFG2	25.27	18.4786	12.8793	13.4824	12.9998	4.66573	10.1884	4.61521	5.31748	21.0443	11.1011	4.58758	4.11723	6.7055	6.70037	21.9245		0.0385972
ATR	19.3878	21.4539	15.5299	20.7367	23.1224	10.5354	13.5998	16.0101	16.9358	18.1708	17.1872	19.3103	17.1159	13.8191	15.761	20.1011		0.0386167
TMEM184C	21.4606	27.4586	20.01	22.4944	24.2251	17.5428	21.6563	21.5352	19.9254	26.4185	23.4364	13.7004	16.0429	17.4908	7.45511	18.5244		0.038669
PCNXL3	16.8655	29.0249	20.1139	22.892	32.0975	12.9171	16.5932	19.5687	15.182	21.9909	18.9248	19.813	13.5855	14.4687	8.67152	13.7307		0.0387194
LRRC47	15.6795	20.8563	15.2717	22.6677	20.6895	11.9605	14.1616	17.3878	11.2461	21.0523	18.4542	11.9794	9.19317	15.1522	9.11222	18.6734		0.0387233
VPRBP	22.0601	25.6482	20.5799	23.303	18.1304	13.0483	16.0611	20.6716	17.7894	23.5688	19.0752	16.8583	18.0585	17.6431	12.5159	22.7869		0.038725
ATXN7L2	2.04409	2.4568	1.73456	3.39784	1.90564	0.607671	1.98383	1.98869	1.21344	1.80073	2.03679	1.36489	0.295965	1.2327	0.977453	2.16018		0.0387502
UPF1	40.4942	43.1265	31.0443	28.737	38.9255	21.0291	25.4082	31.4528	18.7446	39.3835	43.7235	24.9647	18.1324	23.2601	14.755	37.5367		0.0387658
MKKS	24.2731	32.2235	28.186	24.4421	20.1002	11.6411	23.2512	18.5774	14.1099	31.7162	18.464	10.9994	20.0183	15.0155	10.4169	31.9913		0.0388117
UBE3A	51.6952	70.6832	59.4733	69.7127	64.0858	42.4983	50.3352	55.0148	65.0032	64.8313	70.1192	32.1232	46.0677	53.0757	32.1518	51.7616		0.0388567
ANGPTL1	0.921733	1.19584	4.49897	4.61621	1.53872	8.90407	8.1962	8.16143	1.36653	9.0783	3.94429	1.39066	7.44438	10.3465	2.77441	0.833382		0.0391582
HEATR2	14.6835	13.6619	13.7102	12.6692	13.3277	11.9563	8.97006	11.6452	10.6247	16.1567	11.0197	15.7134	9.52295	9.78998	4.40508	13.4476		0.039192
HARBI1	2.65475	2.9942	2.67786	4.09696	5.08293	1.83958	1.76368	2.74688	2.06649	2.4909	2.7793	1.11723	2.32554	3.03538	0.088894	2.94449		0.0393763
TXN2	32.8538	45.1265	39.1833	28.6069	36.0887	27.6611	26.2687	28.8143	25.7978	37.0517	36.3564	37.4335	22.8076	21.7994	11.3407	29.2716		0.0393929
KALRN	21.5364	20.5609	24.0974	24.7655	10.1821	8.88316	11.6662	15.4332	12.8517	15.986	13.3093	5.41698	8.09961	13.7175	11.1667	21.4966		0.0393957
METTL7B	10.9601	20.3909	18.8738	4.86043	21.2992	3.85277	4.32677	2.55945	6.50345	9.26997	8.37905	4.65163	7.26185	7.57207	1.6205	8.40811		0.0394433
MMAA	3.76544	6.42568	4.60786	4.08323	5.37873	2.22615	3.34462	3.77761	3.13144	5.15425	4.07103	2.46813	3.58167	4.62951	1.14376	4.02457		0.0395096
LOC100134259	0.087697	0	0	0.076096	0	0.081289	0.017013	0.286076	0.14433	0.150934	0.226419	0	0	0.146528	0	0.277519		0.03955
TET3	6.30899	7.55722	4.93924	7.21584	8.0132	3.43087	3.39389	6.02977	6.8413	6.0686	6.57953	5.13096	4.29623	5.574	3.46383	6.06601		0.0395827
DSG4	0.013216	0.06804	0	0.046384	0	0	0	0.057912	0.320031	0	0.393908	0	0.614176	0.266051	0	0.671211		0.0395887
UBXN1	55.9239	62.0784	54.8447	61.6334	62.3103	39.5928	41.5083	65.1051	43.2223	50.0116	65.7596	53.562	45.6131	56.5733	38.1395	64.4455		0.0396961
USP19	14.4474	20.9758	15.5525	20.8125	14.8923	9.09529	15.0392	16.5398	10.4682	17.7902	15.3357	11.0999	10.2613	12.722	8.45464	16.0232		0.0397099
HCFC1	23.3433	29.628	22.397	20.4457	23.0431	15.4195	18.8421	22.9173	14.8287	25.3547	24.3899	15.5917	13.7575	20.3334	12.0972	23.6555		0.039783
RD3	0.033002	0.056648	0	0.01932	0.035484	0	0	0	0	0.009518	0	0	0	0	0	0		0.039984
CPT2	28.1075	23.0816	23.9853	16.8286	19.7182	12.8399	21.1914	16.3684	14.1065	27.0561	14.249	8.94655	14.1922	14.5134	6.61249	26.2235		0.0399927
UFC1	157.833	245.29	250.088	171.923	153.791	130.729	137.203	155.463	139.753	162.057	206.385	91.3812	101.891	112.769	73.5182	156.619		0.0400276
USP1	22.3171	20.9775	20.9339	19.975	20.3587	15.9244	19.2261	22.3162	20.953	22.7204	21.1569	10.0276	17.3508	11.9112	8.81016	19.9215		0.0400442
ALG11	82.7059	93.8712	78.5994	64.659	91.8345	60.5869	86.203	69.6101	89.9362	71.703	81.8986	25.094	55.0114	59.4821	37.6112	68.5139		0.0400512
OTUD3	1.98588	1.08896	1.62602	1.87031	1.3796	0.42223	1.14744	1.11206	1.21766	1.53456	1.1121	0.528449	0.99014	1.43971	1.1354	1.53816		0.040099
HECTD3	25.637	34.4326	17.9523	22.9912	30.9162	12.2321	15.2698	23.0459	17.7294	26.8579	22.6128	11.2007	12.6807	19.4573	12.9178	23.1378		0.0402106
CTU1	0.701038	0.575736	0.990712	0.653538	0.863087	0.368949	0.710023	0.714771	0.487971	0.806921	0.755759	0.433021	0.608445	0.234794	0	0.518478		0.0402139
MC1R	2.20345	1.71152	2.29121	2.56589	1.45122	1.21734	3.75128	4.4013	2.22165	3.91561	4.94768	4.52288	3.39674	2.60845	0.738021	2.32952		0.0402152
DAZAP2	113.128	122.811	115.173	80.2513	99.4948	65.9888	69.9986	104.051	57.1486	108.15	121.808	65.205	67.8414	82.4314	40.9058	110.012		0.0402312
TMEM209	18.4001	18.8229	20.9189	14.345	17.3938	8.04958	19.5109	15.7864	11.2736	21.4894	17.0278	12.3955	12.2559	13.3514	12.0616	14.4684		0.0402786
CD200R1	1.31267	1.05874	2.23093	0.72748	1.25962	9.34487	5.37065	3.10906	1.82164	4.52003	8.45835	1.48711	2.58598	1.67884	0	0.620568		0.0402925
MGAT4B	242.742	178.685	177.524	85.591	212.226	61.5101	54.4856	101.931	64.577	107.567	83.5465	164.893	116.671	109.091	24.2664	229.725		0.0402981
WDR34	20.0529	28.155	17.7879	19.7808	23.8439	10.4447	14.3577	15.2208	21.3063	24.9177	25.1481	17.7152	8.58316	7.32087	6.05144	20.3084		0.0403058
TRAK1	72.1666	116.93	68.3608	42.9721	85.6183	19.9167	35.1134	39.144	53.7992	44.7877	32.6536	41.4524	44.5225	61.709	16.0725	74.3944		0.0403453
CLUH	16.2612	19.5934	11.9789	17.2325	13.2658	7.21656	10.336	11.546	9.73919	17.5896	10.6305	13.5663	8.38998	10.1907	12.0914	16.2458		0.0403815
TPRG1L	18.6282	21.1754	16.574	11.7429	25.084	10.4583	11.3837	15.5914	10.6359	14.9478	15.4752	6.16805	9.51395	10.9055	3.40604	23.2927		0.0405413
AK8	2.9459	1.17607	2.47806	3.67804	2.77832	0.846853	1.2022	1.97941	0.873664	2.26055	3.19853	1.12644	0.3382	0.508983	1.5513	1.65505		0.0406369
TRIM26	8.61481	19.4222	17.7975	12.4918	17.7063	6.45764	8.16411	12.5185	8.44681	14.726	13.009	7.35389	7.77667	10.5372	4.81835	9.21468		0.0406546
IBTK	32.4707	32.3975	37.594	34.2049	35.8254	24.4128	30.0544	34.3981	40.3126	31.7288	35.2269	15.3725	24.1424	29.1164	16.707	34.0133		0.040699
CASP9	14.1807	15.9867	9.42387	11.9225	15.6944	6.54238	7.50284	10.8636	13.0818	13.5839	15.6849	5.97239	7.88604	7.53783	6.6452	10.9994		0.0407266
UBL7	47.921	47.7943	46.4504	34.7747	50.487	35.0549	47.9547	45.7423	30.7392	37.6653	53.0239	20.1698	18.7405	34.8259	20.9055	43.5814		0.0407604
DKK1	0.360468	2.72992	3.20659	0.532329	0.933778	11.0175	2.81677	9.95586	24.5498	1.2439	2.58156	87.2287	61.2012	42.2349	1.3963	0.556439		0.0407706
ACTA2	1448.96	378.042	592.928	837.27	566.904	2313.72	686.966	2998.89	855.441	806.028	2009.2	507.997	2235.31	4730.16	560.11	1518.42		0.0407717
MYBBP1A	19.6737	24.3816	18.344	28.5699	17.911	13.4202	13.3821	21.6479	12.7873	19.2804	19.6989	12.7385	12.8477	16.6199	15.1349	16.8464		0.040895
RNF150	1.23364	1.08445	2.18275	2.34267	1.48811	2.52292	7.35642	3.42882	2.73676	2.96729	3.22228	0.821253	2.82682	8.6121	2.21897	1.01342		0.040898
AP3D1	59.4682	69.5601	55.5674	58.9191	53.8563	39.9967	45.766	63.0538	39.4793	64.6057	55.237	56.887	50.6663	44.6375	31.6738	57.5281		0.0409231
IL23R	1.0248	1.03601	0.753217	0.359057	0.742049	0.126981	0.479635	0.990316	0.262945	0	0.619093	0	0.420877	1.00178	0.227119	0.28888		0.0409677
BAD	19.3357	15.4448	13.9305	11.4769	20.0257	8.8873	10.1895	14.6455	9.39831	11.0654	12.5938	13.2312	7.94727	8.27184	5.86476	20.8217		0.0409851
IFLTD1	0	0	0.063636	0	0.005223	0.374149	1.19033	0	0	0.463418	0.443864	0	0.096893	0.448656	0	0		0.0410715
PTPRF	74.4218	135.904	59.8123	90.7875	123.157	30.0849	42.2757	42.7933	63.5484	85.0322	66.91	52.3536	50.8911	67.2669	35.5956	71.0238		0.0411315
SMG9	22.9725	26.7679	19.368	16.6937	25.935	10.6224	10.9621	21.4878	18.3765	18.6411	21.4978	13.7536	15.235	18.4252	8.74897	24.1235		0.0411449
ORC2	19.4626	19.214	14.9567	11.9387	15.1199	8.42883	10.2456	11.6217	11.056	15.4037	12.3169	10.7491	13.8991	14.6622	8.22212	15.5739		0.0411671
PLN	1.99786	2.43966	1.96116	4.86846	2.9902	22.5804	9.94543	41.1225	3.38882	4.45979	5.96357	1.95621	17.9847	27.2882	0.077826	0.496432		0.0412212
SPOCD1	0.29098	0.087352	0.198282	0.446813	0.371258	0.605892	0.070999	1.70629	3.09781	0.356485	1.03641	1.26267	0.844909	0.589527	0.032296	0.410281		0.0412868
CTDSPL2	12.5035	13.6361	13.208	14.5798	13.0449	8.67197	10.5117	13.1878	13.6735	13.8486	16.2483	5.84473	9.34835	12.7814	7.55496	10.5011		0.041314
ILKAP	24.7878	30.9314	26.2405	31.6404	31.1363	21.7683	22.6523	28.3646	25.2544	27.6973	30.6415	23.8654	20.7897	21.6227	14.9182	30.0846		0.0413671
NIPA2	15.2025	25.0276	21.6378	14.1722	26.9255	12.462	9.54009	16.5222	20.3915	16.8123	18.9996	7.6711	9.83914	11.8127	6.16636	14.9357		0.0414288
POLR1B	13.1217	9.01994	12.4731	12.0037	8.5337	6.23991	8.07705	7.61983	7.26686	11.7329	7.7714	8.42154	8.46181	7.43744	4.97274	12.7229		0.0415791
PPP6R3	59.1536	66.344	58.4801	64.4685	59.7077	40.9714	51.3113	55.5299	63.8928	62.5862	61.5117	40.7759	58.7189	65.2818	32.5654	54.4014		0.0416047
ABCF2	47.0022	41.4104	44.6692	52.9633	46.2222	42.0666	32.8099	48.5406	29.3815	45.5968	50.9837	40.7338	37.5779	40.5804	26.167	42.184		0.0416636
FST	0.762726	0.391148	4.65923	3.22593	1.77698	7.28349	9.034	7.47785	15.1569	0.6131	2.81805	15.4271	7.40451	1.76855	0.794273	1.09333		0.0417653
SPRY4	2.80337	4.04679	3.03945	2.29858	3.57932	1.85218	1.22773	3.55721	3.07156	2.02188	4.01101	1.40552	1.63492	2.42766	0.629123	1.94684		0.0418204
ACTR5	6.16645	7.48238	4.93669	8.05197	5.50801	3.05554	4.02935	5.46861	6.52113	6.05358	3.59754	4.79416	3.91262	4.34548	2.44492	7.17918		0.0418569
GPR62	0	0	0	0	0.035964	0	0.052338	0.097853	0.024608	0.115983	0	0	0.194377	0.074993	0	0.023657		0.0419053
PPP4C	92.8163	85.4698	70.1091	53.7113	83.8912	46.6724	34.8265	60.5247	67.0351	56.393	72.5126	70.8521	43.1141	57.2264	19.673	87.7903		0.0419071
CTR9	31.1883	40.2581	39.0909	31.8984	30.2674	27.4217	31.4312	32.3071	27.7141	37.0233	29.923	17.9846	24.8549	29.3358	18.74	32.3287		0.0419178
ZNHIT2	1.53709	1.8199	1.96996	0.702813	1.9058	0.675108	0.942282	1.14445	0.887867	0.766193	1.04471	1.0437	0.698267	0.811322	0.533831	1.53645		0.0419214
RNF167	40.1886	49.5739	33.1341	36.4758	38.7527	29.6371	40.3853	36.489	20.5911	49.0467	40.6127	15.2744	17.7143	23.7676	23.0484	33.0492		0.0419482
VPS39	33.1354	39.805	33.0252	36.3538	37.8982	24.6966	30.4274	38.1736	30.3206	38.7284	41.6385	14.0603	23.9464	32.2986	20.9376	31.4609		0.0419602
DCUN1D4	10.2183	11.2192	10.5051	10.9297	8.76383	11.9745	11.6514	12.418	13.0334	9.37262	12.2555	10.2622	14.7777	12.2607	9.99566	11.25		0.0420167
PGRMC1	68.8419	63.468	48.2884	43.5486	54.7089	38.4778	37.2501	36.886	55.8568	50.8297	50.1386	33.3432	34.2038	40.2704	12.5926	64.1405		0.0420429
DDX23	79.9899	80.0705	61.5732	70.0672	84.5531	40.7253	49.1163	63.5949	45.6818	76.0409	81.7563	61.5073	56.7235	65.861	26.2123	88.6287		0.0421796
RASA4CP	101.022	102.647	104.944	126.615	129.427	84.9558	128.752	110.443	64.6897	146.877	93.9294	63.9515	64.4803	78.3416	41.6554	88.4116		0.0422151
TUBGCP4	15.8026	10.936	12.8213	14.0568	10.5269	8.74018	9.93107	9.88208	9.10909	9.016	10.9657	10.9326	7.9024	10.4639	10.8121	12.4765		0.0422416
LOC440461	0.061625	0	0	0	0	0	0.083898	0.10081	0	0.053138	0.03983	0.113924	0.177855	0.103114	0	0		0.0422611
KXD1	30.5978	34.0285	31.077	34.1376	37.3728	24.7728	27.1819	39.5533	23.4221	29.284	35.73	34.5785	27.1116	24.2712	13.872	28.3414		0.0422706
CCDC37	0.094505	0.097011	0.231137	0.20647	0.018969	0.021942	0.055218	0.051616	0	0	0	0	0	0.039564	0	0		0.042281
DDAH1	25.2124	37.8287	17.1306	13.251	25.8011	6.83468	10.6469	9.10343	14.658	20.7938	15.0982	2.82604	6.41205	12.5109	6.17658	24.0926		0.0423372
STRIP2	4.94545	1.76353	1.76775	1.54608	2.27718	2.47584	2.94159	3.87013	7.3674	4.0908	3.81951	15.393	11.1936	5.08232	0.316223	6.01928		0.0423649
RAB40C	8.04534	6.36935	5.17554	5.7528	7.85693	2.50094	5.01364	3.79656	4.1918	5.34203	6.45221	4.92713	3.5891	6.03523	4.25209	8.04107		0.0424183
P4HA1	51.4568	52.6798	42.3502	24.0647	42.4249	74.226	36.3813	64.0871	125.197	49.2663	75.634	81.7587	83.3968	52.1381	18.5487	52.0954		0.0424893
ZNF70	2.87625	4.05409	3.2193	3.06392	3.29059	1.68845	3.90135	3.92748	4.7431	4.39744	3.03497	6.29296	6.13272	5.42197	5.13312	3.14951		0.0424937
RNF187	11.6516	11.8429	7.24261	11.4274	12.114	6.78104	7.71933	8.85138	6.63894	9.87383	10.0772	11.8848	7.24562	6.17797	3.68826	10.4989		0.0425757
STK11IP	11.4609	18.8262	13.7315	16.8546	12.377	7.05021	9.88057	13.7725	11.8912	11.7962	14.9276	10.2138	8.88919	11.0835	6.61478	11.2989		0.0426213
ANP32AP1	32.0834	17.9708	21.1327	18.7489	21.3836	12.2702	16.4413	18.2872	14.5235	14.8765	19.5577	9.17948	14.2496	18.1676	8.26819	19.3338		0.0426766
BFAR	46.8495	56.8941	40.1474	36.6229	48.7233	29.4377	22.5615	40.8926	36.5429	34.8253	40.6817	39.6321	45.9755	43.3684	16.0098	38.3012		0.0427331
MLEC	16.419	17.7203	18.0303	10.2158	11.8665	12.3318	10.7909	10.1353	9.0082	13.6763	10.6069	5.31714	8.7469	11.5327	4.66294	15.7586		0.0428029
PCDHGA1	1.43012	0.0809	0.560948	0.546806	0.87173	0.599253	2.47761	0.933281	0.809566	2.18079	4.00169	9.36492	6.97533	1.61186	0.869634	0.592128		0.0429102
MON1A	3.9963	3.40604	4.00388	4.06176	2.48618	2.65305	2.56717	3.67323	2.42076	2.63511	2.84605	3.1077	1.97052	2.17017	2.67192	3.34931		0.042911
CLMP	1.04688	0.723589	8.21661	7.17168	2.92945	12.4068	8.95895	18.1581	16.5388	2.66575	12.1001	1.56805	10.6974	19.2026	2.63651	1.94126		0.0429268
DDO	1.20855	3.30202	1.67962	2.96771	2.43972	1.60901	1.47949	1.31842	1.35997	2.61143	2.00604	0.123224	0.57711	0.838596	0.234237	1.05639		0.0429682
E2F6	7.26407	6.14827	5.35419	6.95664	5.70549	5.06722	4.57702	5.85303	4.83702	7.79869	5.7632	3.2064	5.57537	5.74482	3.6246	3.91025		0.0430713
MAPK14	34.8649	55.6133	54.2265	54.6237	50.8972	42.7713	32.4619	49.3435	43.6753	43.1973	52.7158	30.248	32.3617	42.5656	23.9521	32.9064		0.0432904
MAST3	11.4268	13.4742	13.5324	9.96557	13.7627	8.71189	14.6386	10.9233	6.95814	12.767	8.94705	7.79131	5.89967	7.54593	14.4744	9.23437		0.0433209
RRP1	29.3835	21.4717	27.3804	29.0249	22.7163	13.5235	16.7829	22.6377	32.5259	22.7927	22.7757	23.9842	16.2417	15.8534	7.63354	26.3544		0.0434057
SLC25A44	3.20415	5.72319	3.57779	4.70718	4.19712	3.34206	3.38599	3.87932	2.70791	4.3923	4.09898	1.88884	1.73922	3.05716	1.45678	3.04382		0.0434328
KIAA0513	7.10749	7.85462	4.84274	3.8763	8.90303	3.39623	3.65659	4.36773	4.26628	5.71303	4.02533	3.15028	2.65981	4.49675	1.90522	4.65754		0.043455
HMX3	0.60682	0.773814	0.573136	0.612866	0.362272	0.046843	0.822983	0.494125	0.013863	1.30413	0	0	0.145016	0	0	0		0.0434567
DNAJC30	1.08969	1.43407	2.24696	1.74025	1.8906	0.728257	0.894386	1.04521	1.47129	1.32116	1.21238	1.70273	1.0523	1.05696	0.914553	0.929444		0.0434627
CHST6	0.753485	0.54544	0.010972	0.035339	0.194693	0.236823	0.235646	1.56972	1.3432	0.08698	1.35442	2.27157	1.32518	0.505798	0	0.956865		0.0434798
HIF1A-AS2	0	0.049411	0.117725	0.084125	0.057966	0.156473	0.028125	0.157741	0.132262	0.041553	0.124544	0.178371	0.06962	0.322437	0.127737	0.101718		0.0434816
UHMK1	16.5082	25.474	18.9528	16.1328	16.626	14.3781	12.9564	16.1443	17.4564	18.1314	17.1184	11.1018	11.091	10.1454	2.8421	17.2235		0.0435117
SHKBP1	39.5116	38.2599	39.0279	37.5575	50.146	28.8978	24.8339	38.2812	38.1135	31.3843	40.1467	45.6197	31.1382	35.1295	8.97471	35.5943		0.0435573
COL24A1	1.70596	1.0694	2.39787	3.23655	3.14972	1.77862	4.5916	14.1815	9.6612	3.10053	8.13584	1.21812	3.80624	8.98177	1.23274	2.29355		0.0435985
DDX28	2.55381	2.66286	3.68249	2.08882	2.65322	2.16505	2.70374	2.85396	1.90607	2.44781	1.68889	2.49082	1.18827	1.78026	0.297299	1.77322		0.0436111
FAM203A	15.0106	10.352	9.79659	10.5253	15.0461	9.45926	8.38847	7.76615	9.70986	12.3678	10.2422	10.4814	6.95191	8.93218	2.75436	9.17486		0.0436781
CABLES2	1.35936	1.32201	1.6519	1.90383	1.64795	0.811628	0.438158	1.42038	1.31702	1.94119	1.45368	1.39143	0.868996	0.857293	0.465031	1.81993		0.0437029
FRS3	2.15379	4.32965	3.14291	2.81433	2.98604	1.66353	2.25234	3.26971	1.61971	2.6229	2.31719	2.017	2.09935	1.86047	1.26389	1.94034		0.0437977
NIP7	11.995	12.5058	12.224	10.4413	14.4918	9.6249	6.59408	9.79878	11.4297	8.82363	10.2935	13.5811	10.7664	10.1215	4.13632	14.2231		0.0439205
SPEG	1.81616	0.421186	0.555267	1.88726	0.252933	3.06288	3.71558	3.41474	3.68298	1.12013	1.42322	0.936217	5.70182	12.7875	0.354366	1.96185		0.0440687
GSE1	14.0704	12.803	14.9586	19.7607	15.0808	7.52842	16.6768	10.5008	9.77774	15.7931	13.493	5.91251	9.08697	15.3622	11.0774	13.4755		0.0440904
MAP7	18.4558	33.953	39.7977	22.826	28.1996	7.3014	15.4054	10.9603	12.4185	27.0234	17.3633	18.263	19.3132	29.7263	17.8518	20.8071		0.0440949
ATG2A	25.0846	25.0403	16.8083	15.9913	21.4896	8.30632	14.4229	15.9787	17.0604	16.9883	17.2494	13.2955	11.6877	19.7997	8.92204	23.6747		0.0441337
RGS10	35.1456	16.6406	31.5008	30.4832	24.5033	47.0849	24.7585	46.9439	50.296	38.5239	45.2827	47.8525	38.5968	39.3218	13.6067	29.0543		0.0442147
SLC4A2	32.7172	40.6419	26.2036	35.7307	47.3322	16.9674	22.4337	29.8439	21.8299	38.1168	31.3161	26.2913	22.2099	28.6048	19.4688	33.2786		0.0442239
GDF3	0	0	0	0	0.034512	0.240589	0.302138	0.84676	0	2.0103	1.50779	0	0	0.21684	0	0.182524		0.0442681
ZNF513	29.4315	28.1857	19.0296	20.6754	27.7542	10.6512	11.9343	21.581	22.4742	21.9889	22.0769	14.1759	16.7307	29.0765	15.4694	19.4377		0.0442776
MARK2	31.5007	36.0477	33.6138	22.317	35.7287	18.3851	21.828	20.2901	23.2684	27.806	29.0105	26.0175	27.9343	28.8033	8.83371	34.8319		0.0442811
TM9SF4	64.9877	67.338	53.2371	43.3965	59.3622	31.4967	38.2216	44.3764	51.1998	55.7884	54.6237	44.1168	40.6621	43.9734	15.0093	66.1535		0.0443062
HNRNPU-AS1	3.67629	5.26891	3.00086	5.66304	4.78428	3.25576	4.36491	6.51921	6.42099	6.85275	6.49017	4.84871	7.55718	8.9701	7.0682	4.45523		0.0443064
DTD1	55.1623	50.5252	52.3063	69.9449	37.2791	20.8465	39.1624	39.5713	33.1351	44.2707	48.8606	50.7667	40.6111	31.8602	19.2813	50.5913		0.0443323
PSMB8	198.152	187.303	182.235	149.052	259.426	120.814	86.4066	161.133	121.385	228.741	220.946	89.7533	104.842	138.675	44.2929	200.097		0.0443366
EIF3F	196.411	254.193	290.054	270.031	235.489	242.647	223.043	239.225	167.321	222.011	229.404	217.479	183.674	184.824	85.0543	214.561		0.0443589
CCNI2	0.682948	1.53062	1.18195	0.615548	1.19744	0.461417	0.604948	0.38457	0.54601	1.0724	0.776633	0.92118	0.11985	0.797342	0	0.393668		0.0443662
TPM3P9	4.6259	2.52376	1.82916	4.812	4.742	1.64037	2.25718	2.84629	5.10867	5.76039	16.9378	11.8396	9.76399	13.4087	7.43541	3.98304		0.0445935
ZNF761	4.6259	2.52376	1.82916	4.812	4.742	1.64037	2.25718	2.84629	5.10867	5.76039	16.9378	11.8396	9.76399	13.4087	7.43541	3.98304		0.0445935
WDR61	69.7225	63.0461	62.441	72.7788	58.9549	49.3268	51.1631	58.9761	69.0352	60.4143	85.8986	25.8463	39.1906	50.5087	38.7833	56.7946		0.0446274
NEXN	8.54219	9.75314	26.4607	31.5026	14.9666	63.183	32.09	81.5863	26.6858	21.8971	40.5339	8.34969	63.1344	114.302	14.4012	7.91188		0.0446455
ASL	158.2	176.385	135.948	87.5275	121.942	59.4977	49.9235	59.1985	123.054	120.272	108.572	66.8085	88.5108	116.433	49.0719	163.092		0.0446745
CASZ1	13.7846	23.4566	10.0749	10.8966	19.7558	3.62201	4.55769	6.13477	7.60987	13.2105	10.2795	2.53141	7.39389	14.8927	7.2235	13.644		0.0447137
SLC10A5	3.77133	6.699	3.09398	2.89773	5.07347	0.993923	2.31228	0.950554	1.43786	4.85411	2.05076	3.22003	3.88429	2.52167	0	2.9741		0.0447266
PCOLCE2	2.96996	0.774547	0.873088	1.40374	0.214944	10.7158	8.90291	4.75923	0.695585	0.588349	1.07066	6.13317	4.2948	0.122287	2.32524	2.57187		0.044757
CIAO1	19.7953	20.9287	19.0491	23.4701	20.4263	18.2646	16.2769	19.6521	18.9045	22.4839	23.677	15.7859	14.1857	17.0458	9.28657	18.5055		0.0447714
MUC16	2.91847	0.41077	2.76177	3.14644	10.2385	3.16422	3.47863	3.14193	69.1649	4.0903	74.6245	122.335	68.8788	14.7147	0.657208	3.03094		0.0448485
GALNTL6	0.050567	0.034659	0.055064	0	0.054248	0.29762	0.098615	0.165965	0	0.029131	0.26548	0	0	0.169481	0.04483	0.249452		0.0448866
HOXB2	1.93401	1.36437	7.99594	4.08899	4.77315	3.44243	3.9211	9.95609	14.1723	4.81095	20.613	21.9147	15.6426	11.1925	0.335684	1.17165		0.0449016
VTA1	15.0008	21.7719	25.26	22.441	24.0025	16.8496	15.7904	18.8777	18.904	24.2345	25.1634	7.90963	11.37	16.4351	11.3291	11.0338		0.04491
DDX18	38.3	33.7764	28.9361	26.5233	32.6574	27.252	19.4892	25.9153	28.9017	27.8271	28.5753	22.8998	29.5281	28.4064	15.5984	32.8356		0.0449158
RILPL2	19.5318	22.1502	17.0594	22.3947	15.0416	21.4406	11.0211	22.0989	11.0898	13.3795	19.5983	8.094	5.8	11.9023	9.88176	21.5884		0.044955
ARPC1B	178.263	191.567	213.811	174.209	248.113	201.401	92.5616	264.118	159.072	155.363	237.195	107.16	91.1782	92.883	35.4987	170.292		0.0449894
CBR3-AS1	0.325721	0.104958	0.166662	0.059496	0.08657	0.095094	0.345789	0.037227	0	0.17667	0.273731	0.757139	0.393993	0.54074	1.02343	0.615143		0.0451734
SLC39A3	10.1302	12.4042	10.8592	11.5074	7.87613	5.38861	8.58838	11.102	7.60071	10.6147	11.5326	9.09482	4.48972	4.53819	7.69864	8.8277		0.0452133
RNASE3	0	0	0.272055	0	0.200234	0.782586	0	1.3698	0.370724	1.0147	0.762647	0	0.240408	0.281962	0	0		0.0452438
NOL12	7.40776	10.5372	6.85095	10.6372	9.93364	5.12385	4.65055	8.23376	6.78826	8.53517	6.87477	9.86113	5.49162	6.51877	4.49813	7.86646		0.0452684
SNX12	15.5922	14.6104	13.3687	9.00126	13.0327	8.15318	7.30867	10.4595	8.43903	11.3523	11.1071	11.549	11.3681	11.3867	5.23497	12.789		0.0452839
ERI3	24.9981	33.3344	29.4838	26.9115	33.1863	24.3913	20.7004	23.8455	24.7062	30.9081	36.7569	18.6676	19.3181	22.1007	13.4445	28.5013		0.0452844
ADM	10.6287	2.40172	4.73804	5.63016	2.21764	11.8714	3.93715	10.9594	36.297	4.53316	33.344	92.7821	48.3499	10.5818	2.72529	10.1308		0.0452942
TAGLN	213.079	123.675	291.521	416.101	243.737	1172.92	306.968	1446.9	402.854	276.811	736.05	78.5368	839.391	1993.76	123.407	231.141		0.0453083
SKP1P2	0	0.013577	0	0.092432	0.134467	0	0.061828	0.11558	0.179348	0.159874	0.089381	0.196001	0.254998	0.243707	0	0.181734		0.0453855
ACP2	11.1185	13.1175	12.0519	10.274	13.103	9.98451	9.18296	13.9831	11.8397	9.68483	12.9889	6.43581	4.89513	12.0767	7.50425	7.92492		0.0454235
DPM3	22.9212	35.4375	23.4802	18.0846	27.2212	16.8029	25.3535	20.4487	13.0114	15.0627	26.5017	4.68753	8.53517	19.6513	8.42288	26.9656		0.0454613
BCL7C	34.2866	33.489	31.8972	28.4208	24.2411	21.4502	23.2352	28.0377	22.2503	24.0706	31.3305	23.4542	21.7361	31.412	5.94752	32.16		0.0454801
SLC8A3	0.026526	0.054671	0.203021	0.264092	0.107202	0.164814	1.33985	0.359366	0.399806	0.352668	0.48223	0.131747	0.128566	0.222906	1.03378	0.028071		0.0455014
MAEA	27.969	27.6684	18.506	25.9808	33.2797	16.0075	19.0439	19.8197	23.1759	25.8513	24.409	18.2783	17.3816	18.7294	13.5062	23.9171		0.0455529
SEC1P	0.492063	0.561935	0.267815	0.223394	0.622925	0.05927	0.383745	0.139524	0.140268	0.236181	0.41281	0.270613	0.158439	0.183218	0	0.327471		0.0455566
CAMTA1	47.6135	58.4722	49.8587	52.7875	46.6846	50.1747	41.2631	48.2531	42.3651	50.219	53.0648	10.3409	27.3036	39.8569	47.9346	46.3682		0.0455957
LOC100132077	0.121159	0.060755	0.009262	0	0.019764	0.0633	0.026552	0.020093	0.031756	0.156907	0	0.421054	0.19721	0.230809	0.246707	0.153116		0.0456693
LRP4	1.47349	1.5937	7.58921	2.76856	2.56455	3.12592	3.00429	8.72378	5.08055	5.88495	6.16331	4.51432	10.2644	15.6303	15.3312	1.72483		0.0457067
KIAA0125	0.009522	0.098168	0	0.145193	0.076909	0.150601	0.46904	0.282029	0.015721	0.107166	0.111075	0.212991	0.152426	0.079888	0.20339	0.065487		0.0457262
MRPL53	36.6854	36.2663	32.4975	30.2042	33.8262	44.6156	40.7321	45.3997	40.3917	43.6641	43.165	37.4665	25.176	33.8942	32.0438	39.9465		0.0457558
FAM118B	13.4858	19.7852	15.3578	14.2167	23.188	12.6998	8.72	18.2856	12.878	11.6417	16.5919	5.59181	12.1403	16.1477	3.12848	12.1808		0.0457826
SLC22A25	0	0	0	0	0	0	0	0.100741	0	0	0.159212	0.113847	0	0	0.081527	0		0.0457884
SRSF3	52.3408	66.7273	67.0496	69.438	62.3213	54.6607	44.9681	59.6019	71.027	61.4658	64.8684	40.7126	48.1917	56.5186	32.6991	53.998		0.0458094
SOD1	1154.02	1712.08	1152.05	611.73	1287.18	663.871	613.088	636.425	633.437	926.41	870.426	482.499	571.207	610.622	334.281	1274.96		0.0458662
ANXA4	569.801	1256.94	822.308	781.162	1347.15	154.038	691.908	250.358	518.639	1512.54	691.351	133.085	213.721	366.85	585.607	580.331		0.0459141
WDR46	21.1076	33.773	26.2443	34.6677	34.3991	23.5417	24.6063	30.7207	26.0127	27.4802	33.0326	12.1611	14.3892	20.0903	10.9548	18.4986		0.0459341
TMBIM6	484.22	684.734	479.648	268.055	558.678	272.688	284.054	316.139	242.904	401.363	453.233	251.7	282.713	275.783	117.709	467.623		0.045971
CUTA	72.6714	94.281	77.6798	61.7004	91.8354	50.8553	77.3528	76.5894	44.5754	84.6598	88.6312	45.7175	54.263	57.8969	20.501	62.7167		0.0459925
MTERF	4.13246	6.43437	4.14749	5.99441	4.97815	2.67833	3.90113	4.391	5.06614	3.76386	3.05509	2.60922	5.05918	5.47578	3.37544	2.23118		0.0460299
SGTA	26.8825	24.1034	22.1887	26.0772	20.5162	13.8083	18.2169	23.6901	16.479	21.959	23.2448	26.9783	17.5805	16.1399	11.0881	26.6923		0.0461291
TIGD6	0.920809	0.814115	1.25497	1.16023	0.998934	0.459976	0.81576	0.801633	0.662304	1.16383	0.886849	0.702479	0.856946	0.692748	0.597445	1.1111		0.04616
TEX101	0	0	0	0	0	0	0.160422	0.249752	0	0	0	0	0.131991	0.154418	0	0		0.0462149
ZNF687	8.65046	12.8849	10.8743	8.33358	8.74135	4.74147	7.89617	8.18076	6.02135	10.7796	9.32267	7.80669	6.78843	7.66275	4.70525	7.82014		0.0462525
IQGAP2	76.4482	55.0752	52.1314	49.7166	50.8021	25.7137	36.7014	29.7335	31.7591	84.5523	34.9471	2.30535	17.9042	36.5712	43.0773	74.2038		0.0462547
RIPK4	11.9089	23.7748	9.24008	12.052	23.8142	2.79636	5.13406	6.08123	6.96562	10.0248	13.6894	10.3262	5.93994	5.34917	5.05992	9.33574		0.0465276
AFTPH	45.06	41.7038	31.5203	31.4035	34.6674	19.8504	32.5461	26.5781	29.3197	38.7706	29.869	18.7951	24.655	30.995	19.8365	43.2501		0.0465436
TTC39C	6.20254	7.66764	8.96814	9.34305	9.52683	6.98818	7.63195	7.62228	2.27762	9.28404	9.28128	6.93038	5.64495	4.13638	4.68304	5.1135		0.0465546
ZNF219	3.42698	7.78539	6.71663	8.09678	6.25654	3.27841	4.48381	4.24	2.56614	6.07625	4.00826	3.8033	3.12121	6.05821	4.6023	3.4502		0.0465715
NTPCR	56.0764	72.8088	69.4514	72.5089	52.4732	59.6621	56.1231	56.5397	57.6851	63.5081	62.9539	58.0854	41.2108	47.6914	11.6713	43.6695		0.0466364
KLHL21	2.82801	4.33021	2.78304	3.86639	5.40999	2.12515	2.11509	4.29895	2.82445	1.78731	3.81215	2.01942	1.84938	2.57255	0.806566	2.85857		0.0466498
ACVR1B	12.5761	29.783	21.1021	17.0883	26.4737	8.73783	16.9875	11.5928	6.03716	29.1159	17.4467	6.52445	9.39966	10.1069	9.78282	13.1781		0.0466719
DAPK1	35.2087	63.0544	39.22	51.935	60.73	27.7168	31.9829	46.912	33.5528	55.22	47.0344	15.8098	20.8961	34.0838	29.9509	33.8299		0.0467127
VAMP3	23.1005	25.8439	24.0074	22.8217	23.4835	25.0501	17.958	27.0639	20.7234	21.0783	25.947	7.3362	15.3144	22.0443	7.14269	20.7678		0.0467852
GLOD4	25.8584	37.343	22.2355	26.8646	22.416	15.727	22.1948	24.8997	20.255	24.2569	20.6751	14.8961	16.6562	21.6195	13.3342	17.8062		0.0469016
CNOT2	40.5778	50.8669	49.3854	41.465	54.4845	32.7747	36.0473	46.941	46.9106	47.9353	46.5793	39.4196	37.4752	33.885	22.6328	40.6879		0.0469439
TIAM2	2.73362	10.6523	6.14278	8.19108	8.77284	1.77036	3.07573	5.94209	6.24929	4.71759	6.19112	1.86709	1.68937	3.00889	1.39986	3.25635		0.0469547
KRT18	2228.55	1390.79	2421.51	956.354	2959.69	847.512	573.37	707.407	991.281	997.573	1570.37	1086.47	793.033	711.447	456.236	2157.38		0.0469759
PSMB4	266.058	328.741	387.643	279.622	294.421	290.872	249.239	288.004	241.235	302.945	327.738	254.401	203.931	182.279	115.698	257.097		0.0469969
LOC100288181	0.008163	0	0	0	0	0.030371	0	0.026846	0.035933	0.18366	0	0.030401	0.047468	0	0	0.060447		0.0470067
PFKL	109.895	177.888	112.035	111.693	108.902	78.5292	75.1821	118.351	108.986	111.016	124.423	53.1238	48.9747	69.1582	43.1118	113.131		0.0470488
MED12	45.2006	37.6998	34.9936	37.9166	33.5887	24.0444	31.9411	35.0738	27.9418	35.312	32.1895	23.5442	26.5033	39.9576	26.6969	44.164		0.0470601
TDRD7	33.3618	38.8683	36.7596	32.2861	41.3617	21.4713	26.2818	30.1981	22.9474	48.7109	42.1348	20.2583	28.2411	33.502	22.7319	29.306		0.0471009
MLL4	17.0732	21.8702	14.7178	22.9036	20.4911	10.2129	12.5052	16.7422	18.193	21.9333	18.1747	17.3084	12.6771	12.0373	9.32963	15.4846		0.0471555
GPR137	11.8728	13.5372	8.07363	11.2987	17.3815	8.26834	8.34114	12.5369	7.17124	9.86092	15.9614	3.27257	3.97817	5.39174	2.83103	10.0486		0.0472064
B9D2	2.7103	3.52187	3.6975	4.50446	3.71955	1.67335	3.9518	2.42193	2.03921	4.65796	4.38636	1.36572	0.913645	3.81423	0	1.68048		0.0472452
TAS1R3	0.775552	1.39958	0.779734	1.19218	0.718659	0.228482	0.77437	0.558493	0.47299	0.915094	0.889756	0.561633	0.822061	0.538771	0.201106	0.579787		0.04728
C12orf44	30.5136	27.6249	26.3809	21.6621	27.5122	22.7404	16.9445	27.6351	19.5266	27.6289	32.0474	11.9487	14.3482	12.2286	11.9566	30.9222		0.0473289
THUMPD2	7.60121	5.69412	7.42314	7.76938	5.4719	4.2719	5.15363	6.08244	5.31862	5.48005	5.15918	4.45134	4.5751	7.33303	3.92116	7.36527		0.0473546
EVI2A	3.59693	1.97425	3.68212	4.60191	3.92921	11.2226	4.49137	12.7425	10.0812	7.18954	7.18085	0.932011	2.71628	4.26188	4.89473	2.98746		0.0473573
ELFN2	0.033489	0.118844	0.773481	0.12554	0.172901	0.163439	3.75341	0.439584	0.821807	1.44477	0.483847	2.90572	0.974501	0.64712	0.131898	0.197494		0.0474561
EMP2	10.7375	11.6243	12.8833	5.88819	11.0386	6.44298	6.17064	9.04039	8.31518	3.62281	8.04433	8.96574	7.31283	8.46988	1.15004	10.0937		0.047474
OSGIN1	4.01819	4.38545	3.29502	2.50327	3.55258	2.04377	2.51131	2.29146	3.37483	3.79892	2.51574	3.69662	2.21971	1.7568	1.08605	3.37952		0.047556
SEL1L3	160.602	191.556	99.8973	109.002	155.53	73.5921	88.1403	85.1545	47.8279	143.946	106.491	63.2848	91.458	129.898	54.8922	161.952		0.0475645
ST6GAL2	0.243326	0.219098	0.200365	0.85116	0.974133	2.00857	1.38904	6.29627	2.51623	1.31345	3.90693	0.676936	0.971308	0.613227	0	0.127697		0.0476566
ZBTB3	3.68683	5.92685	5.12896	2.82138	3.12263	1.07733	3.12764	2.7658	1.57576	3.14462	2.20941	1.97359	2.75457	3.12996	1.8417	3.77843		0.0477571
PCDHA9	2.64204	3.2732	2.50853	2.78044	1.61485	0.388746	3.59984	1.40862	0.011227	3.61179	0.705351	0.467694	0.103787	0.375017	3.04058	2.36942		0.0477903
COX11	59.3356	97.8773	71.804	86.4967	73.0703	60.7203	81.7007	80.2281	46.4072	71.0499	73.6102	65.2904	35.5765	49.9178	35.0502	43.5386		0.047818
SPPL2B	24.2076	26.963	13.8648	20.8936	13.6647	6.44048	12.4046	14.2628	10.0386	19.0259	15.202	8.32357	6.94489	8.99643	13.2787	22.0755		0.0478512
UBE2E2	14.9737	5.52723	18.16	16.7704	11.8201	25.2714	18.347	28.1643	22.6225	22.2404	25.556	24.1664	21.7473	14.7024	6.52434	12.5307		0.0478731
LGALS1	167.489	90.5633	230.251	312.677	214.223	404.708	191.151	762.815	797.666	238.861	553.207	268.543	295.534	356.31	86.3842	184.334		0.0478877
TNPO3	33.083	44.019	39.1442	39.5492	51.7403	25.0238	33.7398	38.4946	35.635	40.4924	40.2244	30.9188	30.3504	36.4928	18.7382	30.8343		0.0479379
C10orf90	0	0	0	0	0.037454	0.072078	0.181531	0.033947	0.068229	0.053623	0.040162	0.057626	0	0	0	0		0.0479442
LRRC58	3.96901	4.32542	4.43237	3.52706	3.91518	2.81242	3.27819	4.57621	3.8743	4.37357	4.18185	3.07878	2.78679	2.42066	2.42869	3.77491		0.0479468
PSD4	30.0155	22.6844	15.9991	16.7014	26.3839	6.97538	13.9806	12.0258	14.2367	18.8673	14.4622	11.2759	13.1171	22.833	6.6084	26.9845		0.0479955
VAPB	27.2614	42.812	36.6091	38.586	42.4834	26.7014	42.3173	31.1681	26.8919	43.4717	24.9545	20.0887	25.3724	36.7129	14.2018	25.5241		0.0479958
EPT1	6.59952	6.11555	8.14555	4.5717	8.49103	3.64807	4.22405	4.08406	7.04006	6.00642	4.77469	3.83284	4.9817	5.52718	3.00145	5.89453		0.0480608
SNX16	3.77627	7.9676	6.00686	5.79143	8.11675	6.48296	5.09082	5.22615	5.33317	2.84096	4.63178	2.68331	3.96162	3.06019	0.691338	5.07668		0.0481524
XRCC1	24.085	27.2742	22.922	25.7178	32.8069	13.1644	23.6011	25.5938	20.6254	23.5829	29.2786	21.794	18.3006	22.3242	13.6176	24.135		0.0483304
KIAA1210	0	0	0.019251	0.00689	0	0.032798	0.082683	0.032223	0.090543	0.071209	0.022846	0	0	0	0	0		0.0483496
SSX2IP	6.311	5.75526	8.20002	7.04376	6.9291	3.33006	9.88475	4.08586	3.51042	9.34552	5.17183	1.65354	3.18616	4.62815	2.07243	6.56856		0.0483865
ZFPM1	16.6464	15.1887	7.5638	4.43077	14.657	1.96658	3.37101	3.66667	4.8928	5.89312	4.54681	2.40251	3.32482	6.18151	5.47457	14.4466		0.0484326
TRMT2B	16.6604	29.3373	22.8393	22.4573	19.206	11.8292	21.8464	15.2017	13.017	25.63	23.3268	10.006	12.8267	15.4388	10.5494	16.0679		0.0484587
CDC42SE2	8.3205	10.7583	10.0474	14.4564	15.9326	8.97382	8.78768	6.68663	7.1063	10.7407	13.7225	5.76275	5.83934	7.06517	4.38049	8.6904		0.048468
PIGM	4.99183	11.2173	11.3088	7.23992	6.59614	4.35916	5.16137	5.12393	5.26516	7.39644	6.39593	5.16854	3.71972	4.29464	1.59051	3.95954		0.0485228
ZNF300P1	0.884097	0.66057	1.14773	1.79328	0.985162	0.653355	1.57687	1.47175	1.10447	2.84618	1.17012	4.55554	3.78251	1.894	2.93617	0.53229		0.0485985
TRIM24	14.0726	19.5367	21.0164	21.9163	22.7634	11.9856	18.9005	15.6224	15.2305	23.7298	19.5238	10.3082	10.2704	12.1742	14.2661	16.8108		0.0485994
MCM7	55.522	41.2771	42.2872	44.7336	46.5886	29.808	30.0836	33.7955	38.9773	43.5253	42.3999	40.4508	36.1151	49.3311	19.2441	51.8437		0.0486222
RAB3IP	7.25822	5.06689	7.1897	8.49107	7.88586	2.00835	6.18413	2.92393	4.36696	10.6047	5.25082	1.55182	2.14564	2.81671	8.58371	7.15858		0.0486673
CREB3L4	27.2857	33.0234	22.7639	13.38	17.6014	8.31403	19.2677	9.72261	11.9567	21.1828	13.7371	14.3676	8.68164	9.41623	4.55169	24.6602		0.0486779
ATP1A2	0.153267	1.82443	1.52209	4.4287	0.918212	10.5328	16.9852	12.8612	0.208479	1.40722	1.77623	0.760972	11.3247	25.1801	2.27081	0.054042		0.0486801
MYO5B	108.046	114.429	51.1619	51.8108	58.2513	17.2684	23.2061	45.8841	28.5581	36.5769	33.668	21.7081	29.7388	42.6294	30.1059	106.091		0.0487
LIMA1	109.635	174.389	112.7	58.8269	112.775	34.2723	34.5186	69.8158	47.3364	58.363	85.9848	78.6914	79.8855	79.8358	24.8446	104.732		0.0487463
CC2D1B	9.44745	13.7957	8.80151	14.1791	11.6954	5.21992	8.59357	11.256	9.30345	12.9408	10.9012	6.11354	5.94209	9.54145	5.2103	8.17474		0.048756
DUSP28	0.360734	0.974177	0.533433	1.08552	0.682552	0.243439	0.879839	0.464728	0.360142	0.565378	0.29668	0.121174	0.283757	0.32916	0	0.380849		0.0487659
TMEM168	10.7411	9.0189	15.7149	10.0427	8.23326	4.6996	7.1908	6.30649	2.92456	9.7942	6.37698	4.47868	7.8236	12.2331	5.49402	10.5268		0.0487711
WBSCR27	4.16505	8.23314	10.8211	1.87478	8.57415	0.837957	3.85206	2.41952	2.38099	1.55437	1.40021	0.221104	2.07072	5.63773	0.316627	4.38767		0.0487829
RPS26	1658.03	661.829	821.38	984.286	1267.96	288.941	540.809	624.319	651.578	626.871	287.087	779.505	547.301	302.006	166.143	1609.47		0.0487988
E4F1	8.08611	8.97652	8.35048	11.1938	9.58673	4.3332	8.40231	7.79379	8.33222	8.18767	10.2467	9.00352	5.77537	8.63287	4.04864	7.39371		0.0488373
ZAN	0	0	0	0	0	0.010171	0	0	0.018051	0	0	0	0.015905	0	0.02432	0		0.0488926
CPSF7	20.3506	23.2466	20.1567	19.8877	21.163	10.9829	17.5774	19.0488	15.7586	23.8387	22.2091	16.7999	18.1373	21.0096	14.6695	20.5463		0.0491174
APOB	0.070853	0.05979	0.374832	0.051027	0.070272	3.30257	0.389187	0.328698	0.035455	1.3666	0.179531	0.216234	1.20985	2.82694	0.189281	0.003408		0.0491563
TRIM25	8.31736	17.5119	12.0172	12.0343	14.7383	8.8176	9.31359	9.26815	6.70237	15.4148	7.52307	8.63122	10.0722	8.88588	5.08307	6.09056		0.0492354
CASQ2	0	0.3487	0.787222	2.22017	0.617538	6.86878	5.99486	10.1943	0.314116	1.17244	0.647119	0.795459	8.95233	18.7286	0	0		0.0492457
JMJD8	29.4956	37.2495	27.8776	22.8653	26.7927	16.2396	21.0825	24.8847	18.5134	31.1485	28.4396	17.2061	13.7111	26.8308	19.2527	26.3447		0.0493181
NUP133	23.1175	29.2851	23.6072	22.9012	22.5023	17.5461	20.8113	22.3247	19.0128	27.7116	24.1656	18.0651	19.7965	19.3824	13.6581	23.1061		0.0493992
MRPL2	9.5513	14.1895	14.9077	9.57303	11.2767	7.41778	10.2209	8.74954	7.74967	12.8619	8.27524	6.3184	5.51884	6.95869	12.4961	9.73295		0.0494356
CNPPD1	40.5152	54.6697	34.1533	28.9633	41.1163	21.7062	26.1446	28.5945	27.3589	31.3203	33.7411	28.5467	28.5429	35.9526	7.12986	38.7498		0.049473
PHRF1	26.6667	30.0007	21.5584	27.1754	23.9161	12.0139	17.0466	22.2523	21.9968	26.8217	22.3426	26.963	21.5388	22.6966	13.7483	26.5448		0.0494751
NOL10	20.7891	22.6811	19.0967	20.5906	19.547	16.0322	16.5033	16.1878	20.179	22.7311	20.0204	18.0644	18.0214	20.5897	10.8248	19.7322		0.0496187
MTCH1	81.3577	149.981	152.078	140.959	140.553	105.112	112.407	118.728	86.6635	129.672	142.814	70.8621	68.8799	101.875	50.8445	72.4083		0.0496446
TUSC2	6.66199	8.85868	5.17795	5.44253	6.1312	3.98297	4.69324	5.23727	4.77969	7.40151	4.03465	3.77338	1.81925	5.32296	1.5895	7.22517		0.049656
CCDC121	3.388	2.47302	2.55516	3.2048	1.60888	1.28561	2.19074	1.33323	1.27155	3.0616	1.69136	0.9944	2.33944	1.70915	0.109648	2.99503		0.0497075
SLC12A9	14.4803	25.4095	21.8862	17.1927	24.1984	10.8993	12.0155	18.2947	16.4001	17.5225	21.2935	19.0117	13.5441	15.3639	5.08294	13.7591		0.0497496
DDR2	47.9652	22.3702	109.261	100.921	48.5645	173.318	105.598	290.637	134.19	90.3492	198.919	25.4275	128.152	251.287	27.0724	42.9454		0.0498826
VARS	31.1864	57.6656	64.1359	36.5591	40.0501	27.0879	23.0755	37.7097	33.5173	36.0985	39.8593	28.4711	22.7507	20.9151	13.0206	32.3353		0.049928
PCDHGA11	4.80835	2.69047	1.88956	4.99574	3.06715	1.07337	4.06125	3.86526	7.73926	2.85899	8.59439	9.16116	7.59594	10.2158	3.46379	5.38468		0.0499647
RNF126	20.1777	17.0021	16.4198	9.37401	12.4788	6.46048	7.37179	10.7689	6.53436	9.94242	10.5126	13.3794	11.0633	9.44122	5.92729	17.8579		0.0499878

## Sheet: p<0.05 +1% FPR
	P value	AA Tumor Mean	Cau Tumor Mean	Difference	SE of difference	t ratio	df
ATP13A5	1.07352e-05	0.239721	0.038099	0.201622	0.0302609	6.66279	14
FUT4	2.0359e-05	4.34674	2.07247	2.27426	0.362377	6.27596	14
GSTM1	0.000168502	205.128	42.4794	162.648	32.0324	5.07762	14
C1QL3	0.00024163	0.752773	0.224057	0.528716	0.108266	4.8835	14
PIWIL4	0.000266458	17.175	8.09576	9.07928	1.87928	4.83126	14
RD3	0.000468599	0.0288908	0.000865273	0.0280255	0.00618245	4.53307	14
RPAP1	0.000874055	9.84826	7.30695	2.54132	0.603693	4.20961	14
ELOVL7	0.000913874	10.4086	4.94618	5.46243	1.30471	4.1867	14
CCDC37	0.000919821	0.129618	0.0153036	0.114315	0.027326	4.18337	14
FAM107B	0.00104321	17.0853	11.4833	5.60204	1.36013	4.11876	14
RFK	0.00123918	13.666	6.18337	7.48261	1.8564	4.03071	14
CDC42EP1	0.00127571	19.2435	12.5762	6.6673	1.66023	4.01588	14
METTL7B	0.00135455	15.2769	5.85505	9.42183	2.36414	3.9853	14
OSGEP	0.00136104	34.0938	21.9996	12.0942	3.03656	3.98286	14
PSPH	0.00136619	17.9018	6.07108	11.8307	2.97185	3.98094	14
NGLY1	0.00144934	22.2738	17.9693	4.30442	1.08949	3.95085	14
UCN	0.00152338	1.10843	0.345644	0.762787	0.194316	3.9255	14
FBXO45	0.0015378	1.18605	0.868438	0.317611	0.0810085	3.92071	14
C17orf97	0.00155	6.76655	3.04993	3.71662	0.948919	3.91669	14
TXNL4B	0.00155344	3.27039	2.0164	1.25399	0.320257	3.91557	14
DDT	0.00158829	48.2278	35.8548	12.373	3.16908	3.90429	14
DGKZ	0.00159434	36.1937	25.6584	10.5353	2.69972	3.90236	14
UBD	0.00167644	435.594	121.689	313.905	80.9689	3.87685	14
TRMT6	0.00175144	16.212	11.9485	4.26354	1.10608	3.85464	14
CHRFAM7A	0.00177183	7.19455	3.01252	4.18203	1.08659	3.84877	14
CSRP2BP	0.00178688	19.5108	11.72	7.79076	2.02648	3.84448	14
POGK	0.00180552	15.7591	11.1832	4.57588	1.19188	3.83922	14
RINL	0.0018145	4.05068	1.88058	2.1701	0.565617	3.8367	14
PGPEP1	0.00184203	3.57099	1.85709	1.71389	0.4476	3.82907	14
PEX11G	0.00185408	1.69956	0.918963	0.780598	0.204037	3.82577	14
TCAIM	0.0018831	9.79843	6.79874	2.99969	0.785691	3.8179	14
POLR1C	0.00189102	60.1882	39.1953	20.993	5.50163	3.81577	14
CHRNA7	0.00193667	8.18738	2.97522	5.21216	1.37029	3.80368	14
RRNAD1	0.00194839	16.2876	11.7732	4.51444	1.18782	3.80063	14
MEPCE	0.0019626	20.4279	14.224	6.20386	1.63391	3.79695	14
ICAM4	0.00202179	0.844855	0.267897	0.576957	0.152557	3.7819	14
DNPH1	0.0020935	90.5105	49.5586	40.9519	10.8791	3.76427	14
TMEM186	0.00212616	5.40024	3.49357	1.90667	0.507573	3.75644	14
TUBB8	0.00236046	3.37973	0.857722	2.52201	0.680962	3.70359	14
EXOSC5	0.0023771	10.6732	7.91651	2.75667	0.745038	3.70005	14
PWP2	0.00239047	18.5803	12.3053	6.27505	1.69724	3.69722	14
CATSPERG	0.00257098	1.7888	1.14653	0.642264	0.17546	3.66046	14
TIGD4	0.00258559	0.325523	0.122896	0.202627	0.0553987	3.6576	14
VSX1	0.00260263	0.680074	0.105389	0.574685	0.157263	3.65429	14
GJB1	0.0026161	52.0864	17.5041	34.5823	9.47023	3.65169	14
INSL6	0.00264436	0.338089	0	0.338089	0.092722	3.64627	14
ALKBH3	0.00272619	19.6832	13.8436	5.83965	1.60832	3.63089	14
MAGIX	0.00277263	1.15401	0.47818	0.675833	0.186572	3.62238	14
ATXN7L3B	0.0027917	14.7952	8.31862	6.47658	1.78964	3.61892	14
SH3BP4	0.00286263	24.8086	17.9708	6.83789	1.89611	3.60627	14
LRRC8B	0.00294206	8.03112	4.8063	3.22482	0.897658	3.59248	14
FLJ42627	0.0029525	2.42257	1.51897	0.9036	0.25165	3.5907	14
METTL13	0.00304711	17.2381	11.8935	5.34462	1.49508	3.5748	14
CLCN5	0.00307047	7.60253	4.19798	3.40454	0.953398	3.57096	14
ADCK4	0.00317838	20.5938	14.1867	6.40705	1.80299	3.55356	14
TMEM249	0.00321719	0.317935	0.0635794	0.254355	0.0717009	3.54745	14
CRLS1	0.00322159	20.4478	10.8707	9.57712	2.70025	3.54676	14
RIPK4	0.00324	16.158	7.33658	8.82142	2.48919	3.54389	14
DNAJC14	0.0032606	11.0287	8.56586	2.46282	0.695573	3.5407	14
DPH2	0.00326705	6.81822	4.38106	2.43716	0.688519	3.53971	14
ZC3H4	0.00331851	18.8504	12.2251	6.62528	1.87587	3.53184	14
PANK3	0.00343693	26.4413	17.95	8.49137	2.41631	3.51419	14
KIAA1671	0.00346834	15.687	8.4407	7.24635	2.06472	3.50961	14
MORN3	0.00348291	1.01904	0.513998	0.505045	0.14399	3.5075	14
CCDC174	0.00351978	15.8016	11.2274	4.57418	1.30609	3.5022	14
ATPIF1	0.0035201	186.559	123.254	63.3045	18.0759	3.50216	14
LINC00479	0.0035499	0.244656	0.0563492	0.188307	0.0538341	3.49791	14
ULBP3	0.0035627	10.1105	4.93515	5.17536	1.48032	3.4961	14
SLC1A1	0.0036605	115.42	25.3821	90.0381	25.8546	3.48248	14
KIAA0513	0.00376145	6.51684	3.84498	2.67186	0.770255	3.46879	14
TUT1	0.00383843	8.38789	6.84372	1.54417	0.446472	3.4586	14
ZNF688	0.00387941	3.43046	2.67734	0.753122	0.21809	3.45326	14
PTPRF	0.00390319	96.8166	55.2523	41.5642	12.047	3.45019	14
RASEF	0.00394294	47.8813	17.3249	30.5564	8.86956	3.44509	14
ABCA17P	0.00395548	0.0197254	0.000597182	0.0191282	0.00555489	3.44349	14
SLC12A7	0.00401071	55.6228	32.0174	23.6055	6.869	3.43652	14
HNF4A	0.0040349	86.7742	33.6717	53.1025	15.466	3.4335	14
SCYL3	0.00403845	11.2694	6.37229	4.89706	1.42644	3.43306	14
ZNHIT2	0.00410031	1.58711	0.916743	0.670367	0.195704	3.42541	14
SPATA25	0.00410052	2.12527	0.996346	1.12892	0.329576	3.42539	14
BARX2	0.00411707	17.5513	4.78685	12.7644	3.72862	3.42336	14
FADD	0.00412752	8.91516	5.43872	3.47644	1.01588	3.42209	14
TLE1	0.00416877	22.8052	16.8009	6.00434	1.75715	3.41709	14
MAP1S	0.00417063	21.2845	13.8201	7.46445	2.18459	3.41686	14
DHRS7B	0.00418153	19.4911	12.0872	7.40394	2.16772	3.41555	14
PPCDC	0.00418935	4.95507	3.05126	1.9038	0.557546	3.41461	14
WNT3	0.00420279	0.883794	0.372376	0.511418	0.149844	3.413	14
C22orf28	0.00421059	79.7744	54.819	24.9554	7.31386	3.41207	14
FAM189A2	0.00422062	6.76251	2.78392	3.97859	1.16644	3.41087	14
N4BP3	0.00422694	0.831876	0.445799	0.386077	0.113215	3.41012	14
INO80	0.00423171	23.9584	16.5678	7.39058	2.16761	3.40955	14
ETV4	0.00424081	16.3476	7.48494	8.86264	2.60018	3.40847	14
SLC35C1	0.00425738	17.668	10.1765	7.49145	2.19916	3.40651	14
WBSCR27	0.0042614	6.73365	2.27991	4.45374	1.3076	3.40604	14
MTCH2	0.00431026	71.8961	51.1891	20.707	6.08974	3.40031	14
CSTF2	0.00434696	22.3814	14.651	7.73035	2.27628	3.39604	14
MTMR8	0.00438894	4.97038	2.83579	2.13459	0.629446	3.39121	14
ARL6IP1	0.00443309	191.22	84.2437	106.976	31.592	3.38618	14
NADK	0.00456778	27.934	16.8112	11.1227	3.29941	3.37114	14
SEPHS1	0.00463008	17.2444	12.4444	4.79995	1.42672	3.36433	14
UMPS	0.00473709	11.3461	8.51747	2.82858	0.843637	3.35284	14
KCTD14	0.00474571	3.45422	0.814762	2.63946	0.787444	3.35193	14
TTC12	0.00475345	25.4637	16.4361	9.02761	2.69392	3.35111	14
C20orf118	0.00477072	4.4036	1.33424	3.06936	0.91642	3.34929	14
ELK4	0.00477667	55.3297	33.7159	21.6138	6.45445	3.34866	14
C21orf2	0.00483328	2.88251	1.57736	1.30514	0.390441	3.34274	14
CRB3	0.00488009	32.2528	15.3396	16.9133	5.06705	3.3379	14
SP5	0.00489339	1.43624	0.540549	0.895688	0.268449	3.33653	14
LOC728613	0.00489732	3.1676	2.2565	0.911107	0.273103	3.33612	14
ZNF574	0.00503472	7.82928	5.25333	2.57595	0.775371	3.32222	14
CBLL1	0.00509853	12.6928	9.71583	2.97694	0.897781	3.31589	14
FASTKD5	0.00512443	12.7711	9.14174	3.62939	1.09539	3.31334	14
CTDSPL	0.00522818	23.2236	13.0556	10.168	3.07817	3.30327	14
DUSP16	0.00531918	13.1381	8.26881	4.86933	1.47798	3.2946	14
OR52B2	0.00538622	0.345383	0.0220575	0.323325	0.0983259	3.2883	14
MAP3K11	0.00541253	14.2606	9.97777	4.28283	1.30342	3.28585	14
SOCS6	0.00546276	7.85179	4.94325	2.90854	0.886422	3.28121	14
TREH	0.00548115	3.53983	1.18084	2.35898	0.719308	3.27952	14
CHMP4C	0.00548964	24.3943	11.6033	12.791	3.90119	3.27874	14
PIGM	0.00550723	8.27079	4.76681	3.50397	1.06922	3.27713	14
TMEM238	0.00554552	12.6514	5.72266	6.92872	2.11651	3.27365	14
BRCC3	0.00556044	14.9749	10.1466	4.82822	1.47548	3.2723	14
RTKN	0.00558545	35.5818	21.6554	13.9264	4.25879	3.27005	14
RBBP5	0.00558804	12.4878	9.11616	3.37167	1.03115	3.26981	14
CMTM4	0.00562581	5.15775	1.87039	3.28737	1.00641	3.26643	14
PCNXL3	0.00563592	24.1988	15.9496	8.24912	2.52613	3.26552	14
ANKRD9	0.00574911	1.68954	0.980255	0.709287	0.217872	3.25553	14
LCMT2	0.00574974	4.63464	2.99256	1.64208	0.504404	3.25547	14
TUBGCP4	0.00575474	12.8287	10.0211	2.80767	0.862562	3.25504	14
MON1B	0.00580603	16.1048	12.3827	3.72213	1.14507	3.25058	14
CLP1	0.00600293	7.20318	5.21914	1.98405	0.613531	3.23381	14
C14orf169	0.00613424	9.57915	6.20645	3.3727	1.04647	3.22294	14
VWA9	0.00614999	27.9095	18.8486	9.06087	2.8125	3.22165	14
SLC35D2	0.00616814	66.3589	35.3394	31.0195	9.6329	3.22016	14
TRIM6-TRIM34	0.00621941	0.466872	2.37557	-1.9087	0.5935	3.216	14
SLC12A2	0.00622808	177.528	74.3696	103.159	32.0837	3.2153	14
PRR15	0.0063324	2.89609	1.06313	1.83296	0.571559	3.20695	14
SSU72	0.00640216	73.1275	49.6941	23.4333	7.31962	3.20144	14
ABLIM1	0.00642903	52.3565	29.5445	22.812	7.13025	3.19934	14
PEX11B	0.00643377	15.5483	9.38509	6.16325	1.92664	3.19897	14
LYPLA2	0.0064858	40.1264	25.8213	14.3051	4.47747	3.19492	14
GSTM3	0.00650122	23.677	11.7456	11.9314	3.7359	3.19372	14
TRAK1	0.0065598	77.2095	42.1423	35.0672	10.9956	3.18921	14
SNORD59B	0.00662832	1623.61	82.4773	1541.13	484.026	3.18398	14
RBKS	0.00671467	3.57516	2.01156	1.56359	0.492087	3.17748	14
TMEM177	0.00677957	5.72043	3.92794	1.79249	0.564984	3.17264	14
SPINT1	0.00684161	129.091	69.2707	59.8208	18.8825	3.16806	14
HNRNPUL2-BSCL2	0.00685601	121.79	87.6216	34.1683	10.7888	3.167	14
RUSC1-AS1	0.00685968	7.69151	4.52113	3.17038	1.00115	3.16673	14
SLC44A4	0.00690771	320.8	109.13	211.67	66.916	3.16322	14
NIT1	0.00692166	32.323	23.6822	8.64081	2.73253	3.1622	14
OR2J3	0.00698776	0.297713	0	0.297713	0.09429	3.15742	14
NT5DC1	0.00699846	34.1349	21.1874	12.9475	4.10164	3.15665	14
LOC100505666	0.00702679	0.686173	0.210664	0.475509	0.150734	3.15462	14
PTPN3	0.00706397	15.0179	8.13397	6.88391	2.184	3.15197	14
TSSC4	0.00712712	5.01341	3.43302	1.58039	0.502112	3.14749	14
DAG1	0.00713251	135.364	74.3404	61.0231	19.3902	3.14711	14
LOC113230	0.00714435	6.67248	2.1609	4.51157	1.43394	3.14627	14
IL17RC	0.00722215	32.6694	18.8921	13.7773	4.38653	3.14083	14
MRPL50	0.00722752	25.2065	17.7056	7.50091	2.38848	3.14045	14
CACFD1	0.00725672	4.50969	2.53527	1.97442	0.629111	3.13842	14
C6orf222	0.00742762	21.5872	5.27736	16.3098	5.21629	3.12671	14
PLLP	0.00746153	28.0317	7.78396	20.2477	6.48048	3.12442	14
RPUSD2	0.00746336	3.91836	2.50815	1.41021	0.451368	3.12429	14
CARD10	0.00746912	24.4255	12.418	12.0075	3.84374	3.12391	14
SH3BGRL2	0.00749165	6.77408	3.8119	2.96218	0.948689	3.12239	14
VARS	0.00756922	45.9194	28.6219	17.2975	5.54905	3.1172	14
ADI1	0.00760784	23.6286	13.169	10.4596	3.35821	3.11464	14
ZNF219	0.0076644	6.45646	4.15346	2.303	0.740297	3.11091	14
ZNF784	0.00768769	0.970531	0.555393	0.415139	0.133511	3.10939	14
CCRL1	0.00770397	15.5089	8.30867	7.20024	2.31644	3.10832	14
KRT18	0.00771354	1991.38	990.189	1001.19	322.164	3.1077	14
LINC00176	0.00772944	0.0598166	0.015811	0.0440056	0.0141649	3.10666	14
RAB43	0.00776276	3.29977	1.84916	1.45061	0.46726	3.1045	14
DTX4	0.00782472	11.3321	6.53119	4.8009	1.54843	3.10049	14
MCRS1	0.00790954	29.6663	20.8028	8.86353	2.86376	3.09507	14
NELFCD	0.00793108	43.554	33.4039	10.1501	3.28091	3.0937	14
PDPK1	0.00794719	18.3713	12.8196	5.55169	1.79511	3.09267	14
XPC	0.00798731	30.1492	22.2305	7.91873	2.56258	3.09014	14
IMP3	0.00799364	14.4917	8.8537	5.63801	1.82475	3.08974	14
CLEC4C	0.00807567	0.23616	0.0276388	0.208522	0.0676009	3.0846	14
TRIM26	0.00812445	15.2065	9.36571	5.84082	1.89541	3.08157	14
DNAJC30	0.00813695	1.68031	1.12079	0.559524	0.181617	3.08079	14
ZBTB3	0.00817538	4.13733	2.48898	1.64835	0.535453	3.07842	14
FRMD4B	0.00818038	23.9459	17.8734	6.07243	1.97278	3.07811	14
ADD3	0.00839145	107.149	63.1688	43.9804	14.3479	3.06528	14
FRG1B	0.00845964	74.6355	46.6477	27.9878	9.14276	3.0612	14
SULT1A1	0.00847923	72.624	53.5111	19.1129	6.24597	3.06004	14
ARHGAP26	0.00856763	26.642	16.7915	9.85053	3.2246	3.05481	14
GLOD4	0.00859489	26.9435	19.3019	7.64163	2.50282	3.05321	14
EPHA10	0.00860911	1.99007	0.713634	1.27644	0.418178	3.05238	14
MPC2	0.00862927	35.4811	17.2848	18.1963	5.96366	3.0512	14
CSTF2T	0.00866176	21.6966	16.1478	5.54873	1.81967	3.0493	14
ENTPD5	0.00866367	31.4574	12.3756	19.0817	6.25796	3.04919	14
TIAM2	0.00870351	7.29852	3.5607	3.73781	1.22677	3.04688	14
SOD1	0.00876116	1183.41	692.475	490.935	161.303	3.04355	14
GLRX2	0.00876808	18.1687	9.15012	9.01857	2.96356	3.04315	14
DENND4B	0.00878665	18.0573	13.7769	4.28038	1.40705	3.04209	14
MLLT6	0.00882827	36.4279	23.927	12.5009	4.11254	3.03971	14
AGPAT3	0.00891507	15.5427	9.09324	6.44949	2.1252	3.03478	14
GAL3ST1	0.00891531	10.0192	3.63578	6.3834	2.10343	3.03476	14
APOM	0.00892275	4.78452	2.34654	2.43799	0.803465	3.03434	14
PTPLAD1	0.00893702	31.5315	17.7319	13.7996	4.54903	3.03354	14
LIMA1	0.00899681	113.665	63.48	50.1851	16.5618	3.03017	14
LY6G6C	0.00900335	0.719279	0.151556	0.567722	0.187379	3.02981	14
KAT5	0.00902784	38.2403	27.8645	10.3758	3.42611	3.02844	14
FEM1A	0.00903374	15.5693	10.6619	4.90736	1.6206	3.02811	14
SLC37A1	0.00909639	35.5295	20.0054	15.524	5.13255	3.02462	14
TMEM2	0.00909872	94.7666	54.4445	40.3222	13.3319	3.0245	14
WWP2	0.00914637	36.5277	24.8668	11.6609	3.85885	3.02186	14
TMTC4	0.00915332	13.9773	7.48079	6.49653	2.15012	3.02148	14
MED18	0.00915555	6.15289	3.94537	2.20752	0.730639	3.02136	14
SEBOX	0.00918871	0.452256	0.014561	0.437695	0.144955	3.01953	14
PKP4	0.00919996	66.267	46.7446	19.5224	6.46671	3.01892	14
OTUD7B	0.00923687	13.0776	8.82361	4.25394	1.41004	3.0169	14
SOLH	0.00924161	10.4005	7.03286	3.36765	1.11636	3.01664	14
ZFPM1	0.00930365	11.6973	5.10609	6.59125	2.18741	3.01326	14
ANP32AP1	0.00936409	22.2639	15.0141	7.2498	2.40857	3.01	14
FBXL14	0.00939654	6.5392	4.09847	2.44073	0.811345	3.00825	14
MYBBP1A	0.00939702	21.776	15.8549	5.92111	1.9683	3.00823	14
IGSF8	0.00943034	23.0409	14.7888	8.25212	2.74481	3.00644	14
MVP	0.00945672	213.391	132.189	81.2024	27.0222	3.00503	14
SF1	0.00950736	98.6251	82.9206	15.7045	5.23077	3.00234	14
GUCD1	0.00950757	10.792	6.54712	4.24483	1.41385	3.00233	14
DDAH1	0.00959351	23.8448	11.7412	12.1036	4.0375	2.99779	14
CCDC97	0.00969183	7.61597	5.3782	2.23777	0.747757	2.99264	14
RMND5B	0.00970805	22.2356	15.1244	7.11125	2.37692	2.9918	14
MBNL3	0.00972161	2.71954	1.50531	1.21423	0.405947	2.99109	14
CHP1	0.00980731	69.5957	36.6602	32.9355	11.0275	2.98666	14
GIPC2	0.00983369	16.4272	9.82344	6.60373	2.21208	2.98531	14
FRS3	0.00988717	3.08534	2.08422	1.00112	0.335657	2.98257	14
ACAA2	0.00993566	57.3663	39.2754	18.0909	6.07057	2.9801	14
COQ7	0.0099524	6.45329	4.75881	1.69447	0.568758	2.97925	14
FAM188B	0.00995347	17.845	11.2873	6.55774	2.20118	2.9792	14
TARBP2	0.00997044	10.1023	6.38779	3.7145	1.24717	2.97834	14
CRTC2	0.00998268	31.0602	24.2402	6.82	2.29035	2.97772	14
LOC729080	0.00999126	0.82122	0.240185	0.581035	0.195156	2.97728	14
TMBIM6	0.0100288	495.067	305.992	189.075	63.5464	2.97539	14
DAK	0.0100867	7.06587	4.65717	2.4087	0.810333	2.97249	14
FANCD2OS	0.0100994	1.61726	0.34793	1.26933	0.427118	2.97185	14
MYO5C	0.0101189	46.3438	26.6219	19.722	6.63844	2.97088	14
SLC44A3	0.0102183	40.3201	24.0993	16.2209	5.46905	2.96594	14
FAM120A	0.0102421	165.083	106.84	58.243	19.645	2.96476	14
U2AF1	0.0102877	179.367	129.681	49.6856	16.7714	2.96252	14
UNC5CL	0.0103194	23.9724	7.52407	16.4484	5.55506	2.96097	14
SLC27A2	0.0103628	6.173	2.43678	3.73623	1.26273	2.95885	14
AP4M1	0.0103832	59.0006	41.6431	17.3575	5.86829	2.95785	14
LNX2	0.0103865	12.6459	8.51262	4.13329	1.39747	2.9577	14
RBM45	0.0104067	6.86567	4.8633	2.00237	0.677229	2.95671	14
CTNND1	0.0104735	132.283	95.1302	37.153	12.5794	2.95348	14
NIPA1	0.0104752	8.70272	4.35764	4.34508	1.47121	2.9534	14
C4orf45	0.0105904	0.234091	0.0141679	0.219923	0.0746041	2.94787	14
RHBDL1	0.0105949	1.15079	0.532871	0.617916	0.209629	2.94766	14
LRAT	0.0106076	0.265947	0.0757415	0.190205	0.0645408	2.94705	14
ASIC2	0.0106161	0.0888856	0.339823	-0.250937	0.0851602	2.94665	14
GFER	0.0106419	11.1674	7.39421	3.7732	1.28104	2.94542	14
C1orf106	0.010649	35.2131	14.6319	20.5811	6.98831	2.94508	14
KALRN	0.0106502	20.2284	12.5479	7.68055	2.60797	2.94502	14
FAM182B	0.0108301	0.539092	0.114267	0.424825	0.144668	2.93656	14
C2CD4D	0.0108765	0.215193	0.078764	0.136429	0.046493	2.9344	14
C19orf55	0.0108939	5.90783	4.11159	1.79624	0.612301	2.93359	14
TST	0.0109463	30.2538	15.1487	15.1051	5.15327	2.93117	14
FAM108B1	0.0109733	14.3445	9.39115	4.95337	1.69062	2.92992	14
SLC9A3R1	0.0110096	58.6606	33.8898	24.7708	8.45926	2.92825	14
DCAF6	0.0110114	80.1573	55.6662	24.4911	8.36395	2.92817	14
KIAA1211	0.0110397	16.4221	6.85216	9.56995	3.26969	2.92687	14
CHMP1A	0.0111633	21.5668	14.9053	6.66146	2.28035	2.92124	14
SLC35D1	0.0112736	11.1816	7.78376	3.39784	1.16513	2.91627	14
CLIC1	0.0112826	491.813	282.501	209.311	71.7836	2.91586	14
SPATA2L	0.0113043	1.53388	0.988959	0.544922	0.186944	2.9149	14
STX3	0.0113274	14.5219	9.08766	5.43426	1.86497	2.91386	14
ATP7B	0.0113708	34.2563	10.0344	24.2218	8.31814	2.91193	14
SMIM18	0.0113849	0.815958	3.63781	-2.82185	0.969275	2.9113	14
AQR	0.0114108	35.2202	25.9514	9.2688	3.18499	2.91015	14
C9orf64	0.0114183	12.1028	8.05186	4.05092	1.39216	2.90982	14
ZNF770	0.0114237	10.6105	7.20544	3.40511	1.17031	2.90958	14
MTMR11	0.0114263	70.0528	32.4905	37.5623	12.9104	2.90946	14
ADCY6	0.0114353	17.3318	12.7633	4.5685	1.57044	2.90907	14
TOE1	0.0114559	9.32703	5.71075	3.61627	1.24349	2.90816	14
CCNDBP1	0.0115838	32.7134	23.0882	9.62519	3.31613	2.90254	14
VPS36	0.0115841	32.2291	23.615	8.61411	2.9678	2.90253	14
ALDH16A1	0.0115885	16.0049	10.4597	5.54521	1.9106	2.90233	14
SMPD2	0.0116202	13.3353	8.39166	4.94364	1.70414	2.90095	14
PIK3R4	0.0116672	16.9147	12.205	4.70968	1.62464	2.89891	14
TRIM15	0.0116834	8.88235	3.30498	5.57738	1.92442	2.89821	14
STARD7	0.0116923	55.6207	42.3632	13.2575	4.57499	2.89782	14
SSBP3	0.0117391	78.6913	49.1999	29.4914	10.1842	2.8958	14
GPR160	0.0117523	4.46089	1.98419	2.4767	0.855441	2.89523	14
SRPK1	0.0117555	35.7001	22.7918	12.9083	4.45868	2.89509	14
YEATS4	0.0117621	11.9056	7.67523	4.23036	1.46136	2.89481	14
BOLA1	0.0118101	1.71382	0.990688	0.723136	0.249982	2.89275	14
OR52W1	0.0118817	0.655633	0.106035	0.549598	0.190193	2.88969	14
TMEM41A	0.0120616	4.2847	2.95471	1.32999	0.46147	2.88208	14
C10orf25	0.0120786	0.27624	0.149299	0.126941	0.0440558	2.88137	14
GOLPH3L	0.0121061	17.5892	11.5894	5.99981	2.08311	2.88021	14
MON1A	0.0121374	3.59083	2.73318	0.857653	0.297909	2.87891	14
C22orf31	0.012189	0.208608	0.0355485	0.173059	0.0601577	2.87676	14
CLRN3	0.0122139	34.276	11.7683	22.5078	7.82682	2.87572	14
CASZ1	0.0122332	15.5937	8.28181	7.31192	2.54334	2.87492	14
TRIM27	0.0122484	13.1858	9.47367	3.71213	1.29149	2.87429	14
SIAH3	0.0122703	0.0972186	0.026625	0.0705936	0.0245681	2.87339	14
TFB1M	0.0123428	19.4558	14.3564	5.09933	1.77652	2.87041	14
ASB13	0.0124334	3.6215	2.00634	1.61516	0.563422	2.8667	14
TMEM219	0.0124459	160.724	113.385	47.339	16.5163	2.86619	14
TMEM129	0.0124736	4.67328	3.24868	1.4246	0.497231	2.86507	14
SLTM	0.0124765	80.7627	59.4663	21.2965	7.43346	2.86495	14
MFAP1	0.0125279	25.0998	18.4408	6.65902	2.326	2.86287	14
UCK2	0.0126482	12.6815	8.31853	4.36297	1.52657	2.85802	14
GATA6	0.0127482	60.0869	34.5717	25.5152	8.94006	2.85403	14
DSC2	0.0127616	92.8217	52.8024	40.0193	14.0247	2.8535	14
ZBTB45	0.0127819	7.20535	5.22556	1.97978	0.694005	2.85269	14
MAEA	0.0127827	26.6808	20.0109	6.6699	2.33813	2.85266	14
IFRD2	0.0127957	35.7448	23.4938	12.2509	4.29534	2.85214	14
TMEM125	0.0127973	4.14942	1.74435	2.40507	0.843269	2.85208	14
MARVELD3	0.012823	14.4865	7.68026	6.80621	2.38725	2.85106	14
SEC1P	0.0129697	0.433626	0.21014	0.223486	0.078546	2.8453	14
OARD1	0.0129717	16.2782	10.5682	5.71003	2.00689	2.84522	14
CAMKV	0.0129922	0.0656996	0.00434082	0.0613588	0.0215717	2.84442	14
UFC1	0.0130766	195.785	133.433	62.3518	21.9461	2.84113	14
ARMC7	0.0130873	3.48399	1.69871	1.78529	0.628463	2.84072	14
DDTL	0.0131022	4.6597	3.393	1.26669	0.445997	2.84014	14
MTMR10	0.0131054	19.2345	12.9416	6.29289	2.21579	2.84002	14
USH1C	0.0131063	162.865	68.0634	94.8019	33.3812	2.83998	14
OR9A2	0.0131095	0.360378	0.0844158	0.275962	0.0971746	2.83986	14
IRAK2	0.0131552	24.1741	10.3123	13.8618	4.88421	2.83809	14
TSN	0.0131899	28.2359	20.5957	7.64015	2.69327	2.83676	14
TRAF3IP2	0.0132469	5.87927	4.32088	1.55839	0.549778	2.83457	14
KLC4	0.0133351	41.9891	20.0089	21.9802	7.76356	2.8312	14
ZBTB7C	0.0133546	8.60855	3.36836	5.24019	1.85136	2.83046	14
MPZL1	0.0133617	36.1918	21.3569	14.8349	5.24166	2.83019	14
BEND3	0.0133775	1.21334	0.510706	0.702632	0.248316	2.82959	14
NMNAT1	0.0134352	3.24217	1.75659	1.48558	0.525422	2.82741	14
WDR37	0.0135519	8.38993	5.53256	2.85736	1.01217	2.82302	14
GMEB2	0.0136639	4.09727	2.87226	1.22501	0.434578	2.81884	14
GRAMD4	0.0136652	21.248	14.3645	6.88343	2.44198	2.81879	14
LOC375196	0.0137226	0.112555	0.0255408	0.0870146	0.0308928	2.81666	14
C7orf43	0.0138839	5.85684	4.01504	1.8418	0.655273	2.81073	14
NHLRC1	0.0138921	2.45044	1.32702	1.12342	0.399733	2.81043	14
RNF4	0.0139306	20.6689	16.5759	4.09293	1.45706	2.80902	14
SDR42E1	0.0139472	7.71714	5.11967	2.59747	0.924887	2.80842	14
TLX2	0.0139563	0.120946	0.0343532	0.086593	0.030837	2.80809	14
PAAF1	0.0139806	15.7575	12.1578	3.59978	1.28233	2.80721	14
TRIM51	0.0139923	0.583597	0.044683	0.538914	0.192004	2.80678	14
PTPRJ	0.0140264	47.2511	23.9793	23.2718	8.29492	2.80554	14
SDC4	0.0140306	108.835	61.9191	46.916	16.7235	2.80539	14
DNAJC17	0.0140477	38.634	26.9835	11.6505	4.15382	2.80477	14
ERBB3	0.0141024	327.531	141.922	185.609	66.2228	2.8028	14
RNPEPL1	0.014104	41.4273	28.1352	13.2921	4.74254	2.80274	14
COG2	0.0141809	23.5233	14.8604	8.66287	3.09391	2.79998	14
BIN3	0.0142501	20.7224	13.1759	7.54657	2.6976	2.79751	14
TNIP1	0.0142703	169.96	116.747	53.2128	19.0264	2.79678	14
BRPF1	0.0142912	11.0849	7.21268	3.87217	1.38487	2.79604	14
CRYZ	0.0143316	66.9335	32.3606	34.5728	12.3713	2.79461	14
PEX10	0.0143596	7.55743	5.5472	2.01023	0.71958	2.79362	14
DUSP23	0.0143699	31.104	18.1179	12.9861	4.6491	2.79325	14
DNAJB12	0.0143894	18.2778	12.8276	5.45018	1.95168	2.79256	14
USP21	0.0143991	16.8055	12.9501	3.85542	1.38077	2.79222	14
SPRN	0.0143996	0.30871	0.116093	0.192617	0.0689839	2.7922	14
RCAN3	0.0144079	5.47003	3.10385	2.36618	0.847511	2.79191	14
CHRNA10	0.0144095	0.396925	0.128086	0.268839	0.0962941	2.79185	14
CCDC96	0.0144152	0.481679	0.214696	0.266983	0.0956362	2.79165	14
PRSS16	0.0144831	2.60551	1.12825	1.47727	0.529626	2.78926	14
MAP7	0.0145457	28.6464	17.8576	10.7888	3.87102	2.78707	14
PAFAH1B2	0.0145647	79.9213	58.615	21.3064	7.64653	2.78641	14
INTS9	0.0145849	11.6413	9.35223	2.28907	0.82172	2.7857	14
ATP11A	0.0146032	48.1995	26.3617	21.8378	7.84104	2.78506	14
MAPK13	0.0146665	14.475	9.14456	5.33049	1.91547	2.78287	14
SHROOM3	0.0146807	92.0968	34.6997	57.3971	20.6288	2.78237	14
IL15RA	0.0146896	21.9221	11.053	10.8691	3.90684	2.78207	14
MESDC1	0.01472	1.80029	0.9866	0.813694	0.292589	2.78101	14
NAPA	0.0148061	83.7871	55.3505	28.4365	10.2362	2.77805	14
TFCP2	0.0148602	25.0076	18.9893	6.01833	2.16784	2.77619	14
MIPEP	0.0149249	22.4819	14.9915	7.49041	2.70024	2.77398	14
C5orf24	0.0149385	9.78501	6.69369	3.09132	1.11458	2.77352	14
FOXD4	0.0149866	1.69346	0.85084	0.842623	0.303989	2.77188	14
PRPF19	0.0149878	93.0229	63.0078	30.015	10.8285	2.77184	14
DNPEP	0.0150348	39.3957	28.1428	11.2529	4.06205	2.77025	14
RBM47	0.0151006	18.6063	10.3231	8.28311	2.99242	2.76803	14
GMIP	0.0151621	11.1419	7.76284	3.37909	1.22167	2.76596	14
CES2	0.0151884	41.7514	19.1503	22.6011	8.17375	2.76508	14
NOL9	0.0152283	6.77783	4.86749	1.91034	0.691214	2.76374	14
TINAG	0.0152772	5.77157	0.455101	5.31647	1.92479	2.76211	14
THUMPD1	0.0153125	10.5015	6.49928	4.0022	1.44958	2.76094	14
VPS37B	0.0153306	50.5247	32.0828	18.4419	6.68104	2.76034	14
RNASE4	0.0153334	43.2603	26.1938	17.0664	6.18294	2.76024	14
FAM162B	0.0153351	1.67626	0.767692	0.908567	0.329169	2.76019	14
AKR1A1	0.0153536	155.459	97.0732	58.3854	21.1574	2.75957	14
TARS2	0.0153881	25.5375	16.9196	8.61788	3.1242	2.75843	14
EVPLL	0.015418	1.17911	0.59543	0.583677	0.211673	2.75744	14
TRIM74	0.0154261	6.52588	3.3544	3.17148	1.15026	2.75717	14
ANKRD52	0.015437	14.2056	9.16611	5.0395	1.82802	2.75682	14
MTSS1L	0.0154413	7.5414	12.1833	-4.64186	1.68386	2.75667	14
RFX5	0.0154437	33.3092	23.3435	9.96569	3.61522	2.75659	14
POMGNT1	0.0154957	82.6651	51.7392	30.9259	11.2259	2.75488	14
C6orf203	0.0156134	28.1992	17.8918	10.3074	3.74674	2.75103	14
TOLLIP	0.015649	10.0547	6.79751	3.25718	1.18449	2.74987	14
PCYT1A	0.0157575	31.6979	24.9451	6.75282	2.45883	2.74635	14
HARBI1	0.0157609	3.50134	2.10894	1.3924	0.50702	2.74624	14
ORC2	0.0157638	16.1384	12.0163	4.1221	1.50105	2.74615	14
SPPL2A	0.0157827	105.861	66.9217	38.9398	14.1829	2.74554	14
CLIP2	0.0158298	26.2344	15.8999	10.3346	3.76622	2.74402	14
SYT13	0.0158566	18.0143	5.80085	12.2134	4.45233	2.74316	14
EPT1	0.0158854	6.78467	4.81955	1.96512	0.716613	2.74223	14
SLC35A4	0.0159417	13.4056	9.09192	4.31368	1.57409	2.74043	14
HSD17B7	0.0159421	26.0519	18.0741	7.97783	2.91117	2.74042	14
NIPA2	0.0159572	20.5931	13.1957	7.39742	2.69986	2.73993	14
HIRA	0.0160114	22.2157	15.6032	6.6125	2.4149	2.73821	14
FANCF	0.0160557	18.1477	12.9133	5.23443	1.91261	2.7368	14
COBL	0.0162299	14.1566	8.69958	5.457	1.99795	2.7313	14
TRADD	0.0162533	22.5922	13.4979	9.0943	3.33056	2.73056	14
ITPR3	0.0163003	98.1176	56.0199	42.0977	15.4256	2.72909	14
MRPL20	0.016303	67.7214	54.0777	13.6438	4.99953	2.72901	14
LOC641515	0.0163147	0.275904	0.0258682	0.250036	0.0916339	2.72864	14
ZNF85	0.0163283	5.21344	9.80851	-4.59507	1.68428	2.72822	14
HECTD3	0.0163385	26.3859	17.922	8.46385	3.1027	2.7279	14
ZNF674-AS1	0.0164937	0.019388	0.00219764	0.0171904	0.00631285	2.72308	14
FAM168B	0.0165232	5.16569	3.56215	1.60354	0.589067	2.72216	14
CMTM6	0.0165702	15.8587	10.282	5.57669	2.04972	2.72072	14
MPL	0.016586	0.377403	0.177155	0.200248	0.0736144	2.72023	14
TJP2	0.0166287	121.579	76.9956	44.5831	16.3974	2.71892	14
LRRC16A	0.0166298	49.228	28.0723	21.1558	7.78104	2.71889	14
MYO5B	0.0166472	76.7397	37.7668	38.9729	14.337	2.71835	14
NUP88	0.0167113	31.2076	23.8444	7.36326	2.71068	2.71639	14
STK11IP	0.0167215	14.6501	10.6744	3.97565	1.46375	2.71608	14
HTR1D	0.0167544	4.80439	1.09057	3.71382	1.36785	2.71508	14
RNF6	0.0167958	21.5722	17.1446	4.42759	1.6315	2.71382	14
MTMR1	0.0168224	19.1672	14.6045	4.56269	1.68178	2.71301	14
IHH	0.0168388	16.0129	4.75979	11.2531	4.14858	2.71251	14
DUSP28	0.0168545	0.727283	0.356831	0.370452	0.136595	2.71204	14
SLC4A2	0.0169111	36.5251	26.3965	10.1287	3.73706	2.71033	14
FNBP1L	0.0169426	47.5569	33.331	14.2259	5.25061	2.70938	14
TMEM9B	0.0169658	32.0746	22.9196	9.15497	3.37987	2.70868	14
TRIM2	0.0170404	12.7497	7.06379	5.68591	2.10088	2.70644	14
PGAP3	0.0170528	18.0507	7.03621	11.0145	4.07028	2.70607	14
MSRB2	0.0171309	16.0673	11.7339	4.33345	1.60276	2.70374	14
SLC9A1	0.0171531	39.6597	21.6151	18.0446	6.67559	2.70307	14
LIMK2	0.0173294	37.5044	25.0213	12.4831	4.62707	2.69785	14
TMEM63B	0.0175313	54.346	31.9724	22.3736	8.31135	2.69194	14
RAB20	0.0175424	13.5846	9.39808	4.18649	1.55538	2.69161	14
TPTE2P1	0.0175739	0.659558	0.287198	0.37236	0.138388	2.6907	14
FAM203A	0.0175853	10.8277	7.85441	2.97329	1.10516	2.69036	14
SETD1A	0.0175961	12.8867	10.4391	2.44756	0.909855	2.69005	14
HAGH	0.0176559	49.1837	32.9546	16.2292	6.03693	2.68832	14
FDXR	0.0176853	8.82248	5.89093	2.93155	1.09082	2.68747	14
TAS1R3	0.0177057	0.973141	0.594777	0.378364	0.140819	2.68688	14
RMDN3	0.0177292	35.99	22.6114	13.3786	4.9805	2.6862	14
SLC35C2	0.0177388	29.1316	21.2614	7.87025	2.93019	2.68592	14
ADRBK1	0.0177554	87.4366	65.1078	22.3288	8.31473	2.68544	14
EPN1	0.0177746	84.1253	59.0577	25.0676	9.33655	2.68489	14
RAB11FIP4	0.0178097	9.98952	4.73949	5.25002	1.95613	2.68388	14
MPI	0.017826	33.3148	26.3628	6.95201	2.59073	2.68342	14
PTPN18	0.0178972	13.17	8.2705	4.89955	1.82725	2.68138	14
KIAA1211L	0.0180054	3.7785	2.37903	1.39948	0.522524	2.6783	14
SIRT5	0.0180389	9.05001	6.26716	2.78285	1.0394	2.67735	14
ACD	0.0180453	8.95846	7.03154	1.92691	0.719758	2.67717	14
ABHD2	0.0180592	76.2941	28.0205	48.2736	18.0343	2.67677	14
SPATA5L1	0.0180717	8.57252	5.58013	2.99239	1.11806	2.67642	14
C1orf174	0.0180743	23.4006	16.8885	6.51212	2.43322	2.67634	14
FUT2	0.0180939	47.483	17.3227	30.1602	11.2715	2.67579	14
APH1A	0.018097	95.2789	64.1009	31.178	11.6523	2.6757	14
EI24	0.0181317	88.4325	71.0535	17.3791	6.49752	2.67472	14
PAQR8	0.0182272	5.34972	2.63703	2.71269	1.01521	2.67203	14
ST20-MTHFS	0.0182366	0.336237	4.71755e-05	0.33619	0.12583	2.67177	14
FDPS	0.0183366	147.505	100.151	47.3546	17.7426	2.66898	14
XKR6	0.0183967	1.68521	0.817006	0.868201	0.325498	2.6673	14
TRIM25	0.0184035	12.9238	8.70932	4.21448	1.58017	2.66711	14
[truncated: 891 more rows]

## Sheet: p<0.05 +1% FPR + LOG2(2)
	P value	AA Tumor Mean	Cau Tumor Mean	Difference	SE of difference	t ratio	df
[truncated: 90 more rows]

[truncated: 1 more sheets: p<0.05 +1% FPR + LOG2(5)]
