# Supplementary material for: Transcriptomic analysis of pancreatic adenocarcinoma specimens obtained from Black and White patients
Source: PLoS One. 2023 Feb 22;18(2):e0281182. doi: 10.1371/journal.pone.0281182 (PMC9946261; doi:10.1371/journal.pone.0281182)
Supplement: S4 File — (XLSX) [file pone.0281182.s014.xlsx]

## Sheet: Cau Tumor vs Non-tumor
			WhiteTumors											White Non-tumors
PCDHGC5	TSS1	chr5:140868807-140892546	1.83501	1.91052	1.84114	0.925603	0.774145	0.477906	1.04969	1.58345	2.09434	0.601588	3.65093	1.68985	0.120127	3.05587	1.16543e-280	9.83478	0.339593	0.583367	0.189633	1.57465
VHLL	TSS10	chr1:156268414-156269428	0	0	0	0	0	0	0	0	0	0	0	0	0	0	0	0	0	0	0	0
SLC13A4	TSS100	chr7:135365986-135412933	0.430946	0.0480595	0.250003	0.176356	0.0876111	0.10783	0.0581886	0.145082	0.0911378	0.114594	0.12875	0	0	0.285234	0	0.261926	0.179454	0.110039	0.196297	0.121343
TMPRSS6	TSS1000	chr22:37461478-37499693	0.0555069	0	0.400587	0.0795036	0.0473765	0.444279	4.80821	0.523153	1.09246	3.0213	1.62459	1.50723	0.196286	2.28844	0	4.72281	0	0.0991966	1.26123	0.738365
SFRP1	TSS10000	chr8:41119475-41166990	0.487699	0.274129	1.12524	0.642668	0.121973	7.02916	3.00933	1.54065	0.116399	1.60066	5.04547	0.796016	1.31178	0.867131	0	1.16165	0.35787	0.418158	0.435692	1.36416
RPS3	TSS10001	chr11:75110534-75133345	1037.94	799.965	601.944	331.694	596.635	603.094	533.12	549.08	522.48	438.543	608.101	256.195	204.33	463.554	143.492	237.846	315.912	533.459	392.343	293.915
GNRHR2	TSS10002	chr1:145509819-145516076	9.29424	8.06216	6.79134	3.96424	13.4321	6.83177	10.2609	11.5501	7.44309	10.4924	12.0321	6.12562	3.24246	7.78193	0	0.878366	3.05602	4.50446	4.34518	2.94192
TRIM15	TSS10003	chr6_mann_hap4:1479527-1489018	0	0	0	0	0	0	0	0	0	0	0	0	0	0	0	0	0	0	0	0
ALG9	TSS10004,TSS19259	chr11:111652918-111742305	10.5214	13.4156	12.7882	12.9679	14.8223	10.1846	10.6988	11.0806	11.1492	14.1071	12.9981	10.6497	3.62554	11.5567	3.61544	11.1596	7.80993	4.22819	10.8891	7.58029
IGF2R	TSS10005	chr6:160390130-160527583	46.3313	45.8603	56.7035	37.9859	45.5687	60.5675	59.5279	101.616	54.8538	73.1012	72.1698	43.4328	14.976	72.7243	27.383	84.0473	26.8429	21.6208	31.4666	27.5843
ROBO1	TSS10006,TSS3825	chr3:78646387-79817059	3.85977	7.67616	15.8346	5.41865	5.67969	14.4758	18.6878	35.9104	12.0601	21.7109	26.6272	7.40462	0.890152	9.07781	8.58201	6.51924	1.01992	6.47046	1.43372	2.75185
WASH3P	TSS10007	chr15:102501015-102516808	26.4099	24.555	27.3009	21.5314	46.9689	11.0637	17.2393	24.1209	31.2895	39.4529	24.6642	41.6025	7.37454	111.636	115.257	197.913	13.5942	25.1458	10.615	44.9418
SNORD115-44	TSS10008	chr15:25496005-25496087	0	0	0	0	0	0	0	0	0	0	0	0	0	0	0	0	0	0	0	0
CLEC18A	TSS10009,TSS11126,TSS22674	chr16:69984607-69998250	4.16695	1.13853	1.5439	1.86678	1.46549	1.10856	2.06886	0.984386	7.38943	4.97566	1.66817	3.92615	2.59988	23.8306	8.3065	18.2638	3.26635	2.52076	0.505534	4.11027
DUX4	TSS1001	chrUn_gl000228:112298-113921	0	0	0	0	0	0	0	0	0	0	0	0	0	0	0	0	0	0	0	0
NUDT11	TSS10010	chrX:51232862-51239459	1.8536	2.05872	0.487695	0	0.195334	0.764219	1.4765	1.1176	1.07179	0.602299	2.26573	1.276	0.221827	1.2922	8.69052	0.480951	2.14772	1.83686	0.427784	0.526191
NCOA1	TSS10011	chr2:24807345-24993570	11.3564	19.5024	25.7727	15.3438	16.7596	21.4156	27.1689	23.3259	17.0116	34.3151	32.7163	16.8374	7.70405	23.2071	10.837	29.2143	12.9896	8.64031	13.939	11.6866
TBC1D1	TSS10012,TSS23048,TSS26446,TSS788	chr4:37892704-38140796	17.294	30.0872	44.1231	14.9254	27.6157	30.9657	23.1837	38.7471	17.3488	31.3055	31.4857	16.22	8.36413	20.763	53.5449	41.5394	14.8334	12.2788	10.0641	6.66717
RAB27A	TSS10013,TSS12638,TSS17364,TSS2999	chr15:55495163-55582013	5.71038	12.5338	18.2262	11.6739	15.8588	17.0306	10.6225	22.0613	14.7257	12.4438	19.2258	6.09151	6.10498	7.21366	29.0864	14.5754	7.8512	6.68869	8.56828	6.29773
MIR601	TSS10014	chr9:126164803-126164882	0	0	0	0	0	0	0	0	0	0	0	0	0	0	0	0	0	0	0	0
C17orf66	TSS10015	chr17:34181959-34195895	0.0932555	0.0727962	0.0843072	1.66957	0.345763	0.420824	0.0294123	0.137463	0.138335	0.0434574	0.195388	0.630458	0.164579	0	0	3.37378	0.581502	0.066734	0	0.689875
SDCBP2	TSS10016,TSS14147,TSS24365	chr20:1290554-1309879	45.5843	53.0286	66.1353	3.41172	53.6791	4.82189	7.88011	14.9273	33.8832	24.72	24.2837	8.90449	1.49144	26.1479	2.47243	3.29618	1.82049	1.21112	7.46436e-06	1.29354
MIR3665	TSS10017	chr13:78272146-78272251	0	0	0	0	0	0	0	0	0	0	0	0	0	0	0	0	0	0	0	0
PPP2R3B	TSS10018	chrX:294667-347690	8.1038	7.83508	6.27766	3.62052	15.6295	6.08788	8.24868	13.3419	8.50373	13.5006	11.7218	17.2085	6.36957	109.13	209.507	65.6451	11.1067	13.7988	7.07947	13.8161
ZNF137P	TSS10019	chr19:53099936-53103405	2.77243	4.42045	3.08863	4.2564	4.43529	0.526298	1.44998	1.40958	1.7878	2.46717	1.01688	3.19234	0.384145	0.638253	0	5.39734	1.40267	0.984916	0.231037	0.768114
AARD	TSS1002	chr8:117950463-117956239	0	0	0	0	0.0889001	0.0260469	0.0327593	0.398035	0	0.145224	0.0725592	0	0	0	0	0	0	0	0.0413329	0
FGF1	TSS10020,TSS13779,TSS23926,TSS5084,TSS7105,TSS7228	chr5:141971742-142077635	0.0502378	0.112088	0.398079	0	0.2099	0.536677	0.590473	2.42091	1.11974	0.506273	1.36859	0.113755	0	0.0930869	0	0.392293	0	0.0659358	0	0
KRTAP8-1	TSS10021	chr21:32185014-32185570	0	0	0	0	0	0	0	0	0	0	0.155438	0	0	0	0	0	0	0	0	0
DIMT1	TSS10022	chr5:61684350-61699728	26.1358	27.4846	20.6522	12.2173	26.3441	28.7752	19.1374	27.0222	21.5411	21.1709	24.504	11.1459	6.07758	15.7234	0	17.0007	17.5786	12.825	12.5656	17.0199
DTX2	TSS10023,TSS15986	chr7:76090971-76135312	55.0136	44.7618	48.5104	22.2991	39.8858	19.2636	21.5587	40.4434	45.2641	32.9756	46.5894	30.8283	7.51411	74.5741	57.7172	43.9535	9.54628	11.5099	10.4644	11.3365
MIR4284	TSS10024	chr7:73125646-73125727	0	0	0	0	0	0	0	0	0	0	0	0	0	0	0	0	0	0	0	0
MATK	TSS10025,TSS21439	chr19:3777966-3801810	0.865294	0.601959	1.00573	0.0688448	1.8103	4.539	1.50843	4.47741	0.732996	1.97097	3.12119	0.43318	0	1.6018	0	4.9107	0	6.95305	0.153124	0.66388
TMEFF2	TSS10026	chr2:192814746-193059644	0	0	0	0	0.233713	0.282464	0.775138	0.75467	0.030389	0.429523	4.07741	0.345697	0	0	0	0	0.0425351	0	0	0
KIDINS220	TSS10027	chr2:8868986-8977755	29.9759	39.5799	50.3222	24.6235	33.0298	30.9423	41.7036	51.2223	33.1282	45.8862	48.1041	28.4243	10.3612	42.4399	15.1592	58.4836	16.866	12.1526	19.2055	19.4254
AP4E1	TSS10028	chr15:51200868-51298097	3.63705	6.47458	7.83407	3.53459	7.21647	6.73269	8.04276	11.4583	9.14495	10.282	7.68935	5.45793	1.48657	8.58371	0	18.6081	3.18432	3.61583	3.4611	4.04485
CEBPD	TSS10029	chr8:48649475-48650726	33.3934	12.7292	18.6706	10.1209	8.58415	34.7468	20.9122	27.3329	13.0463	18.4351	29.7754	33.2014	3.41587	36.7976	39.0165	23.4857	6.88547	8.23924	5.67996	16.0363
XPO1	TSS1003	chr2:61705068-61765418	44.2585	62.3774	57.6359	29.5347	61.2007	61.6784	57.2569	74.443	72.782	78.1796	75.054	22.2307	5.95317	67.373	10.9901	37.8704	20.9723	22.9266	22.0113	27.759
GALNT16	TSS10030	chr14:69726680-69821190	0.957251	1.31874	0.711189	4.71815	1.02535	7.09932	8.53175	5.42333	0.699977	10.0073	9.59454	6.87948	1.44357	8.00808	14.6387	9.34263	1.52456	1.95226	1.97526	6.15927
SYT5	TSS10031	chr19:55684468-55691720	0.5069	0.949647	0.0916944	0.508201	0.0867888	0.432284	4.06193	0.92671	2.1065	3.5918	0.991721	0.11413	0	3.47975	0	6.90461	0.168503	0.0362822	0.928292	0.350066
LINC00595	TSS10032	chr10:80027084-80039970	0	0	0	0	0	0	0	0	0	0	0	0	0	0	0	0	0	0	0	0
IRF6	TSS10033	chr1:209958967-209979520	94.4664	67.7201	35.9181	14.3173	52.9778	10.2819	18.0793	21.3301	22.0777	26.8919	31.066	16.286	8.20728	14.7192	13.8476	13.4355	8.12835	4.08961	11.4099	8.11327
MIR3140	TSS10034	chr4:153410478-153410568	0	0	0	0	0	0	0	0	0	0	0	0	0	0	0	0	0	0	0	0
DSG2	TSS10035	chr18:29078026-29128814	180.596	172.854	119.921	51.6745	125.01	43.4185	64.306	88.7727	139.977	143.404	118.744	33.229	19.4035	57.1488	8.16427	25.1601	24.0771	10.9002	34.869	21.4197
JAK1	TSS10036	chr1:65298905-65432187	70.5514	86.6781	91.2086	45.9788	79.8575	95.6922	77.4938	125.32	85.0868	96.3076	127.623	56.3757	24.3368	76.2761	68.293	70.6724	39.1869	60.1281	39.877	37.4606
MTHFS	TSS10037,TSS21691,TSS3302	chr15:80135888-80189627	5.42058	13.2638	20.373	8.09674	10.2022	9.5588	10.5866	6.51414	10.8526	13.0372	19.5974	5.64652	5.12897	23.1174	11.5488	15.5355	11.5865	7.00248	8.41334	8.71547
TRIM13	TSS10038	chr13:50571142-50592603	0.968702	2.30238	3.25539	2.205	2.06167	2.40913	3.15986	4.32158	3.49437	3.04505	3.61671	1.93731	0.653712	3.35447	0	3.68053	1.11061	1.59948	1.34416	1.06847
FTSJ1	TSS10039,TSS4464	chrX:48334548-48344752	38.616	24.8552	21.9942	9.9665	22.4163	18.5512	13.4335	26.9128	27.3551	15.4458	32.0278	9.87009	7.40727	15.3332	15.2779	13.5382	9.71509	9.51725	15.6916	8.53942
CCDC71	TSS1004	chr3:49199967-49203785	14.2035	14.916	10.2592	11.0495	8.57316	9.84241	16.6026	18.7117	10.3436	15.6726	13.0309	13.6879	3.06435	8.05759	1.46946	9.13422	6.96306	8.99639	6.46804	4.63743
SRP14	TSS10040	chr15:40327890-40331389	229.428	342.504	483.342	335.65	514.183	137.023	145.532	191.732	157.604	184.728	222.554	114.223	125.862	130.932	134.646	42.2875	58.4534	59.222	70.5564	54.5301
RPL31P11	TSS10041	chr1:161653494-161655042	0.0487164	0.0350841	0	0.0218035	0	0.122343	0.0576739	0.0359307	0.014221	0.0189424	0.119449	0	0	0	0	0	0.151652	0.872238	0.00538421	0
FXYD4	TSS10042	chr10:43867091-43871783	0	0.847115	0	0	12.6081	0.73931	0	0	0	0	0	0	0	0	0	0	0	0	0	0
PPP1R16B	TSS10043	chr20:37434347-37551667	0.619268	1.2697	1.21658	2.88372	0.336624	6.48666	4.35479	6.98557	0.537492	1.90106	3.73018	2.03352	0.658895	1.49285	4.4387	3.16524	1.24205	14.3734	0.449194	2.14416
MIR4530	TSS10044	chr19:39900262-39900318	0	0	0	0	0	0	0	0	0	0	0	0	0	0	0	0	0	0	0	0
FAS-AS1	TSS10045	chr10:90751180-90752732	0	0	0	0	0	0	0	0	0	0	0	0	0	0	0	0	0	0	0	0
SDK2	TSS10046	chr17:71330522-71640227	0.365319	0.248695	0.722374	0.250263	0.775548	0.685662	1.24015	1.4488	0.722106	1.15855	1.9988	0.398208	0.0562781	0.838187	0.00333273	0.405236	0.0331529	1.96397	0.0824051	0.140706
DCDC2	TSS10047,TSS18514	chr6:24171982-24383520	0.226279	0.794982	2.44728	29.9286	4.10505	1.89416	10.1279	1.17698	0.770929	20.9339	5.7894	36.0433	7.57561	44.4255	58.8737	38.7412	14.9083	4.1634	9.26623	9.56503
C6orf10	TSS10048	chr6_mann_hap4:3603310-3682495	0	0	0	0	0	0	0	0	0	0	0	0	0	0	0	0	0	0	0	0
LOC100130264	TSS10049	chr20:19222945-19265240	0	0	0	0	0	0	0	0	0	0	0	0	0	0	0	0	0	0	0	0
NDUFB9	TSS1005	chr8:125551342-125562227	855.894	647.935	365.069	152.458	544.333	225.449	164.163	178.633	201.283	246.642	226.109	140.692	127.624	132.646	51.3948	74.5229	139.019	139.967	128.186	118.552
SNORD11B	TSS10050	chr2:203156039-203156151	0	0	0	0	0	0	0	0	0	0	0	0	0	0	0	0	0	0	0	0
NEU1	TSS10051	chr6_dbb_hap3:3112414-3116295	0	0	0	0	0	0	0	0	0	0	0	0	0	0	0	0	0	0	0	0
ZBTB46	TSS10052	chr20:62375020-62436856	0.364216	0.672072	0.641379	0.806243	0.517359	0.620296	1.03176	1.84212	0.861118	1.3388	1.25587	1.20172	0.322346	3.72479	2.34305	1.47863	0.359038	0.603173	0.316979	0.277148
CSRP1	TSS10053,TSS28188,TSS29332	chr1:201452657-201476387	29.216	131.042	316.408	29.1426	64.698	97.6469	47.4902	146.913	47.5756	56.5512	89.8103	31.9692	14.6846	71.6058	16.9174	25.3944	14.7291	29.2175	19.6502	21.3146
PDZD4	TSS10054	chrX:153067622-153096003	1.1256	1.3547	2.00871	1.20918	0.520104	2.06358	2.74704	4.5437	1.40118	3.20617	2.04166	0.956045	0.207402	11.4033	20.8665	9.07741	0.449551	2.69821	0.579717	0.808539
HMHB1	TSS10055	chr5:143191725-143200284	0	0	0	0	0	0	0	0.472718	0	0.378574	0.285778	0	0	0	0	0	0	0	0	0
PECAM1	TSS10056	chr17:62396776-62407083	0.626295	0.580611	1.07601	1.26151	0.923359	2.44528	1.91009	3.15766	0.937402	1.65595	1.78499	0.88734	0.623399	0.525606	0	0.166493	0.473279	0.293668	0.359059	0.92527
SNAI3	TSS10057	chr16:88744089-88752882	0	0.0848884	0.393601	0.467259	0.403615	0.818668	0.44612	0.930108	0.387546	0.760686	1.10227	0.489309	0.0958876	0.655881	0	2.08326	0.0451695	1.63496	0.735846	0.268276
WDR72	TSS10058	chr15:53805937-54051859	0.633938	0.384934	0.729419	10.1398	1.13991	3.58231	12.3082	25.5699	11.8268	37.1784	22.3821	11.3564	4.74014	68.3347	3.4772	8.73661	2.51794	3.12738	5.48976	7.21195
CYP1A1	TSS10059	chr15:75011882-75017877	0.206376	0.26851	0.0621047	0	0	0	0.0433576	0	0	0	0.0959514	0	0	0	0	0	0.658606	0.0245968	0	0
STAT6	TSS1006,TSS1765	chr12:57489186-57505196	85.9861	109.824	165.161	41.5672	142.197	71.8678	70.0556	97.1991	67.0296	92.4549	106.753	55.2392	14.2784	128.686	91.9809	84.0498	21.079	56.5516	18.7497	27.6283
NACA	TSS10060,TSS16318	chr12:57106210-57119326	1888.41	1858.07	1586.37	782.086	1512.28	1255.55	1163.75	1336.82	1302.75	1328	1496.31	571.946	468.71	1272.39	574.893	629.216	638.668	812.374	848.156	469.865
SLC4A7	TSS10061,TSS7730	chr3:27414211-27525911	12.9783	16.5721	17.4136	6.99156	9.46464	15.3403	15.271	22.0319	17.315	21.1138	17.18	6.31546	0.395269	19.3195	2.50498	13.3104	2.15375	6.70187	1.54714	4.32953
CAP1	TSS10062	chr1:40506254-40538321	98.2648	112.157	155.22	56.9874	186.751	176.09	92.8205	244.832	193.48	143.982	219.463	31.6054	11.5737	61.2787	3.12067	56.2654	22.0026	66.545	32.4433	25.2111
RPS15	TSS10063	chr19:1438362-1440492	4499.16	2776.26	1621.41	1248.26	2043.68	2405.8	2164.21	2416.19	1774.52	1712.86	2477.25	937.244	891.03	1356.31	1134.78	661.895	1539.47	2096	1917.28	1074.88
LOC100507462	TSS10064	chr6:139046347-139094816	0	0	0.029776	0	0.0187832	0.0165126	0.103946	0.0194368	0.0195392	0.0307074	0.0460036	0	0	0.0917136	0	0	0	0.0471757	0	0
SRCIN1	TSS10065	chr17:36686258-36762183	0.998899	0.703754	0.296188	2.11129	1.04456	0.323383	2.33055	0.200766	0.231481	3.4409	1.24562	3.8585	0.798164	9.78766	11.7647	7.66699	0.782772	0.469819	0.37911	1.75099
AMD1	TSS10066,TSS14600	chr6:111195986-111216913	12.0691	15.4716	18.5143	12.1899	12.7853	21.0532	17.4506	17.7795	22.3558	19.3006	20.4086	12.3961	3.81953	16.5079	6.78894	19.1986	10.3042	12.9398	14.4762	13.4441
ADAM33	TSS10067	chr20:3648619-3662738	1.45195	3.83177	10.028	2.2948	1.7059	3.68284	7.39025	6.84981	4.90444	3.41566	10.076	5.83808	0.453261	5.72106	2.55133	6.70897	0.188901	4.652	0.618809	1.8123
FH	TSS10068	chr1:241660856-241683085	49.7305	50.3963	51.4104	31.8606	92.6448	50.3577	54.4238	39.5291	48.4445	72.0298	57.0013	23.9363	17.4435	38.4268	35.0814	35.9812	25.7206	26.1463	35.5451	31.6008
ITGB1	TSS10069,TSS10198,TSS24994	chr10:33189245-33247293	785.997	821.041	678.651	176.638	322.456	473.017	298.976	798.124	688.523	516.744	591.105	122.47	36.8347	180.764	14.3728	124.119	65.7519	50.332	87.7356	88.6523
SLC25A3P1	TSS1007	chr1:53904042-53905693	0	0	0	0	0	0	0	0	0	0	0	0	0	0	0	0	0.0918809	0	0	0
CYP19A1	TSS10070	chr15:51500253-51630795	0.316683	0.494468	0.0178331	0.907233	3.71293	4.95878	0.149553	1.0373	0.0585175	0.0920126	0.950864	0.0897184	0.0700377	0	0	0	0	0.0282805	0.299966	0.42889
SNORA49	TSS10071	chr12:132515768-132515905	0	0	0	0	0	0	0	0	0	0	0	0	0	0	0	0	0	0	0	0
NSUN5P1	TSS10072	chr7:75039623-75046065	24.0724	23.5983	28.6714	23.9725	42.264	7.3734	19.0664	18.3072	17.6388	20.27	22.0917	50.7031	18.9429	94.3017	26.5848	145.153	23.3091	33.7198	13.0444	45.4164
PAX6	TSS10073,TSS2293,TSS24415,TSS7587	chr11:31806339-31839509	1.3038	0.567238	0.158006	3.86144	0.163783	0.795136	41.0847	2.63411	0.385127	10.2359	2.42395	6.7988	1.57625	16.5185	15.538	39.9145	0.47043	0.411758	5.52866	4.07398
WDR45	TSS10074,TSS11719	chrX:48932091-48958059	35.2164	30.88	45.9517	18.1704	41.247	29.8207	31.7649	52.4947	36.5025	34.7867	45.6887	24.4426	13.5211	64.2131	96.4476	68.0415	19.299	23.5556	19.8739	25.3578
C9	TSS10075	chr5:39284377-39364655	0.132997	0.155736	0.0600266	0	0	0.0166442	0	0.0979567	0	0.154759	0.394145	0.450882	0	0.123257	0	0	0	0	0	0
FLJ42102	TSS10076	chr11:71116791-71134400	0	0	0	0	0	0	0	0	0	0	0	0	0	0	0	0	0	0	0	0
DEFB114	TSS10077	chr6:49928004-49931818	0	0	0	0	0	0	0	0	0	0	0	0	0	0	0	0	0	0	0	0
CLCN4	TSS10078	chrX:10124984-10205699	1.13977	1.06778	1.02645	0.301866	1.38805	1.35327	3.9771	1.94558	1.33923	2.77713	3.73143	1.58134	0.269106	2.57906	0.720705	2.31582	0.137383	0.560798	0.46485	0.685762
GCFC2	TSS10079,TSS23016	chr2:75889831-75938111	4.71921	11.3804	9.76343	7.38616	13.9267	5.76954	12.6581	11.2026	11.1852	17.3985	13.3073	14.2304	7.09475	32.8852	74.8077	56.1947	9.01285	13.2424	7.2935	21.6344
GDF10	TSS1008	chr10:48425787-48439138	0	0	0.030561	0.290933	0	0.135584	0.177803	0.0598446	0	0.25213	0.0472165	2.2186	0.179465	1.88254	7.38059	4.03325	1.83205	1.06518	1.67283	2.26909
TUBB	TSS10080	chr6_qbl_hap6:1981087-1986127	0	0	0	0	0	0	0	0	0	0	0	0	0	0	0	0	0	0	0	0
PDE4C	TSS10081,TSS5092,TSS9228	chr19:18318770-18359010	3.30399	1.84253	1.06506	0.0989751	2.92543	0.256333	0.195629	0.483321	0.102132	0.24092	0.384836	0.844973	0.642219	3.80887	1.10008	2.27327	0.259399	0.1975	0.136425	0.208463
B3GNTL1	TSS10082	chr17:80901666-81009686	4.1516	4.64477	9.65799	5.05393	12.5484	4.41815	4.15274	7.71945	7.16452	6.78494	8.86669	3.87912	0.243682	17.7346	21.1554	14.1439	2.06595	4.41243	3.19203	3.5533
BAGE4	TSS10083	chr21:11020841-11098925	0.256794	0.200445	0.25875	0.220384	0.175328	0.268985	8.15285e-05	0.143543	0.219131	0.298258	0.286634	0.231262	0.0227977	0.721155	0.818495	0.818932	0.0428198	0.301839	9.59265e-05	0.242916
BAGE5	TSS10083	chr21:11020841-11098925	0.256794	0.200445	0.25875	0.220384	0.175328	0.268985	8.15285e-05	0.143543	0.219131	0.298258	0.286634	0.231262	0.0227977	0.721155	0.818495	0.818932	0.0428198	0.301839	9.59265e-05	0.242916
BAGE2	TSS10083	chr21:11020841-11098925	0.256794	0.200445	0.25875	0.220384	0.175328	0.268985	8.15285e-05	0.143543	0.219131	0.298258	0.286634	0.231262	0.0227977	0.721155	0.818495	0.818932	0.0428198	0.301839	9.59265e-05	0.242916
MIR200A	TSS10084	chr1:1103242-1103332	0	0	0	0	0	0	0	0	0	0	0	0	0	0	0	0	0	0	0	0
TCF19	TSS10085	chr6_cox_hap2:2641059-2646745	0	0	0	0	0	0	0	0	0	0	0	0	0	0	0	0	0	0	0	0
PTPRO	TSS10086,TSS2658	chr12:15475190-15751265	1.8991	1.47939	3.27816	1.4064	6.60091	6.40244	2.77331	11.7158	7.11264	4.87347	5.62677	0.669019	0	0.219563	0	1.62733	0	3.32639	0.539114	0.132915
ZNF317	TSS10087	chr19:9251055-9274091	14.5119	12.7871	11.6595	11.3856	16.0802	7.62167	12.3871	13.1255	10.4363	17.1283	14.0704	11.2367	3.98794	21.5041	42.0072	18.9934	6.44288	8.97406	5.05078	6.4829
MUC22	TSS10088	chr6_apd_hap1:2285366-2315159	0	0	0	0	0	0	0	0	0	0	0	0	0	0	0	0	0	0	0	0
FSTL3	TSS10089	chr19:676388-683392	15.9052	7.60629	5.88687	7.74753	2.77506	13.6686	3.83862	13.5105	5.90086	18.0783	12.5184	13.1086	0.569589	10.6916	0.918455	8.38351	1.66981	2.33133	1.14188	1.76565
PTDSS1	TSS1009	chr8:97274166-97346774	64.0992	51.6089	35.59	15.4386	47.1137	49.6216	34.6288	52.7331	43.5169	54.5319	55.0865	11.0375	7.80769	29.3404	23.3752	31.0358	22.0117	32.7882	24.7671	20.5786
NLRP2	TSS10090,TSS2672	chr19:55476651-55512510	0.251178	9.17881	17.1593	4.80466	70.2669	0.226211	16.3582	3.08795	1.79935	28.6455	2.12193	12.9437	2.9308	24.9598	7.5852	0.106778	1.80081	6.5252	0.458224	6.82861
TPM4	TSS10091,TSS15514	chr19:16178316-16213813	417.759	398.095	363.046	122.779	563.129	437.514	188.138	713.206	531.862	355.339	769.781	131.99	29.1697	384.271	53.9998	150.847	46.7517	181.169	32.7522	46.3333
ADAD2	TSS10092	chr16:84224722-84230772	0.0786015	0	0	0	0.0253329	0.0222682	0.168119	0.0261902	0	0	0.0620377	0	0	0	0	0	0	0.168673	0	0.0876286
MED13	TSS10093	chr17:60019965-60142643	21.2128	28.9405	31.3118	20.4627	19.3394	25.9345	29.2258	41.7042	32.3247	37.1607	41.0572	21.9027	8.21972	39.5942	8.15584	39.4935	15.6036	13.1476	19.2963	16.337
SALL3	TSS10094	chr18:76740274-76758969	0	0	0	0	0	0	0.049034	0.00183434	0	0	0	0	0	0	0	0	0	0	0	0
SEPT10	TSS10095	chr2:110300373-110371783	52.1083	52.1513	49.3414	9.37833	25.5265	23.4269	23.5846	31.0963	30.6469	27.8373	32.8957	12.1561	7.15795	42.1064	12.3246	29.2206	4.88935	6.06511	6.93161	6.58532
MCRS1	TSS10096,TSS23875	chr12:49952085-49961911	21.2465	15.0568	21.9775	12.1056	27.8227	16.265	19.7082	25.6907	13.5974	29.1705	26.1901	18.4352	5.83209	54.8942	49.9834	42.1669	9.6896	16.9251	15.6858	10.7458
MSI2	TSS10097,TSS5607	chr17:55333930-55757299	44.8938	37.5403	43.5181	43.8635	52.8358	40.8349	77.4271	57.7205	38.8436	91.303	72.9004	64.5808	11.7397	134.879	68.1182	104.729	28.4749	28.9434	25.7775	37.7249
ODF3L2	TSS10098	chr19:463345-474983	0	0	0	0.0838037	0.133715	0	0	0	0	0	0.0818452	0	0	0.271528	0	0	0.0971726	0	0	0.0577526
MIR4708	TSS10099	chr14:65801835-65801901	0	0	0	0	0	0	0	0	0	0	0	0	0	0	0	0	0	0	0	0
DUSP1	TSS101	chr5:172195092-172198203	65.7832	42.3806	33.9838	132.709	48.4314	202.79	198.897	144.041	216.173	50.5519	273.78	191.531	12.0583	512.136	101.319	503.73	37.4704	12.1724	51.2413	100.98
EMC6	TSS1010	chr17:3572089-3572962	3.99608	4.15948	5.49667	2.86242	6.854	8.0527	6.67474	7.60931	8.73432	10.829	8.15821	8.41428	1.45289	4.97702	0	6.39915	5.46969	5.94815	3.16276	0.661603
PAK3	TSS10100,TSS10360,TSS21536	chrX:110187512-110464173	2.15578	3.98884	10.0383	72.9164	5.31613	7.60576	46.6984	8.4355	2.28722	35.7911	17.9243	63.3297	37.5041	71.2291	176.624	281.034	58.5973	17.9838	45.3988	53.174
C6orf195	TSS10101	chr6:2622971-2635298	0.176585	0.0689228	0	0	0	0	0	0.0520528	0	0	0	0.0995383	0	0	0	0	0	0	0	0
KCNK6	TSS10102	chr19:38810483-38819649	3.57695	3.31917	4.70644	1.35331	1.99849	1.74	2.10548	4.23524	4.93746	4.1467	2.65911	1.37266	0.417406	0.344017	0.432762	0.57432	1.93855	1.27891	1.69435	1.0311
CCDC22	TSS10103	chrX:49091926-49106987	17.952	13.8311	12.2321	6.98703	25.3969	10.6741	13.0651	17.2054	14.5743	18.6102	20.3693	14.7114	2.48133	39.9786	55.6244	31.969	11.4956	16.1908	8.48871	5.81015
ACTRT3	TSS10104	chr3:169484710-169487683	1.00676	0.214334	0.7446	0	1.07011	0.435908	0.404103	0.91735	0.868803	0.639708	0.447395	0.103145	0	0	0	0	0.494656	0.425694	0.364468	0.135406
WFDC3	TSS10105	chr20:44402846-44420547	3.44095	3.15948	1.56507	0	0.988403	0.612982	0.576676	1.37621	1.20947	0.758267	0.497937	0.901528	0	0.56492	0	0	0	0	0	0
FLJ30838	TSS10106	chr2:58747887-59290901	0	0	0	0	0.0115494	0	0	0	0.00700851	0	0	0	0	0	0	0.0864171	0	0	0	0
SCARNA16	TSS10107	chr17:75085388-75085575	0	0	0	0	0	0	0	0	0	0	0	0	0	0	0	0	0	0	0	0
MTOR	TSS10108	chr1:11166587-11322608	12.147	17.4522	24.3322	17.1747	22.8452	23.5398	22.2087	31.2654	27.7226	33.3975	31.1252	20.8077	6.73235	45.2967	32.0547	30.6591	11.219	16.9362	14.1742	15.5833
PTGES3L	TSS10109	chr17:41120104-41132545	3.2587e-59	1.69858	1.59709	0	0.891322	0.321988	1.22047e-57	0.184601	4.03283e-17	0.16174	0.278628	0.314516	1.12385e-23	7.25309e-59	0	1.51545e-34	1.13533e-33	0	4.32137e-29	0.493074
PTGES3L-AARSD1	TSS10109,TSS4632	chr17:41102542-41132545	1.1649	2.5403	5.27849	9.75087e-07	6.55481	2.11161	2.57276	1.84889	1.28235	4.14605	0.743933	0.411218	1.76473	10.3519	1.09761e-05	16.4398	2.52523	0.456984	1.53502	2.04917
CDKN1A	TSS1011,TSS13129,TSS5440,TSS9782	chr6:36644236-36655116	23.7833	26.7294	49.6078	22.347	17.6703	111.471	46.8037	139.19	83.4367	49.0106	145.684	44.854	1.19125	34.8131	3.96666	75.7425	41.2275	16.9877	6.4162	29.8391
GJA10	TSS10110	chr6:90604187-90605819	0	0	0	0	0	0	0	0	0	0	0	0	0	0	0	0	0	0	0	0
BIVM-ERCC5	TSS10111	chr13:103459495-103528351	18.0615	21.2257	19.9307	23.3925	20.9923	17.9326	25.7456	24.5332	22.1482	28.974	25.3526	29.3555	8.58416	46.0615	22.5207	51.1971	21.4286	7.78384	14.7373	17.6002
OSBPL1A	TSS10112,TSS22970,TSS9356	chr18:21742010-21977833	38.5116	39.2733	35.682	15.2802	36.6197	29.3314	30.7569	35.9047	14.4475	28.462	34.3331	17.1616	7.42467	39.1067	12.0947	25.1834	14.7183	7.94383	10.3701	18.1052
SEPT9	TSS10113,TSS13261,TSS14294,TSS14349,TSS26990,TSS28283,TSS7545	chr17:75277491-75496678	488.893	358.171	282.755	119.814	211.627	252.822	194.241	299.237	311.212	337.345	426.401	115.61	32.8507	510.147	227.803	85.7897	40.4209	196.95	42.7493	44.3352
RAPGEF1	TSS10114,TSS14282	chr9:134452156-134612925	14.3165	16.5824	24.2519	23.9126	20.5766	22.1605	26.2027	46.9148	22.2501	29.1324	31.8604	33.2393	6.93314	63.1716	46.6019	62.2258	24.5937	22.369	11.764	47.3536
TAOK1	TSS10115	chr17:27717942-27878921	20.262	23.0581	21.4905	8.03608	10.2488	18.6044	18.0362	25.5895	23.1722	23.5194	24.0047	12.0904	2.59275	29.4244	16.6743	24.2014	5.44567	7.51996	5.96958	7.80709
HPCAL1	TSS10116,TSS12062,TSS3806,TSS472,TSS6358	chr2:10443029-10567743	28.6257	24.0716	31.8717	25.7785	42.1193	20.9525	19.9477	26.8325	18.4056	30.9032	31.3374	16.1782	17.8666	14.3126	136.369	17.2626	13.054	12.8031	21.802	9.2923
CLCNKA	TSS10117	chr1:16348485-16360545	1.23714	0	0.203136	17.0752	1.45523	1.25801	5.13157	0.397111	0.988429	5.81371	3.16839	30.3816	2.82093	24.0615	8.16756	57.7326	8.80691	3.38799	8.45206	16.6356
MIR124-3	TSS10118	chr20:61809851-61809938	0	0	0	0	0	0	0	0	0	0	0	0	0	0	0	0	0	0	0	0
LINC00654	TSS10119	chr20:5479217-5485242	0.0980254	0.45915	0.585634	0.772226	0.0975704	0.306365	0.277836	0.433005	0.355248	0.997294	0.691381	0	0.021672	0	0	0	0.0204237	0	0.0977089	0.0482861
SLC7A5	TSS1012	chr16:87863628-87903100	155.943	96.2581	36.3334	15.5057	20.1082	34.9032	17.8511	29.3389	39.6563	28.4552	52.5677	27.1874	2.72495	43.6744	13.8045	15.7926	28.0306	17.4335	3.10338	28.7611
OR6Y1	TSS10120	chr1:158516917-158517895	0	0	0	0	0	0	0	0	0	0	0	0	0	0	0	0	0	0	0	0
ADH7	TSS10121,TSS27127	chr4:100333417-100356667	0.173649	0	0.0784644	0	0	0	0	0.435092	0	0	0	0	0	0	0	0	0	0	0	0.00427701
GYG1	TSS10122	chr3:148709194-148745456	15.5564	22.2574	42.876	14.6605	31.0274	34.1156	31.493	36.7843	28.662	31.7519	37.2298	10.7868	9.04264	15.4646	0.169507	29.7355	16.5176	12.1232	15.1278	9.97699
MARCH3	TSS10123	chr5:126203405-126366440	3.21282	4.35627	4.21084	2.69449	5.45567	3.2647	2.9016	2.4147	1.3751	3.00725	3.04667	1.91595	0.224382	7.57571	2.85304	1.88805	0.933969	0.951547	0.590038	1.62394
SUMO2	TSS10124	chr17:73163824-73179098	498.292	582.63	579.955	284.095	409.519	356.029	324.39	435.584	463.693	403.192	575.136	151.832	97.8032	263.742	26.8621	150.176	87.691	152.641	144.586	105.027
ISLR2	TSS10125,TSS1541,TSS17536,TSS27511	chr15:74421714-74429143	0.204894	0.223942	0.609498	0.14674	0.326156	0.522317	0.309661	1.00147	0.218115	1.16224	1.45525	0.603716	0.145013	0.0758994	1.97581	0.871543	0.153755	0.263545	0.0653685	0.0403588
FLJ41200	TSS10126	chr9:13406378-13431328	0	0.242702	0.280826	0	0	0.447754	0.26952	0.664262	0.0230368	0.760114	0.488115	0	0	3.1705	0	0	0	0.555968	0	0.0383168
MYL12B	TSS10127,TSS28613,TSS8702	chr18:3262110-3278282	525.176	750.464	1076.7	245.33	678.014	487.205	338.26	514.602	650.061	517.967	700.786	170.508	99.83	213.303	35.4853	150.427	86.9365	133.083	117.26	94.9722
CEP63	TSS10128,TSS22473,TSS3437	chr3:134204574-134293855	39.9787	37.9254	31.5521	39.184	27.3485	23.3477	31.3052	32.9702	27.6322	30.4304	32.4297	34.212	11.5804	36.4101	76.1847	106.67	15.5051	22.6907	15.3945	21.1995
RAB3GAP1	TSS10129	chr2:135809834-135928279	49.9351	66.5547	74.5279	29.0861	52.2793	50.033	53.6648	62.4914	66.0119	64.6748	76.2511	34.3988	21.0641	75.8487	30.0396	65.2638	31.8252	32.6863	33.504	30.5014
ZNF512B	TSS1013	chr20:62588056-62601223	7.60631	4.9826	6.31337	4.65437	2.76459	3.5734	6.95216	8.07607	6.75939	9.07323	8.37463	7.67182	3.09574	31.4724	50.123	23.9206	5.56793	6.21044	4.2203	7.97734
OR4S2	TSS10130	chr11:55418379-55419315	0	0	0	0	0	0	0	0	0	0	0	0	0	0	0	0	0	0	0	0
ARHGAP24	TSS10131,TSS22563,TSS27971	chr4:86396283-86923823	4.03558	8.64703	17.4467	18.0623	18.7581	12.8124	26.6516	17.0538	11.9844	35.8845	21.6984	23.3011	11.7411	60.953	38.4934	72.6352	17.3235	12.0355	17.9522	19.8792
SNAR-A11	TSS10132	chr19:50595745-50595866	0	0	0	0	0	0	0	0	0	0	0	0	0	0	0	0	0	0	0	0
PPP1CA	TSS10133	chr11:67165651-67169376	205.278	179.895	167.351	62.9618	129.903	110.11	79.2082	149.855	147.908	117.138	150.006	45.9491	42.0786	72.3223	57.823	27.7756	42.9956	79.7746	65.2465	45.9694
LCN12	TSS10134	chr9:139846767-139849949	0	0.252941	0.44543	0.696244	1.12641	0	0.412195	0.288377	0.488101	1.37369	1.49167	1.7814	0.848503	5.4465	0	0.691727	0.266207	1.63458	0	0.482652
GLP2R	TSS10135	chr17:9729380-9793022	1.79955	2.37043	2.39208	4.26871	3.21178	9.65446	16.2572	11.1132	1.13591	11.4881	24.8103	4.04682	3.86692	3.07891	3.41122	1.91526	2.00837	23.7157	2.14858	1.91466
LOC100131138	TSS10136	chr12:111374405-111375250	0	0	0	0	0	0	0	0	0	0	0	0	0	0	0	0	0	0	0	0
MYCBPAP	TSS10137	chr17:48585744-48608862	0.721828	0.0866924	0.55099	0.119295	0.458123	0.249991	2.02886	1.04665	0.608035	0.671623	0.619098	0.942329	0.883577	12.3205	5.70312	17.4801	0.462586	0.297688	0.243477	0.300914
SRSF9	TSS10138	chr12:120899470-120907558	69.1669	51.0818	57.3491	28.5783	86.2788	57.2865	55.7202	68.7318	78.3397	80.497	84.8815	43.0884	22.4488	87.3927	178.568	103.384	50.0593	49.1171	55.3689	40.2826
SPINK14	TSS10139	chr5:147549295-147554961	0	0	0	0	0	0	0	0	0	0	0	0	0	0	0	0	0	0	0	0
MRAS	TSS1014,TSS22690,TSS23082,TSS26022	chr3:138066489-138124377	1.43971	1.90721	4.61184	4.56179	2.65575	8.69115	5.44071	8.38924	4.63194	5.68411	6.19783	1.7793	0.285794	9.79858	13.0382	5.00766	0.163661	0.775236	0.53932	0.730568
CCHCR1	TSS10140,TSS27329	chr6_mcf_hap5:2492151-2507972	0	0	0	0	0	0	0	0	0	0	0	0	0	0	0	0	0	0	0	0
SNORD115-8	TSS10141	chr15:25429452-25429534	0	0	0	0	0	0	0	0	0	0	0	0	0	0	0	0	0	0	0	0
MED14	TSS10142	chrX:40508794-40594804	33.9156	30.7421	28.21	13.1184	26.5612	18.3754	20.2417	25.3918	26.9186	28.8471	32.9863	19.12	5.37585	20.2835	14.1065	24.4709	8.41632	10.2248	9.80153	10.7178
SLC26A5	TSS10143	chr7:102993176-103086624	1.46311	1.84471	1.65683	0	3.72322	0.492276	0.335212	0.708918	0.443344	1.04066	0.997052	0	0.0821076	3.21599	0	0.283631	0.812241	0	0.0551791	1.192
HIST1H2AB	TSS10144	chr6:26033319-26033796	84.9886	76.4302	52.2106	14.293	33.9057	31.828	8.26823	20.663	37.5987	40.1819	35.4252	2.35731	8.5341	11.0647	0	0	4.23536	11.3488	3.23943	4.38729
TUBB	TSS10145	chr6_mcf_hap5:2070039-2075078	0	0	0	0	0	0	0	0	0	0	0	0	0	0	0	0	0	0	0	0
SPATA31C1	TSS10146	chr9:90532876-90538572	0	0	0.649279	0	0.634075	0.0356164	0.110941	0.792348	0.191012	0.561722	0.817037	0.0526154	0	0	0	0	0	0.531226	0	0.400453
CLUAP1	TSS10147,TSS751	chr16:3550944-3589051	8.26691	8.03427	11.7294	7.12877	11.9297	7.83223	13.9705	10.8415	8.04475	12.237	15.0696	11.183	3.39545	22.4413	21.8831	25.2963	3.81536	4.74694	3.44812	4.81751
KANSL1L	TSS10148	chr2:210885434-211036051	5.88646	11.8634	12.523	21.3538	12.4869	8.17038	20.3283	14.3107	10.4846	26.8511	18.3116	19.0156	5.94627	48.8727	11.4749	35.0357	10.6246	5.58776	9.27765	11.9711
SCAF8	TSS10149	chr6:155054511-155155194	16.7503	26.7762	34.7794	25.6067	21.9975	24.5261	44.8713	39.6722	28.4341	45.9551	40.5876	36.0234	9.57549	67.9431	27.6045	70.578	18.1069	26.2471	19.8915	22.8551
TFEC	TSS1015,TSS11726	chr7:115575201-115670867	0.231027	0.342994	0.856312	1.61781	1.23186	2.07382	1.14925	3.04298	2.96307	3.42056	1.63418	0.233106	0.499996	0.0831682	0.571191	1.52831	0.0797388	0.65087	0.194589	0.189549
LIAS	TSS10150	chr4:39460664-39479271	7.32365	5.54862	6.48016	5.09032	8.43303	5.4859	9.4648	4.39255	7.61171	9.49181	6.44911	4.69561	2.0893	6.24617	1.29634	6.87716	4.83155	4.75762	3.90108	3.32987
MIR5700	TSS10151	chr12:94955564-94955635	0	0	0	0	0	0	0	0	0	0	0	0	0	0	0	0	0	0	0	0
MIR548I4	TSS10152	chr7:146991341-147254962	0	0	0	0	0	0	0	0	0	0	0	0	0	0	0	0	0	0	0	0
FAM107A	TSS10153	chr3:58549844-58563491	0	0.245734	0.331251	0.60118	0.149239	2.55031	1.60289	1.62015	0.0310443	0.488097	1.07625	0.77194	0.371117	1.288	0	0.446351	0.83062	0.712525	0.418326	1.44739
FAM177A1	TSS10154,TSS5698	chr14:35514112-35552589	28.6596	60.8966	53.9104	13.2037	19.4491	38.2457	29.8903	48.0366	42.3305	30.1836	45.1518	14.7241	3.53796	18.6335	6.05149	52.1698	10.0091	8.39814	19.984	13.8564
TRIM39	TSS10155,TSS3502	chr6_ssto_hap7:1624595-1641484	0	0	0	0	0	0	0	0	0	0	0	0	0	0	0	0	0	0	0	0
AGPAT9	TSS10156,TSS18119,TSS8326	chr4:84457066-84527027	19.2174	13.9911	8.30521	0.292614	5.66605	5.254	3.65072	6.72607	6.45929	3.48922	6.67712	5.92831	0.541515	2.49462	0	2.02843	2.26927	0.998848	1.54774	1.64551
DESI2	TSS10157	chr1:244816351-244872334	3.37712	3.30388	3.25905	2.11244	2.85575	5.51841	4.2129	8.20656	5.52436	6.02251	7.90333	1.01711	0.113448	4.15705	0.274756	2.09109	1.06917	0.992789	1.17626	0.884258
CLNS1A	TSS10158	chr11:77327195-77348851	87.9096	75.752	66.1496	38.5697	89.4156	49.7971	51.0874	62.9514	47.9572	55.2556	71.5942	34.729	25.4296	56.5645	56.656	51.4019	38.1311	42.2686	31.3527	29.6976
MIR219-1	TSS10159	chr6:33175611-33175721	0	0	0	0	0	0	0	0	0	0	0	0	0	0	0	0	0	0	0	0
GPIHBP1	TSS1016	chr8:144295067-144299044	0.397293	0	0.287113	0.398324	0.0226418	2.72679	4.08304	4.37901	0.918561	1.03615	3.88143	0.0896655	0.21049	0	0	0.676273	2.31392	2.7851	0.37984	0.235036
PAQR3	TSS10160	chr4:79839093-79860582	2.255	2.42055	3.13463	0.302803	3.17933	3.45292	1.90841	4.56517	4.51635	2.40322	3.71392	1.01085	0.1662	6.2443	3.84828	2.49799	0.352413	1.27583	0.861673	1.157
PSCA	TSS10161,TSS4421	chr8:143751725-143764145	27.9651	13.065	4.47732	0	76.7658	6.4093	14.9595	1.33883	12.2859	39.7377	7.95669	1.0971	0.172885	0	0	0	0.0814067	0	0	0
ZNF177	TSS10162,TSS9442	chr19:9473695-9493293	8.44667	5.0418	2.18696	4.48616	3.45831	1.38335	4.87602	1.81168	2.0931	2.96914	1.62046	9.73822	2.12296	9.64039	0	19.1404	2.61089	1.00097	1.67819	2.50529
RGS3	TSS10163,TSS15474,TSS22962,TSS23421,TSS27767,TSS27810,TSS349,TSS5117,TSS9030	chr9:116207008-116360023	9.28138	8.96381	15.1082	15.5848	23.5175	15.5861	16.6202	22.4515	27.8892	28.5579	42.1397	18.8767	3.21	66.3464	67.1819	21.8717	5.71373	8.01777	7.01796	10.0772
HPD	TSS10164,TSS302	chr12:122277432-122326517	1.47357	0	0.667628	8.72945	0.0383074	14.5778	11.9785	1.93713	0.518014	6.94191	3.06968	22.0904	2.35941	12.4387	0	5.98973	7.39026	0.671811	3.14363	5.688
MTHFD1	TSS10165	chr14:64854758-64926725	161.385	131.978	102.671	61.9469	74.1423	110.925	67.5827	99.8312	105.293	97.2879	119.052	57.6704	36.8184	59.9427	19.4641	73.9849	38.2564	44.9155	48.1084	43.2909
FAM175A	TSS10166	chr4:84382093-84406290	6.57411	6.95789	8.15811	8.19383	6.5496	4.85629	6.28042	8.02593	5.64028	9.35493	8.06118	3.35859	1.50828	5.35983	10.1375	4.16869	2.60575	4.42929	2.56969	1.93128
RBM20	TSS10167	chr10:112404154-112599227	0.0474638	0.22233	1.19675	0.101979	0.154974	0.669479	0.373372	0.27937	0.168228	0.45203	0.132059	0.673611	0.0210135	0.131804	1.94828	2.32121	0.0594165	0.0338987	0.237513	0
KRTAP10-3	TSS10168	chr21:45977905-45978643	0	0	0	0	0	0	0.564238	0	0	1.02696	0	4.89642	0	0	0	0	0	0	0	0
ACTL6A	TSS10169	chr3:179280707-179306193	35.062	46.2058	42.2255	22.3446	64.3338	40.29	31.7038	41.1472	53.545	42.9717	52.0545	14.373	9.20231	25.2326	0	49.0409	16.7431	14.897	19.9834	16.3482
EIF4E3	TSS1017,TSS2340,TSS29892,TSS4210	chr3:71728439-71803924	1.02178	2.85706	4.85571	2.62221	2.34975	4.42304	5.05897	4.21807	1.98715	4.91906	4.22551	1.90029	1.40705	4.23032	3.15076	4.04326	1.7523	1.45935	2.61565	1.69076
GDNF	TSS10170,TSS4896,TSS7690	chr5:37812778-37839782	0	0.431512	0.412143	0	0.0410402	0.132312	0.0144653	0.162766	0.318424	0.134245	0.352866	0	0	0	0	0	0	0	0	0
LOC441204	TSS10171	chr7:26443107-26535986	0	0.089659	0	0	0	0.0288334	0	0	0	0	0	0	0	0	0	0	0	0	0	0
LOC729683	TSS10172	chr17:61777697-61780045	0	0.120236	0.0347792	0.0551513	0.0438823	0	0	0	0	0	0	0	0	0.0356964	0	0	0	0	0	0
RNF152	TSS10173	chr18:59482303-59560304	1.33408	0.720957	1.34595	0.293957	0.644299	1.33857	0.874173	3.11688	1.5232	1.91369	3.62135	2.77229	0.181025	2.23727	0	3.49464	0.895415	1.50584	0.490241	1.46809
HMGN3	TSS10174	chr6:79910961-79944455	40.3298	59.5582	76.7702	114.076	46.3332	60.8116	103.513	68.4157	63.5588	125	101.531	108.162	42.5043	223.869	540.844	214.021	40.5147	43.7399	50.6788	73.6994
CRNDE	TSS10175,TSS13065	chr16:54952776-54963101	0	0	0	0	0.1087	0	0	0	0.0669414	0	0	0	0	0	0	0	0	0	0	0
LACE1	TSS10176	chr6:108616097-108844251	1.60901	2.26086	2.36204	3.91772	3.714	3.22452	4.97112	3.72247	4.245	5.62035	5.19337	2.81401	1.13657	7.47744	0.12881	4.4507	2.67734	1.43875	2.30742	3.25233
ELMO1	TSS10177,TSS11673,TSS207,TSS22826,TSS24520	chr7:36892510-37488895	3.88145	6.93765	7.17993	11.0283	6.19864	20.5774	24.3349	24.1588	12.636	19.5107	18.4631	11.1225	13.501	14.4876	4.78934	13.5547	2.42851	19.119	11.4784	5.6622
LST1	TSS10178,TSS14470,TSS24351	chr6_cox_hap2:3063571-3066298	0	0	0	0	0	0	0	0	0	0	0	0	0	0	0	0	0	0	0	0
FAM9C	TSS10179	chrX:13053735-13062917	0	0.120783	0	0	0	0	0	0	0	0	0	0	0	0	0	0	0	0	0	0
LOC116437	TSS1018	chr12:131649555-131697476	0	0	0	0	0	0	0	0	0	0	0	0.0822428	0	0	0	0	0	0	0	0
FUNDC2P2	TSS10180	chr2:84517805-84519324	0	0.517937	0.253516	0	0	0.0781232	0.294605	0	0.462306	0.275772	0.232128	0	1.42498	0	0	0.132432	0.051632	0	0.415778	0
LOC100506274	TSS10181	chr2:7561391-7590381	0	0	0	0	0	0	0	0	0	0	0	0	0	0	0	0	0	0	0	0
NDRG4	TSS10182,TSS12609,TSS1609,TSS22891	chr16:58497548-58547523	1.86497	0.960265	2.84651	0.720752	1.92434	1.54852	11.9278	4.96931	2.99199	3.45751	6.61487	2.32319	0.194193	1.35723	0	13.3918	0.41922	1.95705	1.20359	2.50104
NCAPG	TSS10183	chr4:17812435-17846487	4.75642	4.24939	3.00037	0.161079	6.62362	3.79357	0.426155	2.59596	9.61716	4.42384	2.50867	0.127479	0.69659	1.11519	0	1.19584	0.355543	1.92134	0.194368	0.360335
ZNF462	TSS10184	chr9:109625377-109773796	18.525	23.723	20.5961	12.1593	26.8551	12.4516	28.7802	24.137	18.2183	26.5144	27.0649	12.7223	2.83171	47.7145	15.7448	26.4488	2.9961	5.61294	4.18172	5.59479
MUM1L1	TSS10185	chrX:105412297-105452949	0	0.196172	0.207641	2.24964	0.369066	0.42916	1.5033	0.974197	0.272464	1.98625	0.801993	1.04406	0.555769	6.74922	0	3.38483	2.37449	0.673379	0.801713	1.0726
BSPRY	TSS10186	chr9:116111811-116133513	1.77128	5.71121	7.6514	14.5048	13.4938	4.72552	8.56942	4.83396	4.58763	12.8386	7.06603	11.3875	10.0656	17.2057	54.6419	29.9858	12.6568	4.24153	18.7459	11.8068
ESRP2	TSS10187	chr16:68262449-68270136	15.5427	15.3626	23.4118	13.2514	26.2639	3.01428	6.25103	5.2815	11.9355	15.7496	11.2935	21.0116	8.93481	30.907	52.393	43.7975	15.0986	6.6112	9.13202	20.8208
TAF13	TSS10188	chr1:109606997-109618624	50.8658	34.5284	39.8076	23.398	43.2625	52.8907	39.0513	60.1281	54.512	28.1636	62.8533	16.2145	2.87569	38.6937	30.1736	40.6374	20.7993	33.6184	8.00118	16.056
MIR4521	TSS10189	chr17:8090262-8090322	0	0	0	0	0	0	0	0	0	0	0	0	0	0	0	0	0	0	0	0
PRKD1	TSS1019	chr14:30045686-30396899	11.5222	13.5112	20.1928	6.33439	7.61351	18.1925	19.7083	38.7592	18.0889	15.6755	34.1847	16.2957	4.5243	28.0104	20.041	35.1842	7.23238	9.14027	4.47979	10.8534
C15orf55	TSS10190	chr15:34638065-34649931	0	0.0361281	0.354675	0	0.0657934	0.069414	0.0291458	0.136273	0.177951	0	0.177278	0.419306	0.163726	0.00535807	0	0	0	0.0330731	0	0
PARD6B	TSS10191	chr20:49348080-49370278	4.14878	8.27384	11.9985	3.26838	11.79	1.44182	5.42608	3.37553	11.1164	8.83644	5.51372	4.19008	1.90225	12.0493	7.76089	5.45425	1.30526	1.03748	3.73056	3.58455
IQCD	TSS10192	chr12:113633245-113658880	0.142264	1.44357	1.22522	5.09361	0.895496	1.25201	0.764044	2.09961	1.35486	2.45829	3.28816	3.02943	0.250462	5.48324	0	1.8176	0.589831	0.40778	0.282853	0.843054
LOC101054525	TSS10193	chr11:100999807-101030001	0	0	0	0	0	0	0	0	0.0106895	0	0	0	0	0	0	0	0	0	0	0
MUC20	TSS10194,TSS27328	chr3:195447752-195464540	32.0406	40.5744	52.3289	21.8339	77.5433	11.1323	28.3351	15.3958	45.0511	93.73	58.5346	36.2571	8.41718	91.6476	55.24	48.429	11.3338	9.93443	7.77003	27.1018
PDGFRB	TSS10195	chr5:149493401-149535422	30.5996	25.8008	28.0143	15.2884	66.3118	79.6736	60.136	160.962	102.416	90.3626	146.136	20.4116	4.73734	23.8786	13.7658	26.1047	4.12433	16.5665	4.91218	11.0013
TIAM2	TSS10196,TSS26442	chr6:155411422-155578857	1.8671	1.68937	3.00889	1.39986	3.25635	1.77036	3.07573	5.94209	6.24929	4.71759	6.19112	2.87992	0.0774742	6.59003	0	2.72956	0.279904	1.00027	0.931079	0.718139
DYNC1LI2	TSS10197	chr16:66754798-66785525	40.686	60.0695	88.2697	21.7599	59.1585	40.4176	39.5556	75.3975	50.2846	52.5362	71.7011	38.9038	14.669	88.084	42.8175	92.7758	24.0086	27.6649	24.9728	31.5711
EFNA1	TSS10199	chr1:155100348-155107386	83.5781	60.375	60.787	18.2507	71.1572	23.3285	22.1864	39.0328	53.248	64.0828	88.6945	13.5059	9.00489	12.9993	21.9288	14.9657	5.68885	4.99246	10.38	12.5784
HSD17B1	TSS102	chr17:40703983-40707232	1.05805	0.889473	1.21323	0.699421	1.02056	0.815574	1.61654	1.17536	1.20639	1.09931	1.76087	1.37736	0.0718601	1.05643	0.781801	1.73178	0.677106	1.42645	0.680822	0.561764
OR8D1	TSS1020	chr11:124179735-124180662	0	0	0.101079	0	0	0	0.070318	0	0	0	0.234307	0	0	0	0	0	0	0	0	0
LLGL2	TSS10200	chr17:73521782-73571290	20.7551	23.9348	57.8568	28.387	57.8131	17.4228	29.7838	27.094	63.0306	54.315	58.9886	59.447	17.9111	168.804	110.791	115.271	32.1328	14.1175	26.1261	33.0756
ADK	TSS10201,TSS26758	chr10:75910942-76469061	173.737	170.817	69.0237	102.603	147.429	86.3087	78.8128	89.6932	138.535	101.821	121.952	82.7952	18.9143	91.7629	0	100.886	55.5863	45.0533	43.58	56.4869
DAOA	TSS10202,TSS16656,TSS7252	chr13:106118215-106143383	0	0	0	0	0	0	0	0	0	0	0	0	0	0	0	0	0	0	0	0
DAGLB	TSS10203	chr7:6448746-6487643	17.3722	8.41989	9.88272	4.78955	6.57726	9.43341	6.54235	11.0328	10.1442	13.2057	10.2208	3.48375	0.973667	13.0156	4.51591	9.90142	3.16038	3.03942	3.07364	4.9158
ZBTB7A	TSS10204	chr19:4045215-4066816	16.4865	12.9013	12.2587	4.94776	13.7667	5.30651	5.28916	12.2751	6.27856	7.75561	9.68793	6.45123	1.77125	20.9718	18.4866	10.1846	2.70035	6.18231	2.75528	3.44086
UVRAG	TSS10205	chr11:75526211-75855282	7.69523	13.5956	16.7287	6.82486	16.8925	14.6011	17.3635	21.9442	17.2953	21.0692	20.9751	6.58368	1.63332	17.243	4.53292	26.0449	6.66119	10.7512	5.64826	7.78174
SERPINB7	TSS10206,TSS24659,TSS3625	chr18:61420280-61472610	0.753527	0.441196	0.54586	0	0.510471	0.326031	0.475357	8.38013	0.851216	1.00965	0.986859	2.86541	0	0	0	0	0	0	0.00616516	0
SLC16A4	TSS10207	chr1:110905472-110933704	1.67892	16.63	44.5697	3.76099	11.7079	18.448	12.6394	13.783	19.0837	20.0996	44.8952	3.42027	0.984668	12.8635	0	1.29651	2.64663	6.01033	0.930092	2.39281
BAX	TSS10208	chr19:49458116-49465055	34.6366	22.1085	30.8021	2.63321	42.583	22.0858	19.1311	37.9867	37.2773	32.5991	26.5549	10.5379	1.08136	10.3025	18.608	20.153	4.15449	16.6885	6.2129	6.18261
FIG4	TSS10209	chr6:110012423-110146634	10.9127	28.9915	39.0207	21.1952	19.4758	33.8869	43.3754	45.3531	26.3142	49.1505	42.6259	22.4271	8.48505	50.9774	26.4038	61.4965	15.873	20.034	14.3025	16.2707
MYLPF	TSS1021	chr16:30386122-30389310	0	0	0	0	0	0.0883478	0	0.102947	0.104642	0.327073	0.122977	0	0.907213	0	0	0.740514	1.99219	0	0.960284	1.20617
KIF13B	TSS10210	chr8:28924794-29120610	37.1252	59.3833	79.0813	19.9137	42.9536	20.8773	32.2246	44.3188	41.9613	51.7137	32.451	29.3686	6.71753	83.7093	23.9579	40.96	12.3863	13.4883	12.0914	15.365
MINOS1	TSS10211	chr1:19923470-19956315	1.97668	5.76965	6.57415	4.62208	15.7172	8.07557	5.25952	8.30901	6.92499	8.13607	8.11897	2.46933	1.69359	5.21124	0	3.50999	3.00891	3.21463	3.62849	2.35655
C1orf151-NBL1	TSS10211	chr1:19923470-19984949	1.97668	5.76965	6.57415	4.62208	15.7172	8.07557	5.25952	8.30901	6.92499	8.13607	8.11897	2.46933	1.69359	5.21124	0	3.50999	3.00891	3.21463	3.62849	2.35655
MIR711	TSS10212	chr3:48616334-48616410	0	0	0	0	0	0	0	0	0	0	0	0	0	0	0	0	0	0	0	0
TRAIP	TSS10213	chr3:49866027-49893992	2.44312	1.8365	1.10417	0	3.45755	0.952599	1.11291	0.986947	2.84509	2.99347	1.2321	1.32582	1.11799	0.0839154	2.17112	1.92557	1.20387	0.453229	0.324311	0.535467
PRR14	TSS10214	chr16:30662240-30667734	10.5921	11.2262	12.3345	8.8804	14.6313	6.27965	9.28656	12.5899	10.1891	11.8345	11.5275	10.4874	3.04061	12.7364	8.68177	18.8742	5.51506	8.74885	4.90464	6.70894
CHRNE	TSS10215	chr17:4801063-4806369	0	0.686103	0.132278	1.94071	0.897064	0.421806	0.738708	0.863265	1.41059	0.238705	0.383191	0.661651	0.323466	0.50918	0	1.86994	0.335279	0.916696	0.175091	0.180509
SLC39A8	TSS10216,TSS11819,TSS13940,TSS16890	chr4:103172197-103266655	18.4886	12.3867	9.67982	11.5324	9.83335	20.7777	16.5395	17.2277	16.1565	8.94086	16.6004	12.4384	21.0835	8.99356	1.88374	6.72421	32.1643	16.3686	57.3478	41.2742
SCN2A	TSS10217,TSS14482,TSS29765	chr2:166095911-166248820	0.723285	0.682771	1.06114	0.3025	3.9127	5.82145	2.69072	0.692701	2.07685	8.04157	1.93945	1.08981	0.477973	3.74357	3.57291	3.30401	0.191881	0.396178	0.438707	0.393783
F11	TSS10218	chr4:187187117-187210835	0.485567	0.968719	0.194666	61.4349	1.38134	2.67443	18.8885	0.635599	1.14957	29.8918	5.77064	71.9809	44.1229	53.8818	42.9533	141.041	56.8418	11.6468	38.9082	42.0225
CUX1	TSS10219,TSS13199,TSS8841	chr7:101459183-101927250	59.0281	64.9529	74.7036	34.585	114.964	64.714	55.9658	88.4059	70.9993	64.3461	93.2745	38.5182	18.1382	110.79	119.26	101.161	37.2135	34.421	40.3491	26.5301
TAAR2	TSS1022,TSS13606	chr6:132938288-132945414	0	0	0	0	0	0	0	0	0	0	0	0	0	0	0	0	0	0	0	0
UBE2O	TSS10220	chr17:74385612-74449288	8.13883	7.34498	6.40818	4.32997	4.18819	5.23296	7.60162	7.1473	6.02961	8.65414	8.19003	7.22459	2.28923	28.7071	38.1691	23.926	5.85237	7.27541	5.3264	6.41526
HOXC5	TSS10221,TSS24153	chr12:54410641-54429144	0	0.090842	0.526741	0	1.42818	0.435666	0.220402	0.446277	0.172889	0.271442	0.651098	0	0	0.864048	0	0	0	0.374981	0	0
PEBP1	TSS10222	chr12:118573869-118583390	75.8515	87.8686	117.558	136.656	252.164	153.397	268.418	204.181	97.2735	280.168	244.798	125.09	106.554	219.506	21.064	169.601	160.112	109.209	273.774	109.944
BLCAP	TSS10223,TSS17267,TSS24708,TSS27962	chr20:36145818-36156333	19.867	10.7001	7.38217	1.54495	7.68944	4.23635	4.81973	4.43093	6.23902	8.25165	7.50139	2.67324	0.951868	1.58396	0.718554	2.10372	1.91914	2.0898	2.2382	2.12773
SPATA25	TSS10224	chr20:44515129-44516238	1.53194	0.478181	1.82253	1.53555	0.0886176	1.16732	0.876058	0.90815	0.460813	1.87396	0.216683	1.34957	0.267556	12.0068	0.480325	1.30742	1.00738	2.09565	0.363821	1.06393
KIAA0556	TSS10225	chr16:27561467-27791692	11.1957	11.5187	13.0423	12.4644	11.0054	6.36248	11.4357	11.5365	13.5973	15.9835	17.2214	17.0129	3.08173	25.573	31.4374	39.4925	8.10671	7.15607	6.69495	7.77909
HSPA1A	TSS10226	chr6:31783290-31785719	197.147	149.751	157.118	67.635	1012.4	171.45	153.248	207.544	1498.42	248.813	1196.95	73.0956	374.389	342.17	7551.89	1427.26	26.4139	81.8908	78.6721	857.074
TP53AIP1	TSS10227,TSS29397	chr11:128804626-128813294	0	0.121516	0	0	0	0	0	0	0	0	0.195386	0	0	0	0	0.24134	0	0	0	0.0279496
GPC5-AS1	TSS10228,TSS16614,TSS8927	chr13:93353641-93373867	0	0	0.0952195	0	0	0.212255	0	0	0	0	0	0	0	0	0	0	0	0	0	0
GGA2	TSS10229	chr16:23474862-23521815	15.5988	15.29	15.1826	22.5293	18.7392	15.6682	25.082	25.7879	18.8279	25.3023	24.4504	31.6313	16.4168	77.9685	196.829	91.524	26.7638	42.4715	20.2016	25.1578
TNFRSF21	TSS1023	chr6:47199267-47277680	130.771	124.547	117.545	25.8257	53.2704	41.7515	48.5653	72.9233	72.9564	50.8537	94.0366	25.2663	6.84913	38.2451	9.25045	43.9606	7.22112	10.4129	10.9813	16.1893
GRIN2C	TSS10230	chr17:72838167-72856007	0.081903	0.351668	0	0.146641	0	0.378659	0.296543	0.265256	0.145306	0.114236	0.0855403	0.0464072	0.0362297	0.1517	0.592316	1.39349	0.119504	0.0438928	0.0816572	0.100839
C6orf10	TSS10231	chr6_cox_hap2:3731252-3810116	0	0	0	0	0	0	0	0	0	0	0	0	0	0	0	0	0	0	0	0
DCTN4	TSS10232,TSS24622	chr5:150088308-150138657	14.9756	17.9239	18.2193	14.6339	23.0162	18.5932	19.8976	23.4293	20.0259	27.4567	28.4303	14.6127	8.53822	18.9466	6.08677	26.5744	18.0672	12.6684	14.3066	11.0237
LOC285000	TSS10233	chr2:106209553-106227016	0	0	0	0	0	0	0	0	0	0	0	0	0	0	0	0	0	0	0	0
LOC644656	TSS10234	chr11:9481102-9482245	0	0	0	0	0	0	0	0	0	0	0	0	0	0	0	0	0	0	0	0
ACOT1	TSS10235	chr14:74003927-74010498	5.09425	5.16485	3.71053	6.45741	11.5578	18.4937	12.9564	14.5264	12.3703	9.97022	14.1487	5.59348	2.21916	10.6242	0	11.3429	2.47962	3.01896	8.13197	4.53675
PRCC	TSS10236	chr1:156737273-156770609	35.3883	31.7819	25.8862	20.4833	29.7258	28.0888	34.3695	37.3944	30.1575	47.1764	43.2029	22.762	5.76241	42.6112	6.87278	36.7378	13.0738	14.0728	16.4553	14.3152
LINC00691	TSS10237	chr3:24141464-24144738	0	0	0	0	0	0	0	0	0	0	0	0	0	0	0	0	0	0	0	0
SOX15	TSS10238	chr17:7491497-7493488	0	0.749321	0.621453	0.0982046	0.353029	0.172364	0.216589	0.242849	0.448816	0.256133	0.336085	0	0	0.254701	1.74729	1.16803	0.11375	0.58956	0	0
FBXW7	TSS10239,TSS1567,TSS29106,TSS5394	chr4:153242409-153456393	14.8132	14.2031	19.0659	10.8634	17.7384	14.5728	21.9166	18.4151	13.3236	18.5501	16.8561	15.8281	9.12543	34.6891	33.8111	25.3411	8.92047	12.7882	10.7296	13.3687
PRRT1	TSS1024	chr6:32116139-32119720	0.0972046	0	0.659227	0.208831	0.249575	0.347343	0.8892	1.00309	0.288459	0.770196	0.88274	0.656873	0	2.07376	0	0.413742	0	0.139135	0.232217	0.143833
AHCTF1	TSS10240	chr1:247002401-247094726	15.1644	15.4733	14.2944	11.8431	17.1641	15.0917	16.3107	23.0116	17.0593	18.8122	19.05	13.1856	3.63163	18.5113	2.21704	26.8511	11.4593	7.87436	8.16315	14.2136
RNF32	TSS10241,TSS12766,TSS21720	chr7:156433352-156469820	2.9773	2.26396	1.1544	0.152265	4.61136	0.640283	2.08021	1.59927	0.568307	3.8177	1.63502	2.1535	0.750118	4.68616	7.13314	9.73192	3.04785	0.761193	1.40248	0.681961
MORF4L2	TSS10242,TSS12418	chrX:102930425-102943086	79.1218	72.8113	79.373	47.4453	96.1246	53.9875	34.8745	57.8309	59.7884	41.4382	66.2041	53.7863	13.3957	67.0218	81.5767	76.4814	12.4271	21.1948	24.6637	30.638
SIRPA	TSS10243,TSS20615,TSS6087	chr20:1874812-1920540	10.9494	17.2409	28.2154	24.2998	44.1035	53.5909	29.173	97.1886	54.5859	61.7433	49.9715	27.7202	6.91106	33.9723	20.3207	32.6737	5.76667	9.77853	9.93624	10.2784
SLC30A8	TSS10244,TSS16906,TSS9660	chr8:117962511-118188953	0.256266	0.254296	0.0293374	7.46145	0.896973	1.43692	65.632	5.33475	0.937277	21.5641	6.60047	5.319	0.490122	4.96794	2.2155	67.905	0.611392	0.360703	13.9858	11.212
RDH10	TSS10246	chr8:74206836-74237520	27.9363	25.2255	24.3819	11.9346	29.4694	20.3966	9.72621	19.0027	14.3933	23.2055	18.0236	28.2918	2.34601	10.6035	5.53929	21.5288	12.897	6.50874	6.15166	31.8074
C7orf61	TSS10247	chr7:100054237-100061894	0.402872	1.25772	0.824537	0	0.347148	0.203333	0.318823	0.535916	0.661968	0.660264	0.283149	1.57025	0	3.37312	1.27554	2.57547	0	1.44589	0	0.0996353
IMMP1L	TSS10248	chr11:31453948-31531169	5.91858	5.6685	7.12412	14.8313	9.62437	5.3827	12.9741	8.81585	11.0591	7.45494	7.11874	5.05621	1.17672	2.50755	0	7.65002	3.87734	3.3858	5.11636	6.04349
OR2J2	TSS10249	chr6_dbb_hap3:444725-445766	0	0	0	0	0	0	0	0	0	0	0	0	0	0	0	0	0	0	0	0
C14orf37	TSS1025	chr14:58470807-58618847	1.84276	3.55143	7.01396	1.3197	2.26359	6.18001	7.4195	15.9768	11.9846	6.61785	13.1626	2.41014	0.919459	4.96027	0.158551	5.75731	0.647599	0.55576	1.00999	1.3702
VPRBP	TSS10250	chr3:51433297-51534018	16.8583	18.0585	17.6431	12.5159	22.7869	13.0483	16.0611	20.6716	17.7894	23.5688	19.0752	15.2748	4.57825	29.9057	17.7942	25.6409	9.86535	12.4479	10.1655	11.4731
TIGD7	TSS10251	chr16:3348807-3355439	0.411478	0.923526	0.695841	0.442028	0.994824	0.334413	0.826174	0.681645	1.20229	1.62686	0.877946	0.756861	0.181923	2.57297	0	2.62567	0.750057	0.459544	0.820242	0.810812
FAM197Y2	TSS10252	chrY:9187188-9192791	0	0	0	0	0	0	0	0	0	0	0	0	0	0	0	0	0	0	0	0
FRY	TSS10253	chr13:32605436-32870776	31.337	40.0472	42.1591	29.0217	28.0521	21.5881	34.5096	38.0747	18.7438	46.0357	37.4926	46.9679	18.3413	56.0893	17.9192	68.6863	24.7372	10.944	20.2813	23.8844
SHANK2	TSS10254,TSS12657	chr11:70313960-70935808	8.86459	8.17537	8.75748	17.2931	10.2842	2.65663	8.06218	2.74559	6.95457	13.9953	9.37118	28.2097	8.53498	69.2405	96.9363	47.8217	14.4578	5.24802	9.37686	18.7718
PRDM14	TSS10255	chr8:70963885-70983562	0	0	0.00995526	0	0	0	0	0	0.0228662	0	0	0	0	0	0	0	0	0	0	0
WNT5B	TSS10256,TSS13798	chr12:1726221-1756378	9.07853	2.08054	1.27932	0.11926	0.403558	1.58596	2.59977	3.55953	8.24794	1.59062	2.0638	0.375747	1.17647	1.04254	0	0.177132	1.38569	2.26423	0.63032	0.615962
SPATA22	TSS10257,TSS13171,TSS18025,TSS29999,TSS7761	chr17:3343305-3375142	0	0	0	0	0	0.153044	1.82437	0.134699	0.226439	0.213157	1.22561	0	0	0	0	0	0	0	0	0.150234
EVC2	TSS10258,TSS11095	chr4:5564145-5711275	2.96553	4.84636	6.62144	6.76798	3.05672	4.88103	11.5173	18.3949	11.2369	16.259	19.1822	11.8055	2.37891	43.1934	9.15173	22.0319	4.05534	6.44158	3.70582	4.65387
MLST8	TSS10259,TSS2010	chr16:2255177-2259418	12.3334	9.88066	12.1405	5.73309	20.204	9.53765	13.7597	12.5722	12.0841	18.2122	15.276	8.39825	7.4408	49.3879	22.9782	15.6588	8.58368	9.49248	9.47367	12.5703
MIR618	TSS1026	chr12:81329514-81329612	0	0	0	0	0	0	0	0	0	0	0	0	0	0	0	0	0	0	0	0
IGF1R	TSS10260	chr15:99192760-99507759	22.6	24.2029	27.5008	24.6422	15.674	14.4893	35.0722	35.1037	28.0088	38.6488	39.2962	38.9125	20.1004	63.4931	91.6693	94.4248	31.3631	14.078	25.2281	25.1052
POLR2M	TSS10261	chr15:57998900-58009753	4.07163	7.94656	10.8059	5.3761	13.5529	7.97091	10.4753	11.3226	9.64357	8.5923	13.4971	4.06337	2.47398	6.12769	6.67892	7.21626	3.95898	4.53654	4.21138	3.92208
ASZ1	TSS10262	chr7:117003275-117067577	0	0	0	0	0	0	0.0624503	0.0194569	0	0	0	0.334384	0	0	0	2.10664	0	0	0	0
METTL21D	TSS10263	chr14:50575349-50583297	1.56424	2.19948	2.74579	0.449641	0.941309	1.36997	2.18949	2.0029	2.45304	2.11602	1.91883	0.471178	0.0980234	1.06033	0	0.473367	0.919222	2.2375	0.16667	1.80735
ZNF718	TSS10264	chr4:53276-156490	21.2272	14.3698	8.50574	10.2939	28.8771	2.37071	7.15398	3.7684	3.88611	7.15953	2.95183	20.7635	3.10712	9.13023	1.7363e-07	6.44418	3.92807	1.71442	0.958021	2.15978
IER3	TSS10265	chr6_qbl_hap6:2003904-2005256	0	0	0	0	0	0	0	0	0	0	0	0	0	0	0	0	0	0	0	0
SCN10A	TSS10266	chr3:38738836-38835501	0	0	0	0	0	0	0.055494	0.00865013	0	0.122907	0	0	0	0	0.0472815	0	0	0	0	0
PLEC	TSS10267,TSS11086,TSS11707,TSS12250,TSS20690,TSS2079,TSS27160,TSS9857	chr8:144989320-145050913	758.919	537.668	609.972	98.7789	255.996	180.588	184.198	453.713	420.228	280.307	404.973	125.05	38.4612	422.635	169.668	118.713	48.4147	175.477	46.7689	54.5036
RASGEF1A	TSS10268	chr10:43689983-43762367	19.6407	8.49917	0.296111	1.33214	3.20629	3.63984	4.53222	1.82081	1.68387	3.46137	1.84898	2.16666	0.386947	3.11718	2.9855	5.00401	1.11674	1.91628	1.1341	1.59025
POU6F2	TSS10269	chr7:39017608-39504390	0.409915	0.0639877	0.00410763	22.5918	0.724332	2.59404	18.6624	0.724895	0.534723	24.8265	7.49188	24.1403	11.8486	108.775	30.3185	61.7444	8.27621	2.87508	8.16369	8.75436
DLG4	TSS1027,TSS24199	chr17:7093209-7123369	9.67423	5.98452	4.09829	2.71075	4.9088	6.06818	13.4442	14.2584	8.6326	8.17906	13.4154	8.20854	1.4089	28.215	21.2081	20.1444	1.37866	3.6408	3.81324	4.51956
THSD1	TSS10270	chr13:52951302-52980629	2.86021	2.76062	1.35773	0.994775	0.778201	1.60486	3.81779	4.40606	2.87112	3.60592	2.72075	1.76222	0.613992	1.54859	1.69421	4.01836	0.289305	0.773389	0.985621	0.736702
HCCS	TSS10271	chrX:11129405-11141204	26.4671	31.8077	29.7911	9.13335	45.0853	24.2277	15.1028	23.3272	20.575	15.6046	25.1327	12.0398	4.53319	10.5985	0	4.94986	3.7035	6.44871	4.96162	5.6172
NPVF	TSS10272	chr7:25264190-25268105	0	0	0	0	0	0	0	0	0	0	0	0	0	0	0	0	0	0	0	0
C15orf56	TSS10273	chr15:40542867-40545110	0	0	0.0387699	0.0614485	0	0	0	0	0.0254446	0.0799455	0.0898512	0.290283	0.151488	0	0	0	0.142738	0	0.307579	0
TBX21	TSS10274	chr17:45810609-45823485	0	0.109014	0.09456	0.0500041	0.0795357	1.01384	0.770167	0.267444	0.186157	0.552573	0.712212	0.709886	0.308424	0.129432	0	0.44565	0.174378	0.64913	0	0.0688275
EDA2R	TSS10275,TSS10742,TSS23231	chrX:65815481-65859140	0.257609	0.0397145	0.439999	0.664063	0.0878798	0.318958	0.629439	0.375558	0.761141	0.546011	0.445391	0	0	0.691182	0.330644	2.63051	0.300576	0.294652	0	0.660001
CSRNP1	TSS10276	chr3:39183341-39195102	6.05626	7.63401	12.1048	21.8851	11.3501	29.991	18.1319	19.6705	31.9349	17.7323	35.0797	40.6097	0.589441	55.5179	7.66863	20.801	5.36955	6.85139	6.20168	13.1282
MAOB	TSS10277	chrX:43625856-43741721	5.11792	19.5443	35.1532	6.78554	42.3231	20.3259	27.7674	18.1967	4.0564	27.108	22.3565	8.04769	4.82699	27.6273	3.54727	8.23976	3.02275	5.91024	6.83468	7.49902
PCDHB5	TSS10278	chr5:140514799-140517704	3.544	4.82608	5.77946	23.9281	5.78476	7.02909	25.7102	19.6196	11.0805	23.423	18.1744	20.1707	6.38554	9.72406	52.1028	38.5552	10.3176	5.36655	20.6261	15.6718
CX3CR1	TSS10279,TSS13621,TSS14390,TSS2972	chr3:39304984-39323226	0.0570396	0.178197	0.360438	0.44963	0.535918	1.76857	3.68582	0.840569	0.639446	6.75731	2.19848	0	0.100879	0	0	0	0.0475306	0.346804	0.295752	0.22495
DNAJC28	TSS1028,TSS4998	chr21:34860237-34864023	0	0.0751808	0.158352	0.50107	0.199868	0.380614	1.14113	0.275205	0.485107	1.14244	0.244673	0.393199	0.411146	0.162346	0	1.4895	0.726273	0.375787	0.51048	0.460404
BHLHE23	TSS10280	chr20:61637330-61638387	0	0	0	0	0	0	0	0	0	0	0	0	0	0	0	0	0	0	0	0
CDSN	TSS10281	chr6_mcf_hap5:2464789-2470173	0	0	0	0	0	0	0	0	0	0	0	0	0	0	0	0	0	0	0	0
TTTY6	TSS10282	chrY:24585739-24587606	0	0	0	0	0	0	0	0	0	0	0	0	0	0	0	0	0	0	0	0
CHRNA1	TSS10283	chr2:175612322-175629200	0	0	0.669959	0	0.739741	0.348342	0.350593	1.69321	8.40956	0.733856	0.679299	0	0	0	5.33343	1.97135	0	0.232007	0	0.776658
RUNX3	TSS10284,TSS6264	chr1:25226001-25291501	0.531565	0.627739	1.15961	0.790687	0.342822	2.46654	1.11389	3.20785	1.38148	1.5407	4.44892	1.3214	0.0862787	1.9361	0.0656767	0.76954	0.0681786	3.84742	0.0162981	0.120817
PRSS36	TSS10285	chr16:31150246-31161415	0.442201	0.610255	0.288263	26.6405	1.04654	1.13612	0.486348	0.614249	1.05381	2.79295	6.14964	0.401344	0	0	0	0.302386	0.0887338	0.251839	0.148911	0.035025
C11orf53	TSS10286	chr11:111126706-111156972	3.43193	1.4881	2.51322	0	3.55715	0	2.41332	0.450771	0.455367	1.78579	1.54007	1.27543	0	4.69897	0	0.406237	0	0.410445	0	0.0942796
LOC644172	TSS10287	chr17_ctg5_hap1:1188438-1190693	0	0	0	0	0	0	0	0	0	0	0	0	0	0	0	0	0	0	0	0
RAB33B	TSS10288	chr4:140374960-140397069	1.94959	3.29174	3.47461	2.66259	3.88015	3.1394	3.61201	3.57794	3.2452	3.22575	3.37869	1.95148	0.681749	4.36734	1.82086	5.97866	1.68181	1.50665	2.33219	1.0719
MIR193A	TSS10289	chr17:29887014-29887102	0	0	0	0	0	0	0	0	0	0	0	0	0	0	0	0	0	0	0	0
YIF1B	TSS1029,TSS14198,TSS5036	chr19:38794199-38806606	9.20149	5.18348	7.42967	3.00993	6.56814	8.06684	5.16848	10.7887	10.3837	11.3754	8.71909	2.73087	1.21173	9.13237	0	1.25025	2.28012	5.61211	3.74075	2.91768
MIR4276	TSS10290	chr4:175344945-175345015	0	0	0	0	0	0	0	0	0	0	0	0	0	0	0	0	0	0	0	0
ZNF217	TSS10291	chr20:52183609-52199636	23.4964	25.24	29.4839	10.8962	23.6033	15.7022	15.9099	22.7166	23.8473	20.2272	23.2231	12.2495	3.8826	17.1387	8.04303	11.1539	3.74885	9.18101	5.86123	4.19839
TSPO	TSS10292,TSS13608,TSS14398	chr22:43547519-43559248	126.21	58.7284	61.8041	21.4133	67.3654	71.7883	34.1935	84.5753	111.296	58.0474	70.4208	8.51815	4.14158	28.3096	0	5.89002	12.4483	20.0183	7.50831	9.53569
ARRDC5	TSS10293	chr19:4890448-4902879	0.114313	0.356924	0.620805	0.982324	0	0.717371	1.4071	1.98938	0.6792	2.07949	0.879277	0.642538	0	2.49297	0	0.729998	0.0474663	2.04628	0	0
GRPEL1	TSS10294	chr4:7061779-7069800	34.0957	22.5875	23.6451	12.5232	40.8496	24.177	15.9297	18.1153	29.9608	19.0237	24.9581	11.5834	2.99271	10.6867	10.4304	7.232	5.11653	13.0217	10.1608	7.35926
MIR3974	TSS10295	chr12:17826232-17826328	0	0	0	0	0	0	0	0	0	0	0	0	0	0	0	0	0	0	0	0
IGF2BP1	TSS10296	chr17:47074773-47133507	0.0194917	0	0.00921999	0	0	0.116755	0.00613235	0.0301405	0.339578	0.761683	0.0813282	0	0	0.123241	0.725679	0	0	1.69121	0	0
PEX11B	TSS10297,TSS10997,TSS12524	chr1:145516164-145523732	9.50433	10.2631	10.3241	1.88664	13.7533	5.26638	9.60377	12.1621	8.82681	10.7974	10.8481	2.85072	3.23108	15.0112	13.1627	12.4323	4.53864	5.58482	5.31476	4.29042
NUDT3	TSS10298	chr6:34254972-34360457	9.08731	12.5157	16.982	14.7446	14.3272	23.5281	24.5656	29.6128	14.2074	31.1138	26.159	17.2935	5.12882	31.0758	31.5312	24.2297	9.16185	13.285	11.6582	12.3077
UBE2R2	TSS10299	chr9:33817181-33920401	31.0119	35.2621	35.747	24.5064	20.5978	25.246	24.7587	37.6263	22.4882	33.9424	41.7113	14.5389	16.0895	41.3754	64.1165	43.9128	24.2451	12.3505	28.8825	12.2896
ATXN2L	TSS103	chr16:28834368-28848558	79.6979	63.0165	62.9315	49.687	82.9647	34.9516	43.7962	61.8303	60.3583	60.8098	63.8025	56.9604	12.1049	92.0416	34.95	86.4348	24.2271	35.3599	20.9418	25.2721
HCP5	TSS1030	chr6_cox_hap2:2940610-2943240	0	0	0	0	0	0	0	0	0	0	0	0	0	0	0	0	0	0	0	0
IGSF6	TSS10300	chr16:21652604-21663987	2.69071	9.6003	8.47451	11.6975	19.9165	22.7827	13.0764	56.6589	25.7653	30.1363	28.824	4.49912	1.35014	11.1719	0	3.68556	0.0794702	5.58573	3.28159	3.99171
ZFP42	TSS10301	chr4:188916924-188926199	0	0	0	0	0	0	0	0	0	0.0315291	0.0250072	0	0	0	0	0	0	0	0	0
KLC2	TSS10302,TSS19587,TSS20642	chr11:66024764-66035332	15.0152	12.5344	13.677	10.3571	13.6814	9.54573	13.5573	15.3141	11.0214	13.259	17.4042	13.5487	2.5019	14.6172	11.0238	25.9211	5.68916	5.39977	4.12072	8.00233
MIR3684	TSS10303	chr4:99918537-99918611	0	0	0	0	0	0	0	0	0	0	0	0	0	0	0	0	0	0	0	0
TUBGCP6	TSS10304	chr22:50656117-50683400	19.0729	15.7962	19.1288	20.3817	12.98	7.31788	16.2958	18.0519	16.7635	21.2165	16.102	39.4159	12.5837	81.9976	77.1916	79.4685	18.1368	23.6292	9.79845	22.8504
MIR223	TSS10305	chrX:65238711-65238821	0	0	0	0	0	0	0	0	0	0	0	0	0	0	0	0	0	0	0	0
THOC3	TSS10306	chr5:175386533-175395545	20.1415	24.7936	23.7087	6.59463	22.0284	10.846	9.14727	9.1518	17.5207	15.478	25.7326	7.58361	4.26224	24.6559	13.2764	13.9026	6.79102	9.6257	7.21014	3.2472
GGN	TSS10307	chr19:38874991-38878668	1.18371	0.264008	0.267398	0.787142	0.36151	0.211856	0.479864	0.772548	0.676897	0.393857	0.383631	0.57215	0	1.29357	0	0.539741	0.105494	0.635141	0	0.166754
GTF2H3	TSS10308	chr12:124118285-124147151	4.95752	6.25934	8.06166	3.14719	12.7862	8.21861	8.37123	7.90955	13.2653	11.199	9.73151	1.97779	1.02988	2.6487	4.62673	6.37082	2.04401	2.08664	2.59412	2.03516
USP53	TSS10309	chr4:120133781-120216673	14.1404	21.1621	22.6622	14.107	11.046	18.871	12.8949	18.3209	12.9091	13.7155	16.0601	11.0753	6.00554	18.3548	5.33234	42.3275	13.062	4.72379	11.6891	10.326
SYPL1	TSS1031,TSS8636	chr7:105730813-105753093	72.9703	81.0482	60.3469	14.268	57.6303	44.6966	42.3566	50.5314	53.4368	63.9082	58.5457	17.33	6.53666	19.8944	0.252131	8.8805	13.3342	22.5841	20.3168	11.2196
TPT1-AS1	TSS10310	chr13:45915479-45965618	3.64502	1.83561	2.14834	1.90557	1.37502	0.559557	1.62168	2.81175	1.72921	1.53052	3.45078	2.84941	0.436202	5.11262	3.15782	1.58096	1.05302	0.465392	1.1572	1.16073
CCDC92	TSS10311	chr12:124420954-124457163	5.0657	7.10154	9.67883	7.69945	5.75338	8.37654	11.4487	19.084	8.47072	14.4112	14.7739	11.403	2.46184	43.6389	24.2798	13.6421	3.26439	10.6562	3.21008	3.92697
FAM189A2	TSS10312,TSS29910	chr9:71939487-72007370	0.346412	1.75773	3.79583	4.40342	8.04876	3.25544	3.03078	2.52723	0.231143	1.89626	1.33013	7.81222	2.16788	6.66548	3.60314	5.16007	8.18135	2.44753	2.58694	4.81817
NUDT17	TSS10313	chr1:145586492-145589435	1.82364	2.70434	3.06549	2.08929	1.46481	1.88464	2.82682	2.53247	2.66628	2.47428	1.72837	2.23852	0.480638	4.4086	6.65178	4.66215	0.905343	2.61657	2.24542	3.6062
DYSF	TSS10314,TSS691	chr2:71680752-71913893	13.9479	15.3816	16.983	7.85907	5.41365	42.0494	20.6707	29.7384	22.4159	26.7968	29.4539	15.2423	4.05443	12.6832	21.412	12.7729	2.41925	7.79576	2.82872	4.659
SLC6A8	TSS10315,TSS25186	chrX:152953751-152962048	267.023	166.725	131.597	11.7106	87.9097	27.914	21.725	37.1563	53.9478	107.019	43.3188	22.7175	4.28148	62.7994	3.17161	18.369	13.336	10.466	6.61737	7.78678
STK32C	TSS10316	chr10:134020995-134121477	6.97172	2.41877	2.67043	0.431464	2.13466	3.45094	5.48223	5.25156	3.62433	5.09223	6.79727	1.45585	1.82343	9.44429	11.983	7.69235	1.96866	3.20216	2.4682	4.07423
DBN1	TSS10317,TSS25263	chr5:176883613-176900694	73.2575	55.3917	66.5936	28.811	99.767	56.4778	34.3367	95.1282	60.7384	52.1774	102.095	23.3242	7.00449	95.4992	62.3994	41.521	13.6296	35.3799	11.4053	14.1296
TRPC7	TSS10318	chr5:135548998-135701164	0	0	0.0939656	0	0	0	0	0	0	0	0.0241938	0	0	0	0	0	0	0	0	0
TCEB2	TSS10319	chr16:2821414-2827297	156.147	114.78	151.749	50.8672	293.477	116.21	99.3026	139.212	155.8	118.6	146.753	42.636	31.9323	105.855	105.696	36.7226	47.7747	71.251	54.6073	46.219
EMP3	TSS1032	chr19:48828628-48833810	33.6734	49.5715	88.5647	76.1641	55.3688	146.162	86.1581	211.734	153.488	89.2063	180.129	23.161	5.58287	24.0058	0	4.89564	8.93565	109.345	9.70693	8.34003
DHDH	TSS10320	chr19:49436938-49448226	0	0.863399	2.51315	0	4.91944	0.278869	1.22491	0.272389	0.660238	0.172533	0.129451	1.43987	0	0	0	0	0	0	0	0
CCDC50	TSS10321	chr3:191046873-191116459	19.1241	23.9616	33.1057	17.5264	23.1872	20.5372	19.5412	27.8142	21.4552	27.4365	34.9002	28.2694	8.21596	75.5731	187.236	71.4895	17.9975	15.6792	10.3599	19.3234
BMP7	TSS10322	chr20:55743808-55841707	0.130272	0.2373	1.27227	0.34209	11.851	1.62804	1.91419	6.11168	0.475153	1.69605	7.03066	1.32829	0	4.48426	0	0	0.0362008	0.2017	1.00435	0.192483
ALOX5AP	TSS10323,TSS29896	chr13:31287614-31338565	20.0935	21.9188	35.7791	26.8123	85.0781	122.357	37.041	285.1	93.9589	61.4456	94.1102	10.9023	2.00145	16.2625	0	8.76106	2.44999	26.8177	7.51762	4.97302
C19orf43	TSS10324	chr19:12841453-12845529	76.3046	51.753	44.1679	31.545	68.6711	42.877	53.3153	70.5337	32.28	55.8925	71.2141	42.1176	15.3287	47.6755	8.60768	51.3124	23.9939	53.6688	25.9448	26.7527
USP21	TSS10325	chr1:161129253-161135516	14.8612	12.7526	11.072	7.64387	16.1353	14.0288	14.4704	14.3391	7.8867	14.7499	14.5108	12.2267	3.1896	21.2392	10.5153	20.0913	8.1283	8.25254	7.39038	8.13664
ZNF408	TSS10326,TSS22139	chr11:46722316-46727466	6.98244	6.53941	4.67891	2.05898	7.93478	4.46516	4.50558	7.69827	4.9194	6.27376	6.42026	2.96549	1.23534	1.21862	2.76159	7.51366	1.87919	3.84953	2.65041	3.07805
AP3D1	TSS10327	chr19:2100986-2151556	56.887	50.6663	44.6375	31.6738	57.5281	39.9967	45.766	63.0538	39.4793	64.6057	55.237	40.5781	18.7126	131.668	193.829	99.4786	38.5477	39.73	42.7716	36.5366
ASCL5	TSS10328	chr1:201083080-201084500	0	0	0	0	0	0	0	0	0	0	0	0	0	0	0.427835	0	0	0	0	0
MIR4644	TSS10329	chr6:170639848-170639932	0	0	0	0	0	0	0	0	0	0	0	0	0	0	0	0	0	0	0	0
C7orf76	TSS1033	chr7:96110937-96132835	0	0	0	0	0	0	0.0843024	0.019691	0	0.0933865	0	0	0	0	0	0	0	0	0	0
NEK3	TSS10330,TSS12884	chr13:52706778-52733996	5.22837	12.4241	13.3055	8.14807	21.4351	4.10571	8.57407	13.8789	10.5916	9.05203	8.15422	10.2958	2.1305	13.5847	0.988058	19.2747	5.92414	6.36015	3.63238	4.64414
ZNF542	TSS10331,TSS4818	chr19:56879467-56891196	0.258666	0.726783	1.1875	1.49133	0.641379	0.871536	1.84844	1.52739	0.785066	1.12738	0.944437	1.39656	0.137225	0.227327	0	0.110011	0.84789	0.252615	0.799263	0.425519
SLC5A12	TSS10332	chr11:26688565-26743574	0	0	0.0496397	0	0.0860846	0	0	0.0243319	0	0.0768246	0.009586	0	0	0	0	0	0	0	0	0
NFATC2	TSS10333,TSS4723	chr20:50003493-50179370	1.48642	2.85565	5.3909	4.77994	2.95305	8.70401	4.79582	7.40065	4.66815	7.20039	8.19668	8.15469	2.10962	15.8292	7.59847	16.2589	2.99883	7.17043	3.15987	2.90357
PTDSS2	TSS10334	chr11:450279-491387	13.4917	7.71203	9.15437	8.71164	10.1431	12.8673	11.3398	11.7094	10.311	11.3621	11.3405	6.32683	4.10249	31.6071	62.7203	13.9604	12.0676	6.14293	3.64238	7.59518
FLJ45513	TSS10335	chr17:47923271-47926199	0.347674	0.0678505	0.432025	0.938466	0.272576	0.152475	0.767424	0.845475	0.412423	1.21479	0.485451	1.47006	0.230166	1.57169	0	1.66462	2.06026	1.11939	0.0692353	0.42859
WDR3	TSS10336	chr1:118472371-118503049	45.8171	34.1085	18.4725	14.1228	36.8294	24.4096	18.9419	21.6817	32.4667	26.5214	24.9556	14.0372	4.68066	21.8464	31.6789	19.9125	15.307	13.6885	11.0015	14.1682
FMR1-AS1	TSS10337	chrX:146990948-147003676	0.15179	0.888701	0.377	0	0.821619	1.25446	1.0287	1.4761	1.46195	3.18065	1.64151	3.85553	1.40759	0	0	0.32296	1.73689	1.24855	0	0.860482
NPM2	TSS10338	chr8:21882353-21894408	3.79249	3.40052	3.19952	2.97422	2.44328	0.910318	7.31228	1.33393	0.398712	4.81571	2.97915	6.45011	1.90407	21.3061	36.0926	11.1573	3.13827	1.61941	3.08456	1.78553
DPY19L3	TSS10339,TSS21900	chr19:32896654-32976799	3.10315	3.34118	4.40893	5.98421	6.07951	6.2983	6.3281	7.70385	7.03485	8.71247	7.9087	5.10548	2.08638	8.34468	19.4696	13.8734	3.56783	2.85385	3.23218	5.82513
SLC1A2	TSS1034,TSS29196	chr11:35272751-35441610	0	0	0.0394277	1.23442	0.31085	0.207712	0.473252	0.133224	0.0172389	0.135651	0.142158	1.72645	1.38451	0.168954	1.50608	3.16756	0.561016	0.161649	2.5242	1.39455
LINC00340	TSS10340	chr6:21666674-22194616	0.0976009	0.0761876	0.0882573	0	0	0	0	0	0	0	0	0.10992	0	0.022633	0	0	0	0	0.0388602	0
CCDC159	TSS10341	chr19:11457180-11465620	10.7214	8.22114	17.6949	21.28	31.092	11.1456	15.8905	18.5094	12.6326	19.5414	18.8236	28.3185	5.78204	105.301	117.168	65.7233	15.2473	23.416	12.848	18.7866
EXD2	TSS10342,TSS24861	chr14:69658193-69710737	8.14003	6.36417	8.60328	7.94417	3.24907	5.27897	9.11128	8.54595	7.18575	11.5951	9.66364	9.96719	3.91214	16.3904	69.3635	32.3567	7.28657	4.3491	9.43176	7.35115
PSMB8	TSS10343,TSS14543	chr6_mann_hap4:4265689-4269908	0	0	0	0	0	0	0	0	0	0	0	0	0	0	0	0	0	0	0	0
DPY19L2P3	TSS10344	chr7:29724769-29727859	0.519636	0.0869189	1.37718	0.87713	0.368296	0.0838385	0.739634	0.634948	0.198442	0.519316	1.03474	1.75305	0.196337	1.03326	1.77767	0.948072	0.36995	0.637787	0.81987	0.947759
GMPS	TSS10345	chr3:155588324-155655520	45.4895	45.1904	28.2248	14.2393	52.1213	42.255	39.359	49.1412	54.7478	45.0579	53.4855	21.1268	14.4518	36.5894	23.1578	44.333	27.2205	23.5872	25.0527	23.2766
TCEA1	TSS10346	chr8:54879115-54935008	57.7378	66.3253	57.3313	36.5788	93.8299	44.069	52.6603	59.3316	75.0251	65.0802	69.7279	43.8118	13.9272	82.9299	91.7041	115.68	37.463	44.3987	40.526	36.7209
KLHL29	TSS10347	chr2:23608297-23931483	3.71852	1.91758	1.87504	1.71026	3.49899	2.09641	4.73558	2.85543	1.10912	3.97986	5.17616	1.85706	0.0301916	15.2094	7.24169	5.44106	0.640228	1.12112	0.381015	0.890286
MIR3179-1	TSS10348	chr16:16394015-16394099	0	0	0	0	0	0	0	0	0	0	0	0	0	0	0	0	0	0	0	0
SHISA5	TSS10349,TSS17343,TSS20311,TSS3701,TSS9192	chr3:48509196-48542259	105.929	73.9525	64.0912	15.4443	77.8797	57.0417	46.7584	74.5403	57.0009	88.4906	87.2661	19.5041	9.41184	25.8927	6.59453	17.0461	12.3522	29.8005	14.2046	10.3287
PADI6	TSS1035	chr1:17698740-17728195	0	0	0	0	0	0	0	0	0	0.0358785	0	0	0	0	0	0	0	0	0	0
FAM228A	TSS10350	chr2:24397971-24414567	0.209216	0.163313	0.0473155	0	0	0	0.5941	0.524417	0.12423	0	1.31591	0.58861	0.276764	0	0	0	0	0	0	0
HSD3BP4	TSS10351	chr1:120106502-120115199	0.0589692	0.0920749	0.0442409	0.211166	0	0.0392475	0.14842	0.271859	0.0812593	0.0456504	0.0751811	1.228	0.10445	0	0	0.835864	0.0410196	0.0280741	0.0235312	0.33862
C7orf62	TSS10352	chr7:88423419-88425031	0	0	0	0	0	0	0	0	0	0	0	0.220433	0	0	0	2.52974	1.63582	0.426041	0.86412	0.195722
HLTF	TSS10354	chr3:148747903-148804341	10.3455	11.1167	7.88556	11.0555	8.4811	11.4286	22.0886	13.875	20.1839	18.7142	16.7479	7.48007	4.3708	11.3828	9.30555	22.7351	6.38804	6.38364	11.6242	10.3028
AFF3	TSS10355,TSS25146	chr2:100163715-100759037	0.92569	1.199	1.971	0.271711	0.758472	1.54434	3.46189	3.84989	0.639927	2.22041	3.4402	1.36471	0.335972	3.3785	0.271285	0.672167	0.368764	18.6646	0.171394	0.269242
RHEBL1	TSS10356	chr12:49458467-49463775	0.166756	1.04125	0.984008	0	4.20539	0.335943	2.63626	1.72381	0.646191	1.48131	3.158	0	0	0	0	0.710389	0	0.418526	0	0
MIR941-4	TSS10357	chr20:62551196-62551313	4.49091e-05	96.6777	0.000191971	2.54701e-05	12.5074	1.0156e-05	0.00140702	1.64411e-05	0.000764923	2.97559e-05	0.000152761	0.000485925	15.9335	5.5955e-06	0.0163305	85.9715	0.000108265	0.00213779	0	2.20237e-05
GIMAP8	TSS10358	chr7:150147961-150176483	0.577688	2.04678	1.74272	1.20934	0.581152	7.23102	7.66782	7.11806	1.97138	7.14946	4.17784	1.35913	1.33644	2.67523	0.214175	3.21338	1.6114	2.65161	1.20495	1.3132
PET117	TSS10359	chr20:18118498-18123812	8.602	7.57997	4.77353	4.56423e-13	16.6803	5.59947	5.23367	5.38655	6.90246	4.17744	7.7762	1.69807	2.67785	39.4813	50.7322	29.4771	4.07719	3.01516	3.89217	4.52624
SYNE2	TSS1036,TSS5422,TSS5800	chr14:64319682-64693167	50.9805	135.821	214.405	100.06	92.3896	107.092	130.841	109.058	107.711	183.929	130.327	118.549	66.0727	277.423	73.8832	212.485	61.1947	48.5567	104.849	86.665
NOL11	TSS10361	chr17:65714060-65740266	22.1038	29.0641	23.7734	13.0948	13.5333	26.2028	21.2244	22.569	28.417	26.8739	23.3084	11.2981	5.25389	15.2816	1.05889	26.5605	11.6433	9.9264	11.9082	10.5333
WDSUB1	TSS10362,TSS23441,TSS9926	chr2:160092303-160143236	5.28768	7.15232	8.8736	4.88925	9.19725	10.3943	11.0683	9.58124	9.50696	10.9485	9.28529	6.90852	2.33192	10.8536	0.974773	20.1439	5.99984	6.51426	8.85031	10.7826
TMEM217	TSS10363,TSS13932	chr6:37179953-37225931	0.118179	0.0718368	0.267482	0.395421	0	0.813223	0.0580474	0.453222	0.244776	0.128647	0.413293	0	0	2.35828	0	3.43779	1.08303	0.424033	0.10994	0.251011
NOVA2	TSS10364	chr19:46442770-46476657	0.393152	0.383619	1.19991	1.26695	0.112166	2.39088	7.03811	6.8972	1.1376	5.86406	3.7422	1.5496	2.00669	9.93767	2.35659	7.94883	1.10289	2.28621	0.93919	2.13312
ANKDD1A	TSS10365	chr15:65204100-65251041	0.39899	1.2014	3.08542	0.24492	0.794686	1.95336	2.91396	2.97157	2.11056	2.28061	2.6019	1.54748	1.05811	2.19161	6.67682	6.91097	2.35037	1.38658	2.3175	1.51647
ECE2	TSS10366,TSS11825	chr3:183967444-184010819	5.38523	1.48309	1.67763	5.44584	3.09284	1.50957	6.64403	2.6338	3.92902	1.45038	2.45783	15.9442	9.96221	3.23734	89.1215	17.8994	30.0289	9.64777	7.88644	26.4638
HSF5	TSS10367	chr17:56497528-56565759	0.0425854	0.0332453	0.0959719	0.457475	0.0121057	0.0512288	0.0402251	0.10031	0	0.0594012	0.252058	0	0.263706	0	0	0	0.0414204	1.33895	0.0679291	0
NEURL1B	TSS10368	chr5:172068275-172118533	0.349386	0.713385	1.04085	0.230977	0.297657	1.84546	1.26864	1.7086	0.468443	1.42357	1.51452	0.213525	0.0713813	0.273678	0.432497	0.685781	0.145766	0.239956	0.107225	0.0661544
OR12D3	TSS10369	chr6_mann_hap4:644332-646201	0	0	0	0	0	0	0	0	0	0	0	0	0	0	0	0	0	0	0	0
C4orf45	TSS1037	chr4:159814683-159956333	0	0	0	0	0	0	0	0	0.155847	0	0	0	0	0	0	0	0.107054	0	0	0
IL1F10	TSS10370,TSS25765	chr2:113825546-113833427	0	0	0	0	0	0	0	0	0	0	0	0	0	0	0	0	0	0	0	0
CHPF	TSS10371,TSS29398	chr2:220403668-220408487	18.6378	11.4167	21.6478	9.54921	15.6329	21.0494	22.6639	54.2181	22.1339	20.585	53.8458	6.72318	7.81693	6.77881	0.381473	10.5772	12.2628	8.4383	18.8486	10.4614
CEP41	TSS10372	chr7:130033611-130081051	5.49245	7.0775	4.1911	2.45285	3.78559	4.7944	5.51835	5.94554	4.95592	5.53512	6.22842	2.16885	1.09397	2.64103	1.92194	5.04802	1.18798	1.32442	1.51414	1.51405
HAVCR2	TSS10373	chr5:156512842-156536248	2.59753	3.41816	5.86436	3.18891	11.0564	15.4621	4.35094	21.8908	12.9528	11.576	7.45547	2.17871	0.524399	0.343973	0	3.94752	0.432369	0.76966	1.09405	0.402406
LRP2BP	TSS10374	chr4:186285031-186300152	0.336085	0.104951	0.514782	0.192558	0.248256	0.0839527	0.528936	0.286907	0.417185	0.343648	0.619856	0.838568	0.178466	0.71572	0.0540497	1.9297	0.462545	0.156065	0.174277	0.959802
CASP14	TSS10375	chr19:15160290-15169103	11.0514	5.81027	0	0	0	0.211561	0	0	0.233641	0	0	0	0	0	0	0	0	0	0	0.1389
TMEM66	TSS10376	chr8:29920630-29940649	206.388	229.814	327.565	179.979	256.788	255.395	309.082	309.861	252.581	314.617	313.938	131.92	98.8034	137.727	3.71193	148.973	161.369	108	272.008	146.565
LINC00240	TSS10377	chr6:26924771-26991753	0	0.162487	0	0	0	0	0	0	0	0	0	0	0	0	0	0	0	0	0	0.0343322
SGPL1	TSS10378	chr10:72575703-72640932	14.4608	15.5434	18.8385	10.0564	10.868	16.0609	13.9079	20.5597	15.3133	24.3335	24.8223	7.94881	2.5442	8.96686	11.319	14.9614	5.00803	5.14349	6.73625	4.86428
FSTL5	TSS10379	chr4:162305043-163085186	0	0.0564183	0.081483	0.388511	0.0153939	0.0451659	7.13647	0.478227	0.0641306	1.28624	0.138451	0.122954	0	0.669808	0	2.23051	0	0.284232	0.501676	0.837062
HYAL1	TSS1038,TSS15855	chr3:50337319-50349812	43.501	19.1519	11.4876	4.77828	35.5318	4.46468	9.81252	12.2083	9.72421	14.3857	8.60497	10.3342	1.25319	7.85593	0.0207372	0.94457	2.87267	1.14222	5.39217	3.34952
BSN	TSS10380	chr3:49591921-49708982	0.201673	0.215457	0.124165	0.630968	0.0391443	0.111205	2.0064	0.468417	0.0939738	0.827945	0.542248	0.772393	0.14107	1.29644	0.00427684	2.64019	0.165472	0.212184	0.555007	0.459633
PKIB	TSS10381,TSS21283,TSS27325	chr6:122793061-123047518	2.8089	2.45228	3.65322	2.74622	2.07925	2.58194	4.11212	3.1158	3.45487	2.07824	4.01898	0.528259	1.03575	0	2.25008	3.25218	1.56152	0.0351595	1.12234	0.867542
SLCO1B7	TSS10382	chr12:21168629-21243040	6.59001	4.63193	3.85077	0	5.84224	0.287963	0.845254	0.0282166	7.23209	0.133812	2.54699	0.287488	0	0	0	0	0	0	0	0
NXT2	TSS10383,TSS28369,TSS2927	chrX:108779009-108787927	0.827394	0.912092	1.65835	0.638349	0.75057	1.40907	1.84168	1.50384	2.10415	1.48752	1.92342	0.234257	0.553977	0.452048	0	0	0.203001	0.619894	0.49977	0.446426
PLEKHG6	TSS10384,TSS19262,TSS25175	chr12:6419601-6437672	12.8619	8.15802	9.77695	1.68278	4.69075	1.29971	2.80544	2.65946	5.98689	6.33065	3.16837	2.58679	0.109282	8.19389	12.6951	3.94624	1.28746	0.751578	1.20762	1.15786
TUB	TSS10385,TSS12473	chr11:8060179-8127654	0.139963	1.79208	2.52144	0.7418	0.508818	1.22332	2.6253	2.7104	1.15788	1.63895	1.92855	0.825981	0.297382	3.33015	6.39623	9.10755	0.362031	0.939799	0.781768	0.882025
MAGEA1	TSS10386	chrX:152481521-152486116	0	0	0	0	0	0	0	0	0	0	0	0	0	0	0	0	0	0	0	0
KIAA0513	TSS10387	chr16:85061409-85127828	3.15028	2.65981	4.49675	1.90522	4.65754	3.39623	3.65659	4.36773	4.26628	5.71303	4.02533	2.75552	2.00429	4.7304	15.2512	9.82427	3.98264	1.74159	6.38725	2.79128
TMEM109	TSS10388	chr11:60681370-60690915	24.0478	22.6687	32.3728	12.7266	38.9715	40.3759	48.0308	51.5657	26.1748	49.0863	63.8658	16.6474	9.48384	30.1787	2.90722	14.1589	13.09	28.2881	17.183	9.54296
RAPGEF3	TSS10389,TSS19487,TSS23744	chr12:48128452-48152889	8.73684	5.95386	3.59734	2.54027	12.6773	3.05194	5.99409	5.61191	2.61703	4.61812	7.36603	3.81501	1.24915	6.19876	1.83552	9.89583	1.12721	2.78795	0.922295	3.19263
CGB7	TSS1039	chr19:49557530-49558997	7.74131	4.82755	2.5388	0	0	0.0099778	0	0.723734	0.779703	0.144328	6.48614	0.140063	0.276551	0.319641	0	0.0720936	0	0	0	0.0195335
SNORA70	TSS10390	chrX:153628621-153628756	0	0	0	0	0	0	0	0	0	0	0	0	0	0	0	0	0	0	0	0
SLC22A18	TSS10391,TSS6916	chr11:2920950-2946476	20.8402	18.2772	19.2608	4.6426	57.3587	6.68112	8.90163	11.5301	32.8092	25.9129	27.5983	9.91377	2.15989	16.1232	0	11.221	4.0705	5.39971	3.70673	4.05376
MIR5047	TSS10392	chr17:62497331-62497431	0	0	0	0	0	0	0	0	0	0	0	0	0	0	0	0	0	0	0	0
ZNF410	TSS10393	chr14:74353317-74398991	31.3541	42.8563	52.802	26.014	29.4457	32.2446	32.4975	56.0993	52.3638	46.87	61.4842	31.1737	9.935	38.1588	12.6003	64.1769	14.5703	26.1292	22.1826	26.6368
LOC100093631	TSS10394	chr7:72569011-72621336	0.0301257	0.0233907	0.0135186	0.0215999	0.00849511	0.00748338	0.00951286	0.00884872	0.00885458	0.0139704	0.0104882	0.0341951	0.0266843	0.0142216	0.0494343	0.0652101	0.0125851	0.0107881	0.012017	0.0148724
ABRACL	TSS10395	chr6:139349818-139364439	6.72396	9.91187	11.4708	3.2095	7.4624	10.9039	5.76407	12.4561	12.6868	9.23202	14.2171	5.24237	0.436139	5.45175	0	0	0.92393	3.31144	2.76434	0.863371
SOCS1	TSS10396	chr16:11348273-11350039	0.160526	0.250588	0.437035	0.34484	0.459844	2.1467	1.47159	3.79234	1.96106	3.37636	4.72719	1.43645	0	0	0	1.36759	0.465425	2.81974	0	0.158625
PFDN6	TSS10397,TSS25943	chr6_mcf_hap5:4731117-4732455	0	0	0	0	0	0	0	0	0	0	0	0	0	0	0	0	0	0	0	0
USP26	TSS10398	chrX:132159506-132162300	0	0	0	0	0	0	0	0	0	0	0	0	0	0	0	0	0	0	0	0
MTOR-AS1	TSS104	chr1:11203954-11209595	0	0	0	0	0	0	0.199468	0	0	0.147708	0.111026	0.345327	0	0	0	0	0	0	0	0.15572
CCL4L1	TSS1040	chr17:34538467-34540274	4.30968	3.16124	6.47378	13.8576	21.4304	254.129	22.1339	42.442	74.4417	46.7147	8.74017	10.8405	2.25426	18.1754	0.269303	0	0	11.7608	0.954417	1.14158
SETD4	TSS10400,TSS10401,TSS9643	chr21:37406838-37432819	18.7623	13.0897	9.25711	9.40118	23.4545	10.4472	15.1871	15.8648	16.6062	23.8108	23.7902	11.4325	9.88531	59.1747	2.86465	47.6993	8.90035	8.60705	10.1516	14.9835
SEMA3D	TSS10402	chr7:84624871-84751247	0	1.39721	1.94676	0	0.390972	2.06259	1.49903	2.93363	6.58077	1.02348	2.1024	1.5624	0	1.61858	4.07613	0.936767	0.0114869	0.835843	0.175756	0.420205
GPRC5A	TSS10403	chr12:13043955-13066600	113.969	160.41	243.587	6.13713	58.8443	50.4167	15.1556	40.4651	114.054	18.7466	74.5694	4.80878	1.71369	4.60816	0.702252	2.52827	1.19813	0.782662	0.373953	0.554824
TISP43	TSS10404,TSS2036	chr2:131294142-131307471	0	0	0	0	0	0	0	0	0	0	0	0	0	0	0	0	0	0	0	0
LOC155060	TSS10405	chr7:148982371-148994403	2.24783	2.45668	1.72369	2.37444	0.815429	0.576321	2.08881	1.58896	2.07906	2.87588	2.42806	6.61187	1.44068	9.65804	17.8559	9.92147	1.91944	2.37013	0.985646	3.21165
TPK1	TSS10406	chr7:144149033-144533146	0.950514	3.61934	5.11278	3.62622	3.05226	4.5905	3.32944	7.84224	3.14282	5.27507	4.45666	1.75279	0.488592	4.80005	0	5.88256	1.05835	2.60798	0.891373	0.867058
ZSWIM1	TSS10407	chr20:44509847-44513905	8.26667	6.85355	6.88271	1.51447	5.38145	3.35175	4.36139	5.19158	5.00979	6.59114	6.81357	1.8109	1.30247	3.08804	0	4.08978	1.65426	1.8328	1.78775	2.05265
GBX2	TSS10408	chr2:237074306-237076652	0	0	0.130648	0	0	0	0	0.0425357	0	0	0	0	0	0	0	0	0	0	0	0
TP53INP2	TSS10409	chr20:33292147-33301237	0.593631	1.4896	3.1343	0.698446	0.421872	1.00676	0.760984	1.42326	1.10343	1.14347	1.06294	2.06587	0.525146	1.9046	0.817621	0.991981	0.353508	0.333296	0.338185	0.438544
LOC100130700	TSS1041	chr16:34739458-34740840	0	0	0	0	0	0	0	0	0	0	0	0	0	0	0	0	0	0	0	0
KRTAP13-1	TSS10410	chr21:31768391-31769138	0	0	0	0	0	0	0	0	0	0	0	0	0	0	0	0	0	0	0	0
SLC8A1	TSS10411,TSS29605	chr2:40339285-40739575	2.84967	10.7645	16.2372	5.20815	6.52162	10.9595	14.4257	13.5622	6.98605	12.5054	11.5298	4.26709	1.11383	10.4569	0	9.0199	1.11279	1.63749	2.06527	3.25157
ACYP2	TSS10412	chr2:54342409-54532435	2.55373	4.85856	5.43143	1.82864	9.41807	5.2228	8.03883	3.67632	3.61415	5.52028	7.44157	3.3924	3.08834	2.89201	1.52196	2.03964	2.38005	1.37316	2.34714	2.44457
LDLRAD2	TSS10413	chr1:22138757-22151714	2.05103	1.0561	1.77034	0.781323	0.0744363	0.359945	0.961839	2.1394	1.07117	1.01456	1.717	1.92809	0.115807	3.69478	0.420684	2.50592	0.327418	1.76972	0.278431	1.11763
RASAL1	TSS10414,TSS26311	chr12:113536623-113574044	3.51487	3.25264	5.30142	1.08207	11.4374	1.26909	1.82411	3.35497	4.17036	4.57829	8.14757	2.18494	0.416183	12.7835	1.83835	0.20014	0.156884	1.45603	0.474673	1.02547
MGAT2	TSS10415	chr14:50087488-50090199	36.9605	40.8066	39.2603	7.75172	25.3298	39.3816	34.1493	46.9779	40.9704	42.6141	50.0486	9.84574	6.29841	10.7347	0	7.58214	12.1725	15.3853	25.7236	10.8638
SLC4A2	TSS10416,TSS24968,TSS26369,TSS26827	chr7:150755298-150773614	26.2913	22.2099	28.6048	19.4688	33.2786	16.9674	22.4337	29.8439	21.8299	38.1168	31.3161	25.0533	11.7655	59.127	60.6416	41.6632	23.6604	20.5546	20.6838	19.7897
MIR208A	TSS10417	chr14:23857804-23857875	0	0	0	0	0	0	0	0	0	0	0	0	0	0	0	0	0	0	0	0
MIR103A1	TSS10418	chr5:167987900-167987978	0	0	0	0	0	0	0	0	0	0	0	0	0	0	0	0	0	0	0	0
LOC100507547	TSS10419	chr6_cox_hap2:3591245-3592810	0	0	0	0	0	0	0	0	0	0	0	0	0	0	0	0	0	0	0	0
OR6K6	TSS1042	chr1:158724605-158725637	0	0	0	0	0	0	0	0	0	0	0	0	0	0	0	0	0	0	0	0
CDK5	TSS10420	chr7:150750898-150755052	11.7276	10.7618	15.4951	5.05406	12.3222	18.019	14.1671	23.8781	13.7446	17.1761	19.972	2.0285	3.46402	11.1544	49.8727	13.9846	3.33154	8.92603	5.67501	6.24526
RTBDN	TSS10421,TSS20906,TSS27708,TSS372	chr19:12936290-12946242	0	0	0	0	0.293739	0.156419	3.01223	0.610885	0.735556	0.533817	1.61418	1.36993	0	1.43136	0	6.99406	0	0	2.29654	0.613227
TMEM119	TSS10422	chr12:108983621-108991894	0.0662621	0.413817	0.777559	4.55554	3.60326	13.5386	6.51449	12.894	3.86604	12.4291	18.4587	1.27299	0.234194	2.21071	4.78055	0.563864	0.606887	6.11217	0.633747	0.391862
SYP	TSS10423	chrX:49044264-49056661	0.222351	0.289291	0.200796	1.16772	0.46447	0.853734	6.28411	1.72535	0.197657	2.07056	1.9648	1.75741	0.327316	2.33591	0.11874	8.35761	1.29539	0.212037	2.45096	0.986411
GEN1	TSS10424,TSS8152	chr2:17935176-17966632	3.63397	2.72275	2.82145	1.50658	2.43686	2.01862	2.64807	3.75568	4.01415	4.6172	6.71315	3.14126	0.220527	4.31768	1.06892	2.76628	1.10856	1.45871	0.960718	1.85323
ZNRF3	TSS10425,TSS15312	chr22:29279754-29453476	1.75176	2.23234	1.98358	1.90632	2.6042	2.04532	3.14524	2.75972	2.86123	3.09986	3.70953	2.19308	0.376889	6.73685	1.03647	3.34131	1.40924	0.975157	2.17371	0.939684
C2orf53	TSS10426	chr2:27359714-27362332	0	0	0	0	0	0	0	0	0	0	0	0	0	0	0	0	0	0.190224	0	0
PMFBP1	TSS10427,TSS28430	chr16:72152995-72206349	1.38576	1.72289	0.324023	3.34487	0.116784	0.38503	2.03675	0.574376	1.51861	2.60216	1.26939	4.55292	2.63224	15.2858	43.5085	22.0009	3.56533	3.52171	1.61651	14.359
DDX39B	TSS10428	chr6_dbb_hap3:2783576-2795830	0	0	0	0	0	0	0	0	0	0	0	0	0	0	0	0	0	0	0	0
MEX3C	TSS10429	chr18:48700919-48724051	0.71757	2.93276	6.88698	4.42106	5.99936	6.53005	6.36589	10.7793	3.51991	6.20165	8.9939	4.6392	1.56831	5.29695	2.98439	3.86015	3.09682	3.37816	3.06355	2.82722
LINC00158	TSS1043	chr21:26758132-26804013	0	0	0	0	0	0	0	0	0	0	0	0	0	0	0	0	0	0	0	0
ANKRD20A1	TSS10430	chr9:67926760-67969840	39.4177	26.0687	14.2621	56.3562	19.9138	6.37064	26.9531	17.6659	8.35782	18.5552	9.66167	98.3055	22.7094	99.9834	63.6214	257.2	30.3251	11.2423	35.8785	47.1818
ARID4A	TSS10431	chr14:58765221-58840451	13.8548	24.8796	30.5479	11.5083	12.8454	17.7352	20.7	26.6641	19.3635	25.844	21.1474	15.4138	5.2467	40.0939	51.5527	70.2731	9.71584	14.3428	12.4506	15.178
ISM2	TSS10432	chr14:77940737-77965210	0	0.105836	0.0305962	0	0.0772072	0	0	0	0	0.00691748	0	0	0	0	0	0	0	0.0484742	0	0
ZBTB49	TSS10433	chr4:4291923-4323513	1.99567	0.944197	2.94681	2.77179	1.27362	2.13346	3.5628	4.15065	2.02315	3.99597	2.21313	5.88111	0.801755	3.95055	4.0744	3.34478	2.44289	2.01048	1.73548	2.95006
SNORD84	TSS10434	chr6_ssto_hap7:2839682-2839760	0	0	0	0	0	0	0	0	0	0	0	0	0	0	0	0	0	0	0	0
MIR4251	TSS10435	chr1:3044538-3044599	0	0	0	0	0	0	0	0	0	0	0	0	0	0	0	0	0	0	0	0
MIR939	TSS10436	chr8:145619363-145619445	0	0	0	0	0	0	0	0	0	0	0	0	0	0	0	0	0	0	0	0
PLEKHG5	TSS10437,TSS1491,TSS18517,TSS20834,TSS21883,TSS24031,TSS4824,TSS7413	chr1:6526151-6580121	23.7652	16.7637	17.6732	9.41962	17.0893	6.61896	12.491	14.6537	14.7773	12.9063	15.9171	11.0917	2.71439	54.3096	65.03	27.9729	4.05705	13.8084	2.40616	8.0308
PFDN5	TSS10438	chr12:53689234-53693234	632.156	563.094	479.883	513.965	680.14	749.541	803.185	884.226	554.003	735.476	995.784	388.078	231.611	931.818	509.239	465.596	420.142	588.816	440.834	397.453
OR5AN1	TSS10439	chr11:59131931-59132867	0	0	0.0998729	0	0	0	0.0694833	0	0	0	0	0	0	0	0	0	0	0	0	0
USP17L1P	TSS1044	chr8:7189908-7191501	8.49395	7.7333	5.15338	0.242088	2.23533	1.53182	5.14321	8.0988	4.34211	14.8484	6.91229	10.8797	10.3294	17.5013	30.1412	25.6809	2.96554	1.54774	2.60671	5.29883
NIF3L1	TSS10440,TSS5141,TSS6296	chr2:201754049-201768655	16.1424	16.6535	14.5019	2.50237	21.4853	14.4948	19.7352	13.503	19.9304	26.5876	17.6101	5.56681	3.52511	21.1887	42.9395	12.9632	4.48304	10.9468	14.9933	6.19327
WEE2	TSS10441	chr7:141408152-141431071	0.116009	0	0.0261671	0.124621	0.198066	0.0145107	0.146182	0.0512558	0.0858496	0	0.0404273	0.524875	0.15382	0.0806157	0	1.11048	0	0	0	0
COMMD8	TSS10442	chr4:47452810-47465676	9.19761	7.60157	7.78331	4.64914	9.36115	14.3463	10.7229	10.179	17.1006	11.4931	12.3579	0	2.02481	2.07234	0	8.9278	1.5708	4.99068	8.98391	6.21079
FGD6	TSS10443	chr12:95470524-95611240	6.46311	12.8584	19.7383	6.50354	7.2859	7.62752	6.3126	16.3974	22.8128	8.3413	13.9853	7.76832	2.42583	9.07059	2.66443	8.79367	3.27493	3.39539	3.70308	4.33213
UBD	TSS10444	chr6_cox_hap2:1042198-1046512	0	0	0	0	0	0	0	0	0	0	0	0	0	0	0	0	0	0	0	0
SSFA2	TSS10445	chr2:182756471-182795464	96.1686	103.606	123.596	101.665	68.5077	62.9416	75.3968	73.3843	126.595	67.4091	125.686	132.365	109.329	114.746	496.832	227.069	196.109	75.3295	166.088	100.526
KIF17	TSS10446	chr1:20990506-21044317	0.325296	0.507897	0.482058	1.53156	0.0572599	1.23174	1.91818	1.23235	0.536529	1.70867	1.97603	0.368562	0	0.172245	0	0.889918	0	0.166124	0.0741495	0.412009
TNF	TSS10447	chr6_dbb_hap3:2828884-2831653	0	0	0	0	0	0	0	0	0	0	0	0	0	0	0	0	0	0	0	0
CERS3	TSS10448	chr15:100940599-101084925	0.18009	0.0117159	0.101478	0	0	0.0337625	0.0473398	0	0.107739	0.00104679	0.0122323	0	0	0	0	0	0.206416	0	0	0
CD180	TSS10449	chr5:66478103-66492617	0.46128	0.925961	0.981448	1.46296	1.80105	4.55207	1.78575	3.39744	3.35675	1.74825	2.29746	0.372363	0.174681	0.549629	0	0.140189	0	9.73025	0	0.0649501
NCOA4	TSS1045,TSS5055,TSS977	chr10:51565107-51590734	76.2395	83.4727	90.949	50.9321	132.399	129.089	100.726	117.364	99.6308	129.885	98.2537	46.2793	21.9651	69.6966	28.2842	47.7934	27.8899	28.2255	46.4786	30.2619
AGPAT1	TSS10450,TSS26074	chr6_cox_hap2:3606663-3616569	0	0	0	0	0	0	0	0	0	0	0	0	0	0	0	0	0	0	0	0
CHD8	TSS10451,TSS14789	chr14:21853352-21905457	45.4476	47.5075	48.1324	21.2728	24.5923	29.1408	41.0387	46.7235	39.2408	50.7984	54.3829	34.8373	9.67684	66.6234	40.9161	50.345	14.6591	24.0159	16.5465	18.4233
RRAGD	TSS10452	chr6:90074334-90121995	1.26895	1.95379	3.65263	2.67589	8.96376	3.97145	6.53532	5.30247	2.86518	5.88281	3.69792	1.15912	1.65325	3.63918	3.23068	5.99677	2.10199	1.52357	4.18973	2.44729
SNORD113-9	TSS10453	chr14:101411985-101412056	0	0	0	0	0	0	0	0	0	0	0	0	0	0	0	0	0	0	0	0
ZNF814	TSS10454	chr19:58380746-58400442	7.33704	7.68685	9.60423	4.48089	6.60801	1.39183	4.03784	3.33499	3.87274	6.89128	2.77527	9.65862	4.79288	13.1792	1.54438	5.98634	1.98483	4.3335	2.2372	3.70967
MIR412	TSS10455	chr14:101531783-101531874	0	0	0	0	0	0	0	0	0	0	0	0	0	0	0	0	0	0	0	0
FAM76A	TSS10456	chr1:28052489-28089423	2.48195	3.83956	4.3352	6.80902	4.36747	3.83338	6.23227	7.60133	4.66642	8.61945	8.2303	4.85066	2.13993	28.0194	12.0527	20.4799	2.8847	4.26438	1.94793	5.68429
ZNF236	TSS10457	chr18:74536115-74682682	6.40692	5.67651	6.08163	6.59608	5.41439	5.35526	11.6527	7.89056	7.27876	12.5016	8.32072	11.7044	3.41547	30.2845	31.0919	21.599	4.68803	6.29384	5.01218	5.65365
OTUD5	TSS10458,TSS14802	chrX:48779302-48815648	24.3806	28.2092	34.0301	15.1303	22.7178	18.5889	22.7183	31.7249	19.9253	25.4762	32.55	20.5716	6.74618	44.9831	66.4153	39.0645	13.2359	21.0922	11.6898	12.7883
AKAP5	TSS10459	chr14:64932216-64941221	0.185748	0.310742	0.824509	0.190043	0.399374	0.364408	0.709783	0.984046	0.634956	0.579467	0.636886	0.0602364	0	0.356183	0	0.0564243	0.0774965	0.426446	0.0211734	0.143694
CECR7	TSS1046	chr22:17517459-17539682	0	0.102442	0.592245	0	0	0.0164217	0.0413499	0.0966506	0	0.122154	0	0	0	0	0	0	0	0.0234583	0	0.12934
SLC22A25	TSS10460	chr11:62931295-62997124	0.113847	0	0	0.0815268	0	0	0	0.100741	0	0	0.159212	1.30124	0.200716	0	0	0	0	0	0	0
RANBP10	TSS10461	chr16:67757004-67840555	5.09278	4.28172	5.39717	6.42961	5.31418	3.62055	5.17882	5.44876	4.06499	4.62756	5.54358	5.8876	1.61806	13.5565	5.5132	18.3276	3.15886	3.48659	2.89097	4.3239
KHDC1	TSS10462,TSS25029	chr6:73951037-74019938	1.05332	1.22515	0.724819	0.0863254	1.42052	1.0984	0.881823	0.758792	0.692366	0.991985	1.12411	0	1.53269	1.04736e-06	0	4.78291	2.24337	1.19392	0	0.258587
SOX7	TSS10463	chr8:10581277-10588022	15.4693	5.67284	1.16703	0.827931	2.02039	2.27194	1.33522	1.8484	1.04272	0.58904	2.09073	0.996618	0.389357	0.280515	0	1.05389	0.527446	0.590283	0.0219455	0.325462
TARDBP	TSS10464	chr1:11072678-11085549	42.5873	60.1548	73.2221	34.3272	74.3571	47.2367	51.5858	62.5604	63.2706	69.1707	72.2244	62.0598	15.7961	90.8078	22.2359	100	29.0482	38.8382	30.7785	29.971
MEA1	TSS10465	chr6:42979966-42981618	24.8743	37.8825	43.815	24.3804	33.2439	42.1539	40.5718	49.4508	40.3626	46.1075	63.3744	22.4935	13.7506	40.7106	38.8504	24.1988	21.8107	31.4979	20.7797	22.3617
RCHY1	TSS10466	chr4:76404246-76439640	1.18154	3.10032	3.08579	2.25013	5.11109	3.45051	3.68303	3.23424	4.22169	4.0967	3.36961	1.61555	0.661689	3.11529	0	6.44308	1.59119	1.75751	2.76175	1.87756
INTS8	TSS10467	chr8:95835517-95892721	30.9992	35.334	27.7909	21.0774	21.5971	25.5793	23.9088	28.0395	28.5081	30.3078	25.7187	18.1048	6.17189	29.024	13.5474	32.971	15.6912	13.3077	14.593	14.8206
ICK	TSS10468	chr6:52866097-52926600	5.37466	8.39194	16.2214	5.07858	11.66	7.87056	9.5287	12.7217	7.8814	13.0623	12.8649	4.43872	3.56225	13.3249	6.47472	6.52214	1.87826	2.59288	3.78323	2.97848
ACTA2	TSS10469,TSS2574	chr10:90694830-90751147	507.996	2235.31	4730.16	560.11	1518.42	2313.73	686.966	2998.89	855.44	806.028	2009.2	397.886	68.1892	343.614	54.3833	81.4281	55.4549	397.075	69.4555	111.658
MGST3	TSS1047	chr1:165600109-165625372	127.369	181.834	181.823	82.6494	284.888	148.232	121.509	176.985	145.606	194.463	175.315	40.4055	25.1201	53.8583	0.397046	40.8196	46.7615	39.014	40.5189	38.471
GPR85	TSS10470,TSS1194,TSS20474	chr7:112720467-112727833	0	0.0284747	0.0493262	0.0019836	0.134826	0.145901	0.0114816	0.365336	0.273328	0.101786	0.355697	0	0	0.219678	0	0	0	0.0391072	0	0.0539074
ATP2C1	TSS10471,TSS13706,TSS1456,TSS27464,TSS7416,TSS9311	chr3:130569368-130735555	236.182	241.908	184.99	98.4503	173.758	137.515	169.594	171.268	157.909	205.46	197.473	81.0001	27.6364	93.5613	20.5958	94.8277	36.146	31.4219	52.5959	62.0632
DDX26B	TSS10472	chrX:134654554-134716460	7.93195	7.97164	6.78161	4.1462	6.351	4.64173	9.01466	9.94659	8.90563	9.09407	8.88968	8.93246	0.604809	11.7589	0	15.8037	1.91893	7.37884	1.89044	2.78418
OPTN	TSS10473	chr10:13142081-13180276	136.977	157.949	200.667	73.4274	207.256	122.731	127.388	212.096	173.812	189.138	167.56	77.2071	37.5525	188.839	206.922	151.22	52.5269	69.8641	46.1648	39.4301
COTL1	TSS10474	chr16:84599203-84651669	26.5617	20.3383	18.8432	5.0094	26.6732	21.131	10.9064	31.1794	26.211	18.1481	25.9618	5.13583	0.983649	13.4488	2.10602	2.58923	1.22164	14.1138	3.22885	0.850161
FBXO7	TSS10475,TSS22975	chr22:32870706-32894818	96.9403	102.334	103.671	52.4617	78.3985	97.7227	118.085	120.39	92.0852	124.626	123.365	52.7444	32.7573	82.7749	2.70042	76.4322	29.595	42.8667	40.2413	42.0377
TMEM27	TSS10476	chrX:15645440-15683154	0.357575	0.930384	0.755393	0	2.65604	1.64606	7.29937	0.316456	0.495888	7.89635	5.75248	2.27666	0.210082	5.25475	0	1.77613	0.692706	0.725529	1.99195	4.41181
COL6A3	TSS10477	chr2:238232654-238322850	231.78	261.672	347.31	225.304	279.029	597.733	382.221	1681.77	1319.58	511.451	1369.25	135.04	21.9116	139.432	58.5383	56.2347	14.3308	452.171	16.2567	52.8161
SENP8	TSS10478,TSS23108,TSS4337,TSS8150	chr15:72406598-72433311	0.599785	1.03001	2.38948	0.687215	1.885	1.80735	2.42361	0.778551	0.713004	2.40663	0.964968	0.539077	0.392838	0	0.382689	2.55367	0.796727	1.41749	1.71834	0.23681
MIR3147	TSS10479	chr7:57472730-57472796	0	0	0	0	0	0	0	0	0	0	0	0	0	0	0	0	0	0	0	0
C1orf186	TSS1048	chr1:206238881-206288236	0.781662	0.244045	0.732834	0	0.402938	0.865544	2.42117	1.15403	0.372551	3.14144	5.9724	0.69978	0	19.5362	0	7.65783	0	0.392249	0.745679	0.849549
SPTY2D1-AS1	TSS10480	chr11:18621350-18631802	0.264957	0.310223	0.300084	0	0	0	0.125516	0.117283	0.315222	0	0	0	0	0	0	0	0.219821	0	0.0351296	0
HSPBAP1	TSS10481	chr3:122458843-122512666	8.18152	7.19409	10.6701	9.36092	10.2193	7.85114	11.0042	12.3652	9.26319	13.7172	14.7782	10.913	3.07023	14.435	0.751884	17.0111	4.73008	4.57621	3.81954	3.71039
NDUFC1	TSS10482,TSS1506,TSS23876	chr4:140211070-140223705	39.685	32.3977	36.5864	26.4476	64.5309	48.913	42.8656	37.0973	45.0773	47.6655	45.7795	14.4562	12.262	28.7672	4.30682	20.1901	15.6838	20.8792	29.8462	16.5058
GRB14	TSS10483	chr2:165349322-165478360	0.983528	2.69704	4.373	24.9772	4.82785	1.76204	10.8744	0.691123	1.74877	17.0506	2.8767	42.705	13.1631	73.3593	0.242377	55.6953	11.27	4.00434	12.5389	17.3045
SMIM4	TSS10484	chr3:52570620-52574586	24.7291	22.5915	23.8976	25.9568	49.0018	21.8871	37.2482	32.3012	21.6781	40.0446	40.839	13.5444	8.32933	15.3018	2.76184	15.5021	17.3741	16.2431	9.2581	12.0901
OR5A2	TSS10485	chr11:59189451-59190426	0	0	0	0	0	0	0	0	0	0	0	0	0	0	0	0	0	0	0	0
FAM212B	TSS10486,TSS27527	chr1:112264685-112298419	0.259666	0.495537	0.285874	0.0211724	0.00839672	0.59081	0.592844	0.39064	0.119343	0.482643	0.271008	0.0654782	0.0510811	0.61434	0	0.920273	0.212633	0.095067	0.0805711	0.142043
RPRML	TSS10487	chr17:45055521-45056614	0	0	0.330676	0	0	0	0.0575642	0.0537648	0	0.170267	0.319367	0	0	0	0	0.775333	0	0	0	0
CES1P2	TSS10488	chr16:55758836-55784123	0	3.20212	6.63681	6.87321	0.437343	1.8973	15.8548	4.73743	1.51641	26.5248	2.01523	4.94076	0	3.19522	0	0.125349	1.25489	0.822249	2.23691	0.0871785
CLEC18C	TSS10489	chr16:70207927-70220798	6.10391	1.4506	1.59813	2.38813	1.38287	0.964515	1.88135	1.20128	5.81381	4.20731	1.78237	5.25042	1.64762	14.5662	9.42856	11.549	2.17733	2.49391	0.648479	3.47439
ONECUT1	TSS1049,TSS9748	chr15:53049159-53082209	0.258345	1.68895	1.36537	42.5881	1.20302	1.98544	6.53402	0.450722	1.54217	27.5025	4.34718	43.7657	11.5126	56.5161	117.48	120.163	23.1212	7.02861	11.212	19.0915
LRRC43	TSS10490,TSS17735	chr12:122652265-122688018	0.865786	0.600743	1.0003	0.0688809	0.154731	0.603037	1.11236	0.850878	1.45584	3.09384	3.4639	2.23909	0.424365	6.33219	0	3.46416	0.479808	0.413074	0.216091	0.490605
C2orf80	TSS10491	chr2:209030070-209054773	0	0	0	0	0	0	0	0	0	0	0	0	0	0	0	0	0	0	0	0
GUCA1A	TSS10492	chr6:42123143-42147794	0	0	0	0	0	0	0.18312	0.171162	0.086135	0.631337	0.168969	0	0	0	0	0	0	0	0	0
LOC400456	TSS10493	chr15:95822518-95870329	0	0	0	0	0	0.0349341	0	0	0	0	0	0.778989	0	0	0	0	0	0	0	0
TIPARP	TSS10494,TSS27637,TSS3481	chr3:156392204-156424557	25.1527	22.1325	20.658	12.0662	21.4036	35.4156	14.2639	23.1201	33.9556	22.3743	37.3841	25.1864	1.85728	36.8701	0.536574	33.6013	8.3936	5.321	5.55686	15.4929
OAZ2	TSS10495	chr15:64979772-64995462	3.93969	6.45072	7.34164	3.02774	7.34601	11.5891	13.1239	14.2218	10.1221	13.7487	16.1759	5.73653	3.30637	9.5811	9.37108	11.8608	3.63444	4.50428	4.82079	3.83882
HIST1H2AG	TSS10496	chr6:27100816-27101314	762.328	470.727	515.864	171.807	530.288	311.483	68.2334	350.154	507.684	460.417	378.943	80.2574	56.4339	136.713	0	25.2502	22.358	186.457	12.3382	27.9418
NDUFA8	TSS10497	chr9:124906337-124922098	58.5479	51.6562	63.6789	22.5336	126.598	58.3512	57.6555	63.3545	63.6263	72.6723	82.744	21.8604	21.4338	29.3185	0	14.3795	22.5484	24.9552	28.6164	21.7728
ALPK2	TSS10498	chr18:56148481-56296189	0.869828	0.256946	0.423386	0.488266	0.694156	0.575145	1.12437	4.82225	17.8934	1.33241	4.61945	0.400376	0.0624489	0.859548	0	0.349906	0.0196196	4.07997	0.0656602	0.10415
FASLG	TSS10499	chr1:172628184-172636012	0.59602	0.620341	0.134753	0	0.170056	0.548082	0.344705	0.351479	0.23586	0.648255	0.69401	0.894833	0	0.645028	0	0	0.949466	0	0	0
SLC25A16	TSS105	chr10:70242089-70287280	9.04957	14.1917	13.796	7.75371	12.6873	10.6266	15.8698	13.5735	18.7547	12.9831	13.4207	8.38723	3.3531	16.256	0	17.1924	7.69704	8.61224	9.04432	8.96293
DAXX	TSS1050	chr6_dbb_hap3:4567657-4572120	0	0	0	0	0	0	0	0	0	0	0	0	0	0	0	0	0	0	0	0
SYPL2	TSS10500	chr1:110009099-110024764	0.139374	0.145074	0.607391	2.29574	0.303828	0.673613	0.36574	0.588253	0.158031	0.496908	0.355937	0.631385	0.205451	1.07578	4.02966	5.92865	0.832562	0.39842	0.759508	0.480545
TNS3	TSS10501	chr7:47314751-47621742	31.1916	27.953	37.0023	37.9249	31.6933	42.0888	48.5334	73.4615	40.8099	62.9673	53.2742	42.7274	15.7035	81.2244	46.049	74.8872	27.6386	20.2553	24.3439	29.0456
OR2F2	TSS10502	chr7:143632325-143633279	0	0	0	0	0	0	0	0	0	0	0	0	0	0	0	0	0	0	0	0
COL13A1	TSS10503	chr10:71561643-71718904	2.3794	1.70125	1.48883	2.12934	0.523192	1.95136	1.77933	6.65361	2.11344	3.59427	6.01881	5.19029	1.56482	4.49058	0.914748	5.96508	1.45248	3.64969	0.696448	4.08241
FUT9	TSS10504	chr6:96463844-96663488	0	0.0414457	0.220966	0.0380209	0.310662	0	0.062619	0.00390485	0.0430912	0.00616281	0	0.0754284	0.0587884	0	0	0.902917	0.0332469	0.0994976	0	0.0261248
ZNRD1	TSS10505	chr6_apd_hap1:1269272-1272917	0	0	0	0	0	0	0	0	0	0	0	0	0	0	0	0	0	0	0	0
EFHD1	TSS10506,TSS23938	chr2:233470766-233547491	0.553071	0.719556	0.791618	0.0842127	0.268804	3.88206	0.959363	3.55984	1.06647	2.14767	2.63929	0.264312	0	0	5.45471	0.500681	0.229931	0.197887	1.0645	0.232147
ITIH1	TSS10507,TSS13046,TSS1920,TSS21204	chr3:52811601-52826084	1.09646	0	0	0	0.129785	0.798654	0.307063	0.290874	0.225014	0.603083	0.238387	0.942869	0.26919	1.35467	0	1.10112	0.210183	0.0543043	0.302501	0.210108
GALNT14	TSS10508,TSS6162	chr2:31133330-31361592	40.52	27.7437	12.8059	4.58463	0.502579	7.57023	8.06935	13.6924	12.0627	8.82499	6.61329	4.21005	1.69189	10.937	2.17761	8.207	2.50152	0.514266	2.60566	2.12659
OR4A16	TSS10509	chr11:55110676-55111663	0	0	0	0	0	0	0	0	0	0	0	0	0	0	0	0	0	0	0	0
PC	TSS1051,TSS27966	chr11:66615996-66725847	7.30293	5.39617	5.96485	2.24998	8.30462	8.91188	9.8072	9.38762	4.16435	7.46246	11.5572	3.5174	0.939358	7.70483	6.96687	8.37587	2.82189	2.56249	4.00488	3.37804
HCN1	TSS10510	chr5:45255051-45696220	0	0	0.0555916	0.227463	0	0.0352263	0.299748	0.129799	0.0885616	0.229457	0.607308	0.581348	0.453217	0.00816492	0.113676	2.32592	0.190265	0.0440987	0.281655	0.529733
OR2J2	TSS10511	chr6_qbl_hap6:444719-445760	0	0	0	0	0	0	0	0	0	0	0	0	0	0	0	0	0	0	0	0
CLEC3A	TSS10512,TSS3588	chr16:78056442-78066001	0	0	0	0	0	0	0	0	0	0	0	0	0	0	0	0	0	0.0776502	0	0
F11R	TSS10513	chr1:160965000-160991133	61.3739	56.3952	42.516	12.2897	56.0538	20.9505	21.4601	30.3317	40.941	42.2232	51.9983	19.8241	6.87638	24.7673	2.08234	8.49209	11.8813	7.26523	12.5984	12.7192
HMGB2	TSS10514,TSS25276,TSS7438	chr4:174252526-174255595	36.7747	50.393	50.3689	14.5105	45.5115	28.8717	15.0468	33.6444	37.8834	28.5341	41.2759	7.77454	6.44596	24.0707	23.9558	11.9673	7.08607	13.3354	6.64034	5.24544
PFKFB3	TSS10515,TSS18157	chr10:6186842-6277507	50.1539	44.3525	47.3931	37.5988	33.5587	73.1069	26.605	54.9203	120.364	96.0824	109.175	59.6346	4.83012	265.473	44.4061	58.1917	13.9252	15.7708	6.15416	16.1228
BCRP2	TSS10516	chr22:21457304-21476575	0.344923	0.224021	0.15694	0	0.0552099	0.059271	0.109951	0.148828	0.108864	0	0.115829	0	0	0.0940119	0	0	0.0370864	0.0364996	0.00771974	0.0382104
TSPY4	TSS10517,TSS18001,TSS29937	chrY:9195451-9368285	0	0	0	0	0	0.00439477	0	0	0	0	0.572728	0	0.102197	0	0	0	0	0	0	0
OR10J5	TSS10518	chr1:159504867-159505797	0	0	0	0	0	0	0	0	0	0	0	0	0	0	0	0	0	0	0	0
UBQLN1	TSS10519	chr9:86274877-86323168	49.4383	43.0463	43.3759	31.8321	101.086	37.605	38.7682	44.4614	33.159	43.258	61.966	26.2362	12.3908	42.0218	8.89518	45.9311	21.7409	19.4675	21.0012	18.8088
GPR89C	TSS1052	chr1:147425566-147465755	0.00120951	0.000400023	0.000129128	0.000109191	1.59589e-05	2.62784e-05	2.23899e-05	3.49376e-05	2.38431e-05	2.51276e-05	0.639236	0.00028427	0.000173215	2.4948e-05	2.97091	4.54221e-05	4.42999	2.24486e-05	3.43464e-05	6.71719e-05
SNRK-AS1	TSS10520	chr3:43388410-43393454	3.85579	3.32693	3.88921	2.5797	3.07353	4.79541	5.64037	5.92413	3.06221	4.55436	5.84075	3.61819	2.33285	4.58226	3.1769	10.6832	3.27655	1.99441	2.64975	3.89877
HCG27	TSS10521	chr6_cox_hap2:2680309-2686515	0	0	0	0	0	0	0	0	0	0	0	0	0	0	0	0	0	0	0	0
BCAR1	TSS10522,TSS13281,TSS19626,TSS28999,TSS29279,TSS337,TSS5544	chr16:75262927-75301951	14.9149	11.1502	13.1033	6.06132	17.9918	8.79835	8.4366	17.4589	17.8682	10.5609	15.9654	8.95324	1.55	18.9587	14.5375	11.6128	5.54257	5.28417	2.54797	5.45648
LINC00087	TSS10523	chrX:134229014-134232733	0.0635722	0	0.0286878	0	0.0180963	0	0.100152	0.0905177	0	0	0	0	0	0	0	0	0.0794095	0	0	0
SMTNL2	TSS10524,TSS3600	chr17:4487275-4511614	0	0	0.0429204	0	0	0.642478	0.359368	0.475869	0.0845136	0.222591	0.818616	0.213918	0	0	0	0	0	0.101919	0	0.515101
PTGES3	TSS10525	chr12:57057124-57082078	112.906	137.865	123.591	76.1061	151.988	121.43	91.5338	116.347	135.85	142.962	158.838	33.2287	19.6686	75.223	2.91886	63.8027	34.9066	47.1059	42.8132	31.9428
CISD1	TSS10526	chr10:60028861-60049019	3.02958	5.06775	3.32453	1.36374	7.20556	4.53354	4.42169	3.77612	4.28678	3.95186	4.83435	0.878426	0.534844	0.882919	0.554048	1.28935	2.19577	1.45537	1.58585	1.02436
ARHGAP29	TSS10527	chr1:94634462-94703307	26.7888	28.4461	18.2643	12.0817	6.84844	16.9913	21.1699	21.4603	11.4357	27.3647	17.6057	13.7688	3.28517	19.2192	4.01257	20.5126	6.02073	3.45811	7.98401	10.7509
OR2W3	TSS10528	chr1:248058888-248059833	0	0	0	0	0	0.657182	2.74674	0	0.389023	0.101594	0.991385	0.241047	0	0	0	2.3105	0	0	0	0.107286
HTR3E	TSS10529,TSS11545	chr3:183814851-183824783	0	0.46303	0.263617	0.070774	0	0	0	0	0	0	0	0.333956	0	0	0	0	0	0.141508	0	0.146282
LRRC28	TSS1053	chr15:99791651-99926498	3.4094	5.42485	8.97334	9.39017	8.06074	9.2315	11.3052	15.3233	14.0524	13.2215	16.024	8.1371	7.50713	3.16547	0.626873	26.8022	12.7296	6.29384	10.2495	9.12795
FDCSP	TSS10530	chr4:71091787-71100968	0	0	0.982084	0	1.61573	0.218186	0.408043	71.2341	1.55092	1.0083	45.3871	1.39057	0	0	0	0	0	64.3848	0	0.212199
LOC149086	TSS10531	chr1:31971838-31974167	0	0.131332	0	0	0	0	0	0	0.150483	0	0	0	0	0	0	0	0	0	0	0
MIR663B	TSS10532	chr2:133014538-133014653	0	0	0	0	0	0	0	0	0	0	0	0	0	0	0	0	0	0	0	0
TRIM49C	TSS10533	chr11:89764273-89775193	0	0	0	0	0	0	0.331728	0	0	0	0	0	0	0	0	0	0	0	0	0
CCDC15	TSS10534	chr11:124824016-124911385	0.765588	2.03912	1.7691	1.74163	1.9078	1.02441	1.50315	1.35259	1.93135	2.57579	1.38001	4.0809	2.24067	2.77379	3.68969	12.1643	0.656953	0.772395	0.754224	0.576711
GPR161	TSS10535,TSS20236,TSS27186,TSS827	chr1:168048779-168106905	0.965665	1.1993	1.10659	0.432353	0.510868	1.28529	0.662877	1.93999	1.17319	1.02973	1.86975	1.15868	0.699673	0.132811	0.737491	1.4928	1.81218	0.948296	1.37491	0.713014
MIR4482-1	TSS10536	chr10:106028093-106028163	0	0	0	0	0	0	0	0	0	0	0	0	0	0	0	0	0	0	0	0
LOC440910	TSS10537	chr2:132036862-132057392	0	0	0.193515	0	0	0	0	0	0	0	0	0	0	0	0	0	0	0	0	0
IRS2	TSS10538	chr13:110406183-110438914	33.2148	16.693	16.0941	6.22389	6.76473	11.939	8.12643	20.5258	12.037	9.95663	17.0936	7.16247	3.10826	17.259	3.83283	6.52486	4.98845	3.90993	3.10982	3.19032
RACGAP1	TSS10539	chr12:50382944-50419307	20.0125	20.9578	11.1359	2.76886	22.8007	10.817	4.78439	9.95578	11.704	12.1538	12.124	1.74978	1.36721	2.73765	4.43217	3.75952	0.64421	2.96116	0.979781	1.57825
COL1A2	TSS1054	chr7:94023872-94060544	1717.23	2069.59	3139.39	1844.11	3220.94	7037.86	4773.06	0	0	6413.57	0	1428.21	134.728	1557.7	69.7113	339.748	167.379	7287.16	163.091	319.772
GPR113	TSS10541,TSS21907,TSS2725	chr2:26531040-26569685	0.218479	0.383758	0.172449	0.0912402	0.134587	0.544194	0.711015	0.209132	0.113058	0.729166	0.190304	0.810203	0.140399	3.36797	0	2.86801	0.0632095	0.503968	0.544373	0.672734
DPPA2	TSS10542	chr3:109012634-109035364	0	0	0	0	0	0	0	0	0	0	0	0	0	0	0	0	0	0	0	0
ZNF704	TSS10543	chr8:81540685-81787016	2.52875	2.00644	2.61242	5.40231	0.943172	2.34691	4.36064	4.54944	1.04759	5.81148	5.57619	7.61262	2.46848	7.00347	4.95862	11.9093	5.37534	2.5798	4.30075	5.71429
AKAP1	TSS10544,TSS1520,TSS1945	chr17:55162552-55198710	30.7247	37.3742	64.5198	8.78899	38.9649	17.3336	18.1138	29.7044	13.414	24.746	28.6487	13.1522	7.06781	23.1619	6.38305	28.733	14.1313	8.92908	12.604	11.2843
ARSG	TSS10545,TSS21200	chr17:66255322-66417000	1.58807	1.99433	1.93241	0.148336	1.55327	3.50877	5.11345	5.69616	5.09279	6.39618	5.63405	6.16241	0.182994	20.2223	19.3674	11.8985	0.215552	3.57978	0.605299	1.87165
CIB3	TSS10546	chr19:16272178-16284286	0	0	0	0	0	0	0	0	0	0	0	3.00737	0	0	0	0	0	0.247011	0	0
PCDHB14	TSS10547	chr5:140603077-140605860	15.1695	10.8627	30.209	29.3024	64.9021	10.9282	31.907	32.1679	12.0749	25.4922	48.2178	43.3161	3.84594	31.5997	70.9305	43.0561	19.2176	7.56933	7.08819	19.2327
GATA4	TSS10548	chr8:11561716-11617509	10.9783	5.90224	6.63221	7.08346	11.2386	1.65757	5.31701	1.18956	0	2.98685	1.38904	12.6606	12.5462	4.19755	21.6157	17.7337	15.4103	3.33125	32.1447	6.86229
LINC00616	TSS10549	chr4:138948576-139051839	0	0.141882	0	0	0	0	0	0	0	0	0	0	0	0	0	0	0.0188917	0	0	0
RASAL2-AS1	TSS1055	chr1:178060642-178063128	0.232103	0	0.104821	0	0.0661288	0.0193773	0.073165	0.205197	0.298089	0.108084	0.107967	0	0	0	0	0	0	0	0.00409934	0
OR2T3	TSS10550	chr1:248636651-248637608	0	0	0	0	0	0.053917	0.236638	0.441916	0	0.250065	0.30032	0	0	0	0	0	0	0.287436	0	0
MIR548AS	TSS10551	chr13:103934828-103934848	0	0	0	0	0	0	0	0	0	0	0	0	0	0	0	0	0	0	0	0
ILDR2	TSS10552	chr1:166882440-166944561	0	0.361798	0.502597	0.301728	0.502297	0.157737	0.483816	0.601296	0.192841	0.381612	0.703197	0.21531	0.0746178	0.282708	0	0.179154	0.00879113	0.0752171	0.0168109	0.0103684
CSF2RB	TSS10553	chr22:37309674-37336479	2.00772	2.51901	5.50829	2.79872	6.6013	19.1767	11.3309	30.0308	12.5051	10.8821	17.3316	5.69115	0.412442	2.42343	0	2.43979	0.672767	8.94264	0.757896	1.62417
MIR1228	TSS10554	chr12:57588286-57588359	0	0	0	0	0	0	0	0	0	0	0	0	0	0	0	0	0	0	0	0
FAM110A	TSS10555,TSS28989,TSS7650	chr20:814355-826922	3.01109	1.89838	1.62491	0.331686	2.2163	0.814164	1.20629	1.74218	2.55467	1.40459	2.99663	0.520594	0.204079	0.322406	0	0.739421	0.288478	0.746335	0.230403	0.171413
PAPOLB	TSS10556	chr7:4897368-4901625	0	0.0640493	0.0924397	0	0	0.0102516	0	0.0724669	0.0970369	0.038144	0.11425	0.278917	0	0.11397	0	0.261728	0	0.014656	0	0
IL6ST	TSS10557	chr5:55230924-55290821	23.8255	31.33	37.224	36.809	29.0708	71.3575	57.5763	66.0208	29.2709	73.4702	63.7494	25.1793	6.77182	31.7582	10.4691	29.1712	13.994	13.8265	15.6791	18.1476
SMCR8	TSS10558	chr17:18218593-18231370	3.37695	3.60091	5.92317	2.93469	4.76959	4.21442	5.9926	8.40144	5.94684	6.39875	6.70183	3.71845	1.36765	6.21305	0.497336	7.44281	2.68981	3.83063	3.36057	1.93582
PCGF6	TSS10559	chr10:105062552-105110891	4.0171	3.75031	2.79547	2.226	2.80328	3.19589	3.5427	6.2487	4.26001	5.49924	3.87486	1.83736	1.29412	7.13437	1.6085	3.81176	3.00199	2.3009	3.27603	2.36859
ZNF487P	TSS1056	chr10:43932573-43978007	3.68457	1.09712	2.53183	0.090983	1.23476	1.53206	1.96944	2.29929	1.66215	1.60102	2.63617	1.56897	0	3.37633	0	3.51646	0.738089	0.864568	0.303268	0.815332
PLIN4	TSS10560	chr19:4502191-4517716	3.74128	33.7655	68.0242	22.9857	5.63977	101.625	148.65	17.4109	1.06522	4.97568	1.4146	25.5077	13.5008	28.1666	2.00682	100.235	5.29334	2.93371	6.20301	15.5486
ACSL6	TSS10561,TSS13721,TSS28714	chr5:131285666-131347761	0	0	0.192834	1.83228	0.149534	0.696851	1.97545	0.658678	0.0727039	1.27388	0.835996	2.95788	0.303034	3.66253	1.36407	2.91054	0.781274	0.577363	0.430582	1.68984
LINC00552	TSS10562	chr13:114451483-114454062	0	0	0	0	0	0	0	0	0	0	0	0	0	0	0	0	0	0	0	0
LHB	TSS10563	chr19:49519236-49520347	25.2766	6.69859	7.0566	11.2748	20.2796	2.94031	7.16922	3.97811	7.83875	6.33545	8.86189	49.0321	28.1155	25.2515	91.2803	550.466	33.0569	18.4787	38.553	100.389
INSC	TSS10564,TSS1971	chr11:15133969-15268754	1.61012	1.4503	1.47445	0.443481	0.44065	2.37085	1.09262	1.3317	0.13904	0.778086	7.16643	1.47032	0.328362	4.82032	2.58245	6.05991	0.567313	0.487033	0.666403	1.04004
PLAG1	TSS10565	chr8:57073467-57123859	0.300034	1.26882	2.43622	0	0.333677	0.154036	0.621136	0.495878	0.93137	0.604048	1.06247	0.170298	0.0885474	0	0	1.43545	0.135621	0.553595	0.369105	0.0817666
NARF	TSS10566,TSS2388	chr17:80416059-80446143	23.8117	34.5684	31.1107	14.328	14.1635	29.1531	20.4262	37.6392	34.5449	27.8334	33.8313	19.6295	6.1165	35.6881	12.9461	34.7594	11.6385	14.7372	12.2729	12.2265
MEF2A	TSS10567,TSS16289	chr15:100106132-100256629	12.5453	20.5015	27.0087	17.4637	20.4686	17.9046	22.3637	23.0481	24.6456	25.7157	33.987	12.1901	3.14923	22.9189	4.42954	28.0355	6.90758	8.07135	8.3029	6.11274
MIR4449	TSS10568	chr4:53578848-53578914	0	0	0	0	0	0	0	0	0	0	0	0	0	0	0	0	0	0	0	0
CCL24	TSS10569	chr7:75441113-75443033	6.17875	11.0204	5.44262	0	49.7496	2.56658	4.0254	17.0711	2.2133	2.13935	15.8352	3.68377	0	0	0	0	0	0.649174	0	0
PABPC1L2B	TSS1057	chrX:72223351-72225551	0	0	0	0	0.223735	0.00690086	0	0.0324726	0	0.00962224	0	0	0	0	0	0	0	0	0	0.0203704
SPRR2F	TSS10570	chr1:153084612-153085989	0	0	0	0	0	0	0	0	0	0	0	0	0	0	3.7853	0	0	0	0	0
TMEM170B	TSS10571	chr6:11538459-11583757	0	0.111122	0.375291	1.0194	0.294368	0.933841	0.37745	1.20272	0.396298	0.916166	0.636343	0.554279	0.144062	0.272891	0	2.16169	1.07777	0.225076	0.405696	0.660556
ARMCX3	TSS10572,TSS15177	chrX:100878119-100882831	2.68991	3.86716	4.37164	3.20434	3.8635	4.26284	4.61373	4.73766	5.1228	4.53379	5.40006	3.20627	0.753501	1.77646	0	2.15264	2.39661	1.50393	2.59066	2.75531
TCF24	TSS10573	chr8:67858735-67874825	0	0.0574262	0	0	0	0	0.0927449	0	0	0.034251	0	0	0	0	0	0	0	0	0	0
C2CD5	TSS10574	chr12:22601517-22697452	19.7052	33.3307	43.3487	24.2856	29.5206	26.1527	44.1525	35.5428	37.8508	48.9681	41.7495	34.0388	9.87246	68.7239	15.2637	64.1231	15.8699	19.2113	19.1419	18.882
DDR1	TSS10575,TSS12291,TSS22101,TSS2793	chr6:30851860-30867933	55.4794	52.296	70.1788	32.3008	59.484	37.2596	60.5533	71.3693	54.2063	97.1679	107.526	35.7706	15.6926	64.3274	6.55119	52.6703	22.2311	16.4116	29.4278	19.1013
ALS2CL	TSS10576,TSS11929,TSS6502	chr3:46710484-46735194	33.1772	21.4705	16.4877	2.84542	29.9213	3.26864	4.93663	8.82607	17.8721	13.4917	8.31535	9.15991	2.85134	34.2237	40.6055	17.7731	4.38079	6.9435	2.34203	5.53104
DLX3	TSS10577	chr17:48067368-48072588	0	0	0.0933881	0	0	0	0.239058	0.0406365	0.122566	0.128407	0.120236	0	0	0	0	0	0.195393	0.0986308	0.0549599	0
VPS33B	TSS10578	chr15:91541773-91565833	22.0084	26.9376	27.472	15.1776	28.8962	16.017	22.7328	28.143	23.983	38.0059	38.2515	19.8014	9.84245	28.6131	0	35.55	12.3851	14.2566	13.1282	10.0432
SLC26A10	TSS10579	chr12:58013692-58019934	1.8728	0.584788	1.28541	0	0.746897	0.525266	0.708369	1.12581	1.90908	0.313928	1.75079	0	0.132326	0.0694418	0	1.91262	0.0935165	0.723323	0	0.258486
RNF4	TSS1058,TSS12470	chr4:2470794-2517586	13.6993	15.4318	14.8805	13.1671	16.8091	16.1472	14.3484	20.1121	16.1134	19.2942	22.332	6.92955	3.45192	17.1198	18.2172	11.8867	4.87936	12.0708	9.48364	6.18762
LCE3A	TSS10580	chr1:152595309-152595579	0	0	0	0	0	0	0	0	0	0	0	0	0	0	0	0	0	0	0	0
WNT1	TSS10581	chr12:49372235-49376396	0	0.0619395	0.0716756	0	0	0.178877	0.0500273	0	0.0235192	0	0.0553701	0	0	0	0	0	0	0.028379	0	0
DHFRL1	TSS10582,TSS5454	chr3:93776765-93782067	1.5173	3.36194	1.77023	1.40625	1.66469	1.45461	3.29443	1.53743	1.81745	2.40716	2.05122	1.81985	0.276308	8.30794	0	0.379623	1.02303	1.61051	1.21008	1.099
LY6G6E	TSS10583	chr6_mann_hap4:3022645-3024735	0	0	0	0	0	0	0	0	0	0	0	0	0	0	0	0	0	0	0	0
BHMT	TSS10584	chr5:78407603-78428113	0.179959	0.0561929	0.0324988	4.89731	0	0.00901146	0.691954	0.243917	0.0213268	0.385399	0.338924	0	0	0.0500412	0	1.53149	0.479333	0.154442	0.0860446	0.0709604
JPH2	TSS10585	chr20:42740336-42816218	1.07093	6.66853	16.5922	0.156096	1.23867	3.71195	1.57288	5.44323	4.0662	0.509003	1.0331	0.94729	0.132384	0	0	0	0	0.0908371	0	0.116854
FLJ30403	TSS10586	chr19:52095035-52097633	0	0.513327	0.297533	0.235464	0.187756	0.137523	1.31432	0.0646503	0	0.715575	0.268167	1.11975	0.386543	4.06796	0	1.63305	0.0910441	0.39234	0.305365	0.108155
SLC6A7	TSS10587	chr5:149569519-149590635	0	0.0733502	0.08472	0	0.21522	0	0	0.193674	0.875475	0.0873899	0.0490825	0.0638429	0	0	0	0	0.0195785	0.0335744	0	0
STMN2	TSS10588	chr8:80523048-80578410	0.245118	2.67883	5.49939	2.04792	8.52252	4.29855	38.8135	18.6398	0.461835	13.9341	23.038	4.14804	0	20.8324	0	14.4299	0.577775	0.964423	2.53861	1.32933
LINC00244	TSS10589	chr7:156333184-156333795	0	0.297771	0	0	0	0	0	0	0	0	0	0.416966	0	0	0	0	0	0	0	0
LOC653160	TSS1059	chr1:35441299-35444307	0.684004	0.228831	0.265081	0.419853	0.780557	0.196028	0.739764	0.893125	0.695954	1.00198	0.955661	1.21052	0.258616	1.63148	2.03058	0.831835	0.284274	1.46861	0.427958	0.578359
PADI4	TSS10590	chr1:17634689-17690495	0.160132	0.125004	0.470139	0	0.0912633	2.62739	0.0504826	0.471931	0.450944	0.0372892	0.279375	0.36138	0	0.927882	0	0	0.29977	0.286372	0.0318946	0
DCAF12L1	TSS10591	chrX:125683365-125686842	0	0	0	0	0	0	0.639646	0	0.00385215	0.0242225	0.0181407	0.235759	0	0.217083	0	0	0	0	0	0
THAP9	TSS10592	chr4:83821836-83841284	1.64713	1.75961	1.71933	2.70072	1.21992	1.15923	2.48394	1.73574	2.05098	2.82163	1.41867	2.01339	0.536805	1.40507	0.6268	3.13437	1.93325	0.820825	1.69393	1.43033
TXNL4B	TSS10593,TSS21534,TSS25216	chr16:72118755-72128215	2.40508	1.38063	1.8514	0.709217	2.72895	2.05438	1.76293	2.23014	2.4581	2.42874	2.17088	1.91894	0.437425	4.62232	3.38869	6.1703	1.6193	0.961224	2.17034	3.16463
ZFC3H1	TSS10594	chr12:72003378-72057749	28.4004	33.745	29.8732	21.9204	33.5348	16.4259	24.1451	35.5871	39.4202	36.5522	37.9415	33.8507	8.75043	94.6197	138.883	81.4518	15.302	29.4834	9.94381	24.5834
PCDHGB4	TSS10595	chr5:140767451-140892546	10.5356	7.34872	3.3978	1.51914	6.65618	2.86114	5.95406	4.10553	4.52636	5.09643	7.15236	9.65066	0.803908	6.47946	0.51933	12.9326	2.63573	2.04889	2.17804	2.59368
RABL5	TSS10596	chr7:100956647-100965093	11.3232	6.14654	6.82678	4.53524	10.5246	8.30077	9.23894	8.39681	8.07666	10.7913	13.9434	4.46154	6.4091	15.059	0.833007	5.09534	5.75572	4.91818	5.97301	5.03552
GAGE2E	TSS10597,TSS13797,TSS18705,TSS20429	chrX:49188103-49304144	0.0851653	0	0	0	0	0	0.036437	0.162643	0.107873	0	0	0	0.21355	0	0	0	0.214631	0.0659021	2.57793	0
GAGE8	TSS10597,TSS13797,TSS18705,TSS20429	chrX:49188103-49313700	0.0851653	0	0	0	0	0	0.036437	0.162643	0.107873	0	0	0	0.21355	0	0	0	0.214631	0.0659021	2.57793	0
MESP1	TSS10598	chr15:90293097-90294540	0.169283	0	0	0	0.291125	0.213178	0.481758	0.0500012	0.100937	0.712387	0.475012	0	0.148817	0.393353	0	0.360587	0.210249	0.424899	0.134526	0.585611
NFKBIL1	TSS10599,TSS5738	chr6:31514627-31526606	4.10351	3.22337	6.39042	4.21609	4.9043	3.82534	4.91688	5.26996	4.67508	6.31422	5.08833	5.08959	4.31353	18.961	19.8009	9.58258	5.2077	6.93237	2.88163	2.39787
LOC255654	TSS106	chr1:246679340-246687589	0	0	0	0	0	0	0	0	0	0	0	0	0	0	0	0	0	0	0	0
MGARP	TSS1060	chr4:140187316-140201492	0	0.11209	0.130197	1.95382	0	0.866685	0.317587	0.466283	0.683877	0.469493	0.150883	0	0.37921	0	9.59982	0	0	0	0.285508	0.567355
NFYC	TSS10600,TSS22432	chr1:41157241-41237275	14.2114	16.7199	19.2633	23.3659	42.0479	26.8655	31.8958	31.4837	28.7434	37.931	42.3227	17.9384	11.4378	39.5618	36.374	39.8013	10.7179	17.8114	16.5188	15.9724
ENTHD1	TSS10601	chr22:40139048-40289794	0	0	0.089399	0	0.0939902	0.132205	0	0.408496	0	0	0.2302	0	0	0	0	0	0	0.188851	0	0
ATP6V0C	TSS10602,TSS5445	chr16:2563726-2570224	43.3885	39.8541	49.8336	15.2098	79.7339	43.5516	50.4467	62.4862	58.9795	50.4349	71.9021	17.5833	7.62772	27.6434	2.81354	9.65941	13.2135	15.8594	18.8152	12.111
AP2M1	TSS10603	chr3:183892633-183901879	132.663	125.166	151.189	43.224	140.494	196.994	146.483	237.22	233.287	175.261	234.377	52.4889	21.7343	99.0141	44.8598	74.2679	51.6694	87.121	49.9777	46.72
ZNF585A	TSS10604,TSS19947	chr19:37641000-37663615	7.15133	9.40008	5.20184	1.42042	5.83677	2.21319	5.095	4.92629	5.44202	5.48357	5.48672	5.54745	1.79439	2.17051	0.823355	4.90441	1.52199	2.12085	1.81366	2.26621
RANBP3L	TSS10605	chr5:36249103-36302011	0	0.772417	0.606234	0	0.161026	1.02628	0.445491	3.68155	3.36167	0.855472	0.0985852	0.798309	0.312162	0	0	0.902163	0.147076	0	0.309777	0.0696606
MIR1208	TSS10606	chr8:129162361-129162434	0	0	0	0	0	0	0	0	0	0	0	0	0	0	0	0	0	0	0	0
HVCN1	TSS10607,TSS1787	chr12:111086490-111127617	1.97929	2.57503	4.53409	2.75604	3.98855	11.7901	6.83911	16.4198	5.3483	5.77909	12.7307	2.7208	1.74508	1.37743	0	2.29347	0.228331	19.9052	1.5318	0.705298
MAP3K12	TSS10608	chr12:53874275-53893444	6.28162	0	8.72627	3.8828	5.19223	8.05782	10.9095	15.9087	7.46247	9.31378	13.3097	5.25541	0.747759	30.8261	22.6833	19.1238	1.46619	0	1.71468	3.50876
TPTE2	TSS10609,TSS10888,TSS15380,TSS19838	chr13:19997018-20135714	0	2.18664	0.223754	0	0.983149	1.01342	0.714193	2.68067	0.197161	0.914497	0.901029	0	0	0.0209658	8.58439	2.82281	0	2.39576	0	0
AREG	TSS1061	chr4:75310852-75320726	170.359	173.929	139.698	27.2431	100.648	165.131	56.554	182.347	201.294	52.7761	192.159	77.1965	0.092192	316.326	0	42.579	7.58745	1.49334	0.0624882	12.3234
SNX13	TSS10610	chr7:17830384-17980131	17.2194	20.0767	22.7744	10.5705	12.2432	15.8845	20.3142	17.5312	15.325	26.0842	18.1294	13.3458	5.16925	23.9859	9.22203	25.5788	9.68761	6.97023	9.88955	11.3116
GPR144	TSS10611	chr9:127213422-127239379	0.0616088	0.048095	0	0	0	0	0	0	0	0	0	0	0	0	0	0	0	0	0	0.394655
UBE2Q2	TSS10612,TSS26461	chr15:76135621-76193388	20.165	38.6258	59.5521	24.4443	35.2315	35.2453	27.058	51.8391	42.8843	32.8883	55.2973	17.3299	10.889	31.3689	44.5868	27.7136	16.3527	13.8176	12.6318	8.95509
NAIF1	TSS10613	chr9:130823511-130829599	1.0389	0.405515	0.515359	0.260408	1.62529	0.493623	0.981628	1.04027	0.891476	0.918166	0.814299	0.352765	0	1.39551	2.25163	1.10489	0.627624	0.556931	0.207092	0.690919
HEY1	TSS10614	chr8:80676244-80680098	17.6893	10.7934	1.24772	1.41443	0.720377	2.23633	5.00079	6.79794	1.9906	3.89696	7.02856	2.1399	1.74419	0.878982	0	3.69811	0.920356	1.94982	0.912761	1.94753
PHYH	TSS10615,TSS16665	chr10:13319795-13342130	39.0405	48.577	54.383	51.9085	116.542	35.9301	50.1379	52.8247	35.0072	46.4813	37.272	35.7573	30.3015	36.665	39.7954	27.0405	58.2142	25.5359	60.32	30.2506
PRKCDBP	TSS10616	chr11:6340175-6341740	1.35625	1.36096	4.6683	0	2.83674	5.52239	4.04684	12.8842	6.4218	5.35091	7.55421	0.215942	0.51036	2.52288	1.53469	0.412826	1.36181	6.53495	2.46179	1.24558
MIR4289	TSS10617	chr9:91360750-91360820	0	0	0	0	0	0	0	0	0	0	0	0	0	0	0	0	0	0	0	0
LOC256021	TSS10618,TSS22098	chr12:92378751-92536447	0	0.0643464	0.038595	0.795892	0.216796	0	0.346392	0.659736	0	0.0397935	0.193887	0	0.373013	0	2.73646	0.181771	0	0.0764351	0.0680763	0.547896
NDOR1	TSS10619	chr9:140100118-140113813	3.29755	2.3246	2.41754	1.48806	2.13536	2.33679	3.19307	4.39085	2.9323	3.95259	4.27464	3.89335	0.586081	8.90595	1.30147	6.27461	1.09045	2.55925	0.914412	1.37584
CCDC129	TSS1062,TSS11846,TSS24772,TSS25800	chr7:31553684-31698334	0.0487242	0	0.461381	0.90732	1.41344	0.0609144	0.629161	0.159375	0.0144142	0.709422	0.169714	1.03657	0	0.970431	0	2.31665	0	0	0	0.236046
KRT32	TSS10620	chr17:39615764-39623638	0	0	0	0	0	0	0.172998	0	0.0271203	0.0426005	0	0	0	0	0	0	0	0	0	0
NFS1	TSS10621	chr20:34256609-34287287	7.79961	6.97533	6.7817	4.71794	8.44782	7.14555	9.23791	10.3417	8.27489	10.9642	13.311	8.1212	4.35509	16.2856	0.260457	25.2521	6.96347	6.99982	5.91309	7.35363
TNFRSF13B	TSS10622	chr17:16842397-16875402	0	0.22059	0.384282	0	0.0404272	0.817152	1.16062	2.62759	0.63077	0.329945	1.23705	0.791925	0	0	0	0	0	18.074	0	0
ZNF582-AS1	TSS10623	chr19:56905044-56910544	0	0	0	0	0	0	0.0704704	0.0431679	0	0	0	0	0	0	0	0	0	0	0	0
SAMD9	TSS10624	chr7:92728825-92747336	33.5424	51.537	54.2232	9.73661	26.7703	27.8279	22.1829	34.1126	46.9291	63.7301	89.0015	7.16714	2.52457	18.8087	3.19602	13.9125	2.44315	11.7646	3.11837	5.32612
CABLES1	TSS10625,TSS25894,TSS7905	chr18:20714527-20840434	5.26071	4.73305	3.43018	3.22313	12.7832	7.18277	5.37206	4.54275	3.52026	7.57195	8.15024	4.82337	0.542978	4.14865	1.22661	4.00149	1.01543	1.25553	1.50129	0.785927
MRPL46	TSS10626	chr15:89002708-89010633	9.1084	11.5321	17.3999	7.68132	28.0241	13.9454	14.7373	14.899	16.8116	19.9993	17.4278	10.3676	4.61883	12.6165	18.9034	22.8601	7.02641	9.73453	8.19559	10.7128
NAIP	TSS10627	chr5:70264309-70320941	87.2245	133.388	178.003	217.555	51.7945	120.689	281.914	173.073	163.357	190.198	168.674	191.722	45.8094	393.636	71.816	625.572	118.665	79.4997	78.4134	150.758
LOC100133985	TSS10628	chr2:70351167-70352448	0	0	0	0	0	0	0	0	0	0	0	0	0	0	0	0	0	0	0	0
ACMSD	TSS10629	chr2:135596185-135659602	0	0	0.0705212	0	1.33557	0.156487	3.97995	0.183612	0.463068	2.68795	0.381395	2.9578	0	4.98313	0	3.97309	1.15937	0.501502	0.617956	0.1536
GDF2	TSS1063	chr10:48413091-48416853	0	0	0	0	0	0	0	0	0	0	0	0	0	0	0	0	0	0	0	0
FABP6	TSS10630,TSS12022,TSS25698	chr5:159614373-159665729	5.46032	8.25554	4.38162	0	14.2482	0.955664	0.131597	0	0.124994	0.804152	4.59554	0	0	0	0	0	0	0	0	0
SCGB2B3P	TSS10631	chr19:35136777-35136957	0	4.53773	6.22246	0	0	0	0	0	0	0	0	15.2065	0	0	0	0	0	0	0	0
DNALI1	TSS10632	chr1:38022519-38032458	1.96194	1.74283	1.19092	3.97287	5.68259	2.70948	8.71952	3.66749	8.27584	11.4312	5.14243	10.2433	2.39093	67.3088	70.276	31.6641	7.77292	3.7009	3.77431	5.10131
RNF150	TSS10633	chr4:141786724-142054616	0.821253	2.82682	8.6121	2.21897	1.01342	2.52292	7.35642	3.42882	2.73676	2.96729	3.22228	1.23785	1.81673	4.1308	5.52116	5.71586	0.591479	1.29355	1.65264	1.91176
TRIML1	TSS10634	chr4:189060597-189068649	0	0	0	0	0	0	0	0	0	0	0	0	0	0	0	0	0	0	0	0
NCSTN	TSS10635	chr1:160313062-160328742	74.2355	82.7617	81.9022	52.6428	141.939	114.1	126.703	132.786	136.142	183.797	162.049	58.7061	42.3475	94.667	43.099	125.663	56.7021	44.6623	94.978	46.6802
MIR708	TSS10636	chr11:79113065-79113153	0	0	0	0	0	0	0	0	0	0	0	0	0	0	0	0	0	0	0	0
HEPN1	TSS10637	chr11:124789145-124790573	0	0	0	0	0	0	0	0	0	0	0	0	0	0	0	0	0	0	0	0
SNORD48	TSS10638	chr6_apd_hap1:3117793-3117856	0	0	0	0	0	0	0	0	0	0	0	0	0	0	0	0	0	0	0	0
SCIN	TSS10639,TSS3476	chr7:12610202-12693228	5.17605	16.6843	30.9351	0.350173	24.7886	12.8328	8.78024	13.7279	11.8421	23.215	10.011	1.65663	0.370259	10.9907	0.895627	16.6488	0.0454187	1.19451	1.54297	0.928872
SLC5A2	TSS1064	chr16:31494438-31502091	0	0.435847	0.612446	1.19952	1.97738	0.259737	0.502899	0.352597	0.851147	1.7459	0.584443	0.810037	0	2.18145	3.57602	3.39425	0.23227	0.285279	0.127094	0.90441
LINC00483	TSS10640	chr17:48838394-48844876	0	0	0	0	0.369945	0	0	0	0	0	0	0	0	0	0	0	0	0	0	0
C12orf76	TSS10641	chr12:110478982-110505500	0.0944646	0.14748	0.213515	0	0.0538881	0.11842	0.327745	0.13925	0.25225	0.0440234	0.0659785	0.21285	0	0.788539	0	0	0.0392667	0.236606	0.0752298	0
NFE2L1	TSS10642	chr17:46125685-46138907	40.7349	47.5207	63.8526	19.8828	37.2752	47.1854	55.0042	68.7089	40.831	58.4588	67.0966	19.1948	8.54672	30.8713	21.3168	45.3977	11.4731	15.8435	13.5752	12.3719
SCYL1	TSS10643	chr11:65292547-65306182	30.46	27.7815	43.1199	16.8405	49.5173	33.4337	33.409	47.9318	40.5678	41.3828	51.8424	27.3652	11.9135	59.3149	34.5962	38.4289	25.3254	19.2729	21.6434	15.7624
C2	TSS10644,TSS17473,TSS9523	chr6:31865561-31913449	7.09185	46.7477	90.1105	6.97734	39.4476	98.3051	23.6295	70.1558	75.2445	62.6915	60.043	6.58414	1.10847	9.11569	0.118265	3.90171	1.10594	13.9114	2.15387	1.82102
SLC38A9	TSS10645,TSS5981	chr5:54921672-55008163	7.64066	7.0159	11.186	9.49552	4.44138	8.33132	8.90513	9.2907	8.57092	11.718	9.68954	6.86018	1.86675	12.985	1.02238	13.9969	3.49019	2.91497	8.33274	5.2396
RNF111	TSS10646,TSS12088	chr15:59279864-59389618	14.1661	17.0521	19.0969	13.5131	20.3299	14.277	22.5689	27.9695	25.3457	28.0743	32.4412	13.9087	4.28928	28.5817	8.83477	33.4106	7.76391	9.05795	10.6487	12.1906
LINC00423	TSS10647	chr13:33383327-33485790	0	0	0	0	0	0	0	0	0	0	0	0	0	0	0	0	0	0	0	0
LINC00313	TSS10648	chr21:44881973-44898103	0.411515	0	0	0	0	0	0	0.122351	0	0	0	0	0	0	0	0	0	0	0	0
IFITM5	TSS10649	chr11:298200-299526	0	0	0	6.39401	0.516303	0	0.472729	0	0.0894936	0.560005	0.21042	3.93733	1.30031	2.0827	17.7485	0	0.979208	0	0	1.91926
EXOC2	TSS1065	chr6:485137-693141	13.0101	14.0491	13.9439	10.806	9.92488	16.5952	17.5728	20.8675	12.6503	19.3442	24.8766	10.3388	3.41199	19.7852	4.3202	19.3016	4.94793	9.03093	8.26986	9.31525
MGST1	TSS10650,TSS15429,TSS27285,TSS304	chr12:16500075-16530123	123.399	99.4186	61.2927	14.6005	13.9433	69.8046	53.3005	16.1042	57.4122	32.4106	27.8126	4.84284	4.82938	6.41254	0.399998	13.0367	10.827	9.09195	10.7991	10.1122
MYH16	TSS10651	chr7:98870923-98895594	2.15972	1.87326	0.50582	0	0.501466	0.200372	0.0504344	0.2711	0.761519	0.19	1.73046	0.180519	0	1.07532	0	0	0.133104	0.457755	0	0.15774
NANOS2	TSS10652	chr19:46416472-46418036	0	0	0	0	0	0	0	0	0	0	0	0	0	0	0	0	0	0	0	0
BTBD19	TSS10653	chr1:45274153-45279801	5.02751	4.39155	4.55192	2.48586	3.00949	3.09593	4.34555	17.0914	14.3717	4.5795	11.6174	7.12784	0.421955	16.332	2.29141	11.467	1.63976	5.14341	0.428669	2.18585
GPR34	TSS10654	chrX:41548225-41556530	0.477167	1.01224	1.48909	1.00005	0.768457	7.30294	2.10759	2.44927	2.4932	2.70585	2.29884	0.112289	0	1.85063	0	0.424552	0.207252	0.285573	0.357415	0.344415
ZRANB3	TSS10655	chr2:135957573-136288806	3.47231	2.74784	2.01585	2.35049	2.08299	2.29511	5.0479	3.43167	2.20907	5.02144	4.12489	2.85475	1.47236	10.0123	5.11843	6.74575	1.46685	2.39661	1.72587	2.24922
CORT	TSS10656	chr1:10509775-10512060	0	0	0	7.47745e-51	0.0673958	4.84068e-28	0.0500218	0.0660872	1.77028e-35	0.147879	1.32183e-56	8.80627e-44	0	2.29064e-51	0	0	9.08976e-67	0	3.94645e-12	0.156368
YAP1	TSS10657,TSS3121	chr11:101981191-102104154	36.2773	43.1112	56.4973	18.323	48.9248	43.3983	30.282	56.4602	47.2329	47.3771	63.192	22.6575	8.85343	70.131	48.4911	29.3357	7.14529	6.68222	12.5943	11.331
FAM134A	TSS10658	chr2:220042938-220050197	27.3504	19.7321	22.6255	10.6449	27.2302	17.8855	23.8231	25.8553	19.2211	29.6016	30.8904	11.5039	9.37987	15.7724	32.6879	15.8048	16.7835	10.6602	12.4731	10.7654
OSBPL2	TSS10659	chr20:60813579-60871269	26.5101	28.3676	40.9641	20.6916	46.7513	14.1126	20.6864	26.2978	31.2464	31.5864	31.2452	34.0844	11.3949	65.4324	142.584	96.4473	19.7282	13.2233	19.2243	21.9225
SOS2	TSS1066	chr14:50583845-50698099	20.1439	27.2024	32.0388	19.7724	8.93574	24.8565	29.3728	32.4497	16.257	41.962	23.4063	18.5597	6.31793	41.9037	17.9293	44.084	13.35	9.8963	12.8591	18.6649
AP4B1-AS1	TSS10660	chr1:114399256-114443859	0	0.167495	0.242674	0.537806	0.183761	0	0.0338539	0.0632806	0.127433	0.100055	0.0374951	0.120702	0	0	0	0.456715	0	0.115208	0	0.105863
NBEAP1	TSS10661	chr15:20874796-20961480	0	0	1.02755	0.318984	0.780386	0.22831	0.142252	0.795233	2.20905	0.632842	0.635298	0.483471	0	0	0	0	1.63649	0	0.175721	0
GPR137B	TSS10662	chr1:236305831-236372209	6.54188	16.7891	18.9943	8.02196	27.0092	22.0346	11.6152	32.1627	21.4771	18.7476	23.8718	4.54564	0.553638	10.97	12.6156	2.09772	2.42194	3.59083	1.82012	1.63509
LST1	TSS10663,TSS12722,TSS21050	chr6_ssto_hap7:2884757-2887488	0	0	0	0	0	0	0	0	0	0	0	0	0	0	0	0	0	0	0	0
HSFY2	TSS10664	chrY:20893325-20935621	0	0	1.27301e-06	0	0	0	0	8.94917e-07	0	0	0.00309701	0	0	0	0	0.0196402	0	0	1.05352e-06	0
ADIPOQ-AS1	TSS10665	chr3:186569675-186573912	0	0	0	2.42224	0	9.17533	10.1278	2.24871	0	0.0715092	0	0	0	0	0	2.72502	0.0427035	0	0.265602	0.454405
FGG	TSS10666	chr4:155525285-155533902	10.0467	4.83191	0	5.48052	51.1868	6.57158	1.9536	0.564332	3.51032	6.678	21.8738	0	0	0	0	0	0	0.362618	0.268745	0.444271
LEPREL2	TSS10667	chr12:6937571-6949018	9.78948	8.27892	15.4349	10.4187	10.9175	17.3234	27.2287	47.199	38.7826	29.8726	36.3746	15.5927	2.4626	34.3699	50.4557	26.4671	2.88654	16.3342	7.80205	6.76792
MRPS18C	TSS10668	chr4:84377117-84382929	28.6089	36.3197	34.3678	10.1795	34.5627	37.5117	37.7582	34.1157	36.6523	49.1066	39.5361	10.4511	6.05246	34.066	32.7851	10.9098	10.4508	15.7073	19.4328	10.6495
TNF	TSS10669	chr6_cox_hap2:3052959-3055728	0	0	0	0	0	0	0	0	0	0	0	0	0	0	0	0	0	0	0	0
CHEK2	TSS1067	chr22:29083730-29137822	19.5809	12.5495	12.2248	1.95133	15.239	10.0685	6.42787	11.3373	14.3763	8.44513	11.4477	6.25081	1.01668	5.68815	14.2306	7.40387	1.65452	7.11401	1.66835	2.8609
EIF2AK2	TSS10670,TSS1909	chr2:37332283-37384190	15.4428	26.8253	32.178	12.1502	25.4924	20.656	20.8233	26.4124	42.7901	59.7437	44.2868	11.2791	4.90416	22.5234	4.67662	17.3718	7.44499	7.9862	7.66531	7.53481
MAP3K10	TSS10671	chr19:40697650-40721482	5.64743	3.4869	5.51016	1.7281	3.25642	2.9143	3.83222	4.85344	4.60278	3.79698	5.40105	6.27628	0.635562	26.3957	41.2138	11.4662	3.55089	3.92646	0.90061	2.65557
LDOC1L	TSS10672	chr22:44888449-44894005	0.943245	0.63481	1.42123	0.349414	0.609842	0.649939	1.08517	1.43615	1.03812	1.54186	1.00729	0.627181	0.287874	1.43045	0	0.622499	0.461233	0.348535	0.350309	0.288264
POU2F3	TSS10673,TSS3765	chr11:120107348-120190653	0.184067	2.34716	6.47859	0.527313	14.1984	0.634637	3.69244	3.77954	1.43521	2.08581	2.75858	1.2008	0	2.9786	3.34633	0	0	0.00730605	0	0.604705
PRRT1	TSS10674	chr6_ssto_hap7:3463864-3467445	0	0	0	0	0	0	0	0	0	0	0	0	0	0	0	0	0	0	0	0
AKAP12	TSS10675,TSS2546	chr6:151561133-151679694	23.5276	38.0173	60.905	8.88982	7.99423	58.4386	26.7292	60.8957	7.37769	18.4077	41.3255	11.0747	1.83231	14.2579	12.8357	20.7894	3.64552	8.47877	2.36668	4.96941
ZNF34	TSS10676	chr8:145998500-146012725	12.6422	19.2487	24.2548	9.80216	9.2185	3.74172	9.50178	7.61322	3.55955	8.72695	5.74296	7.84375	9.09981	19.3446	42.0233	16.5878	5.68953	3.43524	4.42833	4.35992
SLC35A2	TSS10677,TSS15864,TSS2870	chrX:48760458-48769235	28.3597	23.6223	29.4217	5.82644	35.8915	16.3142	15.3156	23.126	29.252	26.4653	34.1907	6.91171	4.37562	20.9391	0	6.88671	7.18205	6.42611	9.29328	5.62498
HYALP1	TSS10678	chr7:123454192-123459484	0	0	0	0	0	0	0	0	0	0	0	0	0	0	0	0	0	0	0	0
USP17L20	TSS10679	chr4:9269344-9270937	1.84354	0.528073	0.883678	0.0169328	0.642523	0.0652158	1.02487	0.53718	1.39383	1.05435	1.18166	1.08309	0.0129923	0.386654	0	4.08822	0.443528	0.0808716	0.181591	1.70288
GAGE13	TSS1068	chrX:49188093-49195365	0	0	0	0	0	0	0.00438028	0	0	0	0	0	7.46897e-16	0	0	0	0	0	0	0
MRPL2	TSS10680	chr6:43021766-43027242	6.3184	5.51884	6.95869	12.4961	9.73294	7.41778	10.2209	8.74954	7.74967	12.8619	8.27524	14.4872	4.89779	12.6474	6.22155	16.339	8.1048	5.71486	9.50931	7.35646
TRIM10	TSS10681	chr6_cox_hap2:1631860-1640846	0	0	0	0	0	0	0	0	0	0	0	0	0	0	0	0	0	0	0	0
LMO4	TSS10682	chr1:87794150-87814607	5.50677	6.47359	7.91473	3.41646	4.6839	5.3418	5.56247	15.2284	6.15933	8.30255	10.8505	1.7069	0.906789	7.02526	0.360474	1.5659	1.13505	2.53871	2.50316	0.861737
THEM5	TSS10683	chr1:151819576-151826173	0.860322	0	0.625008	0	0.493269	1.08359	0.652957	1.47396	0.410456	1.85069	0.422534	0.192222	0.756205	4.95809	0	0	1.63815	0.863826	0	0.170079
MBTD1	TSS10684	chr17:49254785-49337427	6.07891	7.10605	7.15367	2.51081	3.78269	3.18935	5.67922	5.48179	4.95448	7.36925	4.85865	7.77102	4.24165	12.0159	6.36314	12.9953	4.93669	3.52694	4.65732	5.98607
EHBP1	TSS10685,TSS18447,TSS23625	chr2:62900985-63273621	48.2611	52.5874	56.3358	19.3403	35.8083	33.8473	35.4033	44.0992	48.4388	36.0745	52.4221	29.5071	7.74294	71.3841	17.8265	61.518	13.6496	12.8697	15.5555	15.3679
C1GALT1	TSS10686	chr7:7222245-7288280	4.86275	8.99469	12.1192	0.831081	6.29293	3.74626	6.73857	4.8955	10.4645	9.96864	7.87167	2.41441	0.391357	2.14853	0	2.87879	0.783808	0.937416	1.05819	1.99949
MIR129-2	TSS10687	chr11:43602943-43603033	0	0	0	0	0	0	0	0	0	0	0	0	0	0	0	0	0	0	0	0
TRIM7	TSS10688,TSS23212,TSS5941	chr5:180620923-180632177	8.51288	2.26928	0.944413	0.199748	15.6356	0.351919	0.198257	2.56609	1.83005	0.380576	0.504184	0.708757	0.365837	0.990935	5.47663	0	0	0.0640822	0.682324	0.825608
LINC00588	TSS10689	chr8:58192101-58197290	0	0	0	0	0	0	0	0	0	0	0	0	0	0	0	0	0	0	0	0
LRRC14B	TSS1069	chr5:191625-195468	0	0	0	0	0	0	0.0614955	0	0.177739	0.558076	0.0836689	0	0	0	0	0.25464	0	0.0428309	0	0
TTTY2B	TSS10690	chrY:9573894-9596085	0	0	0	0	0	0	0	0	0	0	0	0	0	0	0	0	0	0	0	0
MICA	TSS10691,TSS10856,TSS25308	chr6_cox_hap2:2880256-2895790	0	0	0	0	0	0	0	0	0	0	0	0	0	0	0	0	0	0	0	0
CD33	TSS10692	chr19:51728334-51743274	1.99487	1.26584	2.54617	3.46164	4.0037	6.38861	3.24837	6.89004	4.16387	4.58966	5.66773	1.39914	0.161185	0	0.873093	3.51948	0.151838	0.6422	0	0.0907488
LOC150935	TSS10693	chr2:240684553-240722356	0	0	0	0	0	0	0	0	0	0	0	0	0	0	0	0	0	0	0	0
EIF3C	TSS10694,TSS24248	chr16:28699878-28747050	344.87	354.578	409.669	210.695	421.562	313.67	274.59	289.566	363.877	283.604	430.998	202.027	123.468	500.64	714.97	358.535	213.193	228.948	242.072	263.09
TIMP4	TSS10695	chr3:12194567-12200851	4.47348	1.88026	1.14206	2.13565	2.09666	22.1711	21.2152	5.34577	0.954159	3.53124	4.65215	2.4499	1.01109	5.16273	0	13.185	2.52427	0.0410662	0.410828	0.509423
FAM177B	TSS10696	chr1:222910557-222924002	0.428612	1.89579	6.08768	0	25.7951	3.55663	0.406226	0.463889	1.10556	3.06936	4.75331	0.320226	0	0	0	3.3465	0	2.15002	0.284053	0
TUBAL3	TSS10697	chr10:5435060-5446793	0	0.825169	1.11872	0	2.78336	0.0558515	0.140466	0.032816	0.0330475	0.622759	0.144041	0	0	0.219415	0	0	0	0	0	0
LOC389332	TSS10698	chr5:135527155-135528851	0	0	0.099505	1.02369	0.470942	0.0827862	1.94327	0.0324315	0.19595	0.461528	0.153745	0.247351	0.484758	1.02034	0	0	0	0.511721	1.18169	0
C16orf71	TSS10699	chr16:4784288-4799397	0.396788	0.464624	0.182398	1.08928	0.0188279	0.115863	0.39593	0.175346	0.1371	0.184682	0.184452	0.14947	0.1753	0.858022	0	1.26619	0.110126	0.212793	0.210833	0.391088
CES4A	TSS107,TSS24725	chr16:67022491-67043659	0.336334	1.31275	1.8994	2.04732	0.6627	0.568833	8.01208	2.38569	2.36126	5.64852	3.07707	5.24297	1.14823	22.2138	2.37823	17.5576	1.221	3.13574	0.814248	2.77769
MPZL2	TSS1070	chr11:118124130-118135251	177.522	116.253	54.3901	17.4047	41.0326	79.4169	28.343	46.4329	41.3443	38.2476	65.1147	14.3034	2.34382	37.1567	0	11.908	3.07898	2.25655	8.58109	7.54705
MIR638	TSS10700	chr19:10829079-10829179	0	0	0	0	0	0	0	0	0	0	0	0	0	0	0	0	0	0	0	0
SNAR-A14	TSS10701	chr19:50615624-50615745	0	6.4472	0	0	0	0	0	0	0	0	0	0	0	0	0	0	0	0	0	0
NHS	TSS10702,TSS11756	chrX:17393542-17754113	7.81005	14.989	27.253	3.7392	17.4092	7.31736	4.90426	19.244	17.6226	12.3366	17.2201	6.04049	0.774468	5.10181	2.14352	2.63132	0.655618	1.44194	2.22576	1.91458
PSMG2	TSS10703,TSS1467	chr18:12658737-12725739	35.2083	50.8383	84.7467	15.5047	48.1328	53.7595	38.2232	47.4219	45.0475	52.8618	62.7598	14.1539	8.64677	26.0981	0.327362	15.3755	21.4192	17.0812	15.7353	12.5301
MORN3	TSS10704	chr12:122089292-122107560	0.16997	0.530655	0.771657	0.243417	0.633357	0.256863	1.07494	0.552254	0.506756	0.317912	0.596201	0.189926	0.149416	4.89746	2.42878	1.44821	0	0.609474	0.47274	0.671999
LOC729013	TSS10705	chr11:10879763-10900823	0	0	0.323575	0	0.0510771	0	0	0.0526167	0.053127	0	0.0625013	0.198834	0	0	0	0	0	0	0	0
EXT1	TSS10706	chr8:118811601-119124058	186.428	138.199	65.0222	30.3129	43.8132	38.5715	34.8503	50.4506	64.8175	69.3509	73.4165	39.5841	14.3014	35.9277	16.9451	55.7391	16.3217	11.4111	20.0358	18.3423
AHCYL2	TSS10707,TSS4504,TSS929	chr7:128864854-129070052	16.1363	18.3261	23.6275	17.4406	70.4614	15.349	20.2651	22.253	21.8326	51.1933	18.6155	17.4085	6.2451	36.8366	19.0671	39.5565	11.9197	10.3797	8.76175	7.01817
MIR4758	TSS10708	chr20:60907542-60907613	0	0	0	0	0	0	0	0	0	0	0	0	0	0	0	0	0	0	0	0
OR2C1	TSS10709	chr16:3405888-3406924	0	0	0	0	0.222751	0.0489279	0.552486	0	0	0	0.0681357	0	0	1.35312	0	1.65323	0.320793	0	0	0.0959252
ZNF275	TSS1071	chrX:152599612-152618384	0.872202	0.766037	1.16608	1.65924	1.18429	1.51091	1.24373	2.18204	1.21589	1.50706	1.68768	1.11362	0.62738	3.54512	8.55272	2.14442	1.1826	0.915016	0.554579	0.576983
RIT2	TSS10710	chr18:40323182-40695657	0	0	0	0	0.0258364	0	0.570027	0.372685	0.00796767	0	0	0	0	0	0	0	0	0	0.0715698	0
USP6NL	TSS10711,TSS4242	chr10:11502508-11653679	8.36581	12.2314	17.9434	5.70233	14.3781	7.23402	11.6082	12.9698	15.8149	17.498	12.5767	8.13983	2.21394	22.8831	17.6255	17.0044	4.03917	7.34112	4.20038	7.24529
TNXB	TSS10712,TSS24605,TSS7296	chr6_ssto_hap7:3308906-3368931	0	0	0	0	0	0	0	0	0	0	0	0	0	0	0	0	0	0	0	0
DNAJC5G	TSS10713	chr2:27498288-27504296	0	0	0	0	0	0	0.252151	0	0	0	0	0	0	0	0.14615	0	0	0	0	0
CTPS2	TSS10714,TSS22246,TSS27496	chrX:16606121-16731059	13.5918	19.1524	23.6965	10.4571	16.1537	7.41806	11.8908	13.0614	11.7758	16.9055	17.2612	15.8174	5.06005	29.7839	2.57343	28.1349	8.8512	5.02118	8.12935	10.1461
UBE2E1	TSS10715,TSS15405	chr3:23847383-23933131	83.041	94.9731	84.4327	36.2247	72.3779	71.1642	48.4028	67.5498	71.9721	59.0227	57.8569	15.7892	15.9046	36.5175	33.8388	17.5551	17.3917	25.2776	18.8735	13.7368
RHOC	TSS10716,TSS14256	chr1:113243748-113250025	466.442	357.144	304.993	68.1323	289.508	179.333	122.122	312.255	273.082	191.339	361.933	66.3489	25.6597	139.656	11.1577	53.3339	38.418	64.408	38.8955	34.3101
HSD17B8	TSS10717	chr6_dbb_hap3:4453720-4455915	0	0	0	0	0	0	0	0	0	0	0	0	0	0	0	0	0	0	0	0
PRR11	TSS10718	chr17:57232859-57284070	6.91455	5.1594	3.4491	0.38093	2.67347	3.46185	0.694624	1.59676	4.28959	1.9029	2.17702	0.18111	0.353173	0.591329	0	0.0565495	0.321769	1.11123	0.159153	0.104737
FOXP1	TSS10719,TSS11890,TSS17633,TSS23523,TSS29229,TSS3397,TSS8355	chr3:71003864-71633140	22.7902	33.8924	53.935	28.9947	50.7635	24.7833	32.9981	44.1412	35.3075	41.6604	46.5307	30.1894	16.6892	78.8915	40.3218	51.357	14.5005	21.6452	16.9233	20.1632
NMD3	TSS1072	chr3:160939098-160969795	66.2396	65.5113	47.7665	25.6828	67.8103	41.8916	38.9829	46.0661	51.4211	43.5596	50.4917	28.379	11.8181	39.9489	28.2772	43.9347	23.2011	15.7047	27.0161	26.7847
AGTR1	TSS10720,TSS19640	chr3:148415657-148460790	0.162818	0.127097	0.294243	0	0.208842	1.67266	2.13075	1.41591	1.85874	0.571686	2.55684	0.275561	0.0718587	0	0	1.63256	0.880647	0.407738	0	0.883184
TRAF1	TSS10721,TSS11197,TSS29994	chr9:123664670-123691451	1.37919	2.0318	1.97441	2.12074	3.22814	2.47347	1.68581	6.79568	1.48728	3.05519	3.74228	4.0914	0.669289	4.82809	0	4.3135	0.0788418	3.68259	0.301739	0.629916
PRSS3	TSS10722,TSS18600,TSS3664	chr9:33750463-33799229	778.457	668.65	702.591	10878.7	273.125	1155.99	1358.99	240.47	40.6364	536.112	1007.92	7043.26	19528.5	194.147	3316.56	1942.16	32811.8	11846.5	58407.8	11648.5
LOC100144597	TSS10723	chr20:61669362-61685215	0	0	0	0	0	0	0	0	0	0	0	0	0	0	0	0	0	0	0	0
SLC30A3	TSS10724	chr2:27477439-27485960	0.0872354	0.476683	0	0	0	0.109309	0	0	0.0258709	0	0.030452	0	0	0	0	0	0.0725521	0.249661	0	0.258093
RNF138	TSS10725,TSS18473	chr18:29671817-29711524	3.33941	4.76896	6.3355	4.59135	9.60357	8.59371	7.32706	9.40898	6.97504	7.54371	10.2969	5.13676	1.18958	11.796	4.46648	6.18866	3.96505	4.51785	3.77909	3.57099
SYBU	TSS10726,TSS13274,TSS20172,TSS5439,TSS7518,TSS8645	chr8:110586404-110704020	8.46713	9.76524	9.52913	36.4401	8.67326	12.4933	13.5895	4.86835	0.967538	13.0135	6.12589	57.4809	6.72958	28.0477	17.246	104.134	63.3634	18.8825	14.3755	69.6046
MSX2P1	TSS10727	chr17:56234319-56236480	0	0.197309	0	0	0	0	0	0.0110369	0	0.11774	0	0	0	0	0	0	0	0.0602764	0	0
LRRC36	TSS10728,TSS25498	chr16:67360746-67419109	0	0.538194	0.237711	3.18553	3.17009	0.257225	4.83544	0.352998	1.21758	7.31706	2.01542	4.34104	0.604098	24.3822	0.821383	8.84588	1.24374	0.0305987	0.579208	3.25707
ZMYM4	TSS10729	chr1:35734567-35887545	14.3696	23.012	29.5857	26.0184	18.287	28.24	39.3304	40.601	37.5592	47.4673	44.926	22.0298	9.59124	58.9243	4.74444	52.6997	14.4839	16.3682	18.8267	16.3962
TCHP	TSS1073,TSS12070	chr12:110338078-110355874	5.21522	7.56099	11.5304	11.5742	11.6596	6.59476	9.02678	13.3187	8.97376	15.1453	12.8013	16.8555	5.77536	93.322	331.426	79.7285	10.0257	27.7776	6.55642	15.0502
SLC5A10	TSS10730,TSS13157	chr17:18853988-18924004	0.36448	0.0721403	0.206707	0.261024	0.468627	0.0329385	0.378086	0.485507	0.490411	0.603318	0.926217	0.729434	0	1.57513	0	0	0.19221	0.628688	0.589222	0.67934
TMEM41A	TSS10731	chr3:185207388-185216845	2.90339	3.15343	2.73424	1.13004	2.60511	2.70087	2.06822	3.34683	3.42015	4.25915	4.18035	1.92651	0.111557	1.316	0	1.07417	0.683307	1.33129	1.08167	1.33741
TICRR	TSS10732	chr15:90118817-90171253	2.34708	2.81901	1.01624	0.0184719	1.99943	1.75482	0.835975	1.08551	2.89521	1.17436	1.43989	0.585536	0.205519	0.322323	1.07925	0.219372	0.0538061	0.801351	0.144065	0.253939
MDGA2	TSS10733,TSS16546	chr14:47308827-48144157	0	0	0.0059592	0	0.00234819	0.00275329	0.185488	0.0587864	0.00488728	0	0.0586308	0	0.140444	0	0	0	0.0645829	0.0111458	0.0263919	0
ESYT2	TSS10734	chr7:158523688-158622319	38.9311	43.826	45.0675	12.5095	30.7526	30.1682	28.7525	55.7356	36.7588	29.7736	46.7224	18.538	6.46177	20.2869	18.0827	30.613	13.5336	12.7664	9.84558	17.5266
SH3D19	TSS10735,TSS3865,TSS5245	chr4:152041432-152149182	28.4017	53.0033	82.0022	20.0948	51.256	54.0464	52.1539	60.249	29.5762	37.9952	65.867	27.8563	8.26756	58.0093	9.87175	21.6764	8.21167	17.4075	7.50841	9.65121
MIR548AR	TSS10736	chr11:65282807-65282828	0	0	0	0	0	0	0	0	0	0	0	0	0	0	0	0	0	0	0	0
OR6C65	TSS10737	chr12:55794312-55795251	0	0	0	0	0	0	0	0	0	0	0	0	0	0	0	0	0	0	0	0
ITPKC	TSS10738	chr19:41223007-41246765	33.9531	26.7503	29.7063	17.4805	20.0871	26.8812	12.238	31.304	49.3999	23.2898	33.9941	29.3975	2.72086	46.4317	11.7682	26.5137	9.64791	6.93394	6.1339	7.70796
TAOK3	TSS10739	chr12:118587605-118810750	16.5239	27.2699	29.6728	14.4458	35.9635	18.7204	19.6648	30.6849	29.5485	30.6523	37.3108	11.0021	5.98393	42.5908	42.0117	27.0754	7.79575	18.0655	9.40895	9.95304
C2orf15	TSS1074	chr2:99758184-99767928	0	2.32833	0.737229	0.776738	2.44297	0.272632	2.39819	0.400148	0.443687	1.8358	2.08842	0.152072	0.358179	1.82558	0	0.866081	0.562354	0	1.2403	0.200836
FAM104A	TSS10740	chr17:71203491-71228533	22.3945	20.1565	17.3925	3.31397	13.5548	9.91419	16.1697	13.5455	14.1505	13.2354	16.4624	8.95087	2.17699	16.348	22.7044	17.6391	7.08171	5.58431	6.33355	7.70588
DCP2	TSS10741	chr5:112312406-112357892	3.82741	4.24165	4.1108	2.35812	3.56499	4.6644	4.76486	6.41393	4.89296	5.24814	5.23839	2.2409	0.503346	3.37971	0	4.33525	0.851173	2.49384	1.78089	1.88369
C1GALT1C1	TSS10743	chrX:119759528-119764005	8.05683	11.4042	11.6147	2.84633	9.38393	5.92996	5.93205	6.14609	8.61284	9.11671	9.08552	1.81281	1.89451	4.68457	0.171546	2.28648	1.74028	3.49913	3.24972	2.06698
SNORD44	TSS10744	chr1:173835105-173835166	0	20078.4	0	0	0	3572.62	0	0	0	5685.03	0	0	0	0	0	0	0	0	0	0
DPYSL5	TSS10745,TSS4083,TSS5547	chr2:27070968-27173219	0	0	0.289448	0	0	0.10981	0.34556	0.238908	0	0.0157067	0.506019	0.191734	0	0	0	0	0	0.653588	0	0
KATNA1	TSS10746	chr6:149916010-149969940	4.0648	8.36524	10.0215	5.62333	4.97945	8.33052	7.8667	13.3629	6.49524	12.4314	10.6774	4.37226	1.875	11.3095	25.1669	14.1553	3.49487	5.15634	3.8627	4.28258
FAM101A	TSS10747	chr12:124773709-124800570	0.508328	2.71156	7.77033	0	11.6402	1.40109	0.674506	4.58167	12.3597	3.532	1.50807	0.286648	5.4348e-191	0	0	0	0	0.949476	4.61031e-225	0
FAM126B	TSS10748	chr2:201838440-201936392	3.9876	3.75576	5.25694	1.67685	5.78374	2.44683	2.92333	3.91847	4.68249	3.82306	3.16711	3.51187	0.761442	4.74014	0	4.55024	1.29031	1.34539	2.37233	2.35874
SERTAD4	TSS10749	chr1:210406194-210416440	1.46039	4.63125	6.47678	0.326821	3.56594	1.37278	3.16642	1.66825	2.0036	4.38065	2.93198	1.02866	0.322197	1.86227	0	1.16542	0.303579	0.914376	0.472522	0.360096
STX19	TSS1075	chr3:93733214-93747454	2.04378	3.32332	4.79409	0.487822	2.9292	1.67304	1.50799	1.76076	3.19912	2.70777	0.896137	0.570912	0.44915	1.26644	0	0.36279	0.352532	0	1.48876	0.925884
NFATC3	TSS10750	chr16:68119268-68263162	7.8617	8.79449	12.2288	8.96193	13.7249	14.0815	19.477	18.2646	12.9898	21.8154	20.1582	8.38999	2.60523	20.9144	1.53209	9.83351	5.62932	12.3035	7.23213	5.33003
CD53	TSS10751,TSS21622	chr1:111413820-111442558	5.64583	16.9725	29.8572	35.9589	53.5772	159.271	44.2959	168.02	85.399	74.8252	81.2979	21.4588	3.28149	27.5966	0.191291	20.9697	1.94466	195.321	6.02269	6.16595
PSMB8	TSS10752,TSS29613	chr6_mcf_hap5:4145370-4149579	0	0	0	0	0	0	0	0	0	0	0	0	0	0	0	0	0	0	0	0
KIAA2018	TSS10753	chr3:113367232-113415493	4.98932	6.00308	8.46467	7.67871	5.9818	5.70546	8.07641	7.96618	6.56636	9.94809	8.11537	5.89698	2.97247	10.1588	5.04745	8.75607	4.22846	5.08261	5.42563	4.17535
VENTXP1	TSS10754	chrX:26576453-26579169	0	0	0	0	0	0	0	0	0.0195083	0	0	0	0	0	0	0	0	0	0	0
C14orf159	TSS10755,TSS13270	chr14:91580356-91691703	39.714	37.3107	36.1842	19.7144	26.968	20.4231	23.4558	28.0915	27.7169	46.5279	33.9262	30.197	8.75488	73.7074	70.7259	82.885	10.8505	18.7184	13.3829	14.8297
SLMO2-ATP5E	TSS10756	chr20:57603732-57617901	87.76	117.712	125.224	46.7293	135.513	60.561	53.4862	74.3393	155.738	87.4457	96.2636	23.1769	17.1754	21.7915	6.14695	27.6503	23.3557	21.4111	33.0391	26.0398
SLMO2	TSS10756	chr20:57608199-57617901	87.76	117.712	125.224	46.7293	135.513	60.561	53.4862	74.3393	155.738	87.4457	96.2636	23.1769	17.1754	21.7915	6.14695	27.6503	23.3557	21.4111	33.0391	26.0398
HEPH	TSS10757,TSS20194,TSS24651	chrX:65382432-65487230	4.28339	29.6788	55.2957	1.38997	12.4057	14.4084	10.6102	41.2334	23.8831	16.9992	22.4426	2.57367	1.11239	2.90476	0.862695	1.66863	0.917326	1.32866	1.01853	2.65179
CENPL	TSS10758,TSS24770	chr1:173768687-173793777	1.0182	0.861063	1.15007	0	0.943277	1.14813	0.508321	1.502	1.43768	1.07542	0.710761	0.0956885	0.0749003	0.512049	0	0	0	0.424236	0.0800743	0.209182
HLA-G	TSS10759	chr6_qbl_hap6:1095340-1099498	0	0	0	0	0	0	0	0	0	0	0	0	0	0	0	0	0	0	0	0
DLG3	TSS1076,TSS19407,TSS9638	chrX:69664704-69725339	20.0697	29.5475	37.826	19.4556	36.0645	12.5076	17.6071	12.6578	12.2326	24.6739	20.6979	21.3258	25.1336	26.5318	21.6792	22.7728	18.4188	8.07274	19.5457	10.8901
VARS2	TSS10760,TSS12212	chr6_dbb_hap3:2176093-2188360	0	0	0	0	0	0	0	0	0	0	0	0	0	0	0	0	0	0	0	0
KRTAP4-2	TSS10761	chr17:39333697-39334460	0	0	0	0	0	0	0	0	0	0	0	0	0	0	0	0	0	0	0	0
AGAP3	TSS10762	chr7:150783825-150841523	22.4124	23.6379	23.1304	16.2383	41.1007	19.666	23.6629	46.7346	27.3181	29.4036	41.254	25.1907	10.7968	47.1327	97.5395	68.2912	24.5761	16.3568	19.8117	20.7743
HOXD-AS1	TSS10763	chr2:177037923-177053686	0	0	0.0415884	0	0	0.0115307	0.0145247	0	0.0136432	0	0	0	0	0	0	0	0	0	0	0
A2M	TSS10764	chr12:9220303-9268558	124.168	209.977	325.988	303.078	410.684	1199.27	626.918	1197.38	246.828	881.868	1084.62	195.08	99.337	113.364	32.4044	101.227	62.3381	97.036	136.377	174.53
OR5B12	TSS10765	chr11:58206592-58207646	0	0	0	0	0	0	0	0	0	0	0.200188	0	0	0	0	0	0	0	0	0
HORMAD2	TSS10766	chr22:30476452-30573062	0	0	0	0	0	0	0	0	0	0	0.0339715	0	0	0	0	0	0	0	0	0
MIR4456	TSS10767	chr5:535954-535997	0	0	0	0	0	0	0	0	0	0	0	0	0	0	0	0	0	0	0	0
MKL2	TSS10768	chr16:14165195-14360630	11.3866	11.8733	11.2318	10.566	8.34719	12.119	16.208	14.1954	7.48072	19.3758	12.5593	13.2484	4.98074	19.3363	25.7022	28.4205	4.8846	5.78037	8.73975	7.60581
NSUN4	TSS10769,TSS18654	chr1:46805848-46830824	2.10376	2.37579	3.41045	1.31214	4.92454	2.76815	3.25347	3.33496	3.77189	4.23809	3.78095	3.92482	0.698531	2.7474	4.7724	6.94581	1.43751	2.09341	1.38934	2.00472
HOXD3	TSS1077	chr2:177028804-177037826	0.630289	0.246011	0.320254	0.112844	0.246941	0.296014	0.14902	0.371496	0.140115	0.220147	0.0549777	0.0889132	0.556573	0	0	0	0	0.0563566	0	0
FAM69A	TSS10770,TSS24457	chr1:93298285-93427079	18.3447	15.6273	19.4994	4.60034	9.45728	11.9794	6.50723	12.7294	9.67394	4.70258	8.40027	3.05787	2.73545	2.30022	0	3.69337	0.868467	3.9064	2.58608	1.05894
RAP2B	TSS10771	chr3:152880028-152886263	2.87439	1.70459	2.20309	0.851149	1.56198	2.78819	1.74826	4.81576	4.85839	2.78674	4.38421	1.41148	0.146807	1.90617	0.355787	0.764011	0.368973	0.957466	0.556832	0.408194
PDE2A	TSS10772,TSS7052,TSS9983	chr11:72287183-72385497	2.19988	2.73159	4.42705	3.15099	0.456981	14.2087	9.38782	8.4147	2.08917	4.72553	4.39408	5.89995	2.54745	13.8691	6.22516	18.9033	4.54993	2.09839	2.25913	5.16806
HSPA14	TSS10773	chr10:14880260-14913740	14.4608	13.93	13.4048	3.45189	20.6927	13.1974	10.7101	14.5768	20.246	16.8301	11.3949	7.04195	1.8996	17.5066	2.78574	37.326	10.9941	7.96507	7.79825	10.4221
FMO2	TSS10774	chr1:171154387-171181822	1.77308	2.74232	5.53105	2.03653	0.959943	6.28421	11.3409	7.72077	1.11726	3.12526	4.35394	1.63152	2.22061	9.38552	3.01292	7.39878	2.12074	0.442144	4.41701	4.46399
MIR4500HG	TSS10775	chr13:88096241-88323218	0	0	0.00315326	0	0	0	0.00879698	0	0.0526878	0	0	0	0	0	0	0	0	0	0	0
LACC1	TSS10776,TSS27787	chr13:44453419-44468068	2.77367	2.83161	3.26931	2.01699	3.08304	3.78599	3.26486	6.95527	7.7571	3.73006	5.60054	0.821904	0.188735	3.06282	0	5.44527	0.409114	1.23496	0.579078	1.34503
MIR942	TSS10777	chr1:117637264-117637350	0	0	0	0	0	0	0	0	0	0	0	0	0	0	0	0	0	0	0	0
LYVE1	TSS10778	chr11:10579412-10590365	0.935785	0.899086	2.04743	4.33024	0.799569	97.7808	5.51294	5.28132	1.68482	2.27888	3.18838	1.13815	0.763029	2.26854	0	7.35113	1.438	1.67312	0.917807	2.48362
MYOT	TSS10779	chr5:137203544-137223540	0.957592	1.05104	0.746952	2.96682	0.591225	3.55749	1.79419	8.03067	0.215237	2.72029	3.8705	0	0.916242	3.45917	5.29508	0.881765	0.516382	1.03665	0.794714	1.21958
BTBD2	TSS1078	chr19:1985446-2015702	49.8757	27.383	18.7714	12.9528	25.1364	22.0546	30.5066	33.1844	15.7781	33.2306	30.2439	14.3971	7.56606	31.9388	21.8535	23.6121	14.9436	14.2077	14.7696	11.514
LOC440300	TSS10780	chr15:84860599-84878025	6.12863	6.3651	9.07517	1.53325	6.80358	0.698274	2.67866	1.72265	2.24042	2.37314	3.61524	10.3585	4.15684	9.82233	6.11569	6.55242	2.57414	1.5279	1.23818	2.47569
MIR4674	TSS10781	chr9:139440624-139440711	0	0	0	0	0	0	0	0	0	0	0	0	0	0	0	0	0	0	0	0
TCEB3	TSS10782	chr1:24069855-24088549	9.83449	11.7632	17.0269	9.25682	12.8138	13.5389	19.6465	17.9614	15.697	21.125	22.2468	15.4134	8.95174	12.0494	14.4582	24.3498	16.3607	12.3207	16.6573	11.5529
VAMP1	TSS10783	chr12:6571403-6579843	1.6159	5.06168	5.15737	0.561885	1.88082	1.22106	3.04745	4.68051	3.02155	2.32842	3.08757	5.34501	0.753493	10.6201	37.3077	5.08119	1.18323	5.35905	0.360348	1.3593
SNX15	TSS10784	chr11:64794879-64808044	6.73343	5.7199	5.58613	0.950817	5.24798	4.40513	5.04925	6.31902	3.5139	6.67402	6.12728	3.8447	1.75649	11.3032	4.75968	6.38996	3.27322	4.17396	3.13432	1.26292
AVP	TSS10785	chr20:3063201-3065370	0	0	0	0	0	0	0	0	0	0	0	0	0	0	0	0	0	0	0	0
ZNF100	TSS10786	chr19:21906842-21950430	47.2651	35.4741	32.5086	17.4664	10.5864	2.41611	5.74104	6.40322	6.39586	9.86376	4.83798	15.5999	4.50181	6.40263	11.4999	19.9553	1.08099	3.01793	6.54635	5.41923
IL10RA	TSS10787	chr11:117857105-117872199	6.68373	13.9258	23.2472	26.2089	19.439	78.2129	53.606	79.4049	32.7855	48.8696	52.3844	17.0469	3.06181	20.7231	2.9363	14.7491	2.52432	33.7684	4.99057	8.23903
GNAS	TSS10788,TSS1297,TSS18840,TSS29521	chr20:57414794-57486250	2055.54	1701.57	1477.96	1186.4	1721.07	1448.25	3322.4	2010.55	1866.64	2721.94	2224.03	1342.05	1182.24	2078.12	1117.93	2884.03	1873.86	1410.17	2194.52	1174.3
CCDC19	TSS10789	chr1:159842153-159869906	2.37484	2.3374	0.933993	0.073942	1.42035	1.13966	0.879577	1.86929	3.58639	1.34787	10.1106	0.116216	0.182135	6.22642	0	0.439524	0.429001	2.12029	0	0.407492
MRPL35	TSS1079	chr2:86426555-86440477	12.1137	10.8401	9.77289	7.60002	18.1092	11.1065	7.32919	9.61895	12.7786	13.2643	12.4126	4.26349	1.55229	8.79169	0	5.08781	3.14024	6.33815	4.42134	4.23866
ASMT	TSS10790,TSS16658,TSS9814	chrX:1714347-1761974	0.975516	0	0.62556	0	0.504143	0.362619	0.987951	0.762815	1.92272	0.535641	0.411221	2.26248	0	3.39528	0	0.306676	4.18853	0.873234	0.114568	0.212393
TNFSF4	TSS10791	chr1:173152869-173176471	0.151377	1.14236	1.68375	0	0.904132	0.567778	0.731016	2.63022	0.776316	0.797963	1.19519	0.685461	0.13386	0.771249	0	1.39524	0.0630744	0.0180326	0.140823	0.049713
GALNT9	TSS10792,TSS28270	chr12:132680916-132905905	0.134546	0.0525161	0	0	0.421395	0.13471	0.23319	0.528528	0.219177	0	0.264193	0	0	0	0	0	0	0.0481055	0.128689	0
ATP1B2	TSS10793	chr17:7554253-7561089	0.265149	0.413984	0.239161	0.56967	0.648657	2.04239	6.58091	4.68543	0.627695	4.04558	3.9351	1.62041	0.468875	0.515841	1.2769	6.65506	1.14883	0.20848	3.78426	2.03774
RTN4RL2	TSS10794	chr11:57228338-57244384	1.22888	0.599487	1.18445	1.75993	0.747716	1.85526	1.59658	2.53982	0.457497	2.44036	2.63766	2.06339	0.810857	2.28336	0	1.96284	0.891076	0.330332	1.22125	2.50406
PRKG1	TSS10795,TSS11730	chr10:52750910-54058110	3.8055	6.03264	11.679	3.49865	5.72519	11.7149	10.8817	23.9953	14.1091	10.9871	15.4488	7.41893	1.50535	24.3546	18.4391	24.2305	1.54368	3.25306	2.48643	3.42268
AURKAIP1	TSS10796,TSS18100,TSS25889	chr1:1309109-1310818	41.3769	33.9183	38.6042	14.2499	64.6408	31.5023	27.6611	38.7643	39.3458	45.2481	43.4898	34.1774	31.3965	38.4368	16.0777	15.0783	22.2231	29.4627	21.0659	16.9947
MPST	TSS10797,TSS20485	chr22:37415682-37425863	43.1573	23.6722	18.3295	12.031	25.7879	23.2	22.6259	25.8471	26.9492	24.1384	27.226	12.6066	8.02139	35.7706	24.9313	8.79222	21.9601	12.9552	23.6098	18.9119
MIR4519	TSS10798	chr16:30886586-30886644	0	0	0	0	0	0	0	0	0	0	0	0	0	0	0	0	0	0	0	0
KIAA0895	TSS10799,TSS13495,TSS21357,TSS22106,TSS2367	chr7:36363758-36429734	1.21175	1.91348	2.09137	3.7022	2.26877	1.15213	2.92588	1.41796	1.87792	5.10614	2.22901	1.70297	1.65614	4.38181	0	6.36969	2.05766	1.13894	2.9697	2.44825
WWTR1-AS1	TSS108	chr3:149375996-149379149	0	0	0	0	0	0	0	0	0	0	0	0	0	0	0	0	0	0	0	0
SDPR	TSS1080	chr2:192699031-192712006	1.41552	3.74013	6.21251	8.22685	3.40744	23.38	9.1745	8.7229	1.49841	6.66096	11.1534	10.1032	4.23573	8.67542	8.30142	15.0547	11.5214	3.81385	4.66624	11.4797
MYH1	TSS10800	chr17:10395626-10421859	0.186254	0.246073	0.109694	1.14923	0	0.0286226	1.27002	0.382343	1.00324	0.332874	0.299058	1.44696	0.152197	0	0	2.5896	0.235088	0.249709	0.457259	0.00705357
MIR3926-1	TSS10801	chr8:12584740-12584813	0	0	0	0	0	0	0	0	0	0	0	0	0	0	0	0	0	0	0	0
ZBTB21	TSS10802	chr21:43406939-43430496	2.31387	1.94162	3.5479	5.9658	5.51169	5.16544	3.73119	7.35349	9.80792	3.76165	6.08595	8.4406	0.553179	6.11668	3.17825	11.6086	3.10085	2.16962	2.21578	5.02463
LMF1	TSS10803,TSS11150	chr16:903634-1031318	18.2845	22.1239	19.9464	52.8962	43.5676	8.9979	38.5531	25.2907	15.0261	72.2809	31.9893	115.134	13.6775	270.932	126.849	69.8829	36.6473	22.6093	20.786	34.3339
AIF1	TSS10804,TSS1722,TSS26340	chr6_cox_hap2:3092611-3094416	0	0	0	0	0	0	0	0	0	0	0	0	0	0	0	0	0	0	0	0
MIR539	TSS10805	chr14:101513657-101513735	0	0	0	0	0	0	0	0	0	0	0	0	0	0	0	0	0	0	0	0
TYMP	TSS10806	chr22:50964180-50968514	110.437	54.6857	41.6299	22.6541	34.4893	59.8822	26.6036	119.145	120.733	104.658	86.6796	17.2854	2.00065	43.8201	19.6685	20.2909	4.07146	22.2327	2.51171	7.29199
CDK2AP2	TSS10807,TSS9069	chr11:67273960-67276199	25.4124	21.314	32.8006	8.14371	47.0291	26.2041	19.7498	23.3999	31.246	21.2781	30.8877	14.5899	9.12585	12.3213	4.38026	24.3092	11.9197	14.2673	30.6663	12.3702
C6orf10	TSS10808	chr6_apd_hap1:3614545-3654041	0	0	0	0	0	0	0	0	0	0	0	0	0	0	0	0	0	0	0	0
DICER1	TSS10809,TSS29952,TSS5125,TSS8708	chr14:95552564-95623759	54.7775	84.7881	90.0338	69.4052	38.5434	56.0535	77.0499	86.7029	72.4404	85.3342	85.7238	69.674	12.4075	109.474	15.8583	133.517	41.9948	38.9025	29.8175	57.8526
RTN4R	TSS1081	chr22:20228937-20255816	5.94734	5.99037	4.38004	0.618245	4.84328	2.62168	2.05748	5.60365	3.2689	4.91772	2.9136	0.324158	0.0846336	0.934218	0	0	2.47198	2.05948	4.08682	1.08816
MTF2	TSS10810	chr1:93544791-93604638	7.80501	10.3375	9.8038	10.1627	10.408	6.83117	8.6766	10.4613	11.0149	10.6284	11.6887	8.39942	1.49891	10.8365	1.18088	28.3781	4.09656	7.01733	3.80075	6.11254
ARMC4	TSS10811	chr10:28101096-28287977	0.14786	0.442478	0.133339	0	0.0140168	0.776364	1.2107	0.217713	0.132689	0.106974	0.532172	0	0.217929	0	0	0.838644	0.266987	0	0	0
TRUB2	TSS10812	chr9:131071395-131084697	36.374	23.6429	25.1369	7.57734	55.9359	25.6269	23.8519	34.1142	27.4985	36.6766	34.7666	16.6212	10.9501	28.4305	27.3974	24.2191	15.0341	19.3777	16.0991	15.8029
FBXO11	TSS10813,TSS29607	chr2:48034058-48132932	35.0856	46.1801	49.3912	34.714	44.4974	39.2003	46.0894	61.4048	42.4354	57.5345	57.3871	27.967	9.12404	65.8285	23.0905	67.5527	19.1222	17.4856	23.1716	23.9484
ZNF682	TSS10814,TSS23845	chr19:20115226-20150277	0.728063	5.72412	5.28004	8.34499	0.831805	1.09101	2.02184	1.98399	1.56349	3.38888	1.6192	8.29378	6.33763	4.45784	0	7.6341	0.816526	1.93399	2.44318	0.860914
ACCS	TSS10815,TSS22660	chr11:44087728-44105569	13.4638	10.6794	17.1299	7.96324	13.6169	3.5244	9.30057	14.5465	10.1783	15.3013	13.7653	18.9282	11.7056	54.2875	32.8351	75.9268	16.99	11.4303	6.37867	12.9439
HNRNPM	TSS10816	chr19:8509802-8554002	85.9763	80.9675	76.4133	48.9841	98.916	101.116	99.5095	116.752	94.0224	135.19	142.644	80.7389	28.8703	125.587	34.0349	110.819	54.6881	85.3024	55.8846	51.2809
UNC45B	TSS10817	chr17:33474835-33516364	0	0	0	0	0	0.0760647	0.112682	0.161442	0.00899959	0.0424603	0.052983	0	0	0.357219	14.4999	0.12953	0.0931637	0.505142	0.121498	0.040005
DNAI2	TSS10818	chr17:72270385-72311023	0.243059	0.885569	0	0	0	0	0.562029	0	0	0.188687	1.16554	1.09708	0.143058	0.811098	0	0	0	0.115921	0	0
KIFC3	TSS10819,TSS6003	chr16:57792128-57836439	22.4879	11.9579	10.3872	23.8817	13.5407	11.3394	21.8108	22.518	21.6861	39.5598	31.9501	49.1791	11.7267	136.456	129.631	87.6824	19.1073	13.926	10.3684	18.3128
METRN	TSS1082	chr16:765172-767480	1.09299	0.426538	1.2414	0	2.35156	0.59691	1.95932	0.699705	0.760958	1.70453	0.511546	1.62627	0.16004	1.69376	0	2.71662	1.95946	1.3722	1.66416	1.53096
RAB43	TSS10820,TSS1243,TSS24925,TSS29836	chr3:128806411-128840993	2.01948	2.15853	2.08496	0.263715	1.94402	1.44842	1.13546	2.4479	1.43063	2.2689	3.13873	1.40531	0.44156	3.27672	5.2798	2.86458	0.742273	1.58265	0.75794	0.996181
COPG1	TSS10821	chr3:128968452-128996616	106.77	111.57	122.602	54.4225	245.614	144.657	148.072	166.957	205.797	188.095	204.477	77.8583	42.1626	109.439	105.904	129.467	71.2634	61.9009	135.574	67.3154
WFDC6	TSS10822	chr20:44162835-44168134	1.12435	0	0	0	0	0	0	0	0	0	0	0	0	0	0	0	0	0	0	0
CDC20B	TSS10823	chr5:54408798-54469005	0	0	0	0	0.187311	0.230614	0.0376293	0.257297	0	0.0555827	0.357278	0.282121	0	0	0	0	0	0	0	0
PIK3IP1	TSS10825	chr22:31677578-31688520	8.95786	10.2319	20.7835	5.61168	6.64007	12.2276	9.18013	18.1073	9.39672	14.1417	17.3651	3.94767	2.50884	10.2256	4.83236	5.88801	1.60637	11.7975	1.1607	2.17104
QTRT1	TSS10826	chr19:10812111-10824043	38.9401	25.1037	17.7836	45.9573	38.7113	16.5748	26.3371	28.6938	20.0044	31.7946	38.7432	68.8439	21.8342	248.752	398.018	309.263	40.7761	38.0863	22.193	66.5605
C1QTNF9B-AS1	TSS10827,TSS4539	chr13:24463027-24466242	0	0	0.121054	0	0.244676	0.503883	0	0.235557	0	0.124534	0.0935433	0.293309	1.39221	0	0	0	0.109225	0	0.210169	0
STAP2	TSS10828	chr19:4324039-4338847	77.2008	40.7963	32.3134	20.8363	83.1748	12.3362	16.3221	29.4146	17.7347	40.843	36.7681	21.295	8.44825	45.4825	45.8994	29.9501	15.2374	6.57664	15.8965	17.1413
LOC158435	TSS10829	chr9:98828120-98864194	0	0	0	0	0	0	0	0	0	0	0	0.252276	0	0	0	0	0	0	0	0
CPT1B	TSS1083,TSS17370,TSS23368	chr22:51007289-51017096	5.86447	4.3694	12.9172	8.15939	12.3297	4.14597	4.99268	8.51561	9.99164	23.1706	6.91141	30.4375	3.07695	48.0302	32.0034	35.1669	6.21552	11.3299	4.72015	12.3962
LRIT1	TSS10830	chr10:85991275-86001217	0	0	0	0	0	0	0	0	0	0	0	0	0	0	0	0	0	0	0	0
NABP1	TSS10831,TSS12557,TSS15562	chr2:192542797-192553248	7.58447	7.42585	4.20077	3.00272	3.4012	4.4785	4.33215	6.63657	9.31322	3.36831	4.9443	5.24783	0.31371	2.7437	3.69569	5.33123	0.118963	1.72505	0.326057	1.76322
CHMP7	TSS10832	chr8:23101149-23119512	14.2837	15.1101	20.9112	6.0413	18.1061	18.1314	17.4733	23.0144	22.204	19.8117	24.1399	12.3013	3.52358	24.93	12.1306	18.9336	8.4524	33.5509	8.7482	6.80706
ZNF419	TSS10833	chr19:57999078-58006048	19.4548	20.3938	16.7511	21.5113	12.821	5.70445	7.81061	9.58212	11.691	19.7408	9.96509	14.4584	6.78575	2.58394	0	13.8745	1.88418	3.18848	5.38604	4.03671
DEFB133	TSS10834	chr6:49913813-49917157	0	0	0	0	0	0	0	0	0	0	0	0	0	0	0	0	0	0	0	0
LOC286467	TSS10835	chrX:130836677-130964671	0.425629	0.427202	0.0548686	0.130635	0.126905	0	0.0191564	0	0.0180018	0	0	0.0687547	0	0.0129117	0.0975345	0	0.050642	0	0	0.029961
KIAA0146	TSS10836	chr8:48173488-48648563	44.1926	49.0213	53.2958	41.5842	48.1305	35.3762	50.9636	55.0012	53.2404	55.9454	64.8038	55.607	16.3547	123.964	70.5223	123.284	23.1478	42.011	24.9295	42.118
MFSD7	TSS10837	chr4:675617-682973	1.48389	2.70278	3.5785	3.32963	7.11265	4.11833	3.52638	7.75884	3.0828	4.79562	8.74276	5.56984	0.436343	7.02001	0.474348	3.1581	1.64446	1.62847	1.29975	2.09821
SCN3B	TSS10838	chr11:123499894-123525315	0	0	0.260977	0.152881	0	1.19574	1.90182	0.709124	0.326459	0.935398	1.3112	1.32278	0	1.07914	0	2.01026	0.330726	0.05446	0.851563	0.0900848
HTRA3	TSS10839	chr4:8271488-8308838	4.87472	15.7731	27.9068	6.72904	45.0077	25.7348	28.9225	202.498	25.0459	57.6221	166.329	4.14959	2.18436	8.57808	1.81152	0.751525	2.61703	7.30068	1.94239	2.12407
LOC100272228	TSS1084	chrX:149106765-149185018	1.16913	0.945286	0.935415	0.139547	1.316	0.216772	1.54278	0.744446	0.772783	0.862918	0.934678	2.83447	0.172262	6.22997	0	3.079	1.5329	0.786	0.44016	2.66761
GPM6B	TSS10840,TSS24137	chrX:13789061-13956831	0	0.281037	0.479526	1.02506	0.0313239	8.01858	1.9683	8.62583	3.44578	4.0443	5.48855	2.22536	1.90516	11.9341	0	2.22741	1.22065	2.55516	0.938237	1.02249
PPP3R2	TSS10841	chr9:104353896-104357283	0	0	0	0	0	0	0	0	0	0	0	0	0	0	0	0	0	0.018628	0	0
TIAF1	TSS10842	chr17:27400538-27402627	0.106184	0.0786904	0.577859	3.52096e-244	0.514634	0.0274514	0.328402	0.0619217	0.24839	0.624949	0.321936	1.62669	7.74327e-204	0.758963	0	1.80482	0.0832585	0.170378	3.96789e-133	0.837229
SNORD88A	TSS10843	chr19:51302695-51302792	0	0	0	0	0	0	0	0	0	0	0	0	0	0	0	0	0	0	0	0
PTEN	TSS10844	chr10:89623194-89728532	47.2605	54.6004	51.4186	44.064	57.1367	78.3983	78.2416	103.106	57.1737	87.984	89.4885	20.2656	15.7291	82.8401	39.7685	63.1911	19.2651	21.5832	26.0639	26.8937
DGKE	TSS10845	chr17:54911459-54946036	1.38981	2.23893	2.25698	0.805769	1.72852	1.10686	2.12398	1.75935	0.983781	2.32625	1.61296	1.67843	0.840012	3.08329	0.177583	4.08083	0.911404	1.48096	1.18833	0.977291
POLE4	TSS10846	chr2:75185774-75196859	15.3512	16.9707	17.575	15.7999	17.499	29.1878	20.4332	22.0958	29.9462	20.3264	31.465	11.9573	1.67469	20.2989	48.5739	16.3792	6.43642	16.471	5.69468	4.60279
VAMP7	TSS10847	chrX:155110942-155173433	13.6027	23.1969	29.7289	17.8732	23.8473	53.7289	32.1896	49.9916	38.633	46.9091	50.3216	11.0399	6.25106	27.2172	10.9056	23.5093	12.832	10.3938	17.0927	9.67838
SNTG2	TSS10848	chr2:946553-1371384	0	0.0762765	0.485984	4.47845	0.055754	3.01394	4.62352	1.35409	0.144991	1.54851	0.819139	1.76076	0.517233	15.6351	8.90328	3.11938	3.49252	3.07707	2.72339	3.32557
ACY1	TSS10849	chr3:52017299-52023218	87.1968	60.4515	65.8694	10.9351	235.477	17.9727	11.3324	28.3679	86.6183	39.4126	26.247	14.0226	6.71338	6.92595	0	13.3506	5.10689	12.6471	4.65122	5.44925
LTB	TSS1085	chr6_dbb_hap3:2833875-2835743	0	0	0	0	0	0	0	0	0	0	0	0	0	0	0	0	0	0	0	0
PPIP5K2	TSS10850,TSS25067	chr5:102455957-102539224	16.4349	15.7934	15.6339	14.3739	12.9198	15.3797	19.3076	21.0403	22.6512	19.9644	19.3203	15.6836	4.99624	23.1345	15.7857	33.3063	10.1186	7.30433	10.2958	9.9068
FAM74A4	TSS10851	chr9:65487272-65494386	0	0	0.000270498	0	0	0.286327	0	0.000181304	0	0	0	0	0	0	0	0	0	0	0	0
FAM74A2	TSS10851	chr9:65487272-65494386	0	0	0.000270498	0	0	0.286327	0	0.000181304	0	0	0	0	0	0	0	0	0	0	0	0
SLC23A1	TSS10852	chr5:138702884-138719039	0	0.360419	1.07759	2.03956	0.0218712	0.308426	1.26177	0.272165	0.34216	1.46966	1.15475	1.04249	0.407745	5.81577	0	3.6029	0.544417	0.49548	0.0612631	0.796806
ATP2B4	TSS10853	chr1:203595914-203713209	67.5809	69.1661	85.0058	20.3404	26.5668	48.9223	40.5894	64.9414	34.2903	49.2117	55.7199	22.6068	9.13288	35.5082	23.71	33.3113	9.34178	10.4176	9.46113	14.9372
SMG9	TSS10854	chr19:44235300-44259142	13.7535	15.235	18.4252	8.74897	24.1235	10.6224	10.9621	21.4878	18.3765	18.6411	21.4978	12.229	2.64637	27.156	16.7367	20.2716	4.42242	8.93034	9.37059	6.47693
C17orf103	TSS10855	chr17:21142183-21156578	0.108979	0.0850777	0.42977	0.13008	0.0624768	0.254118	0.30875	0.306921	0.0966421	0.168854	0.278148	0.329492	0.353596	0.48774	0.759266	0	0.242363	0.181674	0.0289775	0.125214
MFAP3L	TSS10857,TSS5680	chr4:170907747-170947429	0.207423	0.0231303	0.288469	0.558473	0.324281	0.493757	0.464509	1.72136	0.370255	0.62114	1.49197	0	0.123273	0.0137147	1.28717	0	0.139421	0.129302	0.422204	0.0583535
LYPD6	TSS10858,TSS14928	chr2:150186498-150330659	1.53955	1.13511	0.443308	0.949429	0.559287	0.427545	0.619409	0.944487	0.354093	2.46591	0.625381	0.678418	0.680879	3.4858	0	0.272544	0	0	0.221648	0.1684
CLPB	TSS10859	chr11:72003469-72145724	7.69556	4.37301	6.17958	4.18926	10.7586	9.03605	10.1769	12.6129	8.58965	11.6546	14.1457	6.22611	3.83054	10.4742	21.1653	4.02777	4.16952	5.71685	6.94778	6.02528
SORBS3	TSS1086,TSS5939	chr8:22409250-22433008	11.7316	12.2198	16.0635	12.7397	40.741	31.9268	28.2156	39.3136	21.3823	27.5505	27.8421	16.0599	4.9195	47.1962	93.3109	39.9824	8.56793	11.3285	7.65196	8.85884
SSBP2	TSS10860	chr5:80713178-81047072	15.6079	21.5647	15.9546	12.3694	14.029	16.5258	22.6347	19.8059	10.1716	17.0329	21.7512	14.1412	3.88981	32.264	9.33781	17.5536	6.55639	7.18774	8.04669	9.24007
TOMM40L	TSS10861	chr1:161195832-161200407	5.75085	6.73402	4.79888	2.10712	6.94928	6.74522	4.88866	6.63925	5.60495	6.16281	5.31586	1.58684	0.177252	1.02256	0	0.569042	1.80947	1.6975	1.30575	0.692063
KLF11	TSS10862,TSS13584,TSS16068	chr2:10183681-10194963	8.44669	6.48076	8.19874	14.7759	11.5578	10.4872	16.8356	11.8685	10.4475	13.3734	21.7911	23.1125	5.22554	10.1159	15.4232	28.2679	17.5081	7.30921	25.8481	10.5887
RASL10A	TSS10863	chr22:29708921-29711745	0	0.0992497	0	0.0910521	0	0.191653	0.0401488	0.26262	0.831709	0.118684	0.311421	0	0	6.13809	0	1.35351	0	0	0	0
MIR1256	TSS10864	chr10:74119697-74336541	0	0	0	0	0	0	0	0	0	0	0	0	0	0	0	0	0	0	0	0
LOC100507118	TSS10865	chr15:91509598-91531854	0.247175	0.192937	0.223842	0	0.565082	0.186242	0.117057	0.0729246	0.36737	0.432524	0.259398	0	0.217782	0.516241	0	0	0.205166	0.132773	0.0983404	0
BTN3A2	TSS10867,TSS20933,TSS9704	chr6:26365397-26378548	8.46327	28.0036	53.3	24.9615	73.5325	53.6057	59.4208	89.6289	67.1477	103.911	133.366	31.5822	7.07061	90.2025	260.258	51.6746	14.2159	37.4376	15.1778	9.54999
ZNF559	TSS10868,TSS16327	chr19:9434447-9454521	11.3366	9.31369	4.93487	2.21346	4.69666	6.19108	11.6046	10.0294	6.52955	12.7573	9.14115	13.6378	3.05072	21.4696	1.10147	12.1091	3.01487	4.20825	3.22042	4.19426
ZNF559-ZNF177	TSS10868,TSS23103	chr19:9434901-9493293	1.89482	0.907912	1.05285	7.69979e-20	0.603105	5.36923e-15	0.480359	0.888309	0.133078	1.35508	0.482342	0.481619	3.74837e-22	3.35173e-05	0	0.610957	0.204521	3.87502e-31	1.5034e-56	2.57617e-19
RHOQ	TSS10869	chr2:46769866-46811827	3.33611	5.87176	9.24571	4.79291	4.19778	14.0042	6.43513	11.7198	7.01154	8.67161	7.9186	2.78552	1.05181	6.14316	1.0479	4.64836	1.69076	3.0823	2.47756	1.74357
PTK2B	TSS1087,TSS21060,TSS22245,TSS7895	chr8:27168998-27316908	46.1457	31.9819	37.8473	14.1117	35.071	27.5351	30.7098	38.9952	31.6684	40.6147	38.3123	19.1929	3.72459	52.1732	51.3578	41.6675	6.66948	61.0598	6.90084	8.49579
BAG1	TSS10870	chr9:33252469-33264759	32.609	29.6997	39.6696	8.01155	25.4833	17.1971	25.1711	28.6992	19.4598	27.1682	30.0915	19.6477	9.414	58.0814	24.6642	18.4946	14.9941	19.1445	14.2128	18.1804
MRPL41	TSS10871	chr9:140446308-140447007	8.91859	6.05166	6.0626	2.77692	12.4071	6.23814	9.76292	11.4057	8.67977	8.60844	12.5402	7.19844	2.02453	11.2399	23.5322	14.0778	3.96877	4.89919	4.28955	3.66423
HLA-DRB3	TSS10872	chr6_cox_hap2:3934126-3947195	0	0	0	0	0	0	0	0	0	0	0	0	0	0	0	0	0	0	0	0
PRAMEF10	TSS10873	chr1:12952726-12958094	0	0	0	0	0	0	0	0	0	0	0	0	0	0	0	0	0.0258351	0	0	0
OCEL1	TSS10874	chr19:17337054-17340028	7.4769	3.27369	5.13674	0.261162	7.01015	4.36683	5.24979	7.16635	4.78843	9.38521	10.6263	1.22101	3.20424	12.0388	2.60286	15.5405	1.13168	4.25192	3.33193	2.07357
IFIT3	TSS10875,TSS28125	chr10:91087601-91100725	6.17984	6.83246	12.1492	5.31553	8.12953	5.63454	4.89416	6.23269	16.6352	46.2098	21.5375	1.99667	2.6859	1.83787	0.588243	1.87486	5.28835	1.8254	1.80129	1.70597
POM121	TSS10876,TSS25083	chr7:72349935-72421979	44.8217	43.2997	50.4942	38.811	53.3955	33.9703	49.1169	49.7278	41.2208	55.8738	50.6	47.7985	17.0311	76.1912	61.7912	104.686	31.2107	27.0968	28.2588	34.6887
GSPT1	TSS10877,TSS28096	chr16:11961984-12010519	37.2335	36.3485	30.8619	12.67	37.7707	32.1473	20.4258	32.494	30.9459	27.0442	39.7494	17.6328	8.88516	30.5071	23.1146	21.0283	17.8978	16.4847	16.0929	21.0069
LINC00261	TSS10878	chr20:22541191-22559280	0	0	0.254901	0.379863	0.180849	0	0.0333923	0	0	0	0.0123062	0.320766	0.469378	0	0.739143	0	0.0147457	0.0126313	0.042312	0
TIMM17A	TSS10879	chr1:201924618-201939789	39.8952	40.2907	32.588	9.1196	65.6535	46.0792	23.7595	45.7727	68.8956	49.7251	57.0495	23.3156	6.45779	27.4002	37.4184	12.2345	12.8232	13.6369	16.6849	16.2936
ANXA5	TSS1088	chr4:122589151-122618147	721.243	774.238	809.301	258.18	550.436	728.128	410.843	727.323	811.408	809.619	905.403	244.815	85.3908	570.362	43.2842	200.245	122.084	205.741	179.31	138.456
GJB2	TSS10880	chr13:20761603-20767114	4.65495	10.8408	28.5559	3.88919	33.9083	7.90081	8.3885	75.9512	92.129	18.4617	59.06	1.57619	0.0685127	0.0719228	0	0	0.129115	2.49721	0.556335	0.99439
OR2C3	TSS10881	chr1:247693433-247697141	0	0	0	0	0	0	0	0	0	0	0.0227323	0	0	0	0	0	0	0	0	0
MIR380	TSS10882	chr14:101491353-101491414	0	0	0	0	0	0	0	0	0	0	0	0	0	0	0	0	0	0	0	0
SLC1A6	TSS10883,TSS18974,TSS27250	chr19:15060844-15121455	0.101775	0	0	0	0	0.149924	0	0	0	0	0.0194378	0	0	0.00675564	0	0	0	0	0.364772	0
SNORD18B	TSS10884	chr15:66794359-66794429	0	0	0	0	0	0	0	0	0	0	0	0	0	0	0	0	0	0	0	0
CELA2A	TSS10885	chr1:15783222-15798586	3.58497	2.36071	0	19313.4	142.182	1450.51	7442.66	372.281	8.61412	143.305	524.976	19986.1	28785.5	163.212	4833.09	2452.06	0	46352.7	0	28366
GLRA1	TSS10886	chr5:151202073-151304397	0.72182	0	0.139892	4.20945	0.319003	0.0254904	10.9432	0.881879	0.336742	3.94242	1.47733	5.60578	0.181848	10.2848	3.2952	44.1176	0.422273	0.1107	3.24323	9.51334
DPM3	TSS10887,TSS1168	chr1:155112366-155112996	4.68753	8.53517	19.6513	8.42288	26.9656	16.8029	25.3535	20.4487	13.0114	15.0627	26.5017	10.6891	12.2164	17.4052	0	25.167	13.5456	12.1786	25.778	10.6391
ACTN2	TSS10889	chr1:236849769-236927558	1.11561	1.68181	3.86575	2.28673	0	0.634415	1.40484	1.29113	1.00083	0.965703	0.56241	3.40129	2.04228	1.69213	16.449	12.5173	1.34732	3.17468	1.41153	3.39101
MME	TSS1089,TSS14,TSS14834,TSS25013	chr3:154797435-154901518	2.17862	4.96076	5.66017	1.45411	0.961225	9.92152	10.6894	13.9253	39.2393	5.26109	4.49838	2.6996	0.381169	3.84509	0	7.85015	1.00088	0.53839	0.871308	0.545242
LOC100287944	TSS10890	chr12:106890187-107168609	0	0	0	0	0	0.107966	0	0.125462	0	0.598776	0.300465	0	0	0	0	0	0.689725	0	0	0
OR3A1	TSS10891	chr17:3194928-3195876	0	0	0	0	0	0	0.136802	0.510936	0	0.80958	0.227885	0	0	0	0	0	0	0	0	0
LINC00672	TSS10892	chr17:37081420-37085637	0	0	0	0	0	0	0	0	0	0	0	0	0	0	0	0	0	0	0	0
C6orf15	TSS10893	chr6_qbl_hap6:2374817-2376150	0	0	0	0	0	0	0	0	0	0	0	0	0	0	0	0	0	0	0	0
CT47A10	TSS10894	chrX:120111460-120114778	0	0	0	0	0	0	0.00787347	0	0	0	0	0	0	0.0115728	0	0	0	0	0	0
RNF121	TSS10895	chr11:71639767-71708643	14.8376	13.2215	12.1733	4.81042	9.69751	8.61937	9.53055	11.2926	12.5777	15.9564	15.0454	6.61152	1.28887	20.2383	5.94087	11.0804	3.08058	5.85864	5.48697	4.23576
REXO1L2P	TSS10896	chr8:86756683-86757761	0.116996	0	0	0	0.294208	0	0.0801712	0.0201218	0	0.096621	0.0264279	0	0	0	0	0	0	0.10674	0	0
RUVBL2	TSS10897	chr19:49497155-49519182	84.3018	60.4354	56.0589	18.5117	66.8305	54.9929	46.2416	51.1384	74.287	56.7584	69.9543	29.8774	11.218	69.8092	111.038	64.5253	27.5825	37.4438	27.2042	23.3844
BBS10	TSS10898	chr12:76738265-76742222	1.91598	4.06535	4.38596	0.774037	3.0318	4.11493	5.80186	5.22273	3.70617	5.82645	4.73982	0.945585	0.608238	2.98073	1.34116	2.19434	0.818861	1.21137	3.07523	1.88758
ZNF358	TSS10899	chr19:7581003-7585911	53.8215	39.2959	31.9928	21.0234	23.4901	20.6179	31.4655	34.1759	23.6596	34.5972	44.0638	26.9267	12.7859	38.0062	35.2078	13.216	17.5227	15.3861	21.5812	10.7198
MIR195	TSS109	chr17:6920933-6921020	0	0	0	0	0	0	0	0	0	0	0	0	0	0	0	0	0	0	0	0
LSG1	TSS1090	chr3:194361516-194393206	11.1881	12.6587	17.8897	10.4127	23.6043	12.237	13.566	14.3836	17.3224	19.9201	20.3942	14.2294	3.74837	37.0945	24.5352	24.74	6.90063	9.14114	6.26861	10.4275
CDHR3	TSS10900	chr7:105603656-105676877	0.450176	0.76492	0.584317	0	0.203036	0.0727318	0.449993	0.413073	0.258153	0.664401	1.37248	0.571073	0.140667	2.12045	1.96032	0.506775	0.342496	0.141857	0.0845199	0.365015
PTPRA	TSS10901,TSS13902,TSS6416	chr20:2844840-3019315	61.9925	78.2765	84.9964	41.0575	73.799	55.2327	80.8339	86.8012	69.4948	90.0928	108.199	29.1303	14.7683	61.7586	53.7801	35.8836	16.6432	21.445	29.125	21.2967
R3HDM4	TSS10902	chr19:896502-913225	23.1359	13.3451	13.7631	5.13168	9.90362	11.0161	9.30165	16.4216	10.6969	13.4584	16.1308	11.2928	3.43111	23.8374	29.1154	10.0225	4.76393	13.2263	5.62403	5.55497
SFRP5	TSS10903	chr10:99526507-99531756	0.29383	0.229365	0.177137	20.5508	1.7045	2.38244	25.8598	1.73268	1.45332	54.234	12.8976	19.1925	12.0104	51.8303	5.63617	13.7574	19.1314	5.79276	15.8324	19.5171
NLRP7	TSS10904	chr19:55434876-55458873	0	0	0.171879	0	0.0619477	0.136163	0.360118	0.131479	0.0161063	2.06414	0.322457	0	0	0	0	0	0	0.369708	0	0
CALML5	TSS10905	chr10:5540657-5541533	0	0	0.108502	0	0	0	0	0	0.0712909	0	1.17377	0	0	0	0	0	0	0	0	0
SPRR2A	TSS10906	chr1:153028595-153029988	2.76524	3.10729	0	0	0	0.0211058	0	0.992479	1.67481	0.156311	0.558224	0	0	0.619648	0	0	0	0	0	0
NMT2	TSS10907	chr10:15147770-15210695	5.02856	6.47066	4.82786	2.0863	1.74404	3.94185	4.73767	4.48174	2.88033	6.1252	4.20601	4.99453	1.81075	11.3673	11.8225	7.22744	2.53092	2.72536	2.37924	1.84423
DGCR9	TSS10908	chr22:19005346-19007761	0.597693	0.699868	0.438565	1.84018	0.446933	0.130963	0.659371	0.110077	0.0664169	1.04362	0.390914	3.87083	0.461906	0	0	3.33811	0.37307	0.0534358	0.119065	0.44193
NPFF	TSS10909	chr12:53900473-53901422	0.398815	1.24482	0.183517	0	0.464385	0	0.254315	0.237061	0.362187	0.942395	0.141827	0.870027	0.693751	10.6309	0.619958	3.40724	0.16319	0.576081	0	0.19842
PRTN3	TSS1091	chr19:840984-848175	0	0	0	0	0	0.0510195	0	0	0	0	0	0.225116	0	0	0	0	0	0	0.561768	0
XAGE1E	TSS10910	chrX:52511969-52516904	0	0	0	0	2.88127e-09	0	1.61106e-09	1.72426e-05	0	0	4.66401e-26	0	0	0	0	0	0	3.58174e-09	0	0
CUEDC1	TSS10911,TSS8295	chr17:55938603-56032684	16.9081	17.6753	13.2316	15.2058	8.30402	9.64524	14.138	19.9522	15.4945	22.4836	28.8434	13.2031	2.92183	56.5265	48.9743	28.0052	7.65318	12.5009	5.03672	8.54401
OR7E156P	TSS10912	chr13:64311567-64316701	0	0	0	0	0.00722949	0	0	0	0	0	0	0	0	0	0	0	0	0	0	0
STK11	TSS10913	chr19:1205797-1228434	13.8206	10.2835	10.5188	9.3565	15.7267	9.76217	12.1074	17.4682	11.567	19.0366	17.8498	10.2634	4.00941	21.1815	37.175	29.6273	10.8404	13.0243	10.352	9.28231
CBLN2	TSS10914	chr18:70203914-70211723	0	0	0	0	0	0	0	0.0181352	0.00202528	0.0286486	0.0429166	0	0	1.19798	0	0	0	0	0	0
OR4F13P	TSS10916	chr15:102382321-102390527	0	0	0	0	0	0	0	0	0.369741	0	0	0	0	0	0	0	0	0	0	0
FOPNL	TSS10917	chr16:15959576-15982447	7.49992	7.74322	7.75893	4.15817	8.22734	4.68685	9.12723	5.15747	6.59807	10.1411	7.23201	5.73247	2.91944	8.00013	0	7.37847	3.38825	3.08635	6.23213	3.26019
MIR363	TSS10918	chrX:133303407-133303482	0	0	0	0	0	0	0	0	0	0	0	0	0	0	0	0	0	0	0	0
MIR521-1	TSS10919	chr19:54251889-54251976	0	0	0	0	0	0	0	0	0	0	0	0	0	0	0	0	0	0	0	0
SI	TSS1092	chr3:164696685-164796283	0	0.87379	3.07619	0.226088	1.74428	0	0.141498	0.00844703	0.110229	9.02811	0.888573	0.195395	0	0	0	0	0.0478881	0	0.148838	0
NUDCD1	TSS10920,TSS8546	chr8:110253147-110346350	11.3016	13.2862	7.332	4.28506	3.91869	5.48366	4.5913	6.04215	7.02571	5.44218	7.23782	2.06545	1.33291	2.19609	1.60883	4.94116	2.14287	1.73143	1.41745	3.31606
CTBP1-AS1	TSS10922	chr4:1243227-1246795	2.00508	0.379458	1.17881	0.87027	0.951092	0.790531	1.68454	1.09178	1.54703	1.97915	1.22828	1.44281	0.375911	1.15417	0.97464	2.32654	0.430147	0.955683	0.629651	0.688599
ZC3H10	TSS10923	chr12:56512029-56516278	3.09536	1.87934	3.37994	0.246299	0.857889	2.801	4.47345	5.34755	2.34574	4.7265	4.59186	1.26045	1.29028	5.06279	0.550382	4.20813	2.14544	1.3226	1.74652	2.16221
C16orf89	TSS10924	chr16:5094122-5116146	0.2434	1.19985	1.39498	0.95866	1.51752	6.69512	8.27835	2.64265	0.114667	4.99017	6.99199	1.9169	3.53892	2.51053	0	0.259075	0.7072	6.103	1.98533	2.22248
C16orf70	TSS10925	chr16:67143914-67182442	4.33224	7.4011	9.97279	1.66368	8.00648	5.67181	8.9811	10.0357	8.29158	8.1229	7.81329	4.82669	1.83106	7.41818	5.03477	11.6202	2.58821	3.77087	3.15296	2.32044
POLN	TSS10926	chr4:2073644-2230958	2.45804	1.53509	1.53113	3.3006	0.891987	1.84512	1.76297	1.89336	2.79295	1.68716	2.05786	2.43184	0.38017	4.37414	5.81538	6.66684	1.53536	0.634722	0.195937	1.88693
LOC100505545	TSS10927	chr4:147030606-147043065	0	0	0	0	0	0	0	0	0	0	0	0	0	0	0	0	0	0	0	0
SREBF2	TSS10928	chr22:42229105-42302375	107.135	105.821	113.788	40.265	78.4956	76.5256	92.716	99.4623	81.4641	137.125	99.7297	81.9068	33.2802	182.441	63.2575	174.226	48.9142	53.9748	52.7456	43.5186
RAD17	TSS10929,TSS12313,TSS2575,TSS4973,TSS806	chr5:68665123-68710630	16.3664	18.8717	19.1458	17.2653	14.8976	13.6175	24.5784	16.3939	21.2784	24.9066	17.4779	13.1574	4.72047	25.2373	0	32.3427	11.0977	8.84616	14.9762	14.3478
VTRNA2-1	TSS1093	chr5:135416186-135416286	305.745	0	210.102	0	0	0	0	0	361.051	203.014	0	0	243.521	1591.86	0	1114.72	0	368.516	0	0
PSIP1	TSS10930,TSS13224	chr9:15464064-15511003	30.6171	49.0367	53.9686	43.7492	39.1918	51.5106	60.9828	73.6222	33.3367	71.4262	85.2505	44.1159	19.1667	101.605	179.055	80.525	29.1805	47.6192	22.5637	23.1706
C5orf56	TSS10931	chr5:131746464-131811736	0.794326	3.30606	4.59266	3.03316	4.42935	2.75015	9.99543	4.62525	4.52731	7.33574	10.3667	2.05001	0.463346	17.7669	20.4182	18.0689	2.94449	4.75988	2.41315	2.23024
PRIMA1	TSS10932	chr14:94184643-94254766	0.144544	0.0781204	0.716873	0.0690114	0.0565183	0.481842	0.151731	0.496591	0	0.0448156	0.45308	0.0545566	0	1.49509	0	0.307435	0	0.0688696	0.0576322	0.0195448
SHANK2-AS1	TSS10933	chr11:70477198-70481595	0	0.0628925	0	0	0.0459183	0	0	0	0	0	0	0.227262	0	0	0	0	0	0	0	0
TSPAN16	TSS10934	chr19:11406823-11437672	0	0	0	0	0	0	0	0	0	0	0	0	0	0	0	0	0	0	0	0
LHX8	TSS10935,TSS28976	chr1:75594118-75627218	0	0	0	0	0	0	0	0.248339	0	0	0	0	0	0	0	0	0	0	0	0
MIR500B	TSS10936	chrX:49775279-49775358	0	0	0	0	0	0	0	0	0	0	0	0	0	0	0	0	0	0	0	0
KCNA5	TSS10937	chr12:5153084-5155954	0.621113	0.775793	1.02296	0.0444812	0.0176787	3.8518	7.04812	5.34876	0.0183903	4.68246	1.61291	3.30048	0	2.30221	0	4.14004	0.103454	0.466285	1.53481	0.703939
SHMT2	TSS10938,TSS25512,TSS3489,TSS6498,TSS6501	chr12:57623355-57628718	63.658	57.1724	67.641	28.7269	92.2686	37.5791	27.6453	47.9038	50.7603	60.119	52.34	19.3213	12.5257	30.9916	20.5915	28.0588	42.7149	40.1401	34.7791	21.8782
OR4Q3	TSS10939	chr14:20215586-20216528	0	0	0	0	0	0	0	0	0	0	0	0	0	0	0	0	0	0	0	0
MIR144	TSS1094	chr17:27188550-27188636	0	0	0	0	0	0	0	0	0	0	0	0	0	0	0	0	0	0	0	0
EDARADD	TSS10940,TSS13625	chr1:236557679-236648008	4.83604	1.30817	1.01503	0.868382	1.42502	1.51001	14.6851	3.80665	3.46545	4.44543	4.33701	6.61468	3.37711	8.8901	5.99437	21.7886	3.19951	2.77973	3.45128	4.35294
ZFAS1	TSS10941,TSS13518	chr20:47894714-47905795	0.642996	2.10131	0.988317	0.363346	1.54917	0	0.127228	0.285569	0	0	0	0.547159	0.427954	0	0	0	0.13361	0.183827	0	0
RNU6-83	TSS10942	chr8:72886127-72886418	0	0	0	0	0	0	0	0	0	0	0	0	0	0	0	0	0	0	0	0
ABCC13	TSS10943	chr21:15646119-15673692	0	0	0	0	0	0.253005	0	0	0	0.147034	0	0	0	0	0	0.558456	0	0	0	0
HNRNPA0	TSS10944	chr5:137087072-137090039	26.8602	16.5844	17.8261	10.0903	19.939	18.7394	16.8675	27.3918	16.3652	20.5889	28.0161	13.0349	5.7232	21.6939	8.94488	17.6005	10.7366	20.189	8.12508	10.4284
C2orf40	TSS10945	chr2:106682112-106694609	0.824282	3.00184	5.89799	0	0.872304	15.8799	9.06802	12.0429	0.3299	5.03418	4.07286	3.03579	1.20146	9.09301	0	1.17204	0.90486	2.17394	5.87764	1.90645
MIR4257	TSS10946	chr1:150524404-150524490	0	0	0	0	0	0	0	0	0	0	0	0	0	0	0	0	0	0	0	0
C6orf10	TSS10947	chr6_ssto_hap7:3608269-3687126	0	0	0	0	0	0	0	0	0	0	0	0	0	0	0	0	0	0	0	0
P4HA1	TSS10948	chr10:74766979-74856732	81.7587	83.3968	52.1381	18.5487	52.0954	74.226	36.3814	64.0871	125.197	49.2663	75.634	14.9695	6.70137	22.6484	6.25656	18.1309	9.02884	13.5476	13.3408	13.483
HUWE1	TSS10949	chrX:53559056-53713697	104.708	116.452	134.991	67.4992	92.2499	78.1596	99.5148	118.126	89.9473	110.196	123.893	87.2601	33.7181	112.153	63.4598	94.2624	43.5509	45.8554	48.6456	55.8946
DMGDH	TSS1095	chr5:78293428-78365449	0.115133	1.31138	1.97362	2.26745	1.34318	2.88013	6.74598	3.15382	0.528231	3.21403	2.00603	9.44192	0.865077	6.56043	0	6.24515	4.24391	2.67495	1.46858	1.87196
OR3A2	TSS10950	chr17:3181183-3182268	0	0	0.250203	0	0.473963	0.169665	0.638788	0.108476	0	1.24534	0.289975	0	0	0	0	0	0	2.30462	0	0.0907506
AIF1	TSS10951,TSS25419,TSS27594	chr6_ssto_hap7:2913800-2915605	0	0	0	0	0	0	0	0	0	0	0	0	0	0	0	0	0	0	0	0
HOOK2	TSS10952	chr19:12873816-12886434	34.1597	19.2497	16.9401	16.827	35.8106	7.76336	19.1363	14.2051	12.7839	34.8328	25.6923	41.8733	12.11	151.186	264.583	125.859	23.5457	18.0346	17.8165	36.8599
NR1H4	TSS10953,TSS2197	chr12:100867550-100957645	0.296599	2.72033	1.51996	9.2697	1.57222	2.76423	11.2453	3.47569	1.24123	38.6993	8.29365	8.59316	1.58093	42.1899	0	5.89161	0.930966	0.489359	2.37858	4.75327
SIRPB1	TSS10954	chr20:1545028-1600689	7.1027	11.9104	22.2882	19.9721	37.0972	45.9399	24.9888	73.8685	37.8337	46.5786	44.2942	22.4344	5.82937	24.2983	0.259351	21.5712	4.55851	10.8494	6.58706	10.3214
TRPV1	TSS10955,TSS15280,TSS1714,TSS5919	chr17:3468739-3512705	2.94057	2.5725	2.68993	2.6015	1.61046	2.11848	4.50697	4.22904	2.54484	7.96243	4.53219	10.877	1.98919	37.4668	39.8139	22.9015	4.74077	3.80059	1.94866	5.75074
HLA-DOA	TSS10956	chr6_mann_hap4:4429150-4434580	0	0	0	0	0	0	0	0	0	0	0	0	0	0	0	0	0	0	0	0
CCDC88C	TSS10957	chr14:91737666-91884188	12.9355	14.0495	19.6312	9.34568	13.0633	7.70109	10.7011	15.0801	5.6937	16.0949	14.5551	19.2573	4.39186	36.0676	86.0429	31.9999	6.94888	28.3639	5.90873	10.7205
PIR	TSS10958	chrX:15402923-15511711	22.8974	17.2231	8.84237	2.68418e-22	6.86182	17.1342	10.8696	8.15631	6.07756	12.6876	9.65268	6.81074	2.94434	12.9719	11.0523	28.0436	1.28415	2.60191	2.4416	4.39854
LINC00645	TSS10959	chr14:28081793-28108842	0	0	0	0	0	0	0	0	0	0	0	0	0	0	0	0	0	0	0	0
ACTL8	TSS1096	chr1:18081807-18153558	0	0	0	0	0	0	0	0	0	0	0	0	0	0	0	0	0	0	0	0
DVL1	TSS10960	chr1:1270657-1284492	30.081	24.4096	25.0566	17.1817	39.2795	13.956	15.0213	26.2556	27.9434	21.8182	28.8358	21.4825	9.25674	54.9288	162.435	71.6324	17.7757	14.6278	12.9602	21.4232
BZRAP1-AS1	TSS10961,TSS16991,TSS27721,TSS9218	chr17:56402810-56431088	0	0.0644706	0.111931	0	0	0.0827692	0.0685631	0.0973685	0.0244861	0.0769391	0.0576456	0.16378	0	0.571315	0	0.35148	0.0905337	0.289244	0	0.178709
FBXL15	TSS10962	chr10:104179570-104182893	2.44863	0.597337	1.27856	0.164396	1.24261	1.47562	2.48441	2.79612	1.54206	2.31608	2.4292	3.19593	0.405465	1.31231	0.61281	6.83797	0.986992	3.22918	1.70716	1.24478
GGT5	TSS10963	chr22:24615621-24641110	14.8789	10.3119	11.7969	6.9252	15.4408	37.09	39.9691	86.0663	17.2032	36.6626	59.3613	9.04015	1.52923	16.7568	3.37659	5.76622	2.9713	14.5495	4.09404	4.71275
DCXR	TSS10964	chr17:79993756-79995573	91.3266	70.4786	95.8918	27.3978	200.446	94.6932	100.963	111.431	115.306	89.2063	120.625	62.0704	44.2164	131.561	4.86485	57.1158	87.7795	82.2972	94.4403	102.734
PCSK6	TSS10965	chr15:101844132-102030187	4.69976	7.66262	11.258	0.499119	9.2317	4.08988	3.70111	4.43051	16.3663	5.88633	13.9117	1.1329	0.375672	10.2334	2.39595	4.08889	1.84795	1.45271	0.73494	1.83473
BIVM	TSS10968	chr13:103451398-103493888	1.15424	1.35718	1.15405	0.168238	1.71692	1.29205	1.20324	1.51205	0.990169	2.34271	1.8431	2.52902	0.604	4.90775	1.19896e-24	5.97155	0.914196	0.271087	0.667628	2.1951
MYL7	TSS10969	chr7:44178462-44180916	0	0	0	0	0	0	1.63336	0.351371	0.596367	0	0.00934149	0.86023	0	12.3479	4.29062	0.841771	0	0	0	0.196063
UNKL	TSS1097,TSS25479	chr16:1413205-1464705	4.25358	3.74532	6.71045	2.51802	3.92281	1.87342	3.89215	5.26595	3.52405	5.83688	4.17989	7.13504	2.89981	45.3847	83.4019	18.2402	4.90257	7.65318	4.10448	2.85778
DKK1	TSS10970	chr10:54074040-54077417	87.2287	61.2012	42.2349	1.3963	0.556439	11.0175	2.81677	9.95586	24.5498	1.2439	2.58156	0.231024	0.0905124	0	0	0.655245	0.298471	0.404008	0	0
RING1	TSS10971	chr6_mann_hap4:4633605-4637819	0	0	0	0	0	0	0	0	0	0	0	0	0	0	0	0	0	0	0	0
RIMS1	TSS10972,TSS17249,TSS19378,TSS4749,TSS6173	chr6:72596405-73112845	0.0437694	4.1478	7.15385	4.83643	0.107621	0.917879	1.52006	0.632404	0.0710947	0.244548	0.611139	1.01687	2.3022	3.87199	0.624928	7.02009	5.23791	2.43507	5.74507	1.98977
DAZ2	TSS10973	chrY:26979989-27053187	0	0	0	0	0	0	0	1.43981	0	0	2.72585e-07	0	0	0	0	0	0	0	0.0166668	0
BCL7B	TSS10974,TSS28362	chr7:72950682-72972065	15.1937	18.8859	30.1755	12.7104	28.0999	14.8764	16.3884	18.7418	11.1054	20.95	20.8106	8.08695	4.25154	12.2795	11.9544	16.7466	8.97101	8.23521	5.46098	4.72781
IGFBP3	TSS10975	chr7:45951843-45960871	191.719	134.552	87.8689	3.44147	89.2189	24.6625	12.6304	128.553	34.4169	55.9891	122	3.10235	0.788396	3.21312	0	5.69584	1.19822	15.2123	0.708729	2.43609
ATXN7L2	TSS10976	chr1:110026560-110035420	1.36489	0.295965	1.2327	0.977453	2.16018	0.607671	1.98383	1.98869	1.21344	1.80073	2.03679	2.85339	0.334841	4.70958	0.485844	5.00136	0.567927	0.650824	0.573985	1.0466
MARCH6	TSS10977	chr5:10353750-10440500	39.415	48.4081	58.9166	26.4848	41.205	32.2147	44.1848	46.6036	47.5001	49.4279	49.716	35.2583	11.827	42.2107	11.5161	57.9105	26.1804	22.4944	26.84	26.8446
HIST1H3B	TSS10978	chr6:26031816-26032288	361.731	226.596	227.439	77.9167	216.133	163.433	22.1834	135.355	140.438	194.39	145.723	18.5551	29.3897	32.7022	1.7083	0	4.75683	62.7634	5.92651	7.52838
LOC150197	TSS10979	chr22:20193854-20196060	0.0823889	0.0643147	0.186093	0	0	0.0206412	0	0	0.0488518	0	0	0.185885	0	0	0	0	0.0342694	0	0	0.0812408
LOC100507091	TSS1098	chr12:123565930-123569291	0	0	0	0	0	0	0	0	0	0	0	0	0	0	0	0	0.0345231	0	0	0
EPHX1	TSS10980,TSS15699	chr1:225997796-226033262	125.068	90.8666	97.2605	195.287	160.284	184.665	322.197	157.21	88.5339	157.266	188.532	160.337	306.242	129.053	130.345	227.549	338.061	127.516	488.453	220.044
GPR111	TSS10981	chr6:47624325-47665533	0.0676514	0.0264072	0.0457159	0	0	0.177442	0	0	0.519858	0.204378	0.188337	0	0	0	0	0	0	0	0	0
LOC100507140	TSS10982	chr2:201577027-201599900	0	0	0	0	0	0	0	0	0	0	0	0	0	0	0	0	0	0	0	0
LTB	TSS10983	chr6_mann_hap4:2891218-2893086	0	0	0	0	0	0	0	0	0	0	0	0	0	0	0	0	0	0	0	0
TRAPPC5	TSS10984	chr19:7745706-7747748	39.5563	18.0545	16.509	5.20641	25.663	32.7925	25.0145	32.2605	30.4732	25.3801	36.2852	13.07	7.49638	17.4355	13.9594	14.1079	14.111	19.2909	17.1284	12.4704
USP46	TSS10985,TSS1632	chr4:53457126-53525502	2.90286	3.7939	3.13449	3.03379	2.73469	2.27576	2.67915	2.88552	2.24162	3.15636	2.34044	1.58726	0.799755	5.8116	4.15443	3.84048	1.35502	0.975128	1.62163	1.73579
CAMK2N1	TSS10986	chr1:20808883-20812728	9.84397	12.7274	14.0313	1.48704	15.0527	2.40765	6.78788	6.95764	6.42748	7.62807	13.2137	3.21194	0.203752	5.41839	2.70987	9.16333	0.319985	0.38506	1.13363	0.682409
TJP2	TSS10987,TSS12988,TSS14456,TSS9742	chr9:71736179-71870124	106.14	97.0652	102.906	46.2417	132.487	45.0294	54.351	48.7069	47.7491	84.7636	81.5117	81.0596	16.6341	93.9412	54.4835	90.9581	27.5022	16.3903	25.5774	27.69
SPATA32	TSS10988	chr17:43331759-43339479	0.452126	2.23504	2.5288	0	0.0431444	0.454975	1.28588	0.489435	0.134632	0.844928	0.158412	3.20632	0.663047	2.03004	0	4.49329	0.936839	1.13423	0.119828	3.12655
GEMIN7	TSS10989,TSS3153	chr19:45582517-45594782	2.10716	1.99777	2.83574	0.345578	2.53047	2.67247	2.12586	2.04291	2.88653	2.83424	2.82718	1.80953	0	2.12861	0	1.31931	0.462961	1.89485	0.864098	0.786409
HIVEP1	TSS1099	chr6:12012723-12165232	7.26185	10.5085	10.8488	7.48871	6.88141	10.6658	10.4385	16.535	12.2378	13.1927	15.0648	11.462	2.89928	13.7946	2.75995	23.2146	7.41836	7.1232	3.14287	7.82876
DLGAP4	TSS10990,TSS24257,TSS5336	chr20:34995443-35157040	20.2503	19.0856	20.651	10.8022	16.0083	14.4173	15.9605	25.0008	15.621	21.5238	23.0802	22.4821	5.88174	33.516	47.4774	46.3541	12.2616	8.46883	11.6469	13.0342
CTLA4	TSS10991	chr2:204732510-204738683	0.37178	1.37853	2.69411	1.79713	0.874765	3.35722	1.67091	11.302	2.48168	1.99236	6.6405	4.71285	0.174626	1.79048	0	0.210631	0.534757	1.33022	0	0.048817
LOC100505658	TSS10992	chr5:140937877-140944827	0	0	0	0	0	0	0	0	0	0	0	0	0	0	0	0	0	0	0	0
LOC100127888	TSS10993	chr20:61294378-61297973	0.401883	1.04565	2.06358	0.0959283	8.58103	0.404006	0.126927	1.0674	3.38702	1.43841	3.18855	0.300549	0	2.05238	0	1.42613	0.111132	0.287919	0	0.396837
OR10T2	TSS10994	chr1:158368311-158369256	0	0	0	0	0	0	0	0	0	0	0	0	0	0	0	0	0	0	0	0
TREML1	TSS10995	chr6:41116998-41122087	2.28345	0.156646	0.817928	2.69071	0.172099	1.39903	0.825941	0.73799	1.83453	2.32512	1.33512	0	0.132225	6.16171	0	0	0	0	0	0
PHKA2	TSS10996	chrX:18910415-19002480	54.0147	50.4196	51.3888	48.9085	38.1677	18.7228	42.8049	32.1972	29.5919	55.6775	39.7186	88.1202	21.4426	131.816	97.3363	149.786	34.1788	24.2185	27.617	51.1728
MIR1264	TSS10998	chrX:113887129-113887198	0	0	0	0	0	0	0	0	0	0	0	0	0	0	0	0	0	0	0	0
EXOSC10	TSS10999	chr1:11126675-11159938	31.9889	34.1567	44.298	33.7486	59.3964	33.2569	36.5492	49.4426	48.9062	58.4004	53.8766	31.7756	11.5211	91.2591	118.264	79.4158	20.1776	34.9905	20.2006	21.0286
RRBP1	TSS11	chr20:17594322-17662928	69.4473	59.6593	73.5873	157.159	190.801	61.0853	93.5661	114.84	109.002	137.505	127.481	227.621	163.381	290.263	1119.34	382.177	268.194	112.48	275.675	233.65
ZNF484	TSS1100	chr9:95607312-95640320	16.0408	16.9646	15.2931	7.42402	14.7006	6.01009	12.068	11.5044	7.54377	15.3189	12.1852	14.9649	4.08294	12.2789	0	15.3765	2.69302	4.15659	4.60742	4.64148
DTNB	TSS11000,TSS12903,TSS25293	chr2:25600066-25896516	27.3013	30.6025	17.5947	18.5304	14.8264	11.547	15.7079	13.6857	9.9338	14.5236	12.8903	19.8149	7.78265	28.0669	41.0805	47.128	11.9596	12.5036	9.64351	12.5361
MIR490	TSS11001	chr7:136587913-136588041	0	0	0	0	0	0	0	0	0	0	0	0	0	0	0	0	0	0	0	0
SLC17A5	TSS11002	chr6:74303101-74363737	10.9868	28.4371	34.7362	9.35792	36.7156	22.9022	27.6506	37.9182	37.7521	30.3673	32.1821	10.4418	2.40492	7.782	0	13.9537	5.75476	7.3196	10.631	7.48828
FUT2	TSS11003	chr19:49199227-49209191	8.96004	16.0984	23.2893	3.20893	51.7642	5.09394	4.30389	7.03782	39.0022	19.2157	12.5757	11.3396	1.0155	3.64606	0	4.76123	1.26817	1.24226	5.45677	2.4908
C9orf16	TSS11004	chr9:130922538-130926207	7.43476	3.86782	4.11152	1.55256	8.24504	3.85633	2.75606	5.14247	3.82141	3.20697	5.25909	1.02302	0.540956	4.04696	0	3.96587	0.636483	0.780716	1.8391	0.461065
FOSL2	TSS11005	chr2:28615778-28637516	71.084	47.3749	39.538	17.0008	35.0908	58.5559	26.9001	91.4866	94.225	34.481	103.451	55.6736	3.8814	75.955	27.4237	50.581	12.1077	35.8009	5.47671	19.2556
C5orf49	TSS11006	chr5:7830490-7851603	0	0	0.102585	0.433834	0.0647173	0.0189639	0.286428	0.0892579	0.134643	0.246824	0.633979	0.170973	0	0.842359	0	0.483345	0.157544	0.0541617	0.120675	0.335952
GAGE12D	TSS11007	chrX:49325433-49332821	2.73002e-07	0	0	0	0	0	0	1.17094e-09	1.80596e-08	0	0	0	1.49358e-12	0	0	0	4.72155e-08	1.35428e-08	1.57685e-08	0
TBC1D10A	TSS11008	chr22:30687978-30722955	12.4751	10.3218	9.48776	6.77308	7.43699	7.26336	8.77481	14.0695	12.4651	7.75532	13.3537	7.34711	1.45859	25.4588	4.9934	12.5061	2.90129	5.25657	4.16856	5.02655
APITD1	TSS11009,TSS26558	chr1:10490158-10502872	1.46421	3.63846	3.70666	12.1234	5.14224	5.06374	6.26903	4.14314	4.77496	7.82958	0.475781	1.49369	2.0647	8.10366	4.95807	7.65207	4.53028	3.09924	4.12444	1.97154
APITD1-CORT	TSS11009,TSS26558	chr1:10490158-10512060	1.46421	3.63846	3.70666	12.1234	5.14224	5.06374	6.26903	4.14314	4.77496	7.82958	0.475781	1.49369	2.0647	8.10366	4.95807	7.65207	4.53028	3.09924	4.12444	1.97154
GATC	TSS1101	chr12:120884240-120901556	1.56141	2.32732	2.33009	0.618311	3.22133	1.81475	1.54976	1.84531	2.08675	2.09995	2.03047	2.32596	0.652889	3.92161	2.18031	5.30173	1.99857	0.95401	2.50446	1.09334
ZNF785	TSS11010	chr16:30591993-30597092	4.76774	3.76428	4.08078	0.620812	2.90535	0.948532	2.79079	2.60098	2.67759	3.25129	2.71817	1.71661	1.72442	7.65451	1.73923	4.85461	2.01251	1.52975	0.561558	1.38796
CDX4	TSS11011	chrX:72667089-72674421	0	0	0	0	0.0141372	0	0	0	0	0	0	0	0	0	0	0	0	0	0	0
MUC15	TSS11012	chr11:26580578-26593815	0	0	0.172332	1.99364	0.124223	0.481719	3.83688	0.0643064	0.0484542	7.48007	2.42141	2.66412	1.32454	1.21368	3.34945	0.348262	1.8647	0.613773	1.83436	1.23095
ABCB9	TSS11013	chr12:123405497-123451056	1.32822	0.476855	1.69922	1.26977	3.94207	0.629457	2.7933	2.08598	2.58917	4.51819	3.56687	2.76103	1.10773	15.1164	26.3632	6.5938	0.307069	1.61135	0.587995	0.836922
POU2AF1	TSS11014	chr11:111222980-111250157	0.117227	0.594838	1.63944	0.251859	1.75133	2.68343	2.08653	3.28032	0.0694032	0.818163	1.59326	1.66681	0.0518099	1.00471	0	0.124683	0	11.9423	0.0934528	0.317676
MCCD1	TSS11015	chr6_cox_hap2:3006400-3007670	0	0	0	0	0	0	0	0	0	0	0	0	0	0	0	0	0	0	0	0
FOCAD	TSS11016	chr9:20658308-20995954	19.4081	25.6212	33.2427	14.5887	16.287	22.1319	36.7451	26.4971	21.6992	35.3893	36.9713	24.8496	9.81778	48.0091	6.282	55.9485	14.6587	11.428	25.9155	15.8644
EMG1	TSS11017	chr12:7079943-7085165	34.6744	34.9201	33.5466	14.0159	31.6142	21.1975	23.3568	28.4799	36.2769	27.5661	33.1851	21.8335	4.58484	23.1427	30.4396	33.3628	13.5708	19.3944	13.9928	11.9822
MIR320E	TSS11018	chr19:47212549-47212602	0	0	0	0	0	0	0	0	0	0	0	0	0	0	0	0	0	0	0	0
GOLGA6L7P	TSS11019	chr15:29090106-29093821	0	0	0.231972	0	0	0	0.269285	0.301845	0	0.0796406	0.23897	0	0	0	0	0	0.493545	0	0.473696	0
SPTY2D1	TSS1102	chr11:18627947-18656020	7.532	9.05545	9.77036	5.04904	10.8082	7.12548	5.50907	10.6807	12.3408	8.4423	12.4003	5.33244	1.60011	5.39726	10.9053	3.90804	2.92817	2.31354	3.49745	3.67862
CILP2	TSS11020	chr19:19649073-19657468	0.582575	0.194915	0.0750193	0.715241	0.272053	3.60867	2.17486	3.21002	3.54377	1.12214	4.15788	0.707292	0	0.366108	0	0.0884998	0	2.27471	0.0829737	0
ST6GAL2	TSS11021,TSS9898	chr2:107418055-107503563	0.676936	0.971308	0.613227	0	0.127697	2.00857	1.38904	6.29627	2.51623	1.31345	3.90693	0.126968	0	0.395359	0	0	0	0.121283	0.224712	0
LINC00482	TSS11022	chr17:79276623-79283048	0.179674	0.374035	0.918716	0	0.119311	0.0899062	0.132078	0.0176418	0.0709222	0.0836049	0.104367	0	0.052936	0.471703	0	0.509612	0.174595	0.149863	0	0.147552
HAMP	TSS11023	chr19:35773409-35776045	9.85572	1.02545	17.5179	33.4819	43.2635	29.749	9.1103	7.48449	6.48468	9.4428	18.5192	13.9834	0.566139	0	0	0	0	4.07381	0	0.989791
ZNF680	TSS11024	chr7:63980254-64023505	40.118	43.3072	43.846	37.0012	47.3321	8.33431	14.1062	12.6197	14.7982	16.332	15.0559	27.7265	10.0364	23.7917	1.58818	11.2927	3.85591	8.49511	8.72087	9.42209
SOX5	TSS11025,TSS13661,TSS15564,TSS16490	chr12:23685230-24715383	1.77918	0.978574	2.56056	1.5638	2.8758	3.40809	8.51151	6.891	2.86217	3.87279	9.0928	4.10154	0.679743	9.2734	3.52284	15.4122	0.539406	1.28577	1.53478	1.56156
BTN2A1	TSS11026,TSS13895	chr6:26458152-26476849	20.5189	38.4846	44.9832	21.5846	36.9233	19.0413	28.4488	42.035	50.9953	39.4274	52.6967	23.8836	7.39693	41.6578	31.7934	44.912	5.57676	22.2503	6.47482	13.7044
HSD17B4	TSS11027,TSS28665	chr5:118788137-118878030	146.496	216.05	205.243	169.794	329.905	248.753	230.209	219.886	192.873	246.431	240.124	162.895	81.015	189.372	108.912	245.4	151.193	90.6371	193.777	142.529
C16orf52	TSS11028	chr16:22019455-22095972	3.7282	3.12499	2.70582	1.29286	2.64338	2.26527	2.94049	2.88851	1.22989	2.48122	2.94395	0.800654	0.312501	1.05392	0	2.92113	0.490857	0.715035	0.657359	0.715068
MDC1	TSS11029	chr6_mcf_hap5:2049467-2067341	0	0	0	0	0	0	0	0	0	0	0	0	0	0	0	0	0	0	0	0
TXLNB	TSS1103	chr6:139561198-139613208	0.111418	0.753845	0.535506	0	0.284954	2.11566	1.21591	2.56942	0.8344	0.77688	0.930724	0.799991	0.164317	0.876969	0	0.710841	0	1.84419	0.162941	0.12802
TFDP2	TSS11030,TSS12154,TSS3233	chr3:141663269-141868386	2.84639	4.74873	5.333	5.15661	3.37672	3.38492	5.40314	4.51791	2.55379	7.91131	5.70544	2.74609	1.20132	7.72092	1.14134	5.00921	1.75344	2.40803	2.80707	2.99656
OR13F1	TSS11031	chr9:107266543-107267503	0	0	0	0	0	0	0.0673516	0	0	0	0.149581	0	0	0	0	0	0.527077	0	0	0
USP17L12	TSS11032	chr4:9221877-9223470	1.60412	0.0766534	0.591872	0.00888973	1.61194	0.072793	2.05281	1.77893	0.802184	2.68351	4.18809	4.52129	0.088902	21.6762	0	8.67687	0.0386526	0.0127516	0.461553	0.122537
ZNF195	TSS11033	chr11:3379156-3400452	38.2164	50.2465	59.4282	25.2928	52.3544	4.46453	7.76191	8.74823	10.131	11.487	9.87949	35.0919	8.95622	18.5384	4.99999	18.2159	5.42759	4.23391	3.74279	6.76058
BCL6	TSS11034,TSS19623,TSS3226	chr3:187439164-187463513	38.1612	31.1362	25.3911	14.7546	26.4396	34.9107	18.8686	35.5948	26.3244	29.015	43.1293	24.6491	4.14671	43.374	12.5234	24.3642	7.02801	6.04468	5.44623	15.2197
FLJ35282	TSS11035	chr9:22646198-22824212	0.154095	1.38335	2.1225	0	0	0	0	0	0.0228346	0	0	0.0869676	0.0680419	0	0.246802	0.327865	0	0	0.0306947	0
NGLY1	TSS11036,TSS5783	chr3:25760434-25831530	15.4612	17.5911	18.8172	13.853	19.5991	16.4306	19.1127	17.5145	18.9193	22.718	17.646	13.5789	8.75913	23.5831	18.4643	33.6472	17.2647	17.0334	12.0662	18.6705
ELF2	TSS11037,TSS22914	chr4:139978870-140060630	18.4753	30.299	32.7724	26.7475	21.6965	23.726	31.1086	35.6221	27.1174	36.2295	34.9147	27.3245	6.82754	32.0331	11.6121	35.7757	15.0136	14.9059	13.9674	19.8415
LOC100507463	TSS11038	chr6_cox_hap2:4256390-4258805	0	0	0	0	0	0	0	0	0	0	0	0	0	0	0	0	0	0	0	0
IFIT2	TSS11039	chr10:91061705-91069033	3.32829	5.59023	6.91286	3.75597	7.05657	7.5532	7.05164	7.4849	16.2928	24.8391	15.897	3.25399	2.0067	3.59699	0	1.60892	5.56822	2.95557	2.1915	1.68922
NKD1	TSS1104	chr16:50582240-50674771	1.00025	1.89865	4.04344	0.589949	1.1635	2.34491	2.69648	7.92412	1.78372	1.59421	5.967	1.96043	0.347394	10.1108	7.9905	2.16841	0.573	5.97348	0.485231	0.530932
RPL13A	TSS11040	chr19:49990810-49995564	329.573	210.602	163.255	77.3473	185.278	192.001	161.436	154.476	143.8	144.542	163.141	59.8579	45.5108	149.994	90.284	96.2662	72.1022	132.981	142.597	61.3276
PCP2	TSS11041,TSS3681	chr19:7696500-7698634	0	0	0.253512	2.23412	0.610262	0.143005	0.988638	0.246555	0.475913	0.651901	0.567558	2.78797	0	11.8893	54.3274	2.9593	0.571073	1.11363	0.820171	3.59038
GABRA3	TSS11042	chrX:151335633-151619831	0	0.0500644	0	0	0.0456405	0	0.101035	0	0.626704	0.034111	0.0372614	0	0	0	0	0	0.280371	0	0.817881	0.0474051
EIF2D	TSS11043	chr1:206764973-206785904	45.878	37.6509	31.8234	33.026	32.1896	37.9383	46.1723	51.9845	32.076	58.6854	47.0488	23.7157	25.8701	79.7969	44.2964	50.9442	33.5584	30.3018	34.9488	25.1332
MIR4264	TSS11044	chr2:79876419-79876485	0	0	0	0	0	0	0	0	0	0	0	0	0	0	0	0	0	0	0	0
KCNA1	TSS11045	chr12:5019072-5027422	0	0.0502456	0.473241	0	0	0.0214199	0.188997	0.265158	0.00633553	0.0896891	0.231266	0.0243633	0	0.0794271	0	0.0456145	0.107436	0	0	0.0105597
ERBB3	TSS11046,TSS21171	chr12:56473808-56497291	77.0971	176.919	301.898	48.0763	241.727	56.4346	55.3647	79.4075	165.628	199.424	159.163	96.7174	44.619	118.555	100.483	121.175	43.3397	21.9648	55.9199	34.5467
NFE2L3	TSS11047	chr7:26191846-26226756	17.6668	19.0979	15.8714	8.58191	15.3808	9.27165	8.88956	15.0771	10.9423	16.5422	15.184	8.90364	2.26204	13.7172	1.82573	5.74214	5.38861	7.24391	1.6808	8.30546
OR5AK4P	TSS11048	chr11:56805008-56805935	0	0	0	0	0	0	0	0	0	0	0	0	0	0	0	0	0	0	0	0
RBM3	TSS11049	chrX:48432740-48439553	65.2198	68.5734	64.2241	26.7772	34.6753	31.592	36.7001	54.2578	73.9613	51.6611	57.0457	28.0883	10.1627	60.8249	26.1127	55.0879	30.5044	37.3255	21.0848	22.7422
GOLGA3	TSS1105,TSS12874	chr12:133345494-133405426	27.1521	22.9447	33.4835	12.3493	36.4409	19.1257	24.8874	36.2283	31.3809	31.033	33.2969	25.552	7.35549	70.0979	90.5558	58.3071	16.725	29.3456	14.9798	19.6501
LOC339524	TSS11050,TSS15871	chr1:87595447-87634886	0.105659	0	0.308436	1.07371	0.116808	2.1962	1.50044	1.48358	0.133509	1.37063	1.6702	0.0660674	0	0.762855	3.03568	0.360664	0.216359	0.292615	0	0.0672184
SPDYE2L	TSS11051	chr7:102191678-102202757	114.385	124.819	111.906	86.6059	111.025	35.272	49.5682	71.3628	148.687	110.715	74.2128	159.364	50.8722	512.654	111.138	199.953	46.1483	102.506	39.7947	76.2866
C19orf57	TSS11052	chr19:13993167-14016909	0.521817	0.407347	0.336604	0.587235	1.25286	0.0746691	0.234964	0.439329	0.242984	0.590062	1.22213	2.69332	0.855924	2.34945	5.61283	2.22045	0.558363	0.479851	0.742502	1.94751
NBPF3	TSS11053	chr1:21766620-21811393	20.3859	37.0784	45.9546	33.4457	22.1012	5.35302	20.1236	17.5866	9.78257	23.379	22.0262	23.2844	16.0158	27.6118	77.9137	39.1653	11.0849	11.4884	9.81168	14.5383
WNT8B	TSS11054	chr10:102222811-102243399	0	0	0.0415262	0	0.0262011	0	0.0289758	0	0.0545099	0	0.0962402	0	0.0810769	0	0	0	0	0.164359	0.146346	0.135927
HNRNPUL1	TSS11055,TSS4533	chr19:41768390-41813811	66.2737	66.6956	81.3274	34.4706	54.5314	58.0192	58.0177	70.7741	66.3759	70.375	72.1175	32.7867	18.7622	89.5733	86.177	55.2036	28.2954	42.392	35.3827	26.3596
C6orf25	TSS11056	chr6_cox_hap2:3200737-3204102	0	0	0	0	0	0	0	0	0	0	0	0	0	0	0	0	0	0	0	0
WIZ	TSS11057	chr19:15532317-15560762	17.0677	7.7916	8.01388	3.81417	10.0728	8.14338	8.96509	13.6559	7.31879	12.6149	16.5419	7.79278	2.1517	26.8947	20.2163	16.6779	4.65001	5.51368	4.29791	6.60893
OR7C1	TSS11058	chr19:14909985-14910948	0	0.496087	0	0	0	0	0	0.375898	0	0	0	0	0	0	0	0	0	0	0	0
HCG4B	TSS11059	chr6:29892368-29893428	0	0	0.128662	0	0.216656	0	0	0	0	0	0	0	0	0	0	0	0	0	0	0
GNB1L	TSS1106	chr22:19775933-19842462	2.11502	2.42783	1.63377	0.356366	0.533334	1.62496	0.475296	2.05741	1.99716	1.27726	1.65721	0.698542	0.54807	2.72844	3.96755	2.11892	0.645398	1.24752	0.19799	0.736916
ABCG1	TSS11060,TSS13984,TSS24217,TSS25655,TSS298	chr21:43619798-43717354	25.3259	28.2123	29.8596	12.4101	33.8211	24.0237	20.7149	62.9274	34.4872	24.7811	23.9501	7.23359	2.20199	4.03926	2.09512	20.8488	4.44432	6.39985	2.93859	7.48401
SDAD1	TSS11061	chr4:76871067-76912113	30.8538	36.9566	34.4267	24.8369	35.0029	23.1567	29.7346	33.1787	28.0542	34.2736	29.6925	14.7174	6.71391	40.5632	43.9272	30.0606	13.414	16.2696	20.5126	20.4921
PLEKHS1	TSS11062,TSS27946	chr10:115511212-115542192	1.16915	6.15368	15.3839	30.9018	15.0756	11.87	42.4231	4.87628	10.7396	69.1144	55.5372	34.9747	6.78849	145.252	20.197	56.0702	7.62211	2.31381	8.22118	25.3005
MAVS	TSS11063	chr20:3827445-3856770	8.35987	7.24025	8.31098	5.77483	5.33253	4.08732	6.34478	6.56364	5.78148	7.534	5.7392	5.76838	2.48282	14.1304	4.46897	6.97655	4.77481	3.5922	2.87424	2.97094
TGIF1	TSS11064,TSS16010,TSS17784,TSS23346,TSS26213,TSS6465,TSS8217	chr18:3412071-3458406	145.546	197.801	277.247	71.6085	156.372	171.212	81.2696	148.717	163.648	122.724	211.876	142.145	17.749	74.0223	14.2192	61.8809	31.4504	32.8041	39.5143	35.5878
BPIFA4P	TSS11065	chr20:31781410-31798268	0	0	0	0	0	0	0	0	0	0	0	0	0	0	0	0	0	0	0	0
SLC5A11	TSS11066,TSS25128	chr16:24857183-24922949	0	0.0689536	0.27732	0	0	0	0.522793	0.590827	0.023399	0.205784	0.507257	0.0995825	0	0	17.243	0.751921	0.293861	0.0632044	0.879546	0.0778486
GNPDA2	TSS11067	chr4:44703811-44728651	4.31077	6.53776	5.19304	4.31609	5.71432	4.72883	7.26277	7.65477	4.87181	7.07607	9.31847	1.50173	0.435358	3.56429	0	3.8529	0.781538	2.41452	2.25224	2.4326
MX1	TSS11068,TSS18884,TSS5590	chr21:42792519-42831141	17.0658	35.3533	62.8873	12.2698	39.6833	31.4827	25.2824	48.1481	139.681	377.24	195.328	18.299	6.92567	54.5503	39.737	29.0345	6.23765	19.5554	8.11382	11.8215
STYXL1	TSS11069	chr7:75625654-75677321	38.6632	36.383	39.0642	19.8724	38.6797	29.3888	38.9741	31.1094	39.5593	38.2396	40.6487	28.5595	19.4554	57.9164	77.2547	61.0957	22.1829	18.1932	18.2709	20.22
GAS8	TSS1107	chr16:90089007-90111379	6.58931	6.70046	9.4541	7.76702	11.3578	3.24788	7.42942	6.84551	7.49773	13.5257	8.03113	17.6683	4.4252	91.6718	205.841	59.4464	7.42596	12.9889	4.54155	7.43755
IQCA1	TSS11070,TSS6016	chr2:237232789-237416178	0.231372	0.482392	1.33031	4.43347	0.977538	3.80468	3.58799	6.25266	4.7219	9.86068	6.02394	3.59463	1.94302	24.5414	37.5893	18.3501	1.88088	2.71178	2.08629	3.77355
MIR3176	TSS11071	chr16:593276-593366	0	0	0	0	0	0	0	0	0	0	0	0	0	0	0	0	0	0	0	0
ANKRD6	TSS11072,TSS18328,TSS21328	chr6:90142896-90343553	3.38905	2.72801	2.73316	4.46888	3.31611	4.5072	9.23597	8.807	3.17158	8.13838	9.1601	7.85962	1.65971	15.9543	10.4554	17.5458	3.05633	2.84087	2.6704	3.67796
LOC100287846	TSS11073	chr8:48100929-48104439	0.150606	0.156764	0.15846	0	0	0.0125529	0.142295	0.088705	0	0.0700492	0.087433	0	0	0	0	0	0	0.0538217	0	0.395677
DLC1	TSS11074,TSS11544,TSS19754	chr8:12940871-13372429	15.9157	13.5748	14.1686	9.67601	7.58476	31.9839	24.2071	38.5298	24.1003	18.0708	34.1705	19.072	4.76185	23.5905	25.8249	26.4927	5.29261	4.29225	4.73022	7.80245
DNTTIP1	TSS11075	chr20:44420575-44440066	51.8653	54.6402	81.7074	9.98254	96.6773	21.6828	31.263	45.8476	35.0822	29.0625	49.157	12.4219	4.61659	30.3562	1.19223	18.1957	7.9518	13.2151	9.89259	9.25509
LRRC3C	TSS11076	chr17:38097726-38100987	0	0	0	0	0	0	0	0	0	0	0	0	0	0	0	0	0	0	0	0
HSD17B12	TSS11077	chr11:43702142-43878169	33.2613	42.7054	59.1855	20.3303	46.0546	40.0816	48.7624	41.8015	55.4717	50.891	52.7258	10.7685	8.35946	19.7998	7.58255	19.2309	15.2546	10.1257	26.8302	17.8207
SKINTL	TSS11078	chr1:48567386-48648100	0	0	0	0	0	0	0	0	0	0	0	0	0	0	0	0	0	0	0	0
ADGB	TSS11079	chr6:146920135-147136597	0	0.025566	0.0147523	0	0	0	0.0206152	0.0578394	0.077425	0.091319	0.182326	0	0	0.621578	0.948065	0	0	0	0	0
LINC00577	TSS1108	chr6:105384168-105388402	0	0	0	0	0	0	0	0	0	0	0	0	0	0	0	0	0	0	0	0
TRPV2	TSS11080	chr17:16318855-16340317	3.24219	5.95531	10.6432	2.04873	7.50996	13.1725	10.8364	26.1441	13.3341	15.8876	18.6041	4.88668	1.23594	5.65548	4.17988	9.87245	0.926443	7.04543	1.67219	3.97856
MANBA	TSS11081	chr4:103552642-103682151	55.7678	60.0127	60.5288	21.0277	40.6537	38.4517	34.3862	51.7776	58.0252	47.7548	62.9984	17.5202	13.0745	24.9015	11.6543	22.5971	10.9867	12.0393	18.3879	13.2288
DDRGK1	TSS11082	chr20:3171011-3185295	62.5745	52.5891	55.6193	25.2875	78.5045	31.8433	41.7078	48.4997	58.398	60.7964	62.2068	53.9134	18.3414	156.782	213.019	91.9746	35.2953	39.4716	33.37	30.0703
TM9SF4	TSS11083	chr20:30697308-30755061	44.1168	40.6621	43.9734	15.0093	66.1535	31.4967	38.2216	44.3764	51.1998	55.7884	54.6237	20.6493	8.9966	42.8581	27.9414	34.4601	19.9485	16.4397	26.5639	18.9095
FAM83F	TSS11084	chr22:40390952-40426043	1.85317	1.30884	0.957069	2.78061	1.98766	0.575029	3.39498	1.40468	1.38713	2.91908	1.69436	4.17844	1.16833	3.88708	5.08278	7.13586	4.07306	1.57851	2.77645	3.26363
BCL3	TSS11085	chr19:45251977-45263301	15.0546	11.4424	19.6156	15.462	19.6396	13.6116	8.77954	24.3067	24.8681	17.5894	31.0339	16.283	1.2232	28.6186	0	4.84813	2.89971	6.66338	3.78556	3.71287
GPC1	TSS11087	chr2:241375114-241407495	24.8453	14.519	12.1047	4.23487	13.9403	14.2352	9.51603	29.5881	24.8042	18.341	20.5611	8.64012	4.09097	19.2809	6.58671	7.91137	7.00193	6.62886	4.5634	4.18114
KLHL8	TSS11088	chr4:88082213-88141674	4.94652	4.57457	3.70351	4.49634	4.16312	6.2162	5.63131	6.54202	3.85217	5.14723	6.43681	2.07039	1.58239	2.99499	0.917503	5.82625	3.33167	2.25649	3.23747	2.78565
SERPINE2	TSS11089,TSS20344,TSS27315	chr2:224839764-224904036	59.4122	43.8904	16.9826	6.43542	8.66186	115.287	38.669	45.4604	9.20743	32.7359	76.4351	5.91296	2.35067	14.7731	0.133148	9.7513	2.11509	37.3984	6.99449	5.10337
ZNF404	TSS1109	chr19:44376514-44384288	4.01392	4.62157	5.5402	5.46144	5.29714	1.8121	4.14707	1.8345	4.01347	4.39708	3.3178	7.23075	0	6.09724	10.5843	3.41711	0.125097	0.6105	1.55808	1.63346
MIR4669	TSS11090	chr9:137271256-137271318	0	0	0	0	0	0	0	0	0	0	0	0	0	0	0	0	0	0	0	0
PGLYRP1	TSS11091	chr19:46522411-46526556	0.214867	0	0.0977988	0	0.308852	0.434138	0.204142	0.317689	0.0642471	0	0.151134	0	0	0	0	0	0.0887367	0.154288	0	0
LOC645355	TSS11092	chr18:5748817-5795900	0	0	0	0	0	0	0	0	0	0	0	0	0	0	0	0	0	0	0	0
FGF12	TSS11093,TSS22611	chr3:191857181-192445388	0	0	0.289192	0.550091	0.0818228	0.369504	1.04748	0.50542	0.0543816	0.341901	0.427355	0.544547	0.569578	0	1.49282	3.40282	0.733936	0.358963	1.40541	0.441208
FGF16	TSS11094	chrX:76709646-76712013	0	0	0	0	0	0	0	0	0	0	0	0	0	0	0	0	0	0	0	0
CETN1	TSS11096	chr18:580368-581524	0	0	0	0	0	0	0	0	0	0	0	0	0	0	0	0	0	0	0	0
EXOC3	TSS11097	chr5:443333-467409	26.5922	28.6891	45.5798	21.6851	34.1304	26.4424	30.5191	32.1558	38.1866	48.1204	40.082	37.1502	9.77672	101.132	169.213	101.581	22.3372	28.845	15.9869	22.4149
ELP6	TSS11098	chr3:47537129-47555199	10.9636	10.5581	12.5854	3.67053	8.11731	7.6975	14.6642	15.1721	12.5856	15.5603	13.1141	5.74479	4.63746	19.902	0.679951	8.18617	8.73686	9.64204	7.19054	8.2268
BNIPL	TSS11099	chr1:151009028-151020076	0.590061	1.05491	0.597978	0	0.0720807	0.042241	0.265781	0.273298	0.149963	0.0392634	0.558988	0.760179	0.0247996	0.586205	0.269824	1.97305	0	0.331685	0	0.124684
EIF2AK4	TSS111	chr15:40226346-40327797	20.8367	23.5675	32.3129	16.3387	27.7947	34.9951	31.1114	43.5803	40.7834	39.5208	40.923	23.317	10.0825	50.3026	46.4893	38.9039	17.67	16.5212	16.7115	14.2143
DIO1	TSS1110	chr1:54359860-54376759	0	0.174857	0	0.483726	0.0321022	0.174318	0.205497	0.234181	0.10036	0	0.0787331	0.25296	0	0	0	0	0	0.161187	0.0895317	0.11114
OR5AC2	TSS11100	chr3:97806016-97806946	0	0	0	0	0	0	0	0	0	0	0	0	0	0	0	0	0	0	0	0
GALNTL6	TSS11101	chr4:172734574-173961558	0	0	0.169481	0.0448302	0.249452	0.29762	0.0986146	0.165965	0	0.0291314	0.26548	0.09436	0	0.947457	0.0189057	0	0	0.246164	0	0
FAM213B	TSS11102,TSS11263	chr1:2517898-2522908	4.45396	3.91763	5.97006	0.922109	7.79534	2.23593	2.66443	4.9405	12.3525	7.47735	4.45879	1.0553	0.527158	3.00393	0.211851	3.18921	0.509289	1.46228	0.982008	0.926398
VTI1B	TSS11103	chr14:68117866-68141602	40.0878	45.7492	55.7017	14.3012	21.4524	43.2373	30.4063	43.6171	37.8652	30.8911	37.5603	15.7291	12.101	47.92	19.5772	29.893	15.8384	25.4099	23.8806	15.9742
PDXDC1	TSS11104	chr16:15068832-15131552	63.876	72.6992	83.8028	39.5228	141.631	44.5163	94.7877	75.0408	82.9669	114.613	102.224	85.6745	18.0551	173.274	101.66	137.116	48.8434	27.5302	63.2047	64.1261
HLA-H	TSS11105	chr6_dbb_hap3:1150398-1153860	0	0	0	0	0	0	0	0	0	0	0	0	0	0	0	0	0	0	0	0
DNAH11	TSS11106	chr7:21582832-21941457	0.095638	0.111999	0.236676	1.5754	0.0881823	0.40858	1.62815	0.12662	1.30548	0.643905	1.76582	1.07366	0.564883	4.55764	0.366039	0.889547	1.29532	0.355636	0.109745	2.08842
WDR60	TSS11107	chr7:158649268-158738883	25.3689	28.2352	22.0556	15.2014	19.9991	9.93771	20.0889	23.1784	20.3225	25.6082	27.8634	26.095	4.52869	92.3911	71.3286	73.1633	11.1935	28.06	7.53557	16.0035
AUTS2	TSS11108,TSS11109	chr7:69063904-70257885	8.06063	12.0339	15.1304	11.0062	11.7234	6.36118	11.2756	13.3269	16.9522	23.8103	18.6339	14.9035	1.28676	174.822	103.276	49.1852	3.91825	21.726	4.4225	13.7041
TSPAN5	TSS1111	chr4:99391517-99579812	9.97654	10.3033	11.5992	0.744253	4.06449	5.15866	2.58576	5.49373	5.51965	2.19945	5.57845	0	0	0.0240679	0	1.21575	0.108245	0.482823	0.538604	0.40956
SLC1A5	TSS11110,TSS13511,TSS26942	chr19:47278139-47291842	82.8842	48.3661	16.9897	5.95386	27.5039	28.0169	9.34412	26.2427	22.9573	26.5808	27.7188	6.15112	1.12697	12.8748	0	2.27691	8.11978	7.38684	5.1606	5.48006
PPFIA3	TSS11111	chr19:49622662-49654280	1.06899	1.06476	1.86022	0.739182	2.34983	0.957805	3.46957	1.12859	1.9505	3.44407	1.206	3.63583	1.23949	4.74027	5.98554	13.0913	2.10575	1.32999	1.10266	1.88777
ZFHX3	TSS11112,TSS11451	chr16:72816785-73092534	13.1903	12.7377	14.2547	9.97904	14.3012	12.9127	17.3389	20.2435	12.0991	18.594	16.3854	13.6204	4.94879	24.9534	21.3312	16.9054	6.07254	4.30098	8.22224	7.27312
COPZ2	TSS11113	chr17:46103532-46115152	16.9662	23.0823	40.5234	29.3847	16.6914	55.4063	33.9978	59.0732	61.4477	33.5375	55.0385	11.4551	10.0479	15.0489	27.5131	13.1957	16.9357	77.2441	14.1871	7.14987
MORC2	TSS11114	chr22:31322599-31364187	31.6028	30.9005	23.0675	15.7873	15.6014	14.7018	16.0907	22.5598	22.7241	22.5453	26.0082	23.0844	9.49317	58.4409	64.7829	48.4573	10.6548	17.939	8.82275	14.6696
SETD5	TSS11115	chr3:9439402-9519838	50.3847	53.1939	48.7726	40.0522	43.9282	30.2543	40.0897	48.6619	56.985	55.4391	44.2102	53.6802	13.9337	108.111	137.547	166.886	28.0092	32.7312	23.468	36.9874
ZNF235	TSS11116	chr19:44790500-44809178	13.6037	13.9611	15.3038	7.41352	8.27914	1.8784	4.76083	5.6176	7.37859	8.70529	4.8148	8.10405	5.39965	15.2957	16.3074	10.6298	2.28981	3.07612	1.6822	3.72041
KL	TSS11117	chr13:33590570-33640282	0.0693307	0.730693	1.10885	0.670318	0.0492463	0.848662	3.81911	1.46949	0.543038	1.51455	1.3029	0.511039	0.552204	0.545662	0	1.47438	0.477062	0.247657	0.511602	1.10949
PRR25	TSS11118	chr16:855442-863861	0	0	0	0	0	0.081368	0	0.0477256	0.0481571	0	0	0	0	0	0	0	0.200802	0	0	0.0798501
LAS1L	TSS11119	chrX:64732461-64754686	22.7072	25.2952	22.2104	12.1203	27.6385	15.3918	19.9766	21.3742	17.3183	22.5654	22.8953	23.8724	9.34065	85.9296	161.019	62.7334	14.9235	18.9614	10.3019	13.2907
SCARNA8	TSS1112	chr9:19063653-19063784	0	0	0	0	0	0	0	0	0	0	0	0	0	0	0	0	0	0	0	0
SYT3	TSS11120,TSS17733	chr19:51125233-51143092	0	0.113356	0	0.415974	0.206803	0.0363586	0.183072	0.427885	0.0860489	0.202824	0.354535	0	0	0	0	1.69924	0.0604323	0.0259625	0.0289278	0
DSCAM	TSS11121	chr21:41384342-42219039	0.149029	0.0581687	0	0.587067	0.0345537	0.0729284	2.9417	0.229271	0.0733699	0.95169	0.374087	0.535772	0.0659707	2.36836	0	3.7789	0.110118	0	0.369108	0.874858
FGF18	TSS11122	chr5:170846666-170884630	0	0.0722734	0.209246	1.45867	0.343265	1.09088	1.02202	1.09179	0.741608	0.388296	2.03676	0.834633	0	0	0	0.788124	0	0.231887	0	0.0456604
ART1	TSS11123	chr11:3666360-3685646	0	0	0	0	0	0	0	0.216986	0	0	0	0.494024	0	0	0	0	0.0609338	0.316074	0	0.072606
ZNF330	TSS11124	chr4:142142048-142155850	19.4113	27.0309	22.4924	27.662	30.3324	24.534	24.8617	29.2776	30.9156	29.8964	35.57	18.1264	5.07727	16.2863	8.57601	33.6304	10.4188	16.9641	12.7776	15.6365
RXFP1	TSS11125	chr4:159442865-159574521	0.08971	0.490206	0.121089	0	0.281381	5.17208	1.21633	0.0992371	0.477006	0.834452	0.9759	1.71758	0.251522	0	0	0.381809	0.098762	0.0169283	0.427417	1.32717
SPATA13	TSS11127	chr13:24734860-24881212	0.950612	3.92223	10.7866	17.377	11.7458	4.53726	7.76823	8.6804	9.71699	13.7997	10.5616	26.7915	9.08145	46.5626	105.156	73.5495	15.0847	6.99085	9.15066	13.2703
HOXB5	TSS11128	chr17:46668618-46671103	25.7113	16.2625	26.3805	0	4.49503	1.98826	1.63514	5.72363	3.86131	2.46353	9.83488	0	0.358555	0	0	0	0.0422273	0.872893	0.161833	0.150393
DNAH9	TSS11129,TSS18713	chr17:11501747-11873065	0.0563277	0.01927	0.0277839	0.71594	0.0490193	0.163178	0.771412	0.0435718	0.0558516	1.50138	0.527586	0.392823	0.208662	4.20383	3.4604	1.99405	0.23188	0.140533	0.246291	0.50407
MIR2861	TSS1113	chr9:130548196-130548286	0	0	0	0	0	0	0	0	0	0	0	0	0	0	0	0	0	0	0	0
LIMD1-AS1	TSS11130	chr3:45719656-45730374	0.0787493	0.0614739	0.142268	0.22558	0.0448773	0	0.0248251	0.0232076	0.0233415	0	0	0	0	0	0	0	0	0	0	0
KANSL1-AS1	TSS11131	chr17:44270938-44274089	0	3.35882	7.74076	1.02791	1.40013	4.5463	1.98872	5.55693	6.11474	2.04233	0.51276	5.17524	4.56078	10.9812	0	0	11.8946	6.23511	1.88593	2.86289
ASB11	TSS11132,TSS3709	chrX:15299830-15333746	0	0	0	0	0	0	0	0	0.0386992	0	0	0	0	0	0	0	0.108826	0	0	0
RAPGEF5	TSS11133	chr7:22157907-22396533	11.6131	13.5893	14.881	10.7174	12.3202	9.19817	9.71244	12.387	5.78666	21.7876	14.3504	14.273	7.0155	17.1235	32.4039	35.7973	10.8504	3.91537	9.56717	16.1915
HMOX2	TSS11134,TSS2130,TSS21517	chr16:4524718-4560348	19.854	17.1173	17.7305	5.0805	22.1862	15.3123	16.1274	24.3336	17.8044	18.145	24.9127	8.46522	5.59239	7.87914	17.8538	14.522	6.95386	11.3122	9.96978	6.71464
REN	TSS11135	chr1:204123943-204135465	0	0	0	0	2.5196	1.40028	0.2865	0.650163	0.385421	0.48397	0.272134	0	0	0	0	0	0	0	0	0
ERRFI1	TSS11136	chr1:8071778-8086393	159.641	163.955	168.591	342.702	57.0163	142.364	62.6238	169.614	209.419	149.679	228.492	517.944	37.8736	252.815	86.62	801.158	314.68	91.1924	99.0351	346.432
ATF4	TSS11137	chr22:39916568-39918691	219.586	215.474	207.519	155.761	183.099	131.591	152.02	179.675	197.686	161.936	161.811	172.359	66.251	137.797	157.016	224.727	215.571	117.298	172.036	158.521
MAP7D2	TSS11138,TSS17670	chrX:20024830-20135114	2.54421	1.59406	0.136342	0.422418	0.154799	0.147357	4.00692	0.880208	1.46309	1.36224	1.74854	2.7079	0	30.1363	11.2984	12.2716	0.32148	1.70244	0.289476	1.09514
FOXB1	TSS11139	chr15:60296420-60298142	0	0	0	0	0	0	0	0	0	0	0.546824	0	0	0	0	0	0	0.233197	0	0
MAD2L2	TSS1114,TSS3086	chr1:11734536-11751678	14.8655	13.8126	15.6733	8.23676	20.0969	20.5572	13.0979	25.4256	20.4812	23.6743	28.2389	10.4727	7.62023	4.52435	1.1231	3.76988	13.5486	19.6123	7.80349	12.2467
KRT8	TSS11140,TSS12510,TSS27512	chr12:53290970-53343650	2755.07	2073.37	2352.04	1108.63	3917.46	891.207	811.132	1277.4	1950.99	1853.46	2870.32	1227.68	562.981	1489.18	436.951	353.313	414.724	216.173	423.034	406.912
NADKD1	TSS11141,TSS18387	chr5:36192693-36242258	9.57057	14.9122	14.5217	12.6515	12.0748	11.4519	12.932	14.4079	10.8373	12.8216	13.1987	11.8567	9.39121	27.0746	6.04938	28.8276	13.5769	7.97499	15.4935	14.6575
TMEM104	TSS11142	chr17:72772621-72835922	3.4049	2.20084	2.98584	2.46473	2.60091	4.58273	4.13757	5.52926	3.87452	4.45885	4.00122	1.74339	0.77754	5.83114	0.235451	5.68377	1.29766	1.64794	2.05897	2.03723
PPM1A	TSS11144,TSS11335	chr14:60712469-60765805	11.7557	15.8146	20.5662	9.33782	8.71563	14.9144	15.5084	19.4911	16.0917	16.6472	20.0753	10.217	4.2978	15.8303	5.06393	26.8633	11.0529	7.55819	9.45042	8.16216
LOC100132831	TSS11145	chrX:40690469-40692449	0	0	0	0	0	0	0	0	0.0537421	0	0	0	0	0	0	0	0	0	0	0.045711
ZNF728	TSS11146	chr19:23157684-23186010	1.46459	4.27365	11.6717	5.52078	3.54056	3.82685	4.94842	3.50807	0.766743	6.19852	5.06431	9.15901	2.42246	5.73994	0.0727972	1.18656	0.59549	1.24624	0.707719	3.59335
CALCA	TSS11147	chr11:14988214-14993832	0	0.175807	0	0	0	0.564703	0	0.742121	0.0674017	3.27046	0	4.91979	1.21714	0	0	0	0.436713	0	0	0
GPBAR1	TSS11148	chr2:219125737-219128582	6.37102	5.08104	9.41496	0	8.00283	14.0315	10.6311	11.9771	4.07976	19.531	38.1626	0.931727	0.121928	8.30722	0	4.42357	0.402037	8.73296	0.550796	1.57295
ABHD16A	TSS11149,TSS2841	chr6:31654725-31671137	11.5805	17.2815	31.0963	5.99269	22.6976	35.9577	34.1797	40.7348	28.1063	38.5268	44.7466	18.4639	5.76517	37.9236	7.92945	27.3144	17.0375	16.8583	15.0514	14.459
RCOR3	TSS1115,TSS18198	chr1:211432707-211489725	37.0267	43.9634	36.1473	43.6767	39.1299	22.6346	51.1165	34.9055	32.1832	51.1538	39.8696	45.7901	16.5793	74.4205	20.3038	141.164	26.4144	21.3192	26.0103	32.8196
C17orf102	TSS11151	chr17:32901141-32906388	0	0	0	0	0	0	0	0	0	0	0.0152544	0	0	0	0	0	0	0	0	0
SF3B5	TSS11152	chr6:144416017-144416754	23.1376	29.1668	33.3708	9.5571	31.8095	37.197	48.7054	50.1914	51.4514	44.2212	54.8266	20.9272	17.6226	33.7578	20.9457	16.4537	18.4181	14.4117	25.8373	12.3572
ECM1	TSS11153	chr1:150480486-150486265	28.5054	43.0989	73.0834	10.7107	202.648	48.0949	36.8426	169.191	116.566	47.1075	119.944	7.72112	2.96134	4.1376	1.67626	5.5783	1.30765	4.62205	3.45238	2.95023
SLC16A5	TSS11154,TSS14104	chr17:73083821-73102255	17.331	16.2507	25.0383	2.49593	21.4137	6.35296	11.6467	8.83132	25.3772	18.2401	12.336	11.5664	0.83116	33.5931	0	7.01634	1.40964	3.43794	1.12527	1.95123
ULK3	TSS11155	chr15:75128458-75135552	6.46359	5.15196	10.4109	14.0815	21.0585	6.11411	11.3635	11.5763	10.9228	16.8011	16.2508	18.9109	5.04941	55.4906	46.6792	71.7944	12.9433	13.8662	5.28693	15.2402
TVP23C-CDRT4	TSS11156	chr17:15339331-15466945	7.16566	2.77599	6.09958	11.3165	4.8832	2.21767	7.54355	5.25593	4.65265	9.59	5.591	15.2306	3.79726	25.1296	6.91484	41.446	10.1378	8.58645	3.98704	9.94292
TVP23C	TSS11156	chr17:15405577-15466945	7.16566	2.77599	6.09958	11.3165	4.8832	2.21767	7.54355	5.25593	4.65265	9.59	5.591	15.2306	3.79726	25.1296	6.91484	41.446	10.1378	8.58645	3.98704	9.94292
TRMT2B	TSS11157	chrX:100264333-100307105	10.006	12.8267	15.4388	10.5494	16.0679	11.8292	21.8464	15.2017	13.017	25.63	23.3268	13.1667	7.92406	50.6531	10.2612	41.2044	8.75156	14.937	11.8508	12.2015
LIMS3	TSS11158	chr2:110656008-110664033	0.359329	0.204414	0.533012	1.8499	0.875847	0.713003	1.44263	0.801682	1.97724	0.816679	0.661809	1.7916	4.25303e-36	2.80122e-51	0	0.1255	3.0463e-16	0.473345	0.0581797	0.240637
LIMS3L	TSS11158	chr2:110656008-110683202	0.359329	0.204414	0.533012	1.8499	0.875847	0.713003	1.44263	0.801682	1.97724	0.816679	0.661809	1.7916	4.25303e-36	2.80122e-51	0	0.1255	3.0463e-16	0.473345	0.0581797	0.240637
LIMS3-LOC440895	TSS11158	chr2:110656008-110726149	0.359329	0.204414	0.533012	1.8499	0.875847	0.713003	1.44263	0.801682	1.97724	0.816679	0.661809	1.7916	4.25303e-36	2.80122e-51	0	0.1255	3.0463e-16	0.473345	0.0581797	0.240637
C11orf92	TSS11159	chr11:111164113-111170539	0.0629143	0.343815	0.42509	0.247819	8.76607	0.0157137	0.297025	0.129634	0.0650707	0.584761	0.153235	0.7137	0.111373	1.84941	0	0.0668934	0.0393623	0.0224717	0.050194	0
MICA	TSS1116,TSS13745,TSS7376	chr6_qbl_hap6:2661006-2676634	0	0	0	0	0	0	0	0	0	0	0	0	0	0	0	0	0	0	0	0
PTGR2	TSS11160,TSS2304,TSS7798	chr14:74318533-74352168	10.0409	11.7515	8.16356	5.81522	10.4922	4.36857	7.41209	6.73765	7.19773	5.8921	5.80699	7.149	2.41213	10.4573	1.15143	8.29076	4.81507	1.46468	3.57903	4.71076
HACE1	TSS11161	chr6:105175967-105307794	10.578	15.5654	19.0148	13.1348	7.48282	12.7874	16.0513	21.0712	14.556	18.2011	18.5025	11.6891	3.33311	27.8534	0.61167	21.2011	5.25134	5.32854	8.25558	9.14389
KLF6	TSS11162	chr10:3818187-3827473	200.01	194.204	186.08	136.357	103.941	163.727	96.8724	217.333	216.956	84.0828	207.651	158.128	7.56252	281.534	46.7053	161.266	37.5198	25.1078	36.325	68.2608
LILRB1	TSS11163,TSS12742,TSS23485	chr19:55128628-55149004	2.97608	2.4633	7.53413	6.70698	14.0466	16.0337	7.0031	12.2477	8.48885	13.538	6.42334	8.71756	1.9312	0.265997	0	2.08071	0.259973	15.6464	0.775384	1.73999
SNORA38	TSS11164	chr6_dbb_hap3:2876430-2876562	0	0	0	0	0	0	0	0	0	0	0	0	0	0	0	0	0	0	0	0
PHKA2-AS1	TSS11165	chrX:18908413-18913093	0.298198	0.581889	0.676102	0	0	0.600097	0.612483	0.792312	0.355148	0.626885	0.261177	1.00189	0.393612	1.80052	0	1.27006	0.0617944	0.213729	0	0
PPP3R1	TSS11166	chr2:68405988-68479651	21.0134	31.7945	22.4487	8.20078	27.6315	17.4548	16.7915	23.4546	20.6304	21.6971	28.6552	6.87602	3.96519	19.4156	5.11372	13.9373	5.92453	7.78566	8.04643	5.55497
MS4A12	TSS11167	chr11:60260250-60274901	0	0	0	0	0.225122	0	0	0	0	0	0	0	0	0	0	0	0	0	0	0
LOC100505875	TSS11168	chr4:79892901-80229953	0	0	0	0	0.057369	0	0	0	0	0	0	0	0	0	0	0	0	0	0	0
SLC12A4	TSS11169,TSS11634,TSS18861	chr16:67977376-68002597	26.3767	25.889	39.0742	18.7056	20.002	18.0764	21.1214	40.499	29.3086	29.1688	36.2882	32.3223	6.04646	54.2937	24.8128	40.6399	14.7949	10.3668	7.54278	15.9037
PLA2G2E	TSS1117	chr1:20246799-20250110	0	0	0	0	0	0	0	0	0	0	0	0	0	0	0	0	0	0	0	0
SNAR-A10	TSS11170	chr19:50610270-50610391	0	3.22361	0	0	0	0	0	0	0	0	0	0	0	0	0	0	0	0	0	0
LTBP4	TSS11171,TSS18650,TSS6035	chr19:41099071-41135725	35.7032	25.2046	25.7405	9.5538	32.0201	27.235	56.1704	56.1515	14.2879	33.6418	72.4496	34.0912	7.27821	60.5677	6.58442	30.664	11.9826	25.9408	10.5117	13.5626
LRRC55	TSS11172	chr11:56949220-56959188	0	0	0.0144191	0.0687746	0.0727458	0.119928	0.251874	0.866864	0.00945953	0.28265	0.211623	0	0	0	0	0.136139	0	0.0228669	0.0127689	0.031521
AR	TSS11173,TSS15417	chrX:66763873-66950461	0.310737	0.518106	1.11422	1.52248	0.870867	1.58736	4.50404	2.53175	0.759688	4.4194	3.3109	1.87074	0.94859	5.95369	0	1.5808	0.887416	0.325269	0.701664	0.830996
TRERF1	TSS11174	chr6:42192668-42419783	6.31106	6.18087	4.63376	1.97644	3.55604	2.10621	3.50887	3.98751	3.45023	5.60085	5.42793	3.64734	0.620941	8.48502	3.82368	4.85775	0.254865	2.92404	0.451286	1.13572
VLDLR	TSS11175	chr9:2621792-2654485	44.7759	37.019	21.8819	75.2198	7.43069	43.8801	51.8412	24.766	25.3249	29.7836	37.2821	96.1974	11.9691	68.2909	223.311	223.481	65.0915	19.1307	23.6762	102.135
MIR1292	TSS11176	chr20:2633422-2633488	0	0	0	0	0	0	0	0	0	0	0	0	0	0	0	0	0	0	0	0
PEG10	TSS11177,TSS6736	chr7:94285636-94299006	12.7663	9.2001	2.57872	6.83334	0.475016	3.70318	11.8	2.12323	1.95351	8.17149	4.67317	3.08547	3.56803	6.10953	7.40342	9.06921	4.01541	2.62302	9.74002	3.05909
TFG	TSS11178,TSS12586,TSS27116	chr3:100428133-100467811	58.347	56.8572	56.9814	29.2123	74.1863	61.6858	51.3962	61.5335	96.99	70.7957	73.6707	18.3646	13.5972	33.7137	10.3609	75.225	20.5204	25.4483	32.8296	24.15
MT1IP	TSS11179	chr16:56709648-56711653	0	0	0.00344344	0	0	0	0.00240274	0.0808542	0	0	0	0	0	0	0	0	0	0.00272583	0	0
C11orf45	TSS1118,TSS1430,TSS14396	chr11:128769459-128776126	1.28673	0.454763	0.178523	0	0.45039	0.346482	0.307831	0.594449	0.343563	0.585132	0.511386	0.168066	0	0	0	0.10521	0.103101	0.0884207	0.157847	0.0487453
PRB3	TSS11180	chr12:11418856-11422641	4.01199	0.142334	0.00920565	0	0	0	0.0576902	0.107765	0.832535	0.0853201	0.395274	2.44202	0	0	0	1.16554	0	0.269834	0	0.270465
CYP21A2	TSS11181,TSS16877	chr6_ssto_hap7:3306068-3342155	0	0	0	0	0	0	0	0	0	0	0	0	0	0	0	0	0	0	0	0
HOXB-AS3	TSS11182,TSS1228,TSS25812,TSS425,TSS4429	chr17:46667822-46683774	32.478	36.9238	31.6842	0	7.93632	8.76864	5.11624	11.8592	14.8976	5.33254	11.695	0	0	0	0	0	0	7.06268	0.738291	2.61378
PRSS21	TSS11183	chr16:2867163-2871723	0	13.3959	31.9647	0	68.4027	0.398348	1.01696	0.671835	0.857966	5.79807	3.17088	1.49969	0.154225	0	0	0	0.700707	1.24688	1.60512	0.501817
COX6C	TSS11184	chr8:100890222-100906242	69.3661	67.5833	55.6369	20.1871	64.8799	44.0479	34.2378	38.1875	54.4264	51.3923	46.0609	12.4293	4.51219	27.391	16.2607	13.8315	17.0877	16.393	19.0858	12.182
GID4	TSS11185	chr17:17942610-17971718	4.4989	1.64331	3.52509	2.36475	1.00895	2.46526	1.55939	3.29326	1.54997	2.3987	2.91698	0.74834	0.401662	4.66334	1.45925	0.526682	0.550602	0.840543	2.99571	0.609807
LINC00460	TSS11186	chr13:107028910-107030142	0	0	0.102593	0	0.064804	0	0	0	0	0	0	0	0	0	0	0	0	0	0	0
MIR1251	TSS11187	chr12:97885686-97885756	0	0	0	0	0	0	0	0	0	0	0	0	0	0	0	0	0	0	0	0
SLC26A9	TSS11188	chr1:205882176-205912588	0.640301	0.480754	1.51139	0.890166	79.9234	0.669705	2.32622	6.94248	24.6345	3.41397	20.4178	0.492857	0.33327	3.43552	0	0.240284	0.0604209	0.403665	0.23117	0.408047
LOC90784	TSS11189	chr2:86247338-86250991	0.0481397	0.150324	0.0217047	0.103428	0.095827	0	0.01516	0	0	0	0.0335325	0	0.0851479	0	0	0	0	0	0	0
NPB	TSS1119	chr17:79860071-79860781	0.376464	0.293766	0	0	0.437675	0.192122	0.119927	0	0	0.888613	0.401088	0.411575	0	0	0	0	0.0771031	0.950913	0	0
SVIL	TSS11190,TSS23388	chr10:29746276-30024730	76.4933	120.417	201.9	32.9478	26.4145	45.9404	60.57	95.3602	53.0118	81.5919	71.1508	39.9858	10.7582	105.457	75.7326	66.7943	13.4527	25.0037	13.9034	33.3104
KLHL36	TSS11191	chr16:84682130-84695916	5.79015	5.96107	7.77186	5.94937	6.84075	7.61127	9.4456	12.0327	6.7925	10.1631	9.81121	5.96286	2.29654	11.321	32.101	19.4631	6.73601	7.50428	5.51502	6.61996
RAB38	TSS11192	chr11:87846414-87908635	14.8328	9.24206	6.49147	0	3.71982	2.14679	1.23264	1.8813	2.24419	1.39685	4.96309	1.46018	0.802223	6.34199	0	0.554038	1.4035	0.419427	0.569323	0.770794
PTX4	TSS11193	chr16:1535939-1538468	0.134069	0.104648	0	0	0	0	0	0	0	0	0.0469283	0	0	0	0	0	0	0.0960503	0	0
PPIL4	TSS11194	chr6:149825630-149867238	21.4261	31.7905	40.645	36.2264	33.5003	36.3773	39.7778	53.1388	45.4839	41.3523	52.2808	31.6534	9.5264	56.7175	19.3283	56.6032	14.6167	21.0056	18.3186	23.2541
DHODH	TSS11195	chr16:72042642-72059316	7.95158	5.68517	6.57687	7.34427	12.6589	4.522	9.5333	7.51105	8.25771	11.2455	9.27997	10.2367	1.18146	18.3582	10.7148	4.11089	2.04101	4.73042	3.73061	3.99279
RAD50	TSS11196	chr5:131892615-131980313	51.5886	65.1566	53.6567	44.0355	62.8079	30.0399	40.6562	42.5594	38.1812	54.9478	55.5568	30.4329	11.915	54.5924	73.7482	82.5214	23.9175	18.6739	21.2274	23.772
RPUSD3	TSS11198	chr3:9879532-9885702	12.867	7.84645	13.375	13.3086	14.1082	11.1209	11.1974	12.3837	10.0408	14.4427	8.84212	8.93473	3.53947	5.34564	1.31769	10.6029	7.10658	8.6614	5.80859	6.30785
RARG	TSS11199,TSS20716	chr12:53604349-53626040	18.6341	10.5438	10.0867	5.29918	10.4088	4.92603	7.14699	11.6946	5.38924	9.95993	15.4807	4.6991	2.10711	13.4683	3.70368	6.21112	1.14367	2.57567	1.00165	1.43913
LINC00592	TSS112	chr12:52604713-52617597	0	0	0	0	0	0	0	0	0	0	0	0	0	0	0	0	0	0	0	0
TPM1	TSS1120,TSS23060	chr15:63334837-63364113	312.63	1398.28	2849.02	583.396	0	0	620.586	0	1052.52	0	0	1163.75	329.336	2817.34	9249.03	4412.72	265.554	468.512	147.202	256.194
SPATA31D3	TSS11200	chr9:84558414-84565009	0	0	0	0	0	0	0	0	0	0	0	0	0	0	0	0.0374721	0	0	0	0
COMMD10	TSS11201	chr5:115420726-115628978	19.1412	18.4932	37.3571	24.0588	28.0573	22.8079	38.0474	25.5575	31.4938	26.7456	39.075	17.4181	6.95477	40.8905	48.1927	74.3843	18.572	20.1382	24.0642	30.2678
PRKCZ	TSS11202,TSS24113,TSS25619,TSS26431	chr1:1981908-2116834	9.55766	14.7081	20.1356	4.45717	23.1534	8.52858	8.9955	9.84229	14.965	17.9699	13.5628	16.3208	7.21379	24.9843	9.22523	41.7141	12.1381	8.98717	7.06649	13.331
AKR1B10	TSS11203	chr7:134212343-134226166	379.299	233.698	43.6815	2.52824	153.69	2.00923	3.41762	37.7535	43.0997	131.242	19.8569	48.3373	2.38559	61.6568	0	0.250521	1.36801	5.96236	0.0936596	0.290389
ALKBH1	TSS11204	chr14:78138748-78174356	3.19458	3.1986	4.98458	6.21684	2.05673	3.47707	3.08592	4.11279	2.90068	4.55834	4.26226	2.11827	0.981655	8.49641	6.45591	5.17121	2.31256	2.60734	1.46668	0.889928
ZNF486	TSS11205	chr19:20278022-20311299	8.04004	6.8483	8.10207	20.3938	4.55331	4.08198	7.21897	6.53734	4.73335	16.0134	7.5282	9.78373	12.2657	8.68271	3.68574	6.31483	2.025	3.47205	4.17966	3.14632
LGALS12	TSS11206,TSS17654	chr11:63273523-63284246	0	0	0	0	0.187121	4.76632	5.82091	1.95266	0.940856	1.47738	0.787609	0	0	1.36842	0	1.62759	0.544468	0.039082	0	0.053869
KRTAP5-11	TSS11207	chr11:71292900-71293921	0.0329004	0	0	0	0.00515313	0	0	0	0	0	0	0.0219925	0	0.0354129	0	0.420625	0	0	0	0
DDAH2	TSS11208	chr6_mann_hap4:3037706-3040929	0	0	0	0	0	0	0	0	0	0	0	0	0	0	0	0	0	0	0	0
LOC401074	TSS11209,TSS1463	chrUn_gl000222:74364-81351	0	0	0	0	0	0	0	0	0	0	0	0	0	0	0	0	0	0	0	0
FLJ45974	TSS1121	chr7:53723201-53879624	0	0	0	0	0	0	0	0	0	0	0	0	0	0	0	0	0.0140545	0	0	0
NCK1	TSS11210,TSS2458	chr3:136581049-136667968	44.178	43.6076	33.2709	13.7347	24.5085	25.4426	27.6899	40.2352	46.5804	32.2514	41.6832	13.5842	4.02371	25.2742	14.5254	22.7187	6.64273	11.1094	6.91853	12.4796
PCDHGB5	TSS11211	chr5:140777694-140892546	11.0985	8.47318	3.58028	11.4232	9.70272	5.59812	10.5933	9.81552	4.77356	13.4498	60.8927	9.8474	2.01891	8.20815	0.509171	22.4038	5.66654	4.52613	6.68385	8.39457
SF3B1	TSS11212	chr2:198256697-198299771	205.664	241.773	375.603	236.139	316.099	175.184	198.726	279.574	318.071	258.979	315.214	317.475	78.3639	577.548	849.72	788.637	194.268	196.151	118.266	384.111
TGIF2	TSS11213,TSS7094,TSS7828	chr20:35201875-35222355	2.25172	1.42104	1.57955	0.896259	1.27399	0.972245	0.991215	1.21341	0.987994	1.6486	1.17373	1.22451	0.353351	1.18746	0.388015	1.13862	0.830217	0.340446	0.45815	0.377942
CCL20	TSS11214	chr2:228678557-228682280	31.0962	28.0036	19.6636	0.179509	62.0804	10.0431	5.32862	50.0928	70.4299	10.4758	12.7225	149.511	0	0	0	0	0	0.631937	0	1.73453
SYNCRIP	TSS11215,TSS19274,TSS22067,TSS3697	chr6:86317501-86353043	50.1375	75.417	78.3222	52.6275	49.8614	71.7586	61.8958	88.6788	79.378	75.3895	94.9427	55.0717	15.3938	91.0022	22.7367	81.4595	32.4295	36.2013	31.9005	44.2404
BMP8B	TSS11216	chr1:40223902-40254533	2.78514	1.71532	3.14179	1.29865	3.19773	4.0496	2.62698	16.8091	4.91521	8.10157	9.26964	1.8648	1.07355	2.74782	2.27979	4.57762	3.6005	0.937756	1.99161	1.71736
ABCB5	TSS11218,TSS15617	chr7:20655244-20796637	0	0.155627	0.125773	0	0.0566586	2.00868	0.338031	3.65344	0.894468	2.16551	1.32328	0	0	0	0	1.82096	0.444427	0.199416	0	1.17202
CAPN2	TSS11219,TSS21260	chr1:223889294-223963720	395.325	317.204	244.277	95.1132	308.195	202.932	185.148	296.921	322.98	270.942	350.783	112.596	39.8526	392.047	306.748	198.582	65.7591	89.1696	61.9953	56.2309
ZNF83	TSS1122,TSS25767	chr19:53115617-53193886	78.1699	117.061	102.726	56.214	119.468	8.79749	20.1442	31.8402	46.774	27.8218	30.3085	113.017	32.7109	70.1932	47.4494	81.8776	8.71282	8.66832	10.234	19.2114
ACR	TSS11220	chr22:51176651-51183727	0	0	0	0.100172	0	0.140678	0.0441899	0.206443	0.0416262	0.130648	0.146946	0.940936	0	0	0	0	0	0	0.0556298	0
TCAIM	TSS11221,TSS16813	chr3:44379610-44450940	5.45672	7.74419	6.73392	5.45574	6.29036	7.88957	7.59585	7.17227	5.12566	9.16133	6.16055	3.49071	1.79518	9.99951	0	5.67865	1.87539	2.19848	2.61844	0.983089
TPI1P3	TSS11222	chr6:116359893-116361107	6.2913	5.27246	11.1538	7.25556	4.37699	2.20847	1.79812	2.85852	4.37108	2.38252	2.6736	5.75663	0.0707242	5.7539	0	1.37022	1.42557	0.49008	0.703131	1.41713
EHMT2	TSS11223	chr6_dbb_hap3:3133118-3151046	0	0	0	0	0	0	0	0	0	0	0	0	0	0	0	0	0	0	0	0
ELN	TSS11224	chr7:73442426-73484236	29.6695	85.3388	177.659	86.1564	92.5699	360.69	211.455	395.551	43.5146	227.21	533.348	213.169	54.4058	94.6231	105.014	133.638	154.455	387.793	99.9854	108.536
CPNE1	TSS11225,TSS27993,TSS3399	chr20:34213952-34252878	120.888	118.326	112.274	35.8307	123.804	43.4237	54.281	123.147	147.394	100.578	126.402	61.6579	24.2606	114.867	79.6198	137.451	29.5751	57.6378	34.3212	48.4456
GBA2	TSS11226	chr9:35736862-35749225	16.7136	23.4707	31.1541	18.0069	18.2501	13.6207	17.678	22.586	16.8262	24.9966	22.8692	28.3032	6.59319	52.5385	23.4757	61.0444	15.0665	13.6169	11.2905	21.2902
LOC100288814	TSS11227	chrX:9935397-9936042	0	0	0	0	1.13076	0.451274	1.35295	0.315424	0.74832	0.501135	1.88442	1.94074	0	0	0	0	2.32401	1.40497	0	0.879931
PMM2	TSS11228	chr16:8891669-8943194	42.771	48.775	45.0205	22.5402	55.5972	22.4206	25.2956	29.732	59.8933	45.5803	28.9339	37.8098	14.31	77.2803	124.269	116.034	26.903	19.1699	25.2327	36.9466
IDH2	TSS11229	chr15:90627211-90645708	165.54	163.286	241.912	172.044	268.382	110.665	154.259	151.221	150.758	226.11	216.24	176.076	98.4828	227.498	506.946	214.611	151.947	121.933	184.154	179.891
PGAP2	TSS1123,TSS14508,TSS24018,TSS4675,TSS6425	chr11:3818953-3847601	8.93371	5.0928	7.18579	4.31804	9.56663	6.4292	8.36538	6.12545	9.49078	13.1722	9.17466	7.51868	4.7005	23.3721	40.9295	21.8371	9.63673	3.67194	9.05547	7.93344
NGEF	TSS11230,TSS8833	chr2:233743395-233877951	3.62006	6.6452	8.7331	11.515	15.275	0.964851	1.69493	2.50455	3.83083	6.05669	5.15653	5.9799	1.81985	17.4997	21.1613	6.98232	1.22829	1.86924	3.4598	3.17961
DDIT3	TSS11231	chr12:57910370-57914300	27.5326	39.3327	43.3761	23.8703	120.178	13.9534	23.6618	28.31	58.6455	19.1554	75.3106	16.3756	8.34992	101.797	179.554	88.2108	25.7582	34.6877	30.6575	22.2876
CLPP	TSS11232	chr19:6361462-6368915	49.4726	36.6098	32.8768	17.0384	58.2977	44.4996	41.6827	49.2508	27.3075	41.3062	59.21	13.0056	7.37328	20.9239	0	26.6193	20.9756	31.552	22.649	11.7599
ZBTB8A	TSS11233	chr1:33004771-33071542	0.561613	1.49804	1.14314	0.921754	1.13941	0.899628	2.07639	2.29326	1.43759	1.38061	2.21361	1.22218	0.165764	1.96026	0	1.44293	0.781171	0.0501376	1.14843	0.587461
MIR323B	TSS11234	chr14:101522555-101522637	0	0	0	0	0	0	0	0	0	0	0	0	0	0	0	0	0	0	0	0
TMEM99	TSS11235,TSS22368,TSS4112	chr17:38975343-38992526	2.84486	2.15118	1.16014	1.08216	1.26436	1.68621	2.87538	1.9654	1.70663	4.62494	2.57602	0.798391	2.1297	0.123565	4.12428	0.377911	3.75464	0.477004	3.24357	1.18356
DEF8	TSS11236,TSS11761	chr16:90015138-90034468	23.4245	22.9403	26.798	18.3225	27.4014	17.2287	27.2668	31.937	28.5668	25.7603	31.6714	23.9525	10.0183	128.64	79.6496	96.3359	22.7058	28.6618	15.7748	16.2668
CELA1	TSS11237	chr12:51722226-51740463	0	0	0	0	0	0	0.136095	0.127076	0	0	0.0971577	0	0	0	0	0	0.0104396	0.047756	0.459816	2.90601
OR7A5	TSS11238	chr19:14937138-14939276	0	0	0.0385122	0	0	0	0	0.200993	0	0	0	0	0	0	0	0	0	0	0	0
PDE4DIP	TSS11239,TSS12784,TSS13409,TSS2266,TSS25627,TSS29560,TSS4264	chr1:144851423-145076186	58.7901	56.7774	62.0103	46.3932	67.3958	44.2294	98.447	101.451	69.3289	105.374	84.6255	70.2913	22.2864	175.365	150.171	146.653	16.5113	43.6988	26.4426	43.1641
LOC643733	TSS1124	chr11:104772275-104788902	0.37731	3.2387	7.10037	3.51253	0.547601	0.385127	0.721202	1.56368	0.679598	1.24691	1.20397	3.29895	5.22095	1.23447	0	0.80391	0.154247	0.27205	0.148742	0.562447
SFTPC	TSS11240	chr8:22019183-22021991	0	0	0.0948433	0	0	0	0	0	0	0	0	0	0	0	0	0	0	0.120301	0	0
DHRS12	TSS11241	chr13:52342128-52378298	9.04798	15.0205	21.6802	32.0336	11.4575	8.62928	23.1896	17.4398	14.2278	19.0605	17.9338	33.3642	31.3751	67.6931	34.9323	126.904	35.0089	24.9209	34.8535	45.0302
RAF1	TSS11242	chr3:12625099-12705700	42.7714	46.0798	47.2767	29.1228	62.7813	38.1563	37.4734	50.3803	47.1219	55.5958	43.3324	37.4002	29.3164	62.8643	36.2334	62.0306	36.1987	21.7817	38.8595	30.3835
TSACC	TSS11243	chr1:156307104-156316785	0	0	0.397658	0	0	0.441445	0.644476	0.0859095	0	0.545285	0.102433	0	0	0	0	0	0	0	0	0
ZBTB12	TSS11244	chr6_mcf_hap5:3247276-3249652	0	0	0	0	0	0	0	0	0	0	0	0	0	0	0	0	0	0	0	0
HLA-DOA	TSS11245	chr6_ssto_hap7:4452675-4458104	0	0	0	0	0	0	0	0	0	0	0	0	0	0	0	0	0	0	0	0
MIR3200	TSS11247	chr22:31127543-31127628	0	0	0	0	0	0	0	0	0	0	0	0	0	0	0	0	0	0	0	0
TNKS1BP1	TSS11248	chr11:57067102-57092413	80.2257	57.9989	55.1892	24.4146	70.4073	29.1341	32.6931	65.1649	54.4749	55.7547	68.6942	49.7547	11.2143	83.2138	53.7943	64.4782	19.9815	19.943	14.2406	23.8388
MGC12916	TSS11249	chr17:14207056-14209062	0	0	0	0	0	0	0	0	0	0	0	0	0	0	0	0	0	0	0	0
SNORD8	TSS1125	chr14:21865451-21865560	0	0	0	0	0	0	0	0	0	0	0	0	0	0	0	0	0	0	0	0
IAPP	TSS11250	chr12:21525801-21532914	0.185787	0.145028	0	15.8991	0.105973	6.10142	115.756	1.09543	0.220471	13.5059	1.32994	5.65232	1.1476	2.41232	8.02217	296.332	0.965427	0.132949	25.9306	65.054
LOC399829	TSS11251	chr10:134779037-134790001	0	0	0	0	0	0	0	0.00944049	0	0	0	0.0363793	0.0567718	0	0	0	0	0	0	0
ARID3B	TSS11252	chr15:74833547-74890472	2.22388	2.99	6.13434	2.86093	3.58983	2.00008	2.85904	3.97711	4.01247	3.38902	3.54137	5.50685	1.20232	9.2679	10.1437	14.5392	1.59666	3.64901	1.67521	2.79892
HLA-DPB1	TSS11253	chr6_mcf_hap5:4380557-4394318	0	0	0	0	0	0	0	0	0	0	0	0	0	0	0	0	0	0	0	0
ACOT6	TSS11254	chr14:74083547-74086592	0.604307	0.157215	0.54969	0	0.231433	0	0	0	0.240715	0.282971	0.0707876	0.672967	0	0	0	0	0	0	0	0.298907
POP7	TSS11255	chr7:100303675-100305123	15.216	14.629	10.3418	2.36845	13.445	11.2544	10.4079	11.5438	12.7307	12.1952	16.0595	4.90146	3.48071	3.38683	0	2.35013	9.28654	3.56344	4.02472	3.60138
MTUS1	TSS11256,TSS27106,TSS8622,TSS9300	chr8:17501302-17658426	22.788	45.6654	72.7382	58.0965	61.248	48.4439	39.0478	37.4708	37.7556	75.391	42.9728	50.5168	22.2658	94.84	184.07	97.5339	34.7552	17.4595	44.3646	38.755
LOC100133957	TSS11257,TSS3420	chrX:47518231-47519776	3.83518	1.64764	0.975865	0	1.49145	1.20002	0.952098	1.26551	1.02776	0.404095	1.66976	1.37817	0	2.59248	0	0	0.174146	0.770152	0	0
MIR499B	TSS11258	chr20:33578202-33578275	0	0	0	0	0	0	0	0	0	0	0	0	0	0	0	0	0	0	0	0
CCDC148	TSS11259	chr2:159027868-159313265	0.530008	1.63053	1.75987	2.91736	1.15681	0.611598	2.33299	1.21353	1.40713	5.05659	3.85114	3.3299	0.362109	9.13455	3.81931	3.63975	1.06989	0.89328	1.31322	0.710278
CYSLTR2	TSS1126	chr13:49280950-49283498	0.282117	0.0550578	0.764152	0	0.1406	1.09475	1.24474	1.89106	0.167152	0.591008	1.20521	0.0796667	0	0	0	0	0.0880662	0	0	0.66048
SNORD115-30	TSS11260	chr15:25470349-25470431	0	0	0	0	0	0	0	0	0	0	0	0	0	0	0	0	0	0	0	0
RAD23B	TSS11261,TSS17209,TSS9058	chr9:110045516-110094475	47.2902	44.5904	37.5078	22.9595	53.3414	45.4667	41.5343	51.6937	37.1732	51.655	62.3101	18.329	10.9605	43.3847	33.4068	48.5906	24.3326	18.9818	27.3838	21.5008
ZNF627	TSS11262	chr19:11708234-11729974	22.5703	33.3131	28.9371	12.5007	25.1327	6.07931	8.96025	8.77431	8.04996	14.6138	13.7851	18.181	4.78622	20.4104	12.2803	12.8672	4.61393	2.98199	4.98888	5.65024
KCNJ15	TSS11264,TSS11631,TSS19139,TSS8083	chr21:39601836-39673746	0.704581	1.00009	1.27153	28.5345	2.01691	3.84743	24.5438	9.72094	5.58606	93.5566	17.9455	30.7737	4.81157	132.111	11.2994	41.4273	10.4552	3.87159	16.5176	18.0251
LYNX1	TSS11265,TSS19128,TSS204,TSS22845,TSS7093	chr8:143845755-143859640	56.0331	25.7857	4.78181	0.108622	7.02344	25.2596	1.53507	4.0045	33.1003	2.72846	5.73767	3.09144	0.134202	8.48284	3.71854	6.65931	1.48817	0.593664	0.76851	0.578882
SOX2-OT	TSS11266,TSS11296,TSS22531	chr3:180774467-181460013	0	0	0	0	0	0	0	0	0	0	0	0	0	0	0	0	0	0	0.00752795	0.0111659
FAM129C	TSS11267	chr19:17634109-17664648	0	0.191434	0.184631	0.0585377	0.0931864	0.709799	1.56764	2.02603	0.0484667	0	1.58121	0.810203	0	0.227371	0	0.521804	0	34.2338	0.0325599	0
CT45A3	TSS11268	chrX:134883487-134891519	0	0	0	0.035886	0	0.640769	0	0.22434	0.199624	4.33732	0.246557	0	0	0	0	1.21781	0	0	0	0
OR2AP1	TSS11269	chr12:55968198-55969128	0	0	0	0	0	0	0	0	0	0	0	0	0	0	0	0	0	0	0	0
MBTPS1	TSS1127	chr16:84087368-84150517	41.7929	45.3828	61.805	30.1035	37.9977	42.8086	57.8259	66.1093	44.6797	60.6785	66.931	43.1789	14.1367	50.3776	13.7438	60.1937	27.9681	22.5331	28.7397	30.2302
WDR46	TSS11270	chr6:33246879-33257304	12.1611	14.3892	20.0903	10.9548	18.4986	23.5417	24.6063	30.7207	26.0127	27.4802	33.0326	13.4942	4.66073	30.5592	25.4813	32.3841	9.26077	20.433	12.1275	15.6092
OVCH1	TSS11271	chr12:29580488-29650619	0	0.322216	0.116331	0	0	0.0129018	0.27624	0.683745	0.0457975	0.359973	0.0179726	0	0	0	0	0.10974	0	0.0921922	0	0.101664
SLC11A2	TSS11272,TSS19470,TSS23675,TSS5815	chr12:51373565-51422058	40.1309	52.3043	67.6952	48.3986	54.4862	38.8754	52.521	64.7116	54.3194	82.2853	56.8709	47.297	17.3197	39.4292	0.609167	41.8227	21.9598	16.9784	35.5909	31.0687
BEND6	TSS11273	chr6:56819772-56892142	0.132681	0.776827	0.419186	0	0.453306	1.61478	1.65669	3.85031	3.85885	1.72917	3.69615	0.07497	0.175853	2.27483	0	0.141134	0	1.09107	0	0.0653879
IFT43	TSS11274	chr14:76452095-76550416	105.582	95.2297	121.101	99.9202	80.7591	104.076	107.914	112.125	125.648	126.901	151.571	107.236	37.5147	315.964	328.754	256.674	36.8689	73.1268	70.1027	78.8672
MIR3942	TSS11275	chr15:35664456-35664565	0	0	0	0	0	0	0	0	0	0	0	0	0	0	0	0	0	0	0	0
EMILIN1	TSS11276	chr2:27301434-27309265	7.3982	10.5422	19.7083	6.19205	13.9886	47.4259	26.7756	73.7774	52.0159	24.8478	57.1714	7.72417	1.93167	3.59119	2.43439	2.18012	1.50465	28.9665	2.86125	2.34873
NAT8L	TSS11277	chr4:2061238-2070816	0.117615	0	0.0529729	0.0210584	0	0.0807737	0.749565	0.0865469	0	0.614857	0.173904	0.333631	0.260284	0.340272	0.283837	0.500203	0.110391	0.0420071	0.246333	0.23162
SKIL	TSS11278,TSS13645	chr3:170075472-170114637	12.1055	19.2805	23.5639	14.1663	11.3793	24.5859	17.461	37.6683	32.0407	28.5717	0	19.2181	1.13496	25.739	2.55828	19.8975	4.44148	9.80245	3.67209	6.8785
LOC283335	TSS11279	chr12:53436972-53448222	0.0622729	0.0972264	0.112397	0.178387	0.0708995	0.00519415	0.0392402	0.0733776	0	0.115918	0.0325595	0.492829	0.165103	0.337487	0.199753	0.397419	0.0259306	0.12244	0.133403	0.153429
LAT	TSS1128,TSS5150	chr16:28996146-29002104	2.10138	2.15283	5.14313	2.44526	1.58346	1.76235	5.50953	2.90632	4.67667	4.04917	5.07363	3.53693	0.809713	3.51712	0	6.25222	0.653815	6.58414	0.918282	0.934736
LOC154872	TSS11280	chr7:124417345-124430864	0	0	0	0	0	0	0	0	0	0	0	0	0	0	0	0	0	0	0	0
MCCD1	TSS11281	chr6_dbb_hap3:2782319-2783589	0	0	0	0	0	0	0	0	0	0	0	0	0	0	0	0	0	0	0	0
KLRK1	TSS11282	chr12:10524951-10542653	1.06435	2.70452e-30	3.10501	4.26627	9.88156e-06	12.9543	9.70639	7.60835	1.17289	9.93128	8.30535	4.25264	0.729596	2.74411	0	1.007	0.638254	11.596	0.747323	2.15953
STX4	TSS11283,TSS835	chr16:31044415-31051488	76.2105	66.8056	78.4714	42.8784	74.5001	48.7388	50.4269	82.3013	72.0159	75.1891	87.8497	60.5546	12.522	186.221	319.199	129.916	22.7773	62.4934	17.305	27.1812
APH1A	TSS11284	chr1:150237798-150241609	88.8014	60.5434	49.3269	22.1363	72.3067	55.8177	55.9331	72.4427	59.0398	83.6451	85.1169	17.5969	11.7484	37.3998	0	14.2124	17.1873	23.3104	30.852	13.0581
TSPY2	TSS11285	chrY:6114263-6117053	0	0	0	0	0	0	0	0	0	0	0.548211	0	0	0	0	0	0	0	0	0
PPP1R35	TSS11286	chr7:100032911-100034094	24.5426	20.8798	16.4098	8.5489	21.4296	11.2286	10.4356	11.836	12.8971	11.606	11.5906	7.37113	2.71429	10.8049	4.54197	11.7817	4.38154	12.1478	4.73708	8.64437
PIK3R4	TSS11287	chr3:130397777-130465696	7.95341	8.73575	11.2614	6.87965	15.1039	11.0695	13.2437	13.9059	13.4023	17.2671	15.4327	9.29276	2.43762	8.63944	2.93444	14.4973	5.25811	5.32538	7.11389	7.13734
CRSP8P	TSS11288	chr5:79646423-79647785	0.4929	0.109924	0.0319149	0.0504226	0.22831	0.31867	0.200198	0.374103	0.188589	0.164415	0.197256	0	0	1.99453	0	0.44981	0	0.0504565	0	0.173858
STK25	TSS11289,TSS1919,TSS19550	chr2:242434121-242448987	32.7132	24.0146	29.0298	15.4716	27.8758	19.4503	20.1612	25.9573	19.3962	22.6525	23.5963	20.3203	7.78813	45.5539	133.097	69.0298	15.1426	15.7404	12.3434	18.8137
SLC4A4	TSS1129,TSS4000	chr4:72053002-72437804	15.3958	23.9519	31.634	526.122	46.8911	27.0675	290.523	17.3134	13.3643	553.655	98.3529	635.116	263.738	845.988	641.632	501.424	250.312	83.2288	259.72	364.45
CABP5	TSS11290	chr19:48532639-48547311	0	0	0	0	0	0	0	0	0	0	0	0	0	0	0	0	0	0	0	0
PLCXD3	TSS11291	chr5:41307047-41510730	0.110725	0.0864428	0.0398792	0.951597	0	1.54781	2.96127	0.716867	0.0392408	1.14187	0.669992	0.301765	0.156879	0.676417	0.356524	3.34309	0.101655	0.0790764	0.565516	0.675827
ULK4P3	TSS11292	chr15:30395934-30423948	6.57573	7.46809	3.44318	3.02695	1.37933	2.55616	1.22296	8.36154	6.97642	4.35501	2.36867	4.37985	2.88619	2.15804	0	17.6417	3.39975	0.78015	0.533879	0.932906
HDAC9	TSS11293,TSS15299,TSS5489,TSS847	chr7:18126571-19036992	11.6575	13.5218	9.78953	8.09701	7.16558	13.0169	26.2297	22.152	14.4875	20.0335	17.7864	10.151	1.41768	23.2727	18.9217	29.2217	0.46043	12.9778	3.32399	3.99387
FLJ46906	TSS11294	chr6:139012804-139018425	0.404329	0	0	0	0	0	0	0.0597628	0.120799	0	0	0	0	0.0940389	0	0	0	0	0	0
MIR378C	TSS11295	chr10:132760850-132760931	0	0	0	0	0	0	0	0	0	0	0	0	0	0	0	0	0	0	0	0
LINC00114	TSS11297,TSS14736,TSS4048	chr21:40110878-40145401	0	0	0.0374559	0	0.00860113	0	0	0	0	0	0	0	0	0	0	0	0	0	0	0
LOC284551	TSS11298	chr1:31984035-31989846	0	0	0	0	0	0	0	0	0	0.0303598	0	0	0	0	0	0	0	0	0	0
PREP	TSS11299	chr6:105725441-105850999	22.3757	38.9009	59.8093	10.5242	53.1307	22.6813	21.415	46.3521	32.4241	29.5756	40.4477	20.3787	7.05543	22.8068	32.2072	23.5421	9.84709	12.9492	14.1008	11.0552
MIR877	TSS113	chr6_cox_hap2:2064161-2064247	0	0	0	0	0	0	0	0	0	0	0	0	0	0	0	0	0	0	0	0
FCGR3B	TSS1130,TSS14097,TSS2129	chr1:161592987-161601753	2.15608	7.5538	7.76643	11.5702	16.6563	61.0799	4.9784	24.6302	70.1469	14.627	18.3055	9.79303	3.23063	12.7451	0	2.17321	0.424742	1.44527	1.41424	0.797319
HAUS7	TSS11300,TSS28314	chrX:152713122-152760983	6.49929	9.34285	10.4178	6.27941	12.5549	10.4596	11.9984	17.4567	16.4493	14.8683	20.3973	12.6049	3.21803	31.9893	68.7177	25.8396	6.61145	17.7073	2.86823	7.39974
BBC3	TSS11301,TSS13097	chr19:47724078-47736023	0.979754	0.860599	1.99572	0.438618	1.96533	0.988436	1.31495	2.78706	3.45856	0.805499	2.31423	0.691027	0	0.284274	0	1.04316	1.27111	0.438678	0.438661	0.544171
RERGL	TSS11302	chr12:18233802-18243114	0.696845	0.407919	0.395551	0	0	5.09123	6.77679	5.8668	0	1.711	0.122245	0	0	2.42915	0	0.371106	1.51419	0.499804	0.76132	0.516634
CSTA	TSS11303	chr3:122044010-122060815	103.631	79.2769	11.0903	1.28244	50.2301	17.2984	14.8503	44.613	19.3319	15.1338	19.5753	3.68276	0	12.159	0	0	1.15986	12.4168	0.912785	2.02804
HID1	TSS11304	chr17:72946838-72968900	7.6651	18.7356	33.8296	22.4879	27.037	9.94163	19.4805	10.6023	22.5724	22.6229	16.6483	40.0242	17.3873	63.2721	82.2289	99.1737	37.518	17.6837	35.4789	29.9312
MRPS18B	TSS11305	chr6_mcf_hap5:1967341-1976030	0	0	0	0	0	0	0	0	0	0	0	0	0	0	0	0	0	0	0	0
GGA1	TSS11306,TSS22782	chr22:38004480-38029571	20.0521	17.9305	18.461	15.3214	17.4953	9.75039	13.8221	20.3014	22.1514	23.8134	18.9331	22.1121	6.94693	136.718	250.372	69.9883	9.54468	20.962	6.2203	15.4945
SRG7	TSS11307	chr1:109399838-109401146	0	0	0	0	0	0	0	0	0	0	0	0	0	0	0	0	0	0	0	0
A1BG	TSS11308	chr19:58858171-58864865	0.525665	2.05165	2.71061	0.376437	1.26033	1.47704	3.31719	3.99942	3.80815	2.45092	3.74725	2.60273	0	10.0465	1.67939	6.04169	0.436762	4.13921	1.63215	0.829854
MIR3922	TSS11309	chr12:104985410-104985494	0	0	0	0	0	0	0	0	0	0	0	0	0	0	0	0	0	0	0	0
WAC	TSS1131,TSS15371	chr10:28821421-28912041	41.9198	52.9852	56.7296	34.6972	49.5222	43.2924	62.0812	61.9603	47.7929	69.4572	58.2979	33.0531	13.5458	83.0007	58.0696	77.4969	24.8452	26.6485	28.4207	26.6729
PYGB	TSS11310	chr20:25228705-25278648	139.341	105.649	116.241	16.1571	322.009	67.9485	52.5215	72.3269	66.3636	48.2162	94.441	28.6795	6.88974	42.8854	30.5387	23.2253	11.3982	12.5824	10.2036	9.90192
CREG2	TSS11311	chr2:101964815-102003965	1.21284	1.18353	0.569694	0.0361914	0.129357	0.0252727	0.159157	0.178588	0.478454	0.117525	0.316853	0	0	0	0	0	0.0421129	0	0	0
MBNL1-AS1	TSS11312	chr3:151980404-151987415	0.0776633	0.0606314	0.360917	0.0555842	0.0220533	0.083966	0.0650604	0.1979	0.0305634	0.0120278	0.0809312	0	0.0229033	0	0	0	0.0107927	0.0738353	0	0
PAXIP1	TSS11313	chr7:154735399-154794682	10.4615	12.6016	13.9647	8.882	13.8799	7.56224	7.28949	8.46327	7.1733	11.0109	9.31458	12.2222	2.97249	17.4072	10.6441	15.9078	5.66176	5.70334	3.75606	5.26959
PLIN3	TSS11314	chr19:4838345-4867780	33.5135	15.9346	14.2861	6.42115	20.7589	14.3204	9.40689	26.0777	15.4169	14.019	23.714	4.97301	2.2526	12.11	1.38451	5.76265	1.31857	7.31869	5.517	4.19633
CEP170	TSS11315	chr1:243287729-243418708	31.3163	28.1026	22.3846	17.215	18.2982	27.2447	25.3359	54.8858	41.5637	32.4338	45.302	13.8567	3.11521	23.8377	10.256	26.0067	3.3178	15.0447	4.02722	6.93022
LSAMP	TSS11316	chr3:115521209-116164385	0.666248	2.60071	3.92275	1.77968	3.49054	3.4467	7.39264	8.76916	0.855966	3.61291	10.8118	1.94342	0.303025	2.44144	4.87222	2.5268	0.481029	3.51033	0.596421	1.0635
FTHL17	TSS11317	chrX:31089357-31090170	0	0	0	0	0	0	0	0	0	0	0	0	0	0	0	0	0	0	0	0
ZBTB8B	TSS11318	chr1:32930657-32953459	0	0	0	0	0.123867	0	0.0548764	0.064146	0	0.222854	0.0758549	0	0.231253	0	0	0	0	0	0.0521244	0
RFC4	TSS11319,TSS1232	chr3:186507681-186524484	10.5858	7.51164	8.96158	3.34715	22.2257	14.9043	10.3032	11.0363	18.8944	18.2933	11.093	8.83675	6.58327	7.91522	10.947	16.3926	8.20999	14.6769	7.32647	6.52176
IFNA13	TSS1132	chr9:21367370-21368075	0.157212	0	0	0	0	1.27847	0	0	0	0	0	0	0	0	0	0	0	0	0	0
IL1A	TSS11320	chr2:113531491-113542971	5.22916	3.79733	2.41421	0	0.0519155	0.182563	0.0957819	1.36124	2.21422	0.933707	0.890089	0.275018	0	0	0	0	0	0.0217359	0	0
CEP68	TSS11321	chr2:65283494-65314142	6.68519	7.17337	7.41467	6.01114	5.48722	6.55304	8.98121	9.53524	4.57708	9.56591	10.461	8.65471	3.20655	7.03434	9.9026	12.9632	5.70027	4.99624	5.12241	4.14677
TENM2	TSS11322	chr5:166711842-167691162	0.14348	0.262392	0.70064	0.407215	0.220897	1.84083	2.06459	1.79057	2.45467	1.33915	2.35544	1.88913	0.14101	3.46252	0	1.65483	0.169825	1.26316	0.310605	0.661666
DISP2	TSS11323	chr15:40650433-40663256	0	0.161508	0.201941	0.0987751	0.264503	0.499577	2.35517	0.984561	0.499362	1.44233	1.07993	0.586518	0.152571	2.25077	1.82973	1.8331	0.0862754	0.394129	0.508868	0.4584
SLC28A1	TSS11324	chr15:85427912-85489027	0.520441	0.812534	0.20007	0	0.407431	0.17909	0.573944	0.114988	0.520154	0.484433	0.317507	0	0	1.77844	0	0.93016	0.181068	0.511666	0	0
CGRRF1	TSS11325	chr14:54976586-55005334	8.73608	9.54644	16.1067	5.00458	6.87528	13.8051	14.491	16.4387	14.9097	16.2542	10.4039	11.5819	3.33184	8.72294	6.71933	13.0222	7.66522	5.23224	9.72589	9.34819
RBM34	TSS11326	chr1:235294497-235324571	28.8157	21.9492	25.3979	12.2792	24.0766	19.6912	21.2862	22.8398	23.9778	29.4056	24.4298	18.5085	4.04352	37.0355	37.1809	40.1401	7.71367	17.1388	10.147	10.6406
SNORD116-17	TSS11327	chr15:25328733-25328827	0	5768.66	0	0	127.281	0	0	0	0	0	0	0	0	675.647	0	0	0	0	0	0
GPR78	TSS11328,TSS7930	chr4:8581963-8591750	0.495781	0.232222	0.0447091	0	0.0422992	0	0.0624545	0	0.0440026	0	0.0690738	0	0	0	0	0	0	0	0	0
IDH3A	TSS11329	chr15:78441718-78462884	8.53681	13.6432	17.9611	9.96471	29.0911	18.1375	15.8865	19.9029	18.2169	19.5863	28.6402	6.1608	1.9599	12.7086	12.5001	19.3054	5.62452	11.0554	7.12528	7.8181
GNG4	TSS1133,TSS16609	chr1:235710984-235814054	0.0356693	0.0278464	0.128614	0.281107	0.0608319	0.269906	2.67785	0.55404	0.0721067	1.06917	0.424519	0.161829	0.0315644	1.51676	0	3.82786	0.0435979	0.291161	0.712224	0.807392
MIR1179	TSS11330	chr15:89151337-89151428	0	0	0	0	0	0	0	0	0	0	0	0	0	0	0	0	0	0	0	0
TMIE	TSS11331	chr3:46742822-46752413	1.38907	0.774507	0	0	0.339707	0.298597	0	0.351062	0.530054	0.369991	0.415911	1.34068	0.0875259	0.828336	0	2.11164	0.0412324	0.213039	0.0790052	0.244703
GRM1	TSS11332	chr6:146348781-146758731	0	0	0	0	0	0	0.28831	0.34873	0.263324	0.186409	0.0784958	0.341599	0.177615	0.594855	0.0100288	0.906468	0	0.00894813	0	0
LOC100507557	TSS11333,TSS28722	chr6:146056004-146207721	0	0.0332792	0.019214	0	0	0	0	0	0.0147685	0	0	0	0	0	0	0	0	0	0	0
CTSE	TSS11334	chr1:206317458-206332104	104.95	293.762	627.484	32.9862	603.315	58.934	51.1501	314.193	415.258	328.941	192.022	14.5799	2.62754	2.14957	0	3.29519	0	7.03605	5.87674	2.98951
LMOD2	TSS11336	chr7:123295860-123304147	0.254294	0	0.0765937	0	0.0483239	0	0.293994	0.024984	0	0	0.0798922	0	0	0	0	0	0.105759	0	0	0.250765
TAP1	TSS11337	chr6_cox_hap2:4257513-4266276	0	0	0	0	0	0	0	0	0	0	0	0	0	0	0	0	0	0	0	0
ZNF396	TSS11338	chr18:32946660-32957301	1.5374	1.50021	0.751606	2.29376	2.51646	0.224434	1.8771	1.13227	0.74296	1.69933	1.45152	4.27211	0.566073	4.39282	8.52599	2.58921	1.17354	0.824447	1.63389	0.726045
NEK6	TSS11339,TSS23220,TSS27230,TSS28445,TSS8775	chr9:127019884-127114719	15.7637	15.6747	17.6432	13.0314	35.6326	23.9245	19.7856	36.3307	31.148	29.3677	37.806	12.5814	2.95717	22.7289	24.8147	21.2394	8.46093	19.8206	8.8712	6.51144
FBXL19	TSS1134,TSS21521	chr16:30934391-30960104	8.51478	4.38728	5.30932	1.86438	3.93369	2.18974	3.32018	4.70898	5.09863	5.29319	5.49463	3.10047	0.654366	16.687	13.549	6.02546	1.36269	3.49612	0.811269	2.27873
CRIP2	TSS11340,TSS14039,TSS22477,TSS27792	chr14:105939274-105946507	84.9377	48.3061	65.0034	25.5194	25.3722	83.3601	90.2333	130.604	103.234	88.8026	156.927	26.5923	8.11655	190.963	34.177	50.5088	12.2848	31.6644	15.717	22.7279
KCNE1	TSS11341,TSS13196,TSS22816,TSS26138,TSS26507,TSS4096	chr21:35818985-35884573	0	0	0.0506627	0	0	0.0951434	0.0688993	0.0662849	0.0332932	0	0.534002	0.0309114	0	0	0	0	0	0	0	0
HDAC8	TSS11342	chrX:71549365-71792953	13.389	15.5613	18.3745	13.699	4.23535	13.0956	15.5335	15.7309	16.393	18.4511	22.6768	16.9967	2.31263	34.648	3.24115	35.2828	7.72625	7.1187	4.92313	9.16603
MIR4281	TSS11343	chr5:176056439-176056501	0	0	0	0	0	0	0	0	0	0	0	0	0	0	0	0	0	0	0	0
RMND1	TSS11344	chr6:151725896-151773316	13.2059	13.6725	17.0249	5.57168	11.4855	11.7988	16.7538	15.3848	14.8642	19.3028	16.0324	5.15724	4.83784	12.9868	0	7.20657	5.44169	6.04479	9.4017	5.50657
KDELR1	TSS11345	chr19:48885826-48894810	141.569	124.673	140.786	40.2911	183.371	121.238	111.654	125.901	155.067	136.849	168.058	40.7777	26.123	54.7509	16.9836	63.3662	38.5221	52.5996	73.0827	37.3542
NPY5R	TSS11346	chr4:164265090-164273086	0	0.234855	0	0	0	0.653973	0.63276	0.0295711	0	0.373994	0.0700696	0.112913	0.265393	0	0	0.426883	0.583439	0.646026	0.79854	0.643101
CALM1	TSS11347	chr14:90863326-90874619	36.6413	50.259	66.5497	27.0937	46.0683	55.9697	54.7405	63.8621	45.1758	46.7091	62.4075	18.0411	8.89363	38.2462	35.0148	35.5164	13.4278	26.5925	19.5597	16.011
TSR2	TSS11348	chrX:54466852-54471731	9.72993	17.343	17.1837	7.38336	20.073	10.1167	14.3614	14.361	11.1097	18.5857	14.4967	12.0404	5.75177	28.1912	70.719	10.2051	4.81603	10.7717	6.81358	4.6619
ABCG8	TSS11349	chr2:44066102-44105605	0	0.157422	1.608	0	0.191389	0.370153	0.10591	0.0198039	0.179183	0.031288	0.117186	0	0	0	0	0	0	0	0	0
CTAGE9	TSS1135	chr6:132029580-132032157	1.31108	2.25242	4.17104	0.540086	3.52998	1.56797	2.09811	2.84732	2.74391	5.12237	3.81337	3.97775	1.73284	13.7236	1.75029	2.65123	2.40102	0.43373	1.03986	2.61184
TTTY6B	TSS11350	chrY:24291133-24292981	0	0	0	0	0	0	0	0	0	0	0	0	0	0	0	0	0	0	0	0
TCF4	TSS11351,TSS11748,TSS1941,TSS24649,TSS27214,TSS3871,TSS4336,TSS6223	chr18:52889561-53303188	10.7565	18.2097	34.1875	15.4241	21.1489	49.968	48.3563	99.7681	49.292	46.6924	81.2548	16.6102	7.172	31.3845	9.83908	34.6718	6.3514	18.8126	6.75915	11.1775
PBX1	TSS11352	chr1:164528596-164821060	9.36023	11.2652	13.4771	22.8739	10.5159	12.1599	20.9094	13.6864	7.37317	28.5336	24.9553	28.8123	12.9257	37.8321	29.5364	24.5729	14.7546	7.96325	21.862	8.2636
CNIH3	TSS11353	chr1:224804178-224928249	0.152344	0.83247	1.96069	4.80037	0.976525	0.572293	0.936407	4.06283	1.90372	1.24143	1.70065	0.34395	0.672715	0.706124	0	2.91722	1.90166	0.980685	2.21531	1.8399
HELQ	TSS11354	chr4:84328498-84377025	4.21386	5.81421	6.69414	5.05308	6.11725	5.89271	8.96533	7.63307	7.23332	10.5967	7.43229	10.0968	2.25324	16.9295	0	14.9031	2.91975	6.2335	4.96216	4.60996
MID1	TSS11355,TSS12912,TSS14081,TSS15295,TSS4134	chrX:10413349-10851809	19.5724	29.1912	29.9969	19.3683	18.9857	18.917	21.3591	20.0436	13.1375	28.8332	33.3629	16.496	5.81787	48.8655	0	28.9533	3.77486	8.27896	5.09493	9.87899
MAP1B	TSS11356	chr5:71403117-71505397	18.8617	16.5538	13.016	9.39786	7.81248	58.3081	36.225	62.1217	13.5627	38.1093	50.0031	10.1622	0.867516	30.5554	7.24865	29.1931	2.76412	7.53935	3.09836	6.09043
FEZF1	TSS11357	chr7:121941447-121944565	0.0939766	1.17388	0.424858	0	0.723791	0	0	0.0554148	0	0.306596	0	0	0	0	0	0	0	0.941628	0	0
PHLDB1	TSS11358,TSS20041	chr11:118477212-118528748	38.2996	34.6502	39.1904	46.5773	34.0065	47.7407	54.7764	108.684	39.6665	103.805	125.318	78.2368	13.9834	209.528	143.658	119.586	20.8172	39.8182	15.5676	30.3253
AP2S1	TSS11359	chr19:47341422-47354203	64.0452	49.151	47.2145	16.3789	48.1828	80.3968	38.9398	79.1138	89.0946	58.7495	75.1724	14.766	6.54581	33.9068	8.72383	21.1551	20.0313	32.6271	18.1021	17.5283
GPR82	TSS1136	chrX:41583407-41589388	1.00218	1.27649	0.808787	2.75757	0.70519	0.527641	1.26261	1.22722	2.76263	0.907825	0.973903	0.238784	0.513011	2.19889	0	0.897551	0.197776	0.603237	0.315421	0.363786
DUOX2	TSS11360	chr15:45384851-45406359	73.8112	136.649	261.2	28.7687	60.8142	11.7381	21.7589	52.7272	309.693	222.183	134.423	178.709	1.65797	20.1446	0	4.27077	0.62656	11.9372	0.411477	0.380807
DNAJC14	TSS11361	chr12:56214743-56223420	8.5963	8.98917	8.32811	6.30836	10.5059	7.45812	7.27033	10.7989	7.70986	9.33047	8.92895	6.00531	2.86195	3.73608	2.12951	7.11078	2.16648	4.81704	3.65972	1.9606
OR5V1	TSS11362	chr6_ssto_hap7:663978-665026	0	0	0	0	0	0	0	0	0	0	0	0	0	0	0	0	0	0	0	0
L3MBTL3	TSS11363	chr6:130339727-130462594	9.62953	10.9834	15.1468	4.77867	6.62982	8.03345	8.46515	14.4275	8.90922	6.86837	15.3419	3.61647	2.05341	11.0881	2.37511	5.74171	3.12743	7.45924	1.78515	1.87189
SSPN	TSS11364,TSS24638	chr12:26348268-26387708	1.50318	1.759	2.81868	0.412979	1.77842	3.24627	4.79226	6.1471	3.29341	4.61118	6.94654	1.22014	0.562599	1.24097	0	0.512024	0.320571	1.11243	1.32266	0.45567
ZNF713	TSS11365	chr7:55980330-56008433	2.65577	3.73166	5.08063	0.570565	3.01203	1.59747	4.46661	2.71913	1.91667	7.46532	3.9249	4.59074	2.50029	11.1237	8.21465	3.20249	1.8405	1.9319	2.11537	2.09537
FLJ43681	TSS11366	chr17:81174665-81188573	1.86288	2.45855	0.375322	1.61241	1.89594	1.23547	1.55967	1.95908	1.57721	1.29362	1.84881	1.04342	0.0710014	0.583991	0.0858324	1.1651	0.379111	0.723821	0.475144	0.270898
LOC149373	TSS11367	chr1:231319844-231323373	0	0	0	0	0	0	0	0	0	0	0	0	0	0	0	0	0	0	0	0
TP53BP2	TSS11368	chr1:223967594-224033674	27.7811	29.7226	27.2223	15.7875	19.9644	20.833	14.8911	31.7362	22.3469	25.1368	28.0302	20.0082	5.91789	49.3769	6.01053	22.3681	8.67805	8.84939	10.1482	8.99236
FAM169A	TSS11369,TSS13042	chr5:74073398-74162663	0.492728	0.656224	0.65159	0.556947	2.90026	0.776801	2.98659	1.5562	0.325448	3.09757	1.77618	0.654624	0.179577	2.70652	0	3.91975	0.145084	0.946387	0.459618	1.40381
MTRNR2L8	TSS1137	chr11:10529433-10530723	0.11369	0.0650013	0.018539	0.0292744	0.326938	0.0253681	0	0.0885089	0	0.035015	0.0337618	0	0.0682354	0.0262207	0.158964	0	0	0.213985	0.0397293	0
LOC100287042	TSS11370	chr17:73267379-73269976	0.829248	0.539454	0.218356	0	0.0787119	0.259485	0.130664	0.509006	0.225169	0.514692	0.0722912	0.624552	0.0610508	0.192143	3.4336	0	0.488994	0.370629	0.495657	0.102175
USP17L13	TSS11371	chr4:9226621-9228214	2.31944	3.10166	1.08076	0.00804309	1.60042	0.214059	1.73377	1.39384	3.32972	3.54119	2.26692	0.149235	0.19934	0.044662	0	4.37568	0.187025	1.09416	1.2177	1.47546
FAM47E	TSS11372,TSS22363	chr4:77135192-77204936	0.337695	0.17253	1.06635	1.89645	2.88285	0.441083	5.85271	1.09584	1.50966	2.11087	2.09545	6.8725	3.84676	2.99739	1.93406	9.25155	4.90505	0.834267	2.67907	1.6065
MELK	TSS11373	chr9:36572858-36677680	8.75813	9.7257	6.62928	2.51326	7.72875	4.99038	0.628968	3.54115	9.78252	7.52119	5.5733	1.0459	0.417212	2.03218	3.23799	0.538072	0.45576	1.74684	0.470048	0.228374
NCRUPAR	TSS11374	chr5:76008227-76008713	0	0	0	0	0	0	0	0	0	0	0	0	0	0	0	0	0	0	0	0
GAS2	TSS11375,TSS19927,TSS22469	chr11:22688159-22834547	0.180962	0.565067	0.817898	14.0622	4.61865	0.498978	13.1837	1.84052	1.12729	8.64313	3.09444	12.4569	9.18348	26.2656	22.1454	45.8285	11.283	4.33804	18.124	13.3469
LOC100289230	TSS11376	chr5:98264837-98266713	0	0	0.0889343	0.0704274	0.0280581	0	0	0	0.0291864	0.0458399	0.0343524	0	0	0	0	0	0	0	0	0
MIR4799	TSS11377	chr4:148703745-148703819	0	0	0	0	0	0	0	0	0	0	0	0	0	0	0	0	0	0	0	0
GABRP	TSS11378	chr5:170210722-170241050	83.4404	97.103	103.186	0	35.3307	88.0795	12.5686	97.8182	287.034	19.5068	157.873	1.87404	0.236153	15.7126	0	4.09052	0.178036	0.553665	1.0435	0.947398
TNFRSF19	TSS11379,TSS25880	chr13:24144508-24250244	1.2687	5.85392	7.81734	10.1559	2.47022	4.51678	18.5574	14.6766	11.7282	22.5123	18.8456	12.3157	0.609973	22.4776	0	7.85644	0.910673	3.88099	4.13277	4.78056
NKX1-2	TSS1138	chr10:126135997-126138550	0	0	0	0	0.0595633	0	0	0	0	0	0	0	0	0	0	0	0	0	0	0
LOC389043	TSS11380	chr2:132160473-132165801	0	0	0	0	0	0	0	0.0839333	0	0	0	0	0	0	0	0	0	0	0	0
TMPRSS15	TSS11381	chr21:19641432-19775970	0	2.84391	7.42962	0	0.0884126	0	0	0.0130812	0	0.165262	0	0	0.157186	0.00293903	0	0	0	0	0	0
MIR557	TSS11382	chr1:168344761-168344859	0	0	0	0	0	0	0	0	0	0	0	0	0	0	0	0	0	0	0	0
VIPR1	TSS11383,TSS4262	chr3:42530790-42579065	1.85055	2.71145	5.01879	2.02138	9.85374	1.7217	3.76249	4.03783	2.74646	9.54817	2.5131	2.06195	0.590725	17.2438	3.69065	8.03913	0.399767	2.58408	0.771861	0.599418
KRTAP19-2	TSS11384	chr21:31859508-31859667	0	0	0	0	0	0	0	0	0	0	0	0	0	0	0	0	0	0	0	0
CDC7	TSS11385,TSS7193	chr1:91966403-91991321	1.61286	1.95378	1.58044	0.318612	3.92375	2.46229	1.73405	2.64111	4.32954	2.96797	3.97488	1.95064	0	2.55063	0	1.30125	1.15836	2.38545	0.243861	0.794614
L3MBTL1	TSS11386,TSS27768	chr20:42136319-42170535	4.91612	2.90027	4.11716	5.00209	4.19473	1.22994	3.79135	2.9699	2.94203	6.10664	4.10294	8.15343	2.2053	27.379	30.6039	17.3192	2.19366	3.98242	1.24897	3.34635
PNMT	TSS11387,TSS18417	chr17:37824233-37826728	0.514893	0	0.82227	0	0.367755	0.392169	0.337622	0	0.347364	0.0998972	0.224949	0	0	0	0	0	0	0.277632	0.71305	0
FLJ44635	TSS11388	chrX:71364033-71381600	0.411935	1.07052	0.725258	0.204389	0.511829	0.16942	0.607604	0.1734	0.344891	0.076917	0.183404	0	0.352815	0.426009	0	0	0.106382	0.08932	0	0.0923961
FCAMR	TSS11389	chr1:207131311-207143970	0	0	0.0868903	0	0	0.218096	0.21372	0.207984	0	0.0904977	0.909817	0	0	0	0	0	0	0.252396	0.0966293	0
TRIM24	TSS1139	chr7:138145078-138270332	10.3082	10.2703	12.1742	14.2662	16.8108	11.9856	18.9005	15.6224	15.2305	23.7298	19.5238	15.5642	7.92467	20.243	7.86684	24.9256	10.9787	8.1018	16.077	10.8109
PDX1	TSS11390	chr13:28494167-28500451	0.907331	1.36211	3.37123	5.84803	6.77757	0.279562	5.96079	0.69918	0.764994	10.7869	3.45613	9.14584	2.77465	23.2881	14.9894	16.0367	3.428	1.12303	3.47639	3.43993
HTATIP2	TSS11391,TSS13620,TSS18054,TSS3552,TSS846	chr11:20385230-20405329	123.657	122.173	97.7493	30.0763	114.866	61.0037	34.6227	63.1856	68.8149	61.9381	60.9677	15.5301	10.4829	22.3291	9.20459	10.3992	11.9876	17.4615	19.6136	13.7113
XAGE3	TSS11392,TSS25073	chrX:52891557-52897119	0	0	0	0	0	0	0	0	0	0	0	0	0	0	0	0	0	0	0	0
RGCC	TSS11393	chr13:42031541-42045013	3.40197	6.28872	10.085	7.94895	9.08952	40.5653	15.6315	27.1903	22.0261	13.4013	25.0098	4.39727	2.20258	29.7141	2.27233	22.1235	7.26061	6.99998	7.32578	8.49692
BRWD3	TSS11394	chrX:79924986-80065233	15.8262	21.1975	22.3503	10.8688	14.8706	10.9378	12.7877	15.5787	14.0454	18.3848	15.0674	12.2846	2.90529	20.4566	7.85137	17.6703	5.79278	9.88023	6.16286	7.4616
VPS37D	TSS11395	chr7:73082173-73086440	0.818622	0.0912856	0.688132	1.92614	0.634699	0.645928	1.69803	1.93184	0.69496	1.52753	1.51307	1.70859	0.515366	1.03108	0	6.47258	0.776842	1.13053	1.67532	0.807969
PLXNA4	TSS11396,TSS16739	chr7:131808090-132333447	0.636307	1.87211	6.64329	0.787097	0.619701	5.9202	4.29309	2.78408	1.25455	0.706326	3.98505	0.266026	0.161621	1.23713	0	2.32541	0.189733	0.269195	0.288813	0.458085
FAM13C	TSS11397,TSS2509	chr10:61005888-61122661	1.95152	4.53461	6.69853	9.21505	1.23749	8.27373	17.6173	11.8335	3.58104	13.6123	9.55407	7.56457	3.02609	12.7561	13.8602	4.78694	1.84908	2.25787	1.9533	5.18614
MIR3158-1	TSS11398	chr10:103361173-103361254	0	0	0	0	0	0	0	0	0	0	0	0	0	0	0	0	0	0	0	0
AKR1C3	TSS11399,TSS28226	chr10:5090957-5149878	422.98	317.855	226.142	48.8022	437.644	107.52	101.245	158.404	191.33	254.175	204.244	45.9546	25.3374	78.6135	4.78691	30.3666	16.6421	21.8916	20.7678	12.0602
LINC00346	TSS114	chr13:111516333-111522655	0.190732	0.148903	0.269951	0.0195142	0.502964	0.0476257	0.0342985	0.208509	0.338086	0	0.255913	0.185543	0	0.0252239	0	0.463509	0	0	0	0.0134138
C4orf40	TSS1140	chr4:71019903-71032326	0	0	0	0	0.0102954	0	0	0	0	0	0	0	0	0	0	0	0	0	0	0
TCP11L2	TSS11400	chr12:106696580-106740792	9.50104	14.2581	25.0484	7.21462	14.4258	20.8888	21.278	26.0708	15.3705	25.1783	27.2962	10.9034	6.36369	22.5921	3.54029	18.9964	6.71168	7.03117	8.87419	7.83404
AK3	TSS11401,TSS24975,TSS26545,TSS28366	chr9:4709556-4742043	22.9487	29.4965	31.5357	14.4783	20.9098	15.1902	18.1543	19.7914	10.9663	19.0861	20.6827	18.804	6.2175	16.606	8.45693	24.6873	9.98829	7.58108	8.38384	12.2244
DEFB112	TSS11402	chr6:50011287-50016364	0	0	0.464075	0	2.21366	0.172542	0	0	1.07419	0	1.07421	0	0	0	0	0	0	0	0	0
OR5B21	TSS11403	chr11:58274648-58275578	0.221104	0	0	0	0	0	0	0.130785	0.132278	0.414498	0	0	0	0.926134	0	0	0	1.03217	0	0
LRRC8D	TSS11404,TSS11844	chr1:90286572-90401989	11.4278	10.5686	9.50444	10.225	8.48564	7.30584	12.466	13.4398	8.98804	16.3401	10.8356	6.87746	3.44394	12.4454	5.9779	9.96417	9.13796	5.71459	7.47467	5.02314
PRKXP1	TSS11405	chr15:101087956-101099488	0.0737545	0.14971	0.152678	0.042258	0.292996	0.0902694	0.204163	0.0998242	0.0762012	0.150701	0.133315	0.620276	0.0914695	0.750786	2.2339	0.344974	0.0738983	0.473961	0.0353224	0.211974
HEBP1	TSS11406	chr12:13127798-13153243	13.7501	15.0252	21.5082	15.5218	17.5641	21.7465	18.4099	25.3191	18.7514	17.1643	23.2531	10.8551	17.6404	17.2119	15.4221	13.4372	22.1764	11.1925	23.1442	13.3479
RNASEH2A	TSS11407	chr19:12917427-12924462	51.4866	33.5781	22.7509	6.43321	67.6615	27.6813	26.9369	30.2138	39.8256	34.5819	68.3719	16.598	10.1746	33.4051	11.7925	15.4576	23.0278	28.0049	19.7692	13.9189
LOC100133123	TSS11408	chrX:13353359-13359944	0	0	0	0	0	0	0	0	0	0	0	0	0	0	0	0	0	0	0	0
AMPD3	TSS11409,TSS14799,TSS29646,TSS3209,TSS4982	chr11:10471867-10529126	14.4929	11.9689	11.3811	6.54445	9.48925	9.92317	9.11483	19.1125	20.7046	12.1857	17.0274	4.55654	1.76062	11.9557	12.9615	18.4678	3.13063	11.363	2.74271	2.78177
TPI1P2	TSS1141	chr7:128695276-128697293	0.999122	0.164876	0.630185	0	0.0310813	0.0341511	0.423206	0.431759	0.20257	0.12878	0.318994	0	1.12221	0.212841	0	0.024161	0.0138465	0	0.189898	0
DLX1	TSS11410	chr2:172950207-172954401	0.0833641	0	0	0	0	0	0	0.134072	0	0	0.0264518	0	0	0	0	0	0	0	0	0
ISL2	TSS11411	chr15:76629146-76634816	0	0.402256	1.35178	0	0.205893	0.413654	0.0650333	1.27645	0.305961	0.288294	0.972278	0	0	0	0	0	0.0428213	0.0737729	0	0
BTBD10	TSS11412	chr11:13409555-13484838	23.3723	35.3234	30.8199	15.1618	16.1067	15.8364	16.851	20.0116	19.0088	20.3814	24.4541	5.34962	4.37431	17.6171	7.70515	19.8496	5.26689	6.5954	9.86552	9.72776
CHST4	TSS11413,TSS8498	chr16:71560022-71572493	1.97452	5.02711	7.60279	4.55768	4.08702	1.29076	13.5621	2.47985	5.52431	28.8352	5.09417	7.84159	0.454667	38.6087	0.686875	2.00943	1.24958	0.921313	0.512883	4.57171
C11orf86	TSS11414	chr11:66742753-66744479	3.80509	2.58257	1.87724	0	2.55998	3.87417	0	1.41697	0	2.39765	0.928245	0	0	0	0	0	0	0.059315	0	0
MIR661	TSS11415	chr8:145019358-145019447	0	0	0	0	0	0	0	0	0	0	0	0	0	0	0	0	0	0	0	0
OR10H4	TSS11416	chr19:16059817-16060768	0	0	0	0	0	0	0	0	0	0	0	0	0	0	0	0	0	0	0	0
THAP6	TSS11417	chr4:76439653-76455236	2.50918	5.49243	4.48117	1.76176	3.37207	3.05076	4.36941	3.86845	4.55585	5.78926	3.87284	3.73217	1.47931	4.01053	12.7991	15.4876	1.64012	1.42413	2.09894	2.18118
PTHLH	TSS11418,TSS28526	chr12:28111016-28124916	42.8821	20.2876	5.21984	0.213982	2.61953	2.18791	0.964875	8.13422	13.2382	2.20088	6.25498	2.14077	0.0375562	0.014497	1.8711	0	0.0613856	0.474077	0.303839	0.508195
SMAD3	TSS11419,TSS14194,TSS16296,TSS17392	chr15:67358194-67487533	56.8156	49.9294	57.2945	21.7538	38.8124	19.3935	20.9397	39.9693	47.3951	31.5017	84.2623	45.4362	10.5701	97.1253	138.668	58.0651	13.0293	20.5125	12.7524	14.3152
TRIM61	TSS1142	chr4:165875597-165898818	2.55899	1.4865	1.07759	1.02279	1.97217	2.28624	2.10403	4.44161	3.13023	2.99854	1.20713	1.33734	0.209784	2.37508	0	3.54722	0.790546	1.27852	1.32609	2.29087
TAB1	TSS11420	chr22:39795758-39833132	6.53373	5.52777	4.24029	6.07061	5.08987	4.12799	5.52446	7.90381	6.00192	7.44921	8.13064	5.84427	1.87318	15.2995	14.9982	13.3069	4.21475	4.80169	2.17338	3.67373
CCDC114	TSS11421	chr19:48799708-48823332	0.274893	0.901312	0.694337	0.787471	0.625655	0.178766	0.0865885	0.469591	0.959993	0.460383	3.33309	0.186622	0.0486059	1.5026	2.02949	0.701673	0.526754	0.82531	0	0.866761
FGD4	TSS11422	chr12:32655040-32798984	26.8729	33.1286	33.6499	11.3911	22.803	16.3945	19.1996	19.0649	16.7907	26.1024	16.2167	16.4242	6.64992	33.347	10.4301	30.0455	7.99823	4.39754	12.0183	9.97112
RAB19	TSS11423	chr7:140103842-140126050	5.15681	3.85697	8.88339	2.15387	6.85651	3.74443	8.77811	3.17689	3.85482	14.2956	18.0606	2.38933	6.21938	6.099	5.09587	2.74764	6.12283	2.54576	6.13902	6.06009
USP15	TSS11424	chr12:62654120-62803501	11.0879	20.3861	25.2932	12.246	13.8584	18.0787	12.2125	21.3516	25.2032	18.9915	21.9823	14.7221	3.68266	27.8541	34.3097	41.6812	8.79007	9.92111	6.25942	11.8902
CFB	TSS11425	chr6:31913720-31919861	58.8397	94.9825	155.735	200.815	162.217	183.853	120.739	74.9334	378.969	697.413	332.745	94.8601	14.8959	115.614	18.2726	27.3011	5.85332	22.2827	22.2501	14.8022
LOC100507300	TSS11426	chr11:43930838-43942494	0	0	0	0	0	0	0	0	0	0	0	0	0	0	0	0	0	0	0	0
MIR3941	TSS11427	chr10:124176480-124176583	0	0	0	0	0	0	0	0	0	0	0	0	0	0	0	0	0	0	0	0
UTP23	TSS11428	chr8:117778741-117786921	3.09529	2.37923	2.85545	0.409245	1.6227	1.83342	1.60457	1.79492	2.21159	1.77169	1.49262	0.970639	0.294808	1.89668	1.91203	3.34236	1.09147	1.36132	1.84176	1.45428
CCNG2	TSS11429	chr4:78078356-78091213	39.3803	32.5451	17.7246	4.09698	5.42275	14.2723	11.4098	18.2623	16.9438	12.8373	16.8145	2.97577	1.93023	14.2359	2.84692	4.63743	2.10921	7.07811	3.88315	2.59872
ZNF611	TSS1143,TSS19367,TSS55	chr19:53206065-53238307	25.1984	31.4287	42.1199	32.8081	32.33	6.3037	12.5841	12.8856	14.1514	21.4158	15.415	33.3138	10.7207	17.5995	8.31186	24.6773	3.94751	5.97135	4.6364	5.59916
LOC100132891	TSS11430,TSS1262	chr8:72755357-72968547	5.68108	4.10378	1.81896	2.34683	2.22321	6.10185	6.19847	8.49522	6.23651	3.0695	9.25344	2.61013	1.09751	2.34594	1.80194	3.84841	0.846224	1.78016	1.01771	1.14655
RABGAP1L	TSS11431,TSS13401,TSS13480,TSS17419,TSS226	chr1:174128551-174964445	47.5961	59.146	60.4319	48.6441	60.0088	45.277	77.1711	75.0423	73.8844	88.2261	108.385	58.973	24.002	113.36	89.0415	157.206	26.7266	44.6069	31.4725	26.4415
MED28	TSS11432	chr4:17616272-17626160	31.4322	31.2572	37.2132	14.933	44.5601	34.7105	37.1054	39.4395	45.8697	48.6452	46.5414	26.0573	8.37682	55.5918	82.201	56.64	12.6499	21.9881	15.4995	17.3921
PPEF1	TSS11433	chrX:18709044-18846034	0.807356	0.400039	0.210589	0	0.037952	0.767368	0.294062	3.72106	3.91432	0.596338	0.800542	0	0	0	0	0.141775	0.284289	0.0238262	0	0
TEF	TSS11434,TSS25956	chr22:41763336-41795332	1.70588	1.11627	1.18108	0.597167	2.21303	0.426279	3.64955	2.59483	2.01746	6.25811	3.7725	3.06096	2.53076	6.25705	9.19452	4.7284	2.16965	1.02156	5.64593	2.58091
PWP1	TSS11435	chr12:108079589-108106257	37.3842	42.8783	53.1935	30.1983	58.7665	52.9299	39.9718	55.8262	61.7216	47.8174	55.8246	26.8275	14.5981	53.0817	50.9848	36.7056	23.5309	32.6793	28.1799	24.292
WBP5	TSS11436	chrX:102611379-102613397	100.232	144.47	136.754	35.1284	107.628	109.853	83.0987	143.018	150.856	93.3183	161.748	30.7402	12.1543	52.3811	57.196	94.0923	26.0474	34.4619	22.9467	34.4784
CRLF3	TSS11437	chr17:29109701-29151778	8.71468	11.1968	15.498	8.88482	13.9683	13.7337	9.53312	17.4347	11.5491	12.9953	13.8157	10.881	3.04886	21.7298	0.776634	11.7796	1.991	14.4513	2.31564	2.62417
REG1B	TSS11438	chr2:79312148-79315150	11.3674	4.12605	0.603331	1456.23	14.7916	4112.34	217.537	16.5932	1.50668	146.729	1022.12	191.163	3666.36	43.546	14.1459	204.081	63.3252	25.3772	780.604	400.183
C6orf118	TSS11439	chr6:165693152-165723111	0	0	0	0	0	0	0	0.0592843	0	0.23431	0.842865	0	0	1.21232	0	0	0	0	0	0
SH3BP5L	TSS1144	chr1:249104650-249120154	6.51373	4.9546	7.80978	1.95366	4.9736	4.67893	6.36585	6.46063	5.61874	8.85799	6.86702	4.7871	0.885921	10.5457	37.7044	6.86856	3.40902	4.55681	3.30675	3.4286
ZNF557	TSS11440	chr19:7069470-7087978	6.36438	4.45282	3.72257	3.67805	3.92104	2.01363	2.84274	2.66242	1.73728	4.50771	2.87987	4.30846	0.510656	5.13966	2.73882	6.40425	1.68366	3.99953	1.46171	2.49881
AKAP2	TSS11441,TSS9292	chr9:112810877-112934791	3.80011	2.98871	4.64058	0.138408	10.4589	4.01341	1.92189	4.05376	0.881008	3.22111	6.41791	3.78785	1.32049	4.2056	7.55678e-16	0.412593	1.82452	4.92237	1.02561e-08	2.39752
FAM183A	TSS11442	chr1:43613593-43622067	1.4555	0	0	0	0.426307	0	0	0	3.98954	0	4.68337	0	0	1.13687	0	2.07467	0	0	0.382573	1.21036
FOXP3	TSS11443	chrX:49106896-49121288	0.30331	0.497165	2.62488	0.114011	0.280826	0.797659	0.382474	5.11523	0.778728	2.22455	2.6477	0.0898163	0	0.597482	0	0	0	0.84069	0	0.0392393
BTBD9	TSS11444,TSS17586	chr6:38136226-38607924	1.75834	3.03529	3.79921	2.39268	2.46221	2.20404	4.03219	4.93806	3.68856	5.21124	6.09623	1.96826	0.779319	6.89842	0.941177	7.4987	2.08144	2.45552	2.14762	2.1112
DLG2	TSS11445,TSS1494,TSS19684,TSS228,TSS9995	chr11:83166055-85338314	0.468742	1.2129	1.85586	1.69926	0.247308	2.95873	5.90424	3.86943	1.14533	2.76697	4.55245	4.26884	0.829336	3.68839	4.52357	7.14244	1.515	1.9724	2.19735	2.13338
SLAMF8	TSS11446	chr1:159796478-159807282	0.964306	2.13292	2.75442	2.45547	2.39266	6.32402	2.12612	14.3344	4.978	7.10252	5.58061	0.0606258	0.378928	0.173708	0	0	0.156228	0.765876	0.042714	0.395886
PAXBP1	TSS11447	chr21:34106209-34144169	17.8664	19.7909	27.7648	43.9764	33.5904	11.9321	20.9447	29.4071	27.1326	37.4113	31.5081	48.929	6.5856	94.7875	227.111	158.478	16.4788	22.7378	11.9799	37.666
PSMB11	TSS11448	chr14:23511375-23513269	0	0	0	0	0	0	0	0	0	0	0	0	0	0	0	0	0	0	0	0
SPSB2	TSS11449,TSS9692	chr12:6980099-6982521	1.78629	4.30952	5.37963	0.465127	3.11716	1.55355	3.1316	5.46717	5.8064	3.71954	3.58702	1.99766	0.571225	2.64087	0	1.72938	1.07609	2.79444	2.12973	1.45241
SMYD2	TSS1145	chr1:214454564-214510477	35.7761	32.3357	18.7436	24.747	29.3807	31.8558	29.7462	27.6698	32.0175	40.0072	35.3878	14.2002	11.0347	57.1446	32.3611	39.3726	16.2382	19.052	16.7077	15.9035
REXO1L2P	TSS11450	chr8:86727072-86728150	0.281523	0	0	0	0.567053	0	0.155987	0.0483524	0	0.193242	0.062958	0	0	0	0	0	0	0.213481	0	0
ALAS1	TSS11452	chr3:52232098-52248343	20.3622	25.9546	36.1966	18.6107	97.8235	26.4	26.3826	41.9748	49.3015	37.3751	39.8061	17.5342	4.74492	24.01	16.0769	14.7509	6.99465	12.3123	8.50721	7.26767
ALG5	TSS11453	chr13:37523907-37573504	54.5696	64.6446	52.5497	40.1168	70.4408	45.4546	51.3089	48.2428	68.7936	82.606	59.273	33.6721	35.679	33.734	3.07595	31.8883	67.7362	32.0639	72.9073	50.4601
F2R	TSS11454	chr5:76011867-76031595	23.8602	28.264	34.7616	12.5355	31.5114	44.447	34.1513	124.364	29.7966	78.5052	134.116	5.21693	1.54815	9.15143	0	1.76343	2.97559	6.78119	3.78357	3.49393
SMUG1	TSS11455,TSS295	chr12:54574141-54582778	8.85339	8.50113	4.35188	2.01308	9.39249	3.89329	5.81589	6.47314	5.37315	7.56108	10.7783	1.8699	6.31109	3.30723	0	4.67142	5.19545	5.50589	3.48915	2.79948
OR2T8	TSS11456	chr1:248084319-248085258	0	0	0	3.3273	0	0.0827991	0.865118	0.708676	0	0	0	0	0	0	0	0	0	0	0.0433502	0
MIR5680	TSS11457	chr8:103137659-103137743	0	0	0	0	0	0	0	0	0	0	0	0	0	0	0	0	0	0	0	0
KRTAP1-1	TSS11458	chr17:39196810-39197713	0	0	0.208883	0	0	0	0.0363224	0	0.343092	0	0	0	0	0	0	0	0	0	0	0
KRTAP10-7	TSS11459	chr21:46020496-46022091	0	0	0	0	0	0.00426936	1.01444	0	0	0	0	0	0	0	0	0	0	0	0	0
TRAPPC11	TSS1146	chr4:184580419-184634747	23.2125	25.9433	29.2027	14.2557	27.202	21.2812	30.3137	34.9855	32.2932	34.4519	34.8882	21.9275	7.4174	34.8045	2.52728	44.6482	18.1309	11.6533	17.1125	16.8544
ARFGEF2	TSS11460	chr20:47538274-47653230	53.0299	63.6637	92.6195	51.4728	79.284	46.8644	75.1298	66.0509	87.8028	88.1386	74.7881	59.0758	27.0205	65.9908	52.6767	129.572	50.9473	32.3073	61.0507	47.5695
MAFF	TSS11461,TSS14964	chr22:38597938-38612517	2.12272	2.36596	4.06238	1.11171	2.04355	5.10822	1.72413	4.94392	8.10532	1.78687	7.01321	5.008	0	11.3745	0.130788	3.14832	0.522988	1.28519	0.618485	0.58299
C5orf15	TSS11462	chr5:133291197-133304406	11.5215	16.1892	14.8581	7.79575	11.5926	14.5495	14.203	19.2489	18.7952	17.9106	24.2035	5.55926	1.40326	7.29294	1.14511	6.08644	4.8923	3.9503	4.11492	4.70072
CASR	TSS11463,TSS6329	chr3:121902529-122005344	0.141305	0.717117	0.286522	17.6614	0.592276	1.80939	52.8133	8.91341	1.10696	55.1715	9.54156	28.6443	9.19209	72.4843	35.5628	69.0659	6.05537	4.15221	16.6005	13.8647
AADACL2	TSS11464	chr3:151451703-151475556	0.126193	0	0.0571487	0	0.432822	0	0.0398451	0.186168	0.075036	0	0.176605	0	0	0	0	0	0	0	0	0
LYPD3	TSS11465	chr19:43964945-43969831	9.1766	4.69016	1.63106	0	0.84213	1.3433	2.75793	4.54295	14.47	1.0189	3.01654	0	0.0963227	0	0	1.16265	0.0907489	0.0391057	0.043482	0.0539007
CATSPER1	TSS11466	chr11:65784222-65793988	3.01323	2.77993	2.44207	0	2.51553	1.13142	0.237393	1.06937	3.26589	1.33888	3.12823	0.69635	0	2.98312	0	0	0	0	0	0
MIR433	TSS11467	chr14:101348222-101348315	0	0	0	0	0	0	0	0	0	0	0	0	0	0	0	0	0	0	0	0
MIR551A	TSS11468	chr1:3477259-3477354	0	0	0	0	0	0	0	0	0	0	0	0	0	0	0	0	0	0	0	0
IRF9	TSS11469	chr14:24630421-24635774	33.4943	41.6065	62.7371	19.1247	26.1501	20.4708	30.3416	34.4612	50.6846	84.125	62.8405	20.7725	11.3801	66.0847	8.76406	18.712	7.57896	19.0014	12.1349	10.2125
UBB	TSS1147	chr17:16284366-16286054	2426.51	2824.16	4131.64	2257.4	5531.77	3438.54	3394.92	3115.91	3649.13	4152.02	7574.99	2920.58	3026.88	2695.82	4319.99	2409.09	1813.16	1920.57	2789.13	2788.5
MIR4646	TSS11470	chr6_cox_hap2:3178425-3178488	0	0	0	0	0	0	0	0	0	0	0	0	0	0	0	0	0	0	0	0
PDF	TSS11471	chr16:69362523-69364498	1.43846	0.91251	1.42297	0.912712	0.305886	0.7213	0.741079	1.28276	1.63808	1.31765	1.15481	0.592149	0.475009	1.61769	0	1.85487	1.78371	1.97846	0.831746	1.73602
TNFSF14	TSS11472	chr19:6663147-6670599	0.307817	0.144179	0.52913	0	0.12774	0.172004	0.273213	0.326433	0.0546827	0.316788	0.836872	0.696077	0	0.0594081	0	0.785779	0	1.3038	0	0.303358
TMEM254	TSS11473,TSS17308,TSS28558	chr10:81838401-81852307	5.54593	4.76386	5.01546	4.56215	6.58025	10.1584	8.81724	8.27516	11.1076	19.5715	10.564	1.75096	5.37302	16.4489	0	3.01178	4.33363	4.32745	8.59343	2.94431
TUBB4B	TSS11474	chr9:140135710-140138159	539.931	383.131	376.061	162.265	649.2	283.963	174.132	290.676	462.299	332.408	444.777	258.532	65.2642	220.772	64.6287	95.534	73.4205	101.83	122.962	90.3489
IZUMO3	TSS11475	chr9:24543212-24545674	0	0	0	0	0	0	0	0	0	0	0	0	0	0	0	0	0	0	0	0
ATF6B	TSS11476	chr6_mcf_hap5:3462872-3475845	0	0	0	0	0	0	0	0	0	0	0	0	0	0	0	0	0	0	0	0
GPRASP2	TSS11477	chrX:101967103-101972661	2.73937	2.72849	3.53475	5.68259	1.95818	4.19568	10.5204	5.82747	3.3878	6.12816	6.45339	3.85092	2.84048	6.99963	0	4.82185	5.98364	2.09277	2.39169	3.00108
OR14A16	TSS11478	chr1:247978101-247979031	0	0	0.302022	0	0	0	0	0	0.132278	0	0	0	0	0	0	1.41381	0	0	0	0
SLC25A38	TSS11479	chr3:39424814-39438819	46.1874	36.0547	35.1049	19.858	56.4351	28.2249	38.4664	33.6807	19.2715	43.5528	38.1015	23.7185	27.7364	40.1215	44.2381	44.0263	37.2734	44.8378	32.2439	27.6843
RANBP6	TSS1148	chr9:6011018-6015640	6.10042	6.73213	7.44906	3.31718	7.19398	4.64022	5.4131	6.54346	4.57909	5.42655	6.724	3.67125	1.33657	5.6839	1.99772	6.64753	2.25234	2.6098	2.47815	2.98553
SEPT11	TSS11480	chr4:77870894-77959768	37.9474	40.1952	30.8279	14.5584	29.3136	47.9278	42.896	61.7765	50.8221	40.6514	66.8541	13.8082	4.51885	43.4914	21.8828	20.9183	11.9068	21.7743	7.39188	7.51012
CNIH2	TSS11481	chr11:66045671-66051685	0.707643	0.664788	0.257262	2.03371	0.243651	1.17443	9.93965	1.42047	0.954441	6.67625	1.34269	1.43204	0.374687	7.2544	0	12.3572	0.586864	0.152489	5.23546	3.07547
LOC100133669	TSS11482	chr8:144063447-144099807	0.316203	0	0.434313	0	0	0.0803653	0.100495	0.656251	0.285533	0.297675	0	0	0.276004	0.147555	0	0	0	0.455466	0	0
FAM71E2	TSS11483	chr19:55866275-55874620	0.0556543	0.347575	0.326344	0.159429	0.427525	0	0.0175309	0.0163921	0.065887	0.466053	0	0	0	0	0	0	0	0	0	0
TDRD5	TSS11484,TSS21912,TSS22634,TSS7373	chr1:179560747-179660407	0.145159	0.0755325	0.0984301	0	0.020698	1.02065	3.84827	0.684582	0.193603	6.32441	2.53219	0.16413	0	0.851862	0	2.32243	0.725834	0.311837	0.173727	0.107458
EIF4EBP3	TSS11485	chr5:139927250-139929163	6.88389	1.36466	5.95173	0.656352	1.59211	0.891935	2.0649	1.46531	0.881354	0.530467	1.94126	8.08515e-76	3.51134e-117	3.3503e-239	0	2.66617e-187	1.5446	3.32429e-118	0.826614	0.26922
CMSS1	TSS11486,TSS7951	chr3:99536677-99897476	26.1367	25.5737	12.5274	16.8862	38.2691	29.6143	23.8723	21.7441	22.0819	33.3395	35.8816	11.5194	8.66317	50.6303	39.0242	19.9045	17.6704	9.76628	15.8978	14.4778
MIR4659B	TSS11487	chr8:6602688-6602761	0	0	0	0	0	0	0	0	0	0	0	0	0	0	0	0	0	0	0	0
LOC100505549	TSS11488	chr18:55297533-55336508	0.277758	0.433641	0.418491	1.19345	0.475288	1.04446	1.05122	0.87343	1.12615	1.63947	1.45483	0.938962	0.0817011	2.36137	3.40563	0.197031	0.153959	2.31887	0.516161	0.812755
LINC00312	TSS11489	chr3:8613467-8616354	0.0617224	0.0481836	0	0.0884053	0	0.0154442	0.0388925	0.018182	0	0	0.0215138	0	0	0	0	0	0	0	0	0
LINC00176	TSS1149	chr20:62665696-62671315	0.0330074	0	0.0447098	0	0.01879	0.0165206	0.0103893	0.0194698	0.0195479	0	0.0114858	0.0374373	0.029213	0.0761746	0	0.0701914	0.0275841	0.0354512	0.0660002	0.016252
RBMY2EP	TSS11490	chrY:23557033-23563448	0	0	0	0	0	0	0	0	0	0	0	0	0	0	0	0	0	0	0	0
MIR1237	TSS11491	chr11:64136073-64136175	0	0	0	0	0	0	0	0	0	0	0	0	0	0	0	0	0	0	0	0
NF1P2	TSS11492	chr15:22133180-22145802	0	0	0	0	0.0909989	0	0	0	0.583662	0.0494405	0.074218	0	0	0	0	0	0	0	0	0.0261081
RGS6	TSS11493,TSS17531,TSS25874	chr14:72398816-73033238	0	0.185334	0.589248	0.348075	1.28477	2.6062	1.91459	4.48169	2.65804	0.556824	0.424579	2.18411	0	5.17471	0	8.46412	0	0	0	0
BRD2	TSS11494,TSS22066,TSS23362,TSS24163	chr6_cox_hap2:4380974-4393826	0	0	0	0	0	0	0	0	0	0	0	0	0	0	0	0	0	0	0	0
MAGI2-AS3	TSS11495,TSS29732	chr7:79082272-79100524	0.255864	0.0314479	0.234226	0.0576984	0.71613	0.0670562	0.548248	0.215119	0.141124	0.00935525	0.103974	0	0	0.0279619	0	0	0	0.0846439	0	0
IFITM3	TSS11496	chr11:319672-320914	1268.45	1243.95	1416.74	442.642	1315.29	1786.06	862.969	1491.13	1327.36	2040.96	2142.52	256.957	106.979	538.044	95.762	232.545	94.3345	434.753	174.116	174.659
SYCN	TSS11497	chr19:39693561-39694906	0	0	0	988.856	8.40872	45.6615	626.313	11.1135	0.329938	10.7865	34.6461	1167.15	2596.59	24.8095	456.304	345.193	6098.99	1966.9	5564.18	2433.26
DPY19L2P2	TSS11498,TSS16208	chr7:102815461-102920913	0.928517	1.53099	1.87495	4.27286	0.795318	1.01747	2.93554	0.991755	1.63905	3.2067	1.93951	1.03846	0.354094	3.80877	0	1.01288	0.652513	0.564801	0.811671	3.07139
OASL	TSS11499	chr12:121458094-121477045	12.837	11.7876	13.9174	2.99807	10.4881	4.08078	2.62423	4.4631	9.40325	9.39212	18.6139	0.493827	0	0	0.351356	1.17104	0.0728543	0.971499	0	0.0542857
USP32P2	TSS115	chr17:18414575-18424566	3.26676	1.60747	0.993334	1.72947	3.27792	0.707924	0.942016	3.36457	3.52947	0.825519	1.73061	9.3296	0.452925	4.62646	3.03388	4.38325	2.41749	0.720728	1.78115	1.96591
KCNJ18	TSS1150	chr17:21308447-21320482	0	0.645685	0.112099	0.355406	0.471489	1.45749	1.49529	0.912163	1.01974	0.462324	1.96288	0.279918	0	4.40974	0	0	0.0110095	1.50891	0.428311	0.0815619
C5orf48	TSS11500	chr5:125967413-125971974	0	0	0	0	0	0	0	0	0	0	0	0	0	0	0	0	0	0	0	0
KCTD3	TSS11501	chr1:215740734-215795149	41.6372	43.5372	33.7402	28.159	33.0796	28.4874	41.3955	37.6204	36.4092	63.8257	56.1622	24.9966	10.6467	45.7687	19.1938	49.6822	19.5656	12.589	24.2515	20.771
EPHB3	TSS11502	chr3:184279586-184300196	2.69274	2.06831	2.8359	26.119	36.5831	4.53653	6.36035	6.53293	9.7559	4.48447	20.6092	74.7265	4.17498	9.22022	15.7	12.3256	14.0992	6.10833	5.39837	14.9643
PRKCQ-AS1	TSS11503	chr10:6622386-6627323	0	0	0	0	0	0	0.0253873	0	0	0	0.0289865	0	0	0	0	0	0	0	0	0
SCGN	TSS11504	chr6:25652428-25702008	1.02577	0.20017	0	9.09001	1.35616	2.25492	174.443	13.5445	2.2113	66.607	16.2415	25.3308	10.9559	33.9256	11.6494	187.267	29.846	7.34767	54.4756	50.51
FAM133CP	TSS11505	chr10:60474774-60477293	1.99922	4.55082	2.4982	6.85185	1.13707	0.233173	2.85788	3.54375	4.26356	10.6707	3.57957	9.22879	0.725336	40.5066	78.1961	32.0905	3.3842	3.49097	1.30869	4.59591
MKX	TSS11506	chr10:27961802-28034778	0.19342	0.264245	0.130812	0.207781	0.13751	0.423138	0.380699	1.01122	0.615102	0.224888	0.404194	0	0	2.19537	0	0.411394	0.0403008	0.0345592	0	0
SLC47A1	TSS11507	chr17:19437166-19482346	0.215739	0.842092	0.827064	1.66091	1.41158	1.22752	2.97295	5.19436	1.37265	2.43372	0.789215	0.0610332	0	1.72386	0	0	0	0.578295	0.19351	0.47828
ZNF781	TSS11508	chr19:38158649-38183216	0.564227	0.440468	0.814436	0.631656	0.614052	0.409294	0.639842	0.624399	0.503781	0.570942	0.855232	0.957466	0	2.24785	0	0.36006	0.047004	0.161337	0.337372	0.284938
CECR5	TSS11509,TSS17150	chr22:17618409-17646177	11.7729	9.84886	8.6776	7.18191	7.63485	7.9674	11.3783	11.0236	13.2886	17.9589	11.0805	7.18372	1.80668	25.5346	16.0162	17.4445	7.07742	8.46825	7.08185	6.8176
CCL5	TSS1151	chr17:34198495-34207377	3.32958	5.69267	7.04963	9.30974	8.44679	28.693	30.4712	17.9316	2.78696	21.1187	17.8404	7.62756	1.81293	7.66073	0	7.42905	1.83899	18.1302	2.14261	4.54329
ZNF208	TSS11510	chr19:22148896-22193745	3.33349	15.9351	20.059	21.9852	2.46834	3.8211	9.52918	4.4595	4.64967	11.9773	2.53182	23.7712	8.22156	20.6986	15.3003	17.5183	2.41219	5.81195	3.94873	11.4241
GNG3	TSS11511	chr11:62475065-62476678	0.215143	0	0.097926	0	0.123702	0	1.83966	1.14516	0.128661	0.100804	1.05932	0.239233	0.188706	0	0	0	0.177699	1.08141	0	0.106455
TIGD5	TSS11512	chr8:144680073-144682485	3.66577	0.817606	1.081	1.23224	1.17212	1.08659	2.47596	1.58724	1.19711	2.33387	1.51357	1.68929	0	2.42721	0	1.1142	1.43201	2.78239	1.37107	0.958802
DKFZP586I1420	TSS11513	chr7:30409665-30412410	2.86567	3.55897	3.17443	0.979483	1.1681	0.260799	0.492526	0.479679	0.366463	1.03062	0.658466	3.09163	0.517954	1.20713	0.104429	2.77107	0.379619	0.186278	0.233599	0.449339
CD99	TSS11514	chrY:2559227-2609350	0	0	0	0	0	0	0	0	0	0	0	0	0	0	0	0	0	0	0	0
AGPAT4-IT1	TSS11515	chr6:161581163-161583014	1.09791	0.623294	1.12833	1.42952	0.626529	0.425549	0.251894	1.0889	1.06646	0.604832	0.697337	0.786668	0	0	0	0	0.0414767	0.178594	0	0.246164
RDH13	TSS11516,TSS1270	chr19:55555691-55580914	11.9672	10.5821	13.7551	8.91481	23.7555	4.11703	6.90111	7.20089	25.0414	16.1203	12.7606	8.57271	4.32715	41.807	38.3624	32.7925	6.53399	6.13424	3.62222	7.41409
APMAP	TSS11517	chr20:24943579-24973425	33.5321	34.2203	40.4178	26.8835	34.6129	45.6297	34.7839	48.5702	36.2722	46.5117	51.1729	14.3015	6.78767	19.5258	10.6055	22.9712	11.0564	12.1695	14.5949	15.2015
FMR1NB	TSS11518	chrX:147062848-147108187	0	0	0	0	0	0	0	0	0	0	0	0	0	0	0	0	0	0	1.01884	0
KYNU	TSS11519	chr2:143635194-143799885	81.4735	66.976	21.8897	14.7209	45.4924	39.012	12.411	52.85	136.521	24.2813	36.5328	12.5056	0.098476	6.68122	0	1.91877	0.809039	9.76043	1.4328	2.26017
KPNA3	TSS1152	chr13:50273442-50367057	12.5427	14.1403	20.5198	6.47202	14.17	19.0578	10.9263	23.5438	17.4356	18.0177	24.2303	5.51893	2.34358	13.4547	4.19499	15.9881	3.89769	7.91816	5.20426	6.59871
SNORD62A	TSS11520	chr9:134365872-134365958	0	0	0	0	0	0	0	0	0	0	0	0	0	0	0	0	0	0	0	0
ARMC10	TSS11521	chr7:102715327-102740210	17.1276	22.7593	17.6728	5.12247	14.8024	15.4704	11.7948	13.7941	16.3067	14.5753	19.2343	3.85801	2.70066	12.552	0	3.18696	7.57152	6.80985	6.25991	5.71176
AMER1	TSS11522	chrX:63404996-63425624	2.026	2.30929	2.85463	2.68435	1.82306	1.70414	2.0596	2.87963	1.72901	2.56912	2.66997	3.40568	1.23803	5.11925	1.82692	6.76309	1.97861	1.99663	1.41479	3.65975
CXorf40A	TSS11523,TSS3297	chrX:148622518-148632086	10.3484	12.3709	13.3544	1.25467	12.0241	6.69086	11.9962	11.4122	11.8188	14.705	12.6547	19.4676	3.39555	16.8183	16.2152	15.5626	7.65388	6.41175	7.40155	7.7398
SNAP91	TSS11524,TSS20214,TSS21833	chr6:84262604-84419127	0.318784	0.460244	0.443508	0.913205	0.517939	0.746236	8.05528	3.20484	0.174087	1.763	3.2695	1.81071	0.422788	0.737336	0	7.06523	0.0885386	0.790078	0.804101	1.94028
ACER1	TSS11525	chr19:6306509-6333640	0	0	0	0	0	0	0	0.108119	0	0	0	0	0	0	0	0	0	0	0	0
ALDOC	TSS11526	chr17:26900132-26903951	30.1399	24.0575	27.4328	5.27415	18.0237	10.324	9.76279	12.1987	30.2934	21.1926	21.827	3.82177	1.79793	16.4557	2.89375	4.10025	0.658722	8.55917	1.57828	2.57192
MPC2	TSS11527,TSS29751	chr1:167885912-167906307	6.33822	8.83643	14.691	17.6236	21.4043	16.7773	26.6894	17.9427	11.5031	31.632	16.6951	12.0709	5.07553	16.6173	3.02293	7.18913	5.58867	3.84187	9.67888	6.51972
WDR43	TSS11528	chr2:29117532-29171080	41.8307	42.8337	36.0227	22.5312	39.965	30.9134	19.0003	31.7534	37.0094	30.2729	31.3684	21.7684	9.08067	51.1531	60.0668	54.6048	17.7443	17.7733	11.4195	25.5158
GPX5	TSS11529	chr6_cox_hap2:15992-24932	0	0	0	0	0	0	0	0	0	0	0	0	0	0	0	0	0	0	0	0
FAM168B	TSS1153	chr2:131805448-131851004	3.64982	3.27428	5.01882	1.8802	3.4288	3.07874	5.19969	4.5142	1.5966	4.13639	3.40612	1.85216	1.41686	5.06887	0.720947	2.38289	1.322	1.49807	2.39249	1.13497
EPN2-IT1	TSS11530	chr17:19174705-19177701	0	0.199995	0.116921	0	0	0	0	0	0	0	0	0	0	0	0	0	0	0	0	0
NUDT16	TSS11531,TSS19,TSS20379	chr3:131100514-131107674	3.25165	1.73534	4.89958	1.49752	3.46819	3.9615	4.13999	3.87484	4.58006	6.93533	5.0308	3.10816	1.16127	6.29862	1.39753	0.947583	3.88331	3.54853	1.28466	2.21474
GNAL	TSS11532,TSS18959,TSS19949	chr18:11689013-11885683	1.59132	3.68583	3.62006	0.044614	0.810278	2.5975	2.22718	4.41136	0.94642	1.97244	3.51146	0.106004	0	0.519073	0	0.12585	0.188563	1.9486	0.27155	0.295836
MTRNR2L6	TSS11533	chr7:142374130-142375525	0.0457356	0	0.00564492	0.00892038	0.00559902	0.0329831	0	0	0	0	0	0.614656	0.246791	0	0	0	0	0.196358	0.163491	0.0676596
FAN1	TSS11534,TSS3749	chr15:31196054-31235310	4.61732	5.99252	8.70778	8.0127	11.284	6.01427	10.3723	7.66516	8.22318	10.1379	8.35874	11.6031	3.72959	21.5338	15.9336	34.6692	7.35173	5.43883	5.0425	7.62849
MIR219-2	TSS11535	chr9:131154896-131154993	0	0	0	0	0	0	0	0	0	0	0	0	0	0	0	0	0	0	0	0
FBXL18	TSS11536	chr7:5515427-5553399	1.28949	1.10413	0.898824	0.253221	0.915601	0.602187	0.929199	1.04047	1.40034	1.44914	0.817656	0.992089	0.110511	2.89714	0.870699	2.03419	0.260399	0.504997	0.373461	0.358298
MIR4660	TSS11537	chr8:8905954-8906028	0	0	0	0	0	0	0	0	0	0	0	0	0	0	0	0	0	0	0	0
LOC100132287	TSS11538	chr5:180750506-180755196	0.368433	0.469714	0.0648894	0.325193	0.345006	0.296681	0.000231087	0.214375	0.000213687	0.000339245	9.2518	1.24175	0.000657393	0.142871	0.887238	0.00159082	0.495854	0.0398736	0.0674987	0.00036189
LOC100133331	TSS11538	chr5:180750506-180755196	0.368433	0.469714	0.0648894	0.325193	0.345006	0.296681	0.000231087	0.214375	0.000213687	0.000339245	9.2518	1.24175	0.000657393	0.142871	0.887238	0.00159082	0.495854	0.0398736	0.0674987	0.00036189
P2RY1	TSS11539	chr3:152552735-152555843	2.45428	1.47037	0.308962	1.88027	0.56841	2.01315	11.7946	2.21911	1.16569	9.71914	2.82424	1.29131	0.555003	4.20411	0	12.9909	0.427921	0.489626	2.22964	2.72775
ENKUR	TSS1154,TSS20767	chr10:25270907-25351208	1.66942	1.92049	1.01175	0	0.620769	0	0.626757	0.529982	0.903911	0.484919	2.53638	0	0	0	0	0	0.0746666	0	0.113035	0.0466681
POLR3H	TSS11540,TSS11543	chr22:41921802-41940479	6.08528	4.03404	4.44254	3.81799	4.89255	4.15572	5.00891	6.01682	5.00228	6.77244	6.39361	4.56617	2.46867	9.80735	9.51112	4.56453	3.01405	3.78361	2.73238	3.53517
ARV1	TSS11541	chr1:231114822-231136479	6.31901	5.03514	10.4364	4.80778	12.6848	8.30322	10.8094	11.8486	8.84854	16.5922	10.5509	3.84059	1.50729	4.03356	0	9.24949	7.48187	8.34629	10.4205	5.71932
PSMB8	TSS11542,TSS23536	chr6_ssto_hap7:4239266-4243485	0	0	0	0	0	0	0	0	0	0	0	0	0	0	0	0	0	0	0	0
GPR35	TSS11546,TSS12272	chr2:241544824-241570676	10.6326	10.9325	15.329	0.820834	44.5799	4.8266	1.81307	7.56238	10.1806	7.66235	15.1081	1.46197	0.20194	3.63922	0	0.865632	0.142688	0.780134	0.0317885	0.236047
PTPN20B	TSS11547,TSS4226	chr10:48737041-48827924	5.6393e-06	4.19157	8.26233	6.14629	1.8451	0.205875	8.96924	3.48125	8.48764	3.33703	1.78466	9.66001	5.09181	0.0825905	16.0657	43.216	10.1813	0.475017	7.95444	12.823
HLA-DMA	TSS11548	chr6_qbl_hap6:4148516-4153028	0	0	0	0	0	0	0	0	0	0	0	0	0	0	0	0	0	0	0	0
CSNK1G3	TSS11549,TSS29894	chr5:122847792-122952738	18.0212	22.8301	20.5946	16.8049	22.9664	19.2598	18.3571	22.018	17.6024	19.9688	23.6316	9.51205	3.21082	14.5349	5.79241	19.7368	7.52978	8.71685	7.1218	7.26497
OR56A4	TSS1155	chr11:6023280-6024378	0	0	0	0	0	0	0	0	0	0	0	0	0	0	0	0	0	0	0	0
SEC23A	TSS11550	chr14:39501122-39572437	94.0862	143.977	190.742	32.7422	57.4787	112.985	62.7485	140.379	157.609	82.7679	127.286	32.5903	9.97814	71.746	21.35	72.4664	15.9517	20.5958	16.0629	25.6229
MYO5B	TSS11551	chr18:47349155-47721451	21.7081	29.7388	42.6294	30.1058	106.091	17.2684	23.2061	45.8841	28.5581	36.5769	33.668	31.5154	15.8612	44.6444	56.6454	45.3924	21.3696	11.4373	22.2975	19.748
OR8D2	TSS11552	chr11:124189157-124190093	0	0	0	0	0	0	0	0	0	0	0	0	0	0	0	0	0	0	0	0
ADSL	TSS11553	chr22:40742503-40762575	79.2568	97.5418	99.0619	45.38	49.7214	118.487	101.028	107.518	120.976	105.409	103.229	69.1908	31.2131	78.2769	9.99298	105.164	56.8826	69.2948	57.7559	55.813
CFL2	TSS11554,TSS21494,TSS9734	chr14:35179587-35184029	12.4482	57.5463	94.2667	17.511	13.0708	45.5201	38.1071	48.2853	34.4543	25.2501	34.2174	10.0014	4.34795	20.7914	10.9209	17.6309	11.3112	10.8351	14.6078	12.9407
MAST3	TSS11555	chr19:18208602-18262499	7.79131	5.89967	7.54593	14.4744	9.23437	8.71189	14.6386	10.9233	6.95814	12.767	8.94705	31.9392	9.98243	34.4115	78.7924	77.7937	19.4153	18.7363	17.6561	17.9103
MIEN1	TSS11556	chr17:37885408-37886788	44.3483	56.6314	54.0986	19.1747	49.9961	37.5526	32.3658	39.7567	43.1724	34.2491	44.0436	17.4753	10.5711	55.4578	1.80894	23.9577	19.9023	24.6589	16.7639	19.8462
RAB3IP	TSS11557,TSS24495,TSS26600	chr12:70132630-70216984	1.55182	2.14564	2.81671	8.58371	7.15858	2.00835	6.18413	2.92393	4.36696	10.6047	5.25082	8.64148	2.8366	28.4423	14.5717	14.5001	5.26382	2.47195	3.89254	4.25106
IFLTD1	TSS11558,TSS26367	chr12:25629015-25801496	0	0.0968932	0.448656	0	0	0.374149	1.19033	0	0	0.463418	0.443864	0	0	0	0	1.0816	0	0	0	1.22545
BMPR1B	TSS11559,TSS21272,TSS21779,TSS558	chr4:95679127-96079601	6.3757	4.40606	2.54964	4.98364	0.971803	1.74003	3.87629	5.86935	1.35101	7.63677	4.66393	4.30448	0.879929	11.1579	0.0515211	0.886519	1.33617	0.584211	0.716408	2.23567
ZNHIT2	TSS1156	chr11:64883874-64885170	1.0437	0.698267	0.811322	0.533831	1.53645	0.675108	0.942282	1.14445	0.887867	0.766193	1.04471	0.500944	0.656019	0.831012	0	0	1.17409	1.22894	0.770602	1.84109
CNBP	TSS11560	chr3:128886657-128902810	53.5284	50.5808	63.8293	34.3867	91.1411	59.0318	66.1137	76.1569	62.1584	70.5875	82.5356	42.0765	24.6807	62.2321	37.5087	40.9901	41.2138	40.9034	40.7158	34.5076
ZDBF2	TSS11561	chr2:207139522-207179148	1.94888	2.29537	2.74483	4.7288	0.772408	4.84232	6.00403	4.45744	3.40759	4.94689	5.06976	6.22319	3.37807	6.47594	15.8584	17.6101	8.30243	2.62729	4.68662	6.27589
C2orf71	TSS11562	chr2:29284555-29297127	0	0	0.0109763	0	0	0.00608601	0.460245	0.0932671	0.0072005	0.0566269	0.0678284	0.0276755	0	0	0	0.36284	0	0	0.0194528	0.240002
TAGAP	TSS11564	chr6:159456026-159466184	1.67871	1.66517	3.89135	2.38352	10.3823	10.5295	8.5489	14.7465	16.263	8.59854	18.9652	5.09193	1.1669	6.16647	0	5.97711	1.04577	18.7852	0.707589	1.5048
HIBADH	TSS11565	chr7:27565058-27702620	25.2379	32.8112	39.2613	16.9563	43.0727	34.474	36.3921	34.3734	24.1756	44.1828	30.2984	19.4437	11.3384	36.0455	5.28424	30.0765	13.8499	16.4835	17.3595	15.705
CD164L2	TSS11566	chr1:27705595-27709805	0.245186	0	0.0555069	0	0.350311	0	0	0.108504	0	0	0.300178	0	0.10802	0	0	0	0	0	0	0
UGT1A7	TSS11567	chr2:234590583-234681945	20.2041	9.94252	10.9308	8.70091e-10	5.21423	1.88087e-10	0.0790433	2.07245	1.24128	0.0907086	1.70045	9.12081e-09	6.43673e-10	5.05178e-07	0	0	0	0	5.52227e-10	0
HK1	TSS11568,TSS18454,TSS3493	chr10:71029755-71161637	236.44	204.713	199.04	38.5336	199.476	159.592	72.673	208.998	169.538	130.917	201.145	49.2456	14.9967	53.4615	25.8197	36.4842	14.5605	48.6192	14.8864	20.1006
TRPC3	TSS11569,TSS17133	chr4:122800182-122872909	0.0530561	0	0.478625	0	0.196228	0.265411	0.384405	1.01582	0.81652	0.394936	0.573078	0.180151	0.046911	0	0	0	0	0	0	0
PTPRVP	TSS1157	chr1:202137178-202158577	0	0	0	0	0	0	0	0.0125771	0.0631593	0	0	0	0	0	0	0	0	0	0	0
CDCA2	TSS11570	chr8:25316512-25365425	9.1155	6.78434	3.27924	0.236775	6.74199	2.49144	0.68417	1.3908	9.33268	3.20685	1.52973	0.320916	0.292402	0.546846	0	1.20546	1.12193	1.83962	0	0.558339
ASIC3	TSS11571	chr7:150745378-150749843	1.24679	0.570673	0.784705	1.45907	1.64611	0.489888	0.540011	1.49362	1.29963	1.49968	0.951143	2.22802	0.0749322	5.15889	1.30045	5.35808	0	0.531668	0.304309	0.376714
ZNHIT6	TSS11572	chr1:86115105-86174116	3.64565	5.16773	3.94819	2.33053	4.15197	2.54189	3.37968	4.576	3.45293	4.12251	4.82298	2.14632	0.51706	3.52744	0.730169	5.55927	1.45037	2.75403	1.40918	1.41031
MTRNR2L3	TSS11573	chr20:55933495-55934878	0	0	0.501715	0	0.47502	0.0347886	0.131139	0.0408437	0.288227	0	0.24226	0	0.132918	0	0	0	0.459102	0.842826	0	0.0683327
PEAR1	TSS11574	chr1:156863522-156886226	4.56952	2.50828	2.46091	2.86351	1.45055	5.63659	6.70885	5.3345	2.26874	3.99905	5.796	4.12881	1.13729	3.0081	0.803608	8.42694	1.81619	0.867175	1.7514	1.30083
NDST1	TSS11575	chr5:149887673-149937773	20.2586	16.0324	15.9555	17.8843	11.4838	23.1546	26.7037	31.2268	15.5928	25.7948	29.3061	16.9041	14.6355	23.0638	23.176	34.0969	16.1615	9.70102	21.0261	10.5332
FBXL7	TSS11576	chr5:15500304-15939900	1.22149	1.57939	2.13288	0.4374	0.56409	2.47026	3.31664	6.15835	5.15716	3.69088	5.47415	1.08175	0.47285	6.94584	1.28859	4.70835	0.461551	1.55458	0.07612	1.14664
C6orf70	TSS11577	chr6:170151720-170181617	8.96806	9.44397	15.932	13.2224	10.1272	13.0226	25.2024	23.5584	16.6363	34.2241	20.3186	23.6908	6.82913	46.5547	5.06425	24.3224	16.6714	21.3258	15.7923	18.8594
PCDHA11	TSS11578	chr5:140247830-140391929	9.34852	2.76821	0.678484	9.23454	4.73804	2.86618	8.17356	4.17745	0.736671	6.15456	3.72494	6.93116	5.05108	1.89143	4.09816e-93	26.0943	4.90924	3.04355	3.98386	5.36875
NCAPH	TSS11579	chr2:97001483-97041274	3.72125	2.72354	1.69438	0.249851	4.30744	1.72409	0.463726	1.06134	3.54119	2.21648	2.84706	0.307565	0.13719	0	0	0.412186	0.0323234	0.92783	0.0463792	0
PLEKHM1	TSS1158	chr17_ctg5_hap1:128327-183214	0	0	0	0	0	0	0	0	0	0	0	0	0	0	0	0	0	0	0	0
RWDD2A	TSS11580	chr6:83903031-83906256	0.808941	1.78904	4.82589	5.5031	1.31093	1.66039	3.19369	4.41654	3.72986	3.39902	3.25642	8.1663	4.39284	4.63205	0.6443	14.9274	4.08223	3.42906	7.5609	2.32984
EGR2	TSS11581,TSS17680	chr10:64571755-64578927	1.60211	4.13789	11.8439	8.82714	6.0735	44.523	21.6622	52.5032	23.4551	21.6674	82.167	15.8082	1.24155	17.314	0.512008	4.89323	1.22315	7.44305	0.0713858	5.44191
LRIT3	TSS11582	chr4:110769357-110793471	0	0.269812	0.133576	0	0.112333	0.0493804	0.155493	0.0872396	0.102249	0.183709	0.206367	0.0558999	0.218313	0.274414	0	1.68026	0.0822952	0.0882208	0.0787421	0.121606
MASP2	TSS11583	chr1:11086579-11107296	0.0734025	0.229202	0.497132	0.893632	0.188171	0.220557	0.786601	0.497466	0.0903523	0.888567	0.0768071	0.497318	0.324174	3.23189	0	0.31234	0.519292	1.04995	0.263211	0.434172
COX7A2	TSS11584	chr6:75947390-75953644	114.62	182.653	229.244	76.6283	254.366	205.283	173.271	203.908	227.058	164.217	202.146	37.287	32.1484	32.5239	31.7551	58.016	53.2255	80.8641	101.013	66.8589
RPS26P11	TSS11585	chrX:71264258-71264811	11.5738	4.28695	3.04125	1.88883	9.86845	3.77272	3.71949	6.99687	5.4304	5.58015	4.6224	4.05813	5.5334	0	0	0	1.97452	4.37085	2.08134	3.83172
GPN3	TSS11586,TSS22776	chr12:110890290-110906526	9.70766	9.30791	15.0189	5.30513	16.759	17.285	10.4463	18.3546	18.2586	21.2826	20.3573	5.87868	6.1886	4.3875	1.62875	8.43023	10.547	6.03966	6.30085	5.17039
SLC25A32	TSS11587	chr8:104410865-104427468	5.81697	9.03621	7.52819	1.97773	5.41742	8.4082	5.90477	9.96901	9.63602	7.02617	7.00306	3.38921	1.03873	11.5145	0.0942696	4.49959	2.25137	4.64167	3.72385	3.96625
PMP22	TSS11588,TSS7804,TSS8345	chr17:15133095-15168644	14.8859	29.4419	52.894	21.7348	38.4082	143.327	84.0114	264.041	105.831	81.9071	209.154	20.1075	5.74001	103.295	10.1863	13.3725	6.75197	28.2077	7.04498	13.8331
MIR376A2	TSS11589	chr14:101506405-101506485	0	0	0	0	0	0	0	0	0	0	0	0	0	0	0	0	0	0	0	0
SLC13A3	TSS1159,TSS8705	chr20:45186461-45313124	1.86987	1.49345	0.238086	1.19913	2.92959	0.428251	0.69343	1.10748	1.05349	0.946952	1.21934	0.548484	0.842694	2.59494	2.90786	0.577454	0.468625	0.417059	1.69745	1.71626
MIER1	TSS11590,TSS9314	chr1:67390577-67454302	21.0392	31.1184	28.9943	17.6961	33.8956	27.3135	29.2311	42.3998	33.3583	36.6352	42.3167	17.6129	3.06723	35.6539	11.6245	23.8577	7.95831	13.7684	8.63368	9.57952
OR2D3	TSS11591	chr11:6942232-6943225	0.612404	1.59321	0.0928572	0	0	0.154569	0.323126	0.0603481	0.121992	0	0.143495	0	0	0	0	0	0	0	0	0
BZW1	TSS11592,TSS588,TSS895	chr2:201676268-201688569	202.655	189.042	139.936	32.959	80.6465	170.03	80.8411	139.077	171.647	106.281	145.195	35.9242	18.2871	60.6288	0	37.9945	31.0219	42.2436	38.0707	36.6757
LMO2	TSS11593,TSS13837,TSS9440	chr11:33880122-33913836	2.2363	2.11431	2.71826	6.9997	7.10456	8.30505	17.8144	10.4978	5.49407	14.7789	13.5878	3.83789	0.311367	4.1539	4.13374	11.5311	0.548516	1.98949	3.5147	1.5692
GADL1	TSS11594	chr3:30767691-30936153	0	0.0125198	0.00361537	0	0	0	0.0151513	0	0	0	0.0390988	0	0	0	0	0	0.200494	0.206312	0	0
NLRC5	TSS11595	chr16:57050985-57117436	12.3274	12.3195	17.9773	9.10349	32.1213	13.4161	20.1282	34.802	21.9325	38.4045	31.2422	12.6579	2.44556	26.2439	16.2179	29.8016	1.86743	41.0279	2.23469	3.95333
MLLT4	TSS11596	chr6:168227670-168372700	24.0052	41.4277	59.817	51.9212	31.7595	26.8446	49.9026	48.6323	51.7636	96.0361	67.2108	73.687	22.1565	254.839	269.273	141.98	44.0744	27.0825	31.4076	42.9619
RAD18	TSS11597	chr3:8918879-9005159	2.16727	2.96093	2.0201	1.72462	3.11214	1.5035	1.48734	3.01243	3.79786	3.13329	2.15736	0.648884	0.506248	4.3892	0.968494	0.448059	0.527353	1.1181	0.516344	0.266756
EYA4	TSS11598	chr6:133562494-133853258	0	0.75825	1.26827	0.902493	0.0785681	2.29201	1.5081	2.46814	2.8856	1.01412	2.14167	0.03484	0.435272	2.5895	0	0	0	0.0109689	0.281995	0.0151196
PSD	TSS11599,TSS18421,TSS18710,TSS21299	chr10:104162373-104179691	0.71471	6.38282	14.1903	2.01671	2.91625	1.57712	8.72673	5.54398	1.70269	3.61817	5.90739	4.46672	0.834824	10.273	10.895	13.1664	1.07001	4.26516	1.47019	2.41742
LOC154092	TSS116,TSS19693	chr6:134758853-134825158	0	0	0	0	0	0	0	0	0	0	0	0	0	0	0.0682926	0	0	0	0	0
ARHGEF38	TSS1160	chr4:106473776-106602070	1.30026	7.61467	16.6006	7.56476	34.6113	3.49438	5.45547	3.57642	4.64976	9.78896	6.60224	14.9799	2.13329	32.519	24.587	42.0042	8.94239	2.25959	3.14872	6.81672
NPC1	TSS11600	chr18:21111462-21166581	105.356	87.6181	54.7804	31.4379	46.7643	45.3134	38.75	91.187	69.0719	68.3271	84.5429	23.4121	7.44311	53.0651	0	41.5578	10.6577	15.3071	12.2386	15.8916
DENND4B	TSS11601	chr1:153901976-153919154	12.577	10.1271	16.0505	10.6175	13.0213	11.0013	12.6877	17.1956	15.8797	17.9714	14.417	15.5788	2.04369	33.6811	29.2249	33.5277	7.4131	21.6142	6.67753	8.80963
MTPN	TSS11602	chr7:135611502-135662204	22.7074	21.8856	17.013	7.824	22.6283	21.9937	16.8876	29.3639	21.6169	23.4904	35.15	6.08499	3.11457	15.6796	10.0079	3.3605	4.10178	11.3237	5.36437	4.18019
GOLGA5	TSS11603	chr14:93260649-93306304	37.3486	51.5287	63.6547	26.7475	42.5033	42.2546	42.3498	51.0887	61.5862	57.7907	63.8876	21.6021	12.0922	50.5993	96.6791	54.4095	19.7616	21.834	36.2567	19.0719
STK38	TSS11604	chr6:36461668-36515247	14.3255	31.7441	37.0802	14.0671	12.3832	19.7001	18.6972	33.0366	23.3024	37.2516	37.8853	18.6717	2.8733	61.1053	21.7396	21.9886	4.59503	13.8627	4.2396	6.78989
BCS1L	TSS11605	chr2:219524378-219528166	34.249	25.509	31.9759	36.3202	40.4508	19.4533	26.7915	24.9973	25.531	31.854	27.5438	38.7385	15.5434	61.4727	12.4987	64.0128	16.4321	20.9294	14.2474	20.651
ASNS	TSS11606,TSS27340	chr7:97481428-97501854	18.1382	17.2714	23.4222	43.6973	16.8502	19.0679	23.5019	19.5749	11.4325	20.6223	22.1564	26.1132	8.50881	14.7107	0.873289	75.3701	73.4602	34.1508	38.6458	43.9208
LEAP2	TSS11607	chr5:132209357-132210582	3.44576	0	1.14716	0	3.44452	0.0796001	1.59273	0.74294	0.471354	3.096	1.10815	5.51522	2.73465	7.60065	0	12.6997	0.6435	1.01513	0.24794	2.3314
PRDM12	TSS11608	chr9:133539980-133558384	0	0	0	0	0.0068576	0	0	0	0	0	0	0	0	0.00278968	0	0.153677	0	0	0	0
LOC220729	TSS11609	chr3:197340897-197354752	36.7129	35.6812	31.6035	34.2492	30.5283	9.53626	23.0178	22.463	22.3591	29.5618	20.1938	51.6918	12.4212	120.815	48.789	89.8697	18.9251	18.0898	8.57619	31.2244
SETDB2	TSS1161,TSS703	chr13:50018428-50069139	1.17882	3.90184	4.7985	4.4587	5.23664	3.57622	6.09696	6.81611	5.91101	7.82749	5.6791	4.9551	2.09638	7.85966	8.75784	12.9506	2.66133	2.82369	3.26383	3.64966
OR12D2	TSS11610	chr6:29364415-29365448	0	0	0	0	0	0	0	0	0.174378	0	0	0	0	0	0	0	0	0	0	0
JDP2	TSS11611,TSS16675,TSS4206,TSS5481	chr14:75894508-75939404	2.23076	1.45104	3.16321	2.57712	3.01141	6.33253	5.11415	5.3355	4.18512	5.64153	5.57199	6.05521	0.369726	28.0718	15.4552	12.1602	3.83568	2.49143	1.92933	2.81607
MIR1281	TSS11612	chr22:41488516-41488570	0	0	0	0	0	0	0	0	0	0	0	0	0	0	0	0	0	0	0	0
ZNF565	TSS11613,TSS5631	chr19:36673186-36705986	13.162	12.7808	10.0779	10.7117	10.8559	3.12379	4.75667	5.33293	5.03199	5.60859	4.63442	7.58172	4.20456	8.98983	0	7.05854	3.9183	3.45191	2.8467	2.3518
BEX5	TSS11614,TSS853	chrX:101408678-101410986	2.33136	7.27768	1.41844	7.60425	0.746862	4.85453	19.3079	1.38034	0.776773	13.7422	4.38437	5.16048	5.89477	21.7244	0	38.1151	15.9024	2.51428	22.2784	9.11149
BTNL2	TSS11615	chr6_mcf_hap5:3742070-3754463	0	0	0	0	0	0	0	0	0	0	0	0	0	0	0	0	0	0	0	0
LINC00649	TSS11616	chr21:35303515-35343487	0.139939	0.191174	0.52117	0.275596	0.278959	0.0175166	0.0882032	0.113387	0.0621826	0.0814311	0.109801	0.316158	0.154533	0.318853	0.11214	0.14886	0.0873702	0.0625469	0	0.0689715
HEXB	TSS11617	chr5:73980968-74017113	258.688	329.269	345.395	242.446	609.513	408.95	395.662	497.775	436.102	796.503	485.715	128.27	95.8574	178.86	5.88792	173.475	144.336	88.5802	234.789	135.911
ZFAND2B	TSS11618	chr2:220071505-220074373	17.4607	21.8968	34.7336	21.9652	48.944	18.6175	31.482	25.2222	32.2246	35.4049	31.1849	20.735	11.6351	61.1889	45.2655	87.9048	29.6213	29.0688	19.4541	20.5681
C1orf122	TSS11619	chr1:38273472-38275126	6.94842	4.26122	8.40999	6.16013	7.30068	13.6637	12.7104	12.2641	14.2507	14.0765	14.6199	10.5423	5.8186	6.07317	11.0368	15.8572	9.04278	9.54973	13.7402	8.74731
IL4I1	TSS1162,TSS5515	chr19:50392912-50432796	1.85857	2.90159	3.68927	0.073942	6.1588	5.41339	2.08493	12.3314	13.0888	12.9492	8.30248	3.6027	0	4.3106	0	2.63715	0	3.69549	0.123313	0.407492
POLG2	TSS11620	chr17:62473901-62493184	24.0414	17.2484	18.7242	4.21966	6.66579	7.81154	8.96531	13.0716	11.5212	13.5798	15.2486	9.66765	4.15464	32.0476	3.38453	31.1083	3.57158	11.5196	2.34477	7.90976
SARNP	TSS11621	chr12:56146246-56211540	119.52	119.428	131.702	70.659	128.49	92.5916	76.1011	124.32	137.908	127.615	137.626	60.4433	32.5714	142.272	185.173	96.7366	45.8581	62.5882	40.8792	60.526
IL31	TSS11622	chr12:122656576-122658746	0	0	0	0	0	0	0	0	0	0	0	0	0	0	0	0	0	0	0	0
SRI	TSS11623,TSS29154	chr7:87834431-87856308	452.624	543.811	692.567	149.188	370.931	332.427	203.809	379.766	248.489	292.564	478.549	126.896	64.9778	268.273	41.9768	77.6748	94.453	116.569	108.232	83.9054
PTK7	TSS11624,TSS25435	chr6:43044005-43129458	19.7267	16.5717	18.8021	15.1875	20.3978	24.5243	26.9386	68.9488	77.2579	32.9618	57.5093	12.0914	2.95595	21.4042	8.48663	14.8663	2.75154	6.31146	4.82613	5.4227
GDF7	TSS11625	chr2:20866423-20871250	0	0.502581	0.498866	0	0.00138052	0.691694	0.435114	0.379604	0	1.2429	0.192693	1.03649	0	0.980963	9.12043	0	0	4.50839	0.695902	0.0907179
MYL9	TSS11626	chr20:35169886-35178226	41.8215	649.054	1511.82	63.4912	133.045	446.261	140.908	484.194	170.305	143.011	192.712	37.5665	16.1029	84.3281	42.684	46.4991	10.8337	58.1631	14.1649	21.793
LONRF3	TSS11627	chrX:118108712-118151949	6.8502	7.39204	10.7213	5.67328	7.94351	8.85468	4.23749	7.98737	6.98624	6.52573	8.13276	8.44938	1.96488	23.5482	32.9833	26.2246	5.64342	3.07588	5.76172	7.39704
CYCS	TSS11628	chr7:25158269-25164980	42.1628	42.8543	26.9866	8.34671	78.8235	25.3677	13.4488	17.3947	35.0973	38.0229	21.796	13.4621	2.54298	18.2873	5.5759	12.9494	6.70817	6.93784	7.4869	6.42691
RC3H1	TSS11629	chr1:173900351-173962210	11.4562	13.5489	16.143	14.8464	8.76666	11.2025	14.1546	15.531	11.5991	17.7329	13.9358	14.5142	5.1152	21.2802	10.1506	26.5292	6.72785	6.49436	5.43087	8.90662
ARHGEF40	TSS1163	chr14:21538526-21558036	15.914	15.3009	17.0072	23.6346	11.5718	17.839	38.9512	32.1375	14.0474	64.3592	34.1943	51.496	8.69824	178.951	42.8326	51.773	14.9413	11.2778	14.8588	18.9797
OR2G3	TSS11630	chr1:247768887-247769817	0	0	0	0	0	0	0	0	0	0.103625	0	0	0	0	0	0	0	0	0	0
LOC100506730	TSS11632	chr1:19619740-19622230	0	0.112871	0.163198	0	0.0437551	0.018101	0	0.0426036	0	0	0	0	0	0.268041	0	0	0	0	0	0
BRWD1	TSS11633	chr21:40557403-40685712	14.5142	19.0635	24.1461	22.0163	12.9386	14.2542	22.3437	26.1779	20.5918	28.9567	24.537	28.1759	8.37094	49.1593	32.1164	62.2492	17.8712	12.8754	13.5176	24.6429
PSMG4	TSS11635	chr6:3259161-3268300	3.76089	5.59083	5.55532	3.51308	3.05195	4.93202	8.00192	6.93661	4.89969	7.62913	6.0021	3.41861	0.473969	3.01507	0	7.70962	3.62997	2.32949	3.25134	4.67013
AIF1	TSS11636,TSS26133,TSS7983	chr6_qbl_hap6:2876634-2878439	0	0	0	0	0	0	0	0	0	0	0	0	0	0	0	0	0	0	0	0
NSMCE2	TSS11637	chr8:126104082-126379367	67.5191	77.1008	48.3335	9.00034	24.5587	20.5667	20.8517	24.5551	31.499	31.7101	30.7895	10.9943	3.68466	19.1107	14.5955	47.0205	14.9615	12.8823	8.19757	16.7996
OR10A3	TSS11638	chr11:7960122-7961067	0	0	0	0	0	0	0	0	0	0.406375	0	0	0	0	0	0	0	0	0	0
RNF5	TSS11639	chr6_mann_hap4:3488985-3491394	0	0	0	0	0	0	0	0	0	0	0	0	0	0	0	0	0	0	0	0
SEC14L5	TSS1164	chr16:5008317-5069156	0	0	0	0	0.0151452	0.0612569	0.243358	0.0863329	0.0472663	0.0991197	0.139138	0.151332	0.590211	0.839313	2.23149	0.907243	0.155756	0.104757	0.180861	0.0525105
LCLAT1	TSS11640,TSS485	chr2:30670122-30867091	8.47836	10.4668	8.06544	5.20341	7.25388	5.34591	6.31482	5.67477	9.70963	9.64087	7.57755	2.56596	2.59343	10.5798	8.05658	10.5797	2.65626	2.20428	3.3262	2.77015
PTP4A2	TSS11641,TSS23094	chr1:32372021-32403988	16.5698	24.9106	33.0559	15.223	23.5138	26.7764	23.1459	33.3695	32.6686	31.919	39.9141	10.1555	7.07189	16.008	7.42072	11.0751	14.0239	16.0812	16.6449	9.31191
REG1P	TSS11642	chr2:79362628-79365553	0	0	0	10.8037	0.121269	0.738666	0.0421901	0	0	0.1133	0.451744	1.6519	0.322792	0.35252	0	0.0323718	0.050697	0.00543991	0.209958	0.18596
MS4A6A	TSS11643,TSS7919	chr11:59939079-59952139	13.8692	29.24	40.0083	48.9671	33.9985	121.774	44.1479	93.0885	80.3048	89.4079	88.9513	16.8149	7.16765	45.8402	1.16442	31.5558	2.18692	21.4562	5.31118	9.14662
TSPAN4	TSS11644,TSS15175,TSS17741,TSS29864	chr11:842823-867116	19.9376	13.8162	18.3045	15.5638	25.0561	45.3306	51.2504	79.1202	42.1918	46.7577	81.7236	16.8184	7.63977	64.1692	30.4078	21.294	12.8081	30.717	18.5135	16.0369
LOC283688	TSS11645	chr15:80555409-80634147	0	0	0	0	0	0	0	0	0	0	0	0	0	0	0	0	0	0	0	0
SYT8	TSS11646	chr11:1855673-1858750	23.979	12.2341	7.70807	4.50863	20.712	3.53505	15.5274	2.60919	45.1072	13.5086	11.8633	5.10933	1.06174	37.5649	7.04257	5.4193	0.611224	2.06342	1.49189	2.97629
QKI	TSS11647	chr6:163835674-163999628	6.49287	7.46666	9.75841	8.33515	6.56792	17.3096	13.5257	24.1282	18.1801	17.9624	20.9708	6.48464	2.9595	36.1677	44.7631	23.3527	4.03799	5.40915	2.86917	6.92316
HNRNPK	TSS11648,TSS15932	chr9:86582997-86595569	241.795	272.436	254.185	139.877	370.661	254.758	222.705	307.292	239.685	306.15	356.632	130.163	56.5005	188.581	47.7286	156.218	95.3345	133.383	122.292	94.4219
DDI2	TSS11649	chr1:15943952-15987552	19.0287	19.9463	21.4872	10.4713	22.7875	14.6717	18.6718	23.8227	23.9744	26.2528	26.5684	14.0639	4.67831	20.6978	45.5255	48.9758	10.8277	13.3389	12.0394	13.9784
TTTY19	TSS1165	chrY:8572512-8573324	0	0	0	0	0	0	0	0	0	0	0	0	0	0	0	0	0	0	0	0
SIMC1	TSS11650	chr5:175665369-175772990	11.7239	12.4966	16.051	9.69317	2.36878	7.87185	14.4448	10.5223	7.291	18.2395	16.8544	13.7394	4.49812	21.9305	6.91813	33.6534	8.91569	12.0425	8.82542	8.2739
RGS18	TSS11651	chr1:192127591-192154945	0.424681	0.265211	2.11062	3.40623	0.484225	7.85331	3.6843	5.66015	1.98964	5.22271	3.46848	0.0957894	0.374896	0	10.6029	5.78352	0.176621	0.243065	0	0.711948
ITGB3BP	TSS11652	chr1:63906440-63988944	13.3175	18.5901	14.8897	1.29032	16.0455	9.77072	8.2229	7.96739	13.2056	12.5628	12.4448	2.10699	1.99127	16.8978	0	13.8519	7.77925	5.49717	4.6899	6.93257
OR2J2	TSS11653	chr6_cox_hap2:660182-661223	0	0	0	0	0	0	0	0	0	0	0	0	0	0	0	0	0	0	0	0
DEFB129	TSS11654	chr20:207898-210527	0	0	0	0	0	0	0	0	0	0	0	0	0	0	0	0	0	0	0	0
LRRC37A11P	TSS11655	chr17:37186158-37209458	0.794738	0.230315	1.8194	0	0.006215	0.0870842	0.635942	0.29569	0.520438	0.154132	0.593191	0.566634	0.0144946	0.21832	0	0	0.278132	0.284203	0.304527	0.965027
LOC285501	TSS11656	chr4:178649910-178911904	0	0	0.0176782	0	0	0	0	0	0	0	0.204887	0	0	0	0	2.89987	0	0	0	0
PSG4	TSS11657	chr19:43696853-43709926	10.5517	6.93308	0.354853	9.6314	0.207855	0.103578	0.0307857	0.0347706	0.867861	1.36473	1.21847	5.03437	0	5.48473	0	0	0	0	0	0.192558
NDUFAF3	TSS11658,TSS27736,TSS7953	chr3:49057907-49060926	83.6699	63.3198	65.9257	32.5754	145.083	77.8276	95.7104	91.5082	89.0496	103.621	80.2317	32.4112	20.5028	90.3088	25.2494	82.4782	33.7059	45.6761	42.0254	21.6713
MGAT1	TSS11659,TSS15278,TSS15422,TSS25628	chr5:180217540-180237137	20.4473	13.9519	21.6724	11.2524	22.7703	28.9841	20.7425	47.0528	28.1638	30.8969	39.3804	13.8471	7.41803	18.5743	0.108526	9.07476	19.1376	18.8725	16.7586	13.112
ENDOG	TSS1166	chr9:131580778-131584955	2.92811	1.4788	1.64235	4.31668	3.20958	1.34504	2.23325	2.34042	1.64353	3.86632	3.20251	1.92416	1.57595	6.16398	3.28095	4.03591	4.99075	1.60591	0.821188	3.23484
CCDC157	TSS11660	chr22:30752626-30772818	0.355158	0.785558	0.320461	0	0.0505349	0.207327	0.842659	0.401026	0.858628	0.85382	0.797663	0.13389	0	3.94896	4.17846	1.76283	0.93679	0.867522	0.403719	0.84581
CRTC2	TSS11661	chr1:153920147-153931132	24.9427	22.238	26.077	23.0345	29.8534	14.093	19.9972	28.6552	22.2613	24.9937	30.4961	16.5485	6.85375	33.3107	10.7204	25.8915	14.2531	17.3336	7.86118	11.3366
USP6	TSS11663	chr17:5031686-5078324	3.00644	3.76977	4.14682	1.42341	2.7665	2.31279	2.43371	3.07127	4.53256	2.52283	3.19013	12.2736	1.2422	4.84131	0.66305	1.38273	0.904149	1.14438	0.722317	0.676223
TPCN2	TSS11664	chr11:68816349-68858072	8.66517	8.78611	7.93212	7.04641	7.2518	5.29518	6.1071	9.52242	11.9562	12.2269	7.82717	9.31755	2.10807	24.1179	0.499633	21.7308	4.83739	9.80377	3.75925	7.58144
AARSD1	TSS11665	chr17:41102542-41116515	28.6462	32.0203	22.7286	8.45678	18.973	21.6524	22.272	28.5033	20.2616	31.1507	33.1583	17.1163	5.40641	86.4711	132.735	67.7844	17.3906	18.8224	15.3621	25.8924
XAGE2	TSS11666	chrX:52112077-52118822	0	0	0	0	0	0.0611406	6.16363e-07	0	0	0.959761	0	0	0	0	0	0	0	0	0	0
MIR3910-1	TSS11667	chr9:94398532-94398643	0	0	0	0	0	0	0	0	0	0	0	0	0	0	0	0	0	0	0	0
C16orf90	TSS11668	chr16:3543483-3545421	0	0.178688	0	0	0	0.347257	0.362725	0.135458	0.137046	0	0.16118	0	0	0	0	0	0	0	0	0
CRIP1	TSS11669	chr14:105953256-105955124	355.25	313.883	354.855	43.8776	317.085	223.197	138.34	445.188	575.059	135.329	318.347	22.9131	3.78088	81.5594	25.1506	56.1395	4.22193	100.412	4.52063	20.7708
DUSP10	TSS1167,TSS17618	chr1:221874763-221915516	10.3504	12.7386	12.6867	13.3717	18.9061	5.11065	6.49535	29.4962	38.3147	7.87065	24.9385	11.9486	2.2427	10.0478	4.38191	42.2854	12.7878	4.28303	2.1869	6.66231
PTBP3	TSS11670,TSS21108	chr9:114979994-115095944	59.5275	54.6877	55.2842	16.9818	51.7587	41.1036	41.5094	68.2672	53.402	71.7819	89.1417	15.2795	3.97724	29.5639	6.838	25.9596	8.48905	13.7217	14.049	8.03368
WDR48	TSS11671	chr3:39093506-39137881	15.8098	23.9781	25.1195	21.4513	24.5367	25.4178	28.3276	27.4145	21.4538	37.1832	27.0993	16.1234	6.02248	22.2749	7.80108	23.9029	13.0777	8.83158	13.7087	13.9564
MUC22	TSS11672	chr6_dbb_hap3:2267839-2297633	0	0	0	0	0	0	0	0	0	0	0	0	0	0	0	0	0	0	0	0
HECTD1	TSS11674	chr14:31569323-31676689	57.7764	75.0898	79.7333	36.5984	27.9202	45.5492	51.4879	64.5834	45.2766	63.3259	58.8064	40.4635	13.3476	67.2131	24.3912	84.0812	31.6854	25.2557	29.8236	35.3756
ARHGEF28	TSS11675,TSS24616	chr5:72921982-73237818	22.2953	24.8138	24.4345	24.4639	19.121	11.5577	23.3249	11.504	18.6616	27.922	20.8198	32.7837	9.80058	57.588	37.2962	72.3066	23.9712	8.2851	18.3661	24.1467
ZNF691	TSS11676	chr1:43312243-43318146	3.37727	2.45444	5.58165	1.10352	5.68615	1.81123	3.12595	5.53106	2.70642	6.62848	3.13742	5.75289	0.764802	6.80909	10.5924	12.1391	1.74065	2.86046	3.19769	1.56762
ADO	TSS11677	chr10:64564515-64568239	1.32097	0.515619	1.06348	0.439228	0.76466	0.790223	0.727968	1.51427	0.73963	1.22864	1.75802	0.26713	0.0417249	0.852121	0	0.301026	0.511185	0.57318	0.244543	0.185903
ASTL	TSS11678	chr2:96789588-96804175	0	0	0	0.854131	0	0	0	0.0440174	0.0443933	0	0.156706	0.166981	0	0	0	0	0	0.106864	0	0.147288
METTL3	TSS11679	chr14:21966281-21979457	34.3995	35.5099	41.9976	27.394	22.2233	22.032	27.3022	33.6941	29.7817	37.7995	31.0167	40.7687	13.1034	72.4833	68.2331	85.5077	15.0418	25.8612	17.6648	23.0841
SOGA3	TSS11680	chr6:127759550-127840500	0.302161	0.932367	1.22303	0.228231	0.134732	0.586673	2.8288	1.79503	1.43984	1.37644	1.17335	0.51177	0.0404191	5.36131	5.84188	4.55806	0.168198	0.493138	0.660394	0.474427
YLPM1	TSS11681	chr14:75230068-75304013	24.2784	31.5013	29.1992	20.8308	15.6174	17.5157	26.1527	25.7861	21.8445	30.2365	31.4249	32.4949	9.50183	60.6378	46.7465	62.9385	14.2852	19.6671	12.4161	16.9829
RAP1GAP	TSS11682,TSS26014	chr1:21922707-21995856	3.37393	11.5687	29.9926	33.2853	83.1338	14.2494	48.5316	14.8535	11.9513	92.9508	57.4359	52.602	35.7025	207.231	224.543	112.994	42.1532	20.0705	40.4361	33.8558
THEM6	TSS11683	chr8:143808620-143818350	1.8424	1.87595	3.54583	1.72097	3.88056	2.16714	2.67686	1.44008	1.78089	4.21573	3.13052	1.35582	0.848771	0.816927	0	0.681773	1.76615	0.888176	1.72313	0.552883
SPPL2C	TSS11684	chr17:43922255-43924438	0	0	0	0	0	0	0	0	0	0	0	0	0	0	0	0	0	0	0	0
MIR4679-2	TSS11685	chr10:90823091-90823168	0	0	0	0	0	0	0	0	0	0	0	0	0	0	0	0	0	0	0	0
PREPL	TSS11686,TSS8338,TSS8554,TSS9273	chr2:44544747-44589001	13.1049	21.1663	24.3782	33.7074	30.3974	23.115	53.2312	26.8049	21.1366	67.6859	35.483	23.7221	9.345	53.9398	5.23737	58.8921	15.3775	9.60372	25.6178	26.7594
FASTK	TSS11687	chr7:150773707-150777970	8.9134	8.84048	10.0216	5.0693	13.1688	7.29917	11.3798	11.9025	6.91926	14.0943	14.2661	10.7762	3.8356	19.133	2.30208	10.6216	6.41635	6.3222	6.49704	6.92511
DEDD2	TSS11688,TSS29726	chr19:42702744-42724304	14.7391	11.3109	11.6714	2.99133	10.1826	4.34375	4.41888	8.92989	18.9381	9.33237	22.764	6.0605	2.07516	5.87199	1.33191	3.35136	4.1468	7.12785	3.88964	4.62439
HDDC3	TSS11689	chr15:91474154-91475774	3.45554	4.34514	5.58496	3.02412	11.7927	3.19555	6.92552	3.85803	3.55366	7.0087	8.46187	2.56804	3.5401	12.3196	48.3638	5.31744	6.90606	7.57683	9.29997	3.79723
DEFB113	TSS1169	chr6:49936389-49937338	0	0	0	0	0	0	0	0	0	0	0	0	0	0	0	0	0	0	0	0
HLA-DQB2	TSS11690	chr6_qbl_hap6:3955994-3963453	0	0	0	0	0	0	0	0	0	0	0	0	0	0	0	0	0	0	0	0
STK19	TSS11691	chr6_dbb_hap3:3267100-3267544	0	0	0	0	0	0	0	0	0	0	0	0	0	0	0	0	0	0	0	0
POU2F1	TSS11692,TSS2431,TSS26119	chr1:167190065-167396582	2.95045	2.95037	3.35335	1.60491	3.1377	1.99496	3.34965	3.63462	2.43363	4.6483	4.37739	2.31661	0.829393	6.57836	8.25401	6.91356	1.01896	1.91882	1.87852	1.48741
LDB3	TSS11693,TSS28680,TSS29792	chr10:88428205-88495824	0.48971	7.26798	27.8137	0.250229	0	9.8807	3.89497	9.1552	0.102236	0.921113	0.883105	0.486893	1.19217	22.6236	7.89247	0.468408	0.119521	0.393516	1.23372	2.38456
CCDC167	TSS11694	chr6:37450696-37467700	29.1682	22.1771	31.4418	36.6866	19.1256	44.5534	33.9474	37.0937	32.2071	52.0716	49.1294	8.58752	9.44225	20.972	0	3.99237	18.2301	27.9297	16.1087	12.8272
CYP51A1	TSS11695,TSS638	chr7:91741462-91764059	39.0951	43.2291	41.9263	13.175	34.5358	41.6287	35.7149	32.7864	46.6555	83.3317	47.5964	13.8034	6.73405	19.6796	2.72506	23.2053	12.6283	10.1189	24.4164	15.0955
SLC22A7	TSS11696	chr6:43265997-43273276	0	0	0	0	0	0	0	0	0	0	0	0	0	0	0	0	0	0	0	0
MAB21L3	TSS11697	chr1:116654375-116677861	1.26079	0.663297	0.81591	0.0785153	0.0779756	0.0548424	0.0863332	0.209885	0.194676	0.586529	0.171892	0.186076	0	0.0241836	0.0879802	0.466406	0	0.391846	0.0218523	0.0540127
ESPNL	TSS11698	chr2:239008950-239041928	0	0	0	0.0532084	0.0316686	0.0092813	0.0818586	0.0765531	0.109814	0.103607	0.103437	0.0842282	0.0328707	0.0343985	0	0.315999	0	0.29195	0.0444484	0
CDADC1	TSS11699	chr13:49822046-49867622	0.706418	1.96071	3.22573	3.03537	4.02259	2.18062	4.38969	3.60731	3.93054	5.04624	3.25601	2.65523	0.692575	6.7544	2.76531	5.17857	0.825118	2.54815	0.685555	2.58174
PPP1R18	TSS117,TSS7617	chr6_mcf_hap5:2026050-2037557	0	0	0	0	0	0	0	0	0	0	0	0	0	0	0	0	0	0	0	0
GPR148	TSS1170	chr2:131486642-131487909	0	0	0	0	0	0	0.919	0.0451876	0	0	0	0.171331	0	0	0	3.25942	0	0	0.0608403	0.151205
RPS7P5	TSS11700	chr1:240170823-240176560	0	0	0	0	0	0.0063761	0.0679597	0	0	0.100543	0	0	0	0	0	0	0	0	0	0
SSR4	TSS11701,TSS16161,TSS6885	chrX:153059629-153063967	410.613	358.877	414.673	656.889	617.283	540.475	895.957	497.239	673.681	539.79	610.045	478.702	990.091	224.455	271.853	498.597	1947.52	842.867	2511.12	1129.33
TSC22D3	TSS11702,TSS17467,TSS3902	chrX:106956451-107019017	43.0966	38.628	39.5406	30.3841	21.1653	81.416	46.3872	97.3641	15.7578	86.68	88.794	21.2101	3.68984	388.187	18.0865	75.3987	16.0774	52.9439	16.5148	17.4748
CEP57L1	TSS11703,TSS25665	chr6:109416355-109485115	4.14476	7.30792	7.9806	7.08799	6.57401	6.05335	10.8859	10.6349	8.71937	10.779	9.5451	3.97145	2.33567	14.6715	9.61922	14.6218	3.80696	3.37304	1.98298	5.03682
DIRC2	TSS11704	chr3:122513900-122599986	13.9249	10.9946	13.2047	13.3851	9.77468	14.8434	22.4464	17.8388	14.3045	20.9593	17.5416	15.9989	7.67744	12.287	0.0849931	8.1086	13.8525	4.52254	11.8414	8.65972
ABCB7	TSS11705	chrX:74273006-74376175	30.391	44.7268	45.1919	19.7661	39.7724	28.9231	31.6637	37.0245	40.2539	40.4592	35.8151	25.4034	8.80225	40.4081	15.387	55.4017	15.26	16.5005	18.4379	19.3985
MIR4636	TSS11706	chr5:9053927-9054007	0	0	0	0	0	0	0	0	0	0	0	0	0	0	0	0	0	0	0	0
TNFSF12	TSS11708	chr17:7452374-7461207	1.97881	3.87813	5.73491	6.45265	5.39556	9.11321	14.7916	15.4053	4.57561	9.58146	21.126	2.91714	1.15215	4.89259	6.03913e-115	3.59278	3.27382	8.95284	2.875	1.93138
TNFSF12-TNFSF13	TSS11708	chr17:7452374-7464925	1.97881	3.87813	5.73491	6.45265	5.39556	9.11321	14.7916	15.4053	4.57561	9.58146	21.126	2.91714	1.15215	4.89259	6.03913e-115	3.59278	3.27382	8.95284	2.875	1.93138
MIR4677	TSS11709	chr1:243509477-243509557	0	0	0	0	0	0	0	0	0	0	0	0	0	0	0	0	0	0	0	0
CIDEC	TSS1171,TSS20211,TSS20813	chr3:9908393-9921938	3.58654	4.07182	8.95198	0	7.47325	25.069	29.5261	5.68049	2.03904	2.89584	2.75184	0	0	0	0	34.1253	0.0676145	0.644565	0.519519	2.58882
ITGB5	TSS11710	chr3:124481794-124606144	73.0103	75.3029	92.4343	24.2647	51.4056	87.3105	68.2919	238.758	180.368	91.5657	159.006	22.9373	8.38084	48.1983	0	24.3938	14.5959	23.7686	14.3009	15.5303
PROS1	TSS11711	chr3:93591880-93692934	5.31046	7.13981	11.5954	9.40226	11.4107	30.17	18.9849	25.9845	13.4703	22.869	42.0454	5.12176	2.78296	8.49462	1.10545	1.88252	1.65965	2.30187	1.70561	3.34252
LOC339529	TSS11712	chr1:244080703-244210619	0	0	0	0	0	0	0	0	0	0	0	0	0	0	0	0	0.213976	0	0	0
DEGS2	TSS11713	chr14:100612752-100626012	0.135917	3.60709	7.75989	0.486642	14.1884	1.33235	2.4899	1.24348	5.17558	8.69379	2.75967	3.20117	1.19682	2.01936	4.11325	0.289397	1.35291	2.19104	2.59473	1.00663
PSMB4	TSS11714	chr1:151372040-151374412	254.401	203.931	182.279	115.698	257.097	290.872	249.239	288.004	241.235	302.945	327.739	92.9838	44.1041	203.247	27.7807	116.23	97.3939	134.519	121.593	75.1248
LOC284998	TSS11715	chr2:105363094-105374177	0	0	0	0	0	0	0	0	0	0	0	0	0	0	0	0	0	0	0	0
PNPLA6	TSS11716,TSS12095,TSS28047,TSS582,TSS6234	chr19:7599037-7626653	47.1828	37.7631	38.2867	21.6543	35.2468	41.9056	41.6541	87.1824	36.777	48.5792	65.2101	26.0915	8.51441	86.3789	45.0915	47.7074	13.9215	28.9142	15.2581	14.2557
NGF	TSS11717	chr1:115828536-115880857	0.764394	0	0.260587	0	0	4.81941	3.08402	2.76729	0	1.16274	4.16107	1.27828	0.335629	0	0	0	1.26435	0.0685643	1.29002	0.66147
LAMP1	TSS11718	chr13:113951468-113977741	60.5061	60.9919	77.1218	42.4697	75.7886	80.0019	88.0294	123.436	85.5578	111.684	108.043	38.4481	25.1938	58.6726	54.3233	49.835	50.8086	27.658	84.8195	28.3921
C7orf10	TSS1172	chr7:40174574-40900366	7.91417	12.3868	14.2318	10.0683	5.69914	8.09016	8.39045	44.5749	35.2826	7.42728	21.0428	6.9115	6.19705	12.2055	1.2017	23.453	5.4146	6.11744	3.97085	2.68559
SAMD14	TSS11720	chr17:48188672-48207246	0.770713	0.386784	0.819402	0.118276	0.595155	0.688461	0.693621	1.57276	0.391016	1.17808	1.32349	0.37371	0.340685	1.19856	0	0.234199	0	0.806714	0	0.0542437
FKBP4	TSS11721	chr12:2904107-2914587	44.3077	33.0256	24.0893	15.0644	34.272	31.4743	21.2469	19.1353	35.6104	21.999	20.9056	14.3567	6.02137	20.0271	19.2307	28.0617	16.5541	9.07681	12.6183	15.154
MIR3664	TSS11722	chr11:70718374-70718473	0	0	0	0	0	0	0	0	0	0	0	0	0	0	0	0	0	0	0	0
MINPP1	TSS11723,TSS12504	chr10:89264222-89313218	5.96522	7.062	9.21093	9.11637	8.19133	14.8705	13.5954	13.2963	9.25406	23.8574	17.0383	2.43361	1.95662	10.713	16.1436	6.27932	1.92061	2.61399	7.3532	3.51508
CDK17	TSS11724	chr12:96672038-96794366	12.3446	15.4711	20.6574	9.58481	13.8691	19.3763	12.3626	23.4284	16.4086	18.6415	18.9577	14.2966	1.99417	17.175	7.38137	18.2045	7.09452	5.23641	4.70509	9.6334
LOC440173	TSS11725	chr9:89623365-89657041	0.227196	0.212823	0.266978	0.455564	0.220278	0.0569496	0.128972	0.133951	0.10783	0.127036	0.0951909	0.563335	0.120302	0.266888	0.145364	0	0.151134	0.0487715	0.0723811	0.0448165
ITPRIPL1	TSS11727,TSS11728,TSS18056,TSS22552	chr2:96991061-96994091	0.944208	0.318662	1.06158	0.0604578	0.52424	1.79311	1.0054	1.49364	1.24121	1.76041	2.13813	0.689301	0	0	0	2.38935	0.16962	1.53346	1.41622	0.15103
SPATA18	TSS11729	chr4:52917592-52963458	1.54258	3.45433	2.70765	1.56992	4.6499	1.86864	6.13468	4.11145	3.44484	6.6999	4.63532	2.71424	0.0359145	10.9022	3.26205	11.137	0.236929	0.348077	0.388541	2.11912
FSD1	TSS1173	chr19:4304590-4323843	0.100048	0.0780979	0.135725	0	0.28547	0.276016	0.347183	1.06201	0.207866	0.326459	0.768913	0.33794	0	0.464044	0	0	2.66081	0.572868	0	0.0493509
FAM13A	TSS11731,TSS7530	chr4:89647104-89978346	39.3836	34.1233	27.1077	16.2873	13.2273	15.1888	19.201	11.9091	12.37	21.7394	16.016	33.7315	14.1352	45.2939	145.753	93.236	18.0215	10.8895	17.352	22.0356
STEAP1	TSS11732	chr7:89783688-89794141	44.0633	42.915	30.4003	8.41406	49.472	44.5191	19.9248	51.4455	54.5987	12.1553	43.4328	3.94879	1.68042	5.57088	0	3.54478	1.09586	9.40368	3.62065	3.91727
ZNF397	TSS11733	chr18:32820993-32838397	11.3887	9.36405	16.4011	9.55812	17.9886	6.67408	11.1022	11.0793	8.14342	12.9437	8.28563	15.4216	5.84728	22.0524	9.23686	18.5095	5.10774	7.31871	6.59321	7.59717
LOC100129794	TSS11734	chr14:37641230-37642998	0.420003	0.0819633	0.189978	0.375965	0	0.31611	0.16565	0.185786	0.342924	0.636435	0.29353	0.827115	0.2778	0.828042	3.52234	2.01137	0.261729	0.263074	0.334381	0.207203
TAS1R3	TSS11735	chr1:1266725-1269844	0.561633	0.822061	0.538771	0.201106	0.579787	0.228482	0.77437	0.558493	0.47299	0.915094	0.889756	0.951628	0.372116	3.35107	2.13775	0.746796	0.46753	1.40576	0.167844	0.761235
MST1	TSS11736	chr3:49721379-49726196	13.7172	7.27095	9.82684	14.6018	15.7718	1.61356	6.70822	7.08786	11.8411	11.0592	8.84237	24.0134	7.55356	57.9081	38.3493	60.7576	10.6569	7.45829	8.28189	21.7315
SRP54	TSS11737	chr14:35452103-35498773	42.7487	55.2936	68.2251	46.4901	34.7483	52.9038	53.7809	49.6501	73.695	65.7586	66.0838	34.9695	15.7867	51.0506	48.2764	97.7217	49.4519	27.9363	53.9575	39.9561
ACD	TSS11738	chr16:67691414-67694718	7.43225	6.90682	6.43738	5.28407	8.62764	5.83208	6.55685	8.50253	4.88463	7.95603	8.92671	5.69312	3.20183	9.55883	1.30681	9.41411	4.34331	6.87052	2.71329	3.80008
SNORD21	TSS11739	chr1:93302845-93302940	0	0	0	0	0	0	0	0	0	0	0	0	0	0	0	0	0	0	0	0
RUFY2	TSS1174,TSS27535	chr10:70103274-70167051	10.2037	11.6503	9.4193	7.92339	5.77937	5.37185	9.90481	12.2525	9.35585	12.2928	12.1757	12.6205	4.39047	22.9189	24.6911	38.721	8.0557	6.79623	5.7361	7.41161
NCOA7	TSS11740,TSS1537,TSS22576	chr6:126102306-126253176	6.60828	25.0419	43.9903	20.6556	19.6708	36.0819	20.7271	20.9903	25.6174	23.5876	40.8281	16.6897	2.71966	15.3217	18.4	24.383	6.53423	6.00568	4.92717	7.97002
C14orf28	TSS11741	chr14:45366506-45376460	1.90009	1.9618	1.99122	0.39506	0.645465	1.4723	1.75729	1.73332	1.59696	1.85396	1.49546	0.554434	0.866744	1.02233	0	1.0431	1.09754	0.591599	1.39249	0.48324
BCAT1	TSS11742,TSS18071,TSS26744	chr12:24962957-25102393	0.571091	1.86969	2.20625	9.26022	2.05109	12.1393	4.13601	8.4973	14.8116	2.93849	8.68285	7.04157	11.2601	2.53849	6.35271	9.80355	17.2184	5.67636	25.2046	9.93518
CRISPLD1	TSS11743	chr8:75896707-75946793	0.564356	1.79379	4.63258	2.33844	8.92541	6.568	8.69354	9.64902	7.11563	4.31044	6.62371	1.27917	0.178322	2.05322	0.323938	0.685845	0.0336114	1.80023	0.919568	0.258076
KANSL1	TSS11744,TSS16284,TSS25545	chr17:44107281-44302740	18.876	29.4219	41.5154	22.7077	12.9943	13.8654	20.2659	26.6615	24.6224	28.8371	26.0307	34.422	16.9032	67.5995	51.2543	62.2905	17.9079	17.5149	20.7472	17.0081
ARIH1	TSS11745	chr15:72766666-72878896	17.5854	23.2332	27.7043	14.839	28.063	26.644	26.689	34.4975	33.6887	27.9843	48.3343	14.9685	7.62135	55.2274	56.521	41.746	18.9617	15.9127	14.6215	19.0066
RAB21	TSS11746	chr12:72148657-72181150	15.7679	21.048	21.2905	14.714	35.4715	29.3891	21.4031	34.0681	25.6979	31.2019	37.2254	10.6686	4.40244	19.4219	0.437667	19.0237	8.09806	6.61405	10.5266	8.34305
DPP10	TSS11747,TSS13492,TSS16481,TSS26382,TSS8867	chr2:115199898-116602326	0	0.14041	0.437709	3.94282	0	0.233716	1.19088	0.0105764	0.0106202	0.535193	0.080334	4.16094	4.9675	0.324686	4.62834	17.5539	14.5602	4.05784	5.84349	7.60628
MGC45800	TSS11749	chr4:183060158-183065668	0	0.0273628	0.0315821	0	0	0	0	0	0	0	0.0121979	0	0	0	0	0	0	0	0	0
BRD2	TSS1175,TSS23856,TSS26016,TSS3734	chr6_mann_hap4:4393663-4406503	0	0	0	0	0	0	0	0	0	0	0	0	0	0	0	0	0	0	0	0
ZNF629	TSS11750	chr16:30789769-30798523	12.4227	12.4113	16.0822	7.10131	10.736	1.77569	2.80054	4.27241	2.38914	4.50863	3.20971	3.5042	1.83078	9.41546	8.12903	7.2892	1.30225	1.20657	1.78573	2.20366
SNORA11E	TSS11751	chrX:51933717-51933844	0	0	0	0	0	0	0	0	0	0	0	0	0	0	0	0	0	0	0	0
IFI35	TSS11752	chr17:41158741-41166476	19.2773	20.2643	26.8686	3.78494	26.8005	21.2433	16.6077	24.9943	37.4392	55.9384	47.0205	8.00343	3.55577	24.5546	4.20182	10.926	4.7019	12.3704	4.69647	4.83839
SUZ12P1	TSS11753	chr17:29036625-29097068	11.0525	15.4347	18.7343	14.9272	7.11041	5.94834	17.9833	16.7615	12.6929	18.6622	16.427	13.1736	3.15947	35.0113	0	23.4733	10.4468	4.01436	12.5294	13.1568
RNF144A-AS1	TSS11754	chr2:7052406-7058813	0.0770119	0.0601179	0	0	0	0	0	0	0	0	0	0.173855	0	0	0	0	0	0	0	0.0303712
SNORD101	TSS11755	chr6:133136445-133136518	0	0	0	0	0	0	0	0	0	0	0	0	0	0	0	0	0	0	0	0
FES	TSS11757,TSS13513,TSS19231	chr15:91427664-91439006	3.19367	3.52077	4.89904	8.47791	4.28137	12.2045	10.2991	18.5943	8.42452	14.4192	20.236	10.3952	0.850793	25.1883	11.8818	6.65803	2.61889	7.36486	1.96881	1.83128
HHLA2	TSS11758	chr3:108021331-108097126	0.336771	4.1012	9.36347	1.01295	4.98616	1.77021	1.61307	1.84547	13.4459	13.7005	9.79303	1.29381	0.654611	6.05501	0	2.43595	0.785084	0.577962	0.966259	0
MIR622	TSS11759	chr13:90883435-90883531	0	0	0	0	0	0	0	0	0	0	0	0	0	0	0	0	0	0	0	0
PTPRG	TSS1176	chr3:61547242-62280573	20.3901	20.6657	28.18	16.9752	29.8686	39.6747	40.0371	77.7464	36.8683	38.9339	38.1771	19.1209	6.02517	37.6305	20.4056	25.4197	5.59236	5.64613	6.91365	13.15
NPIPL3	TSS11760	chr16:21413454-21436658	1652.43	1603.25	1418.45	924.088	920.591	240.177	645.215	854.289	1098.22	1360.75	1225.89	1640.95	266.537	0	789.617	2841.66	376.827	1008.2	201.343	605.55
MAGEA6	TSS11762	chrX:151867244-151870814	0.054881	0	0	0	0.0783866	0	0	0	0.0652226	5.73712	0	0	0	0	0	0	0	0	0	0
PHF11	TSS11763,TSS21111	chr13:50069800-50103117	2.49617	11.7957	27.0359	20.2538	28.5754	21.2403	20.2911	27.4984	32.3737	35.0756	29.5633	9.31209	2.1411	41.5356	19.7403	27.9986	9.95249	13.7672	6.50488	10.6778
ICAM1	TSS11764	chr19:10381516-10397291	6.3781	8.34109	11.7036	15.0697	16.0669	29.3415	11.7106	66.2455	31.072	24.0412	35.549	46.2632	0.481958	3.51004	2.01241	8.92861	1.68048	8.47546	0.999655	2.06797
GADD45G	TSS11765	chr9:92219926-92221469	1.31372	1.61125	3.75272	1.34382	20.0886	3.35976	7.77887	4.3258	2.46478	11.1538	7.4465	5.23266	0.329669	11.3441	0	13.9948	10.4011	6.19429	9.24184	2.04146
SNCB	TSS11766	chr5:176047209-176057557	0	0	0	0	0	0.752302	5.24372	0.397301	0.445131	2.16509	0.785643	0	0	1.59705	0	1.59181	0	0	2.25853	2.28909
UGT2B11	TSS11767	chr4:70066050-70080449	0	0	0.345982	0.0782317	0.00779748	0	2.01439	1.1019	1.26531	2.85292	0.267288	5.89818	2.69703	6.7979	13.6064	0	0.145198	0.912467	0.565267	2.15603
SPIN2B	TSS11768	chrX:57146114-57147979	7.04293	12.5386	16.2592	4.36019	14.9835	7.55079	9.2365	16.8155	6.68744	12.7337	12.3149	4.72114	3.63831	35.5006	3.99814	8.12675	5.24569	4.27421	4.09814	7.64048
LOC653786	TSS11769	chr16:22557018-22588186	0	0.578141	0.587514	3.39924	0.773179	1.67961	1.42678	3.08116	1.55376	2.06312	2.04584	0.646648	0.327175	0.49918	0	3.86729	0.93892	0.629886	0.590253	0.796341
PLA2G5	TSS11770	chr1:20396700-20418394	0	0.683699	0.439997	0	0	1.83026	1.07442	2.32414	1.35734	0.861814	0.679825	0.219209	0.343426	0.812417	0	0	0.121339	0.348244	0	0
SCN4A	TSS11771	chr17:62015913-62050278	0	0.0856955	0	0	0.111886	0.290441	0.124334	0.271344	0.00216116	0.173367	0.0458062	0.523534	0.116643	0.782327	0	1.79713	0	0.20382	0.249655	0.0540307
SORT1	TSS11772,TSS20728	chr1:109852187-109940563	8.42614	18.9409	32.3608	8.00947	26.0181	22.2691	25.9365	39.8241	16.6393	36.3367	27.727	9.62464	6.50681	16.9761	6.22136	14.7534	7.15668	4.05685	10.6425	8.96087
RFWD2	TSS11773	chr1:175913966-176176370	36.9282	48.4662	56.7341	31.5046	35.0945	38.8018	40.5106	63.1442	56.2078	62.5702	60.1829	32.2149	9.03059	55.916	12.2025	54.4109	19.4775	20.7139	20.5983	27.7393
SAMD5	TSS11774	chr6:147829827-147891157	0.19067	1.16957	2.62502	0.292616	2.52174	0.156433	1.80866	0.753594	1.40018	1.98701	2.23615	1.85483	0.0241143	2.11812	0	1.44799	0.14773	0.408571	0.467283	0.388874
ARPC2	TSS11775,TSS23222	chr2:219081873-219119071	322.221	369.935	355.433	134.033	334.898	325.647	190.219	425.269	398.322	260.895	403.553	74.5689	40.6019	190.667	52.7362	126.695	61.7709	160.681	64.1529	51.6174
MAPKAPK2	TSS11776	chr1:206858364-206907630	64.7796	65.9373	85.0966	35.7654	71.4197	104.498	78.9236	142.792	68.9341	117.545	123.549	54.9916	14.8884	144.43	119.199	82.6788	30.9117	37.7861	36.2841	34.1681
LINC00607	TSS11777	chr2:216476285-216708259	0.0476335	0	0.0011303	0	0	0	0	0	0	0	0	0	0	0	0	0	0	0	0.00525202	0
FAM90A27P	TSS11778	chr19:53785542-53787602	0	0	0	0	0	0	0	0	0	0	0	0	0	0	0	0	0	0	0	0
AQP1	TSS11779,TSS22954,TSS27338,TSS27757	chr7:30951414-30965131	8.6491	9.32097	17.5988	112.718	14.9351	129.04	207.76	113.553	20.8562	475.937	104.642	134.452	68.3277	286.636	35.1854	57.6339	63.3239	30.5247	112.717	91.3606
NUP210L	TSS1178	chr1:153965167-154127592	0.095679	0.0248965	0.158613	0	0	0.262885	0.190731	0.347368	0.190765	0.222636	2.15277	0.25325	0.0813786	0.0147631	0	0.81387	0.026604	0.125313	0.163601	0.0471086
SMIM9	TSS11780	chrX:154051622-154062937	0	0	0	0	0	0	0	0	0	0	0	0	0	0	0	0	0	0	0	0.0982109
GLI3	TSS11781	chr7:42000547-42276618	7.98056	12.4609	21.4151	5.19327	5.92087	11.5617	17.0649	36.3282	53.6936	15.2347	29.7362	8.04613	0.850197	20.5798	5.80426	9.74688	1.15658	4.88826	1.64673	3.18968
OR1L4	TSS11782	chr9:125486268-125487204	0.219368	0	3.09607	3.61261	0	0	2.50141	0.454133	0.524894	2.57006	1.0418	1.46292	0	0.10209	0	4.44179	0	0	0	0.0542788
GABBR1	TSS11783,TSS18426	chr6_cox_hap2:1088813-1119772	0	0	0	0	0	0	0	0	0	0	0	0	0	0	0	0	0	0	0	0
KCNJ13	TSS11784	chr2:233630511-233641275	3.55918	3.50173	2.79188	3.45682	2.53736	0.658271	2.22639	3.3023	1.97605	1.19141	2.07174	5.46521	0.38806	1.73876	1.93235	12.859	1.56442	2.05593	1.18581	4.32125
LOC100128076	TSS11785	chr9:94895115-94900911	0	0	0	0	0	0	0.0574459	0	0	0.0424377	0	0	0	0	0	0	0	0	0	0
UNC79	TSS11786	chr14:93799564-94173689	0.12115	0.12611	0.136947	2.85913	0.0458523	0.272145	9.09708	0.724906	0.0894375	3.84535	1.09703	11.3293	1.0908	3.39132	7.77078	29.8804	4.92143	1.71592	4.10112	5.67608
POLR3E	TSS11787	chr16:22308695-22346424	23.1926	22.275	23.2689	18.1233	30.3548	14.3029	17.7699	22.1634	21.9811	25.2792	24.574	31.2206	7.09399	67.9915	77.4437	66.9783	20.572	18.1259	14.184	25.2249
MIR141	TSS11788	chr12:7073259-7073354	0	0	0	0	0	0	0	0	0	0	0	0	0	0	0	0	0	0	0	0
SLC25A5	TSS11789	chrX:118602362-118605359	215.915	179.128	219.192	90.61	401.953	156.26	102.699	122.261	193.876	155.968	161.38	81.8858	132.908	44.7528	71.7282	43.5853	247.491	121.415	218.517	82.3267
KRT6B	TSS1179	chr12:52840434-52845910	212.756	76.2831	2.18819	6.51236	35.4618	39.6951	17.6714	154.574	13.8393	25.0963	245.003	0	0	0.085903	0	2.87279	0.0110135	2.62754	0	0
SNTG1	TSS11790	chr8:50824596-51705427	0.013943	0	0.0882573	0	0.00198888	0.416074	7.78923	0.143884	0.173785	1.36474	0.238635	0.659524	0.0861053	0	0	20.9793	0	0.339365	0.252592	2.31073
SEMA4A	TSS11791,TSS24493,TSS26272	chr1:156119734-156147542	18.1734	11.2298	8.70623	11.6724	15.1688	11.6274	17.7611	16.8007	23.5648	26.1123	14.9076	19.4145	5.54909	61.2206	0.97091	24.4849	2.31889	8.72945	4.38663	5.58872
HIVEP3	TSS11792,TSS15515,TSS22269	chr1:41972035-42501596	1.24036	1.27315	0.981185	1.9569	1.14321	0.82604	1.68906	1.91365	2.34579	1.75562	1.79375	2.53481	0.521941	1.76806	4.82325	5.98308	0.990624	1.20688	0.935979	1.28309
PMS2L2	TSS11793	chr7:74973236-74988306	271.172	344.426	263.45	226.29	226.445	74.7558	115.562	157.114	277.444	203.568	197.589	284.657	81.6615	658.533	515.852	613.826	80.6712	93.0857	42.3306	94.3799
CHSY3	TSS11794	chr5:129240522-129522327	1.41328	2.32482	3.91477	1.01214	1.32072	3.29411	2.00295	7.43221	7.06363	2.18332	5.12149	1.25706	0	0.514322	0	2.05954	0	0.288607	0.140866	0.273504
CRYGC	TSS11795	chr2:208992860-208994554	0	0	0	0	0	0	0	0	0.221463	0	0	0	0	0	0	0	0	0	0	0
RNASE7	TSS11796	chr14:21510384-21512392	12.3856	9.2732	0.400651	0	0	0.412724	1.75584	2.72217	0.6012	2.53624	4.73136	1.70269	0	11.1459	0	0.269067	0.0524442	0	0.703903	1.12294
DRD3	TSS11797	chr3:113847556-113897899	0	0	0	0	0	0	0	0	0	0	0	0	0	0	0	0	0	0	0	0
DMXL2	TSS11798	chr15:51739920-51914967	10.5276	12.9252	15.8986	16.6446	19.2579	13.2868	18.0253	24.6214	21.6151	19.8028	17.7731	15.3398	3.67326	20.5118	8.55423	40.0524	8.83656	4.48684	6.80553	10.9791
STRADB	TSS11799	chr2:202316391-202345574	9.59107	12.9013	11.9265	9.37042	11.8139	20.0004	13.0051	10.724	9.06441	18.6204	10.91	14.7071	3.34099	14.7979	4.79638	22.4737	10.2921	7.09689	4.55309	6.30832
FAM35BP	TSS118	chr10:46897640-46939145	4.40753	5.99584	6.18247	4.09615	5.60277	5.78392	7.55697	7.9798	8.25527	11.4095	10.519	3.87058	2.77048	9.34135	4.63689	7.85015	3.4951	2.56387	4.06911	3.96038
MIR2052	TSS1180	chr8:75617927-75617982	0	0	0	0	0	0	0	0	0	0	0	0	0	0	0	0	0	0	0	0
PTPRR	TSS11800,TSS17193,TSS21053,TSS29083	chr12:71031852-71314584	7.20822	11.5183	16.688	0	7.32051	4.04411	1.43649	4.09323	5.95498	3.56315	3.7891	0	0.120311	4.10207	0	0.144838	0.680254	0.413886	0	0.100671
TSEN34	TSS11801,TSS18131	chr19:54694118-54698394	34.5818	26.2343	27.9725	11.2869	27.477	22.5575	24.3393	27.136	34.3279	29.7833	34.7315	18.022	6.15479	12.695	52.609	27.8341	10.5223	13.0319	16.2412	10.6876
HCG25	TSS11802	chr6_mcf_hap5:4691102-4696453	0	0	0	0	0	0	0	0	0	0	0	0	0	0	0	0	0	0	0	0
ATP8B1	TSS11803	chr18:55313658-55470327	52.0302	55.8916	60.8876	33.7865	117.222	37.5064	38.2243	45.2504	46.8145	81.8784	45.6303	33.7081	22.1028	37.6201	19.5015	26.2689	30.8156	12.0944	36.1212	24.6281
RNF44	TSS11804	chr5:175953699-175964421	6.65074	4.96204	4.98965	2.92416	6.18615	1.90413	2.22654	3.05297	2.10983	3.07268	3.51724	3.24327	0.67028	7.58231	5.41124	2.23808	1.05282	3.22343	1.5947	1.40969
TNRC6C	TSS11805	chr17:76000317-76104916	2.55021	2.67124	4.58654	3.76817	3.28282	3.8515	5.85517	7.10413	2.09376	7.8627	8.27331	5.22427	1.7627	10.265	10.4597	7.75772	2.73096	3.59011	2.23918	2.70999
CTRL	TSS11806	chr16:67963472-67965778	0.165931	0.647559	1.80755	361.47	2.13973	42.3678	500.477	7.69407	1.28592	10.7054	33.9379	284.521	1782.69	30.071	103.997	112.98	3193.67	1191.26	2667.44	1558.86
ADPRH	TSS11807	chr3:119298522-119308792	0.256465	1.28137	1.34157	3.56322	0.948306	3.61708	2.52015	4.3354	2.35239	3.98435	3.37702	1.21927	0.362845	3.01728	4.61172	0.872809	0.427428	1.6498	1.30878	0.454823
SNIP1	TSS11809	chr1:38000049-38019945	0.907231	1.68211	1.80555	1.4619	1.53616	2.04956	2.28483	2.73766	2.07112	2.7764	1.92101	0.734607	0.334479	3.36043	2.30919	2.41172	0.338872	1.01282	0.753824	1.11689
CSF1	TSS1181	chr1:110453232-110473616	5.34644	2.93399	4.79812	8.65566	10.4993	14.6486	16.9043	16.6492	13.9803	31.5211	16.3403	12.7816	1.47716	13.6433	0	8.84326	1.86042	2.8412	1.52879	3.4813
RNASEH1	TSS11811	chr2:3592690-3605940	19.5876	26.0194	27.4236	4.01938	29.7379	17.7413	18.8723	21.5565	22.4599	23.1887	24.9108	12.748	6.05828	22.6955	39.1226	29.5037	7.70523	12.7541	12.7183	7.80044
TMEM243	TSS11812	chr7:86825477-86849031	12.6994	18.3216	22.4791	6.61325	19.9949	13.6855	14.1266	19.4547	17.8096	24.227	20.6124	12.4401	3.88606	23.354	0	14.7591	6.28528	12.9794	10.9257	10.5617
LOC100130987	TSS11813	chr11:67085309-67159158	0.247199	0	0	0	0.640944	0	0	0.0487718	0.148138	0	0	0	0	0	0	0.527057	0	0	0.0980036	0
RPL36	TSS11814,TSS25473	chr19:5690271-5691678	4528.49	2866.71	1878.94	1722.45	2138.37	2304.37	2030.22	2452.35	2068.92	1895.46	3455.5	1312.76	920.076	1750.41	770.813	787.59	1884.99	1910.94	1897.63	1378.01
LMNB1	TSS11815,TSS26565	chr5:126112314-126172712	19.6766	15.927	10.5256	2.5411	18.5684	20.0431	5.38926	13.6656	27.4452	18.289	22.2693	3.27343	2.63595	4.597	17.8183	12.3547	5.70355	9.606	3.34058	1.43122
SEC1P	TSS11816	chr19:49141295-49185502	0.270613	0.158439	0.183218	0	0.327471	0.0592701	0.383745	0.139524	0.140268	0.236181	0.41281	0.114663	0	0.0940506	0	0	0.0844884	0.205606	0.0404392	0
HIST1H2BB	TSS11817	chr6:26043454-26043885	298.418	209.595	193.469	67.9912	176.68	74.5253	26.1717	58.902	81.9656	100.617	64.3975	17.8524	37.779	21.2969	0	1.38137	3.65551	21.4591	4.31035	1.61748
GTF2B	TSS11818	chr1:89318320-89357301	30.7179	41.3839	41.8585	19.879	50.6213	32.5841	30.5213	38.9268	49.9864	42.2934	45.0662	13.1742	4.91419	52.8945	3.81335	23.2488	12.7554	9.20511	15.4847	11.0596
SPON2	TSS11820,TSS16270,TSS8524	chr4:1160720-1202750	13.5343	19.8542	40.5337	9.47429	35.6768	52.6347	24.3641	95.8379	61.6148	47.8591	84.7092	10.8515	1.83494	13.3202	24.4161	12.2237	2.55675	16.6642	3.42957	3.64266
EMC4	TSS11821	chr15:34517244-34522352	32.9425	36.959	53.8576	26.0939	83.2312	54.9339	54.2338	64.4611	68.111	62.3894	72.6738	18.3339	17.8866	26.5316	14.3353	23.2544	27.5771	34.4387	43.3132	22.5091
DPF2	TSS11822	chr11:65101224-65120451	34.7521	33.3977	37.3188	14.963	37.0387	26.3686	33.2157	38.8225	31.2656	41.985	45.8021	24.2416	9.16581	55.694	35.0774	38.6312	14.5231	22.0577	11.5818	10.9988
PAPSS1	TSS11823	chr4:108534821-108641419	30.1216	32.7872	43.8589	25.6223	41.6026	29.8989	31.7992	55.709	34.8981	42.4959	50.2049	21.4043	14.4914	54.3628	35.6942	33.6967	23.779	17.8247	25.075	15.9614
ACVR1	TSS11824,TSS29058	chr2:158592957-158732374	43.6993	51.4132	62.4135	13.4632	35.968	38.895	38.003	63.2646	47.9404	55.8226	76.4103	17.5242	4.34611	41.3305	8.18687	13.6396	5.28789	6.98761	8.58427	7.85264
CRYGS	TSS11826	chr3:186256231-186262167	2.0012	4.09962	3.42265	1.07463	1.08121	0.443204	1.34838	4.07204	3.37358	2.69998	1.41054	8.86773	0.657103	0	0.394216	20.2681	1.23735	1.52833	1.68581	2.10621
RBFOX1	TSS11827,TSS25090,TSS7994	chr16:6069131-7763340	0	0.136435	0.0679031	0	0	0	0.137551	0.065238	0.0466339	0.0405871	0.0644832	0.148377	0	1.44002	0	0	0.0363834	0	0.0036852	0
CASC5	TSS11828	chr15:40886446-40954881	2.50173	2.56893	1.50176	0.37124	5.44518	1.79474	0.347478	1.49237	5.35848	2.92112	2.42841	0.48623	0.139685	0.166883	0	0.287485	0.272742	0.482887	0.107907	0.144212
BNC1	TSS11829	chr15:83924654-83953468	0.264191	0.324105	0	0	0.0429017	0.169741	0.0356439	0.0888896	0	0.070178	0.0788209	0.213924	0	0	0	0	0.0472101	0.0674145	0	0
RIMBP3C	TSS1183	chr22:21899957-21905750	6.00931e-05	4.66061e-05	2.75804e-05	1.69232e-05	1.74079e-05	1.51668e-05	1.88423e-05	1.7573e-05	1.76225e-05	2.87454e-05	2.04162e-05	6.68934e-05	4.59918e-05	2.77606e-05	0	0.000131198	6.88088e-06	2.20106e-05	2.42488e-05	2.96625e-05
KCNK10	TSS11830,TSS24766,TSS3849	chr14:88646451-88793256	0.0239028	0.11199	0.193761	0.29108	0	0.011936	0.143708	0.100807	0.0988609	0.155495	0.133039	0.570015	0.546158	0.531128	1.00058	3.10096	0.349164	0.10245	0.282465	0.49429
WISP1	TSS11831	chr8:134203281-134243932	2.06527	1.64277	1.44577	0.184141	0.791344	3.80476	1.76623	8.65317	4.99263	2.16419	4.76278	0.454586	0	0	0	0.156214	0.0163128	0.771703	0	0.0723475
FEM1B	TSS11832	chr15:68570140-68583640	13.058	23.5657	29.3154	12.5691	26.3104	24.8167	25.2446	37.8948	28.014	32.8781	40.9833	10.5472	5.45772	10.9642	2.70032	20.761	10.198	9.06212	11.1896	9.58463
[truncated: 22,989 more rows]

## Sheet: P<0.05
gene_id	tss_id	locus	Tumor Specimens											Non-tumor											p value
ATP6V1E1	TSS17228	chr22:18074902-18111588	83.3172	90.4177	102.287	53.6003	97.0092	100.114	91.4373	112.218	97.394	90.654	115.134	35.8113	18.431	51.746	30.2112	35.8853	23.5295	37.1505	38.4058	34.6459			1.54858e-08
SNX3	TSS4205	chr6:108532716-108582464	60.7467	79.8228	81.2439	76.8657	71.5426	102.707	70.0602	99.6945	71.9564	67.058	93.0288	29.8943	26.3744	52.5655	11.9898	23.8974	23.1653	37.8219	32.8186	21.7569			4.40875e-08
UBE2D2	TSS982	chr5:138940750-139008018	42.7262	41.2484	40.8834	19.1162	52.5471	43.7641	31.8419	40.2084	37.7968	37.2014	43.5517	9.34462	6.3297	14.6095	2.12385	16.1346	11.2094	16.7594	14.0485	9.06572			5.37041e-08
BAG4	TSS9622	chr8:38034105-38070819	10.6769	9.52016	10.5081	6.76039	10.9664	8.17002	9.26604	11.6211	9.20343	9.15063	10.8213	3.62882	2.14177	4.60985	2.25296	6.89173	2.52312	3.44383	4.35415	3.48009			5.43923e-08
TOMM40L	TSS10861	chr1:161195832-161200407	5.75085	6.73402	4.79888	2.10712	6.94928	6.74522	4.88866	6.63925	5.60495	6.16281	5.31586	1.58684	0.177252	1.02256	0	0.569042	1.80947	1.6975	1.30575	0.692063			7.12755e-08
APMAP	TSS11517	chr20:24943579-24973425	33.5321	34.2203	40.4178	26.8835	34.6129	45.6297	34.7839	48.5702	36.2722	46.5117	51.1729	14.3015	6.78767	19.5258	10.6055	22.9712	11.0564	12.1695	14.5949	15.2015			7.41642e-08
RB1	TSS8991	chr13:48877882-49056026	43.7875	61.6092	58.7284	46.0219	75.0276	52.1688	48.1522	61.8046	68.5353	64.9051	62.1307	25.4836	4.96431	37.1829	4.8027	24.7131	13.0485	15.9675	15.6824	17.6154			7.6999e-08
VKORC1L1	TSS29643	chr7:65338256-65419800	23.0566	34.5145	36.2243	12.6904	26.8831	27.8876	27.805	31.1938	28.6293	28.6748	30.2813	6.24721	5.74716	11.4356	1.91195	5.49786	14.316	9.74891	7.61102	7.56855			8.38911e-08
SLC39A9	TSS12004,TSS16024	chr14:69865095-69929107	26.0304	26.8974	27.579	24.8809	22.9783	26.2823	34.1872	28.4377	34.4517	33.5799	36.7807	11.8977	12.8848	16.1941	11.6095	11.9945	13.6662	12.6078	21.0368	15.5648			8.71805e-08
YIPF5	TSS6201	chr5:143537722-143550278	14.7366	18.5219	18.0824	11.5258	22.8624	21.5385	18.0654	21.3623	24.2525	21.6468	25.9315	4.50539	4.30266	8.27507	4.79304	5.1762	6.81925	6.06852	11.5966	4.79555			9.02838e-08
MRPL44	TSS17950	chr2:224822120-224832431	17.1197	16.1857	14.9594	8.07159	19.699	16.6477	13.857	16.1496	17.4601	16.4608	16.4247	5.98208	3.56323	8.3365	0	3.84752	5.0798	7.80237	7.15321	3.88204			9.04286e-08
CCDC73	TSS22019	chr11:32623625-32816187	2.52907	2.58712	2.06378	1.78003	1.31339	2.12528	1.72996	2.75187	2.50648	2.21001	2.85437	0.444597	0.462866	0.0807707	0	0.267518	0.727025	1.23083	0.869416	0.901998			1.2333e-07
ASAH1	TSS12170,TSS3315	chr8:17913924-17942507	137.105	186.327	205.714	144	268.24	217.68	163.683	235.935	169.694	204.729	162.482	82.8558	40.4936	95.3656	2.14485	94.4991	31.5651	30.3078	68.6106	46.8401			1.31558e-07
CMTM6	TSS1754	chr3:32522803-32544403	7.34518	10.3623	11.7121	4.13311	10.0886	11.8742	8.67546	13.2884	11.0226	12.2269	12.3738	0.890702	0.463897	2.16287	0.421126	3.34789	1.02735	1.93132	3.63944	1.60247			1.37403e-07
RPL26L1	TSS13749	chr5:172386438-172396774	35.8233	45.2137	31.3679	14.2739	36.5928	35.5374	26.7013	36.2919	38.9468	33.7168	32.7253	6.51406	5.16729	18.0229	0	11.2994	9.72756	9.19697	9.86278	9.27317			1.4303e-07
MAT2B	TSS1272,TSS26855	chr5:162930069-162946359	45.2323	48.3144	48.3384	22.1153	60.1607	40.4527	36.4605	45.533	44.6691	49.5118	58.1828	12.3565	8.07752	28.3409	3.78901	12.4117	7.54148	16.0036	12.7756	13.6478			1.49564e-07
COX7A2L	TSS17875	chr2:42577644-42588356	60.6674	58.1821	59.7973	47.7722	81.9927	61.3751	55.0348	61.7588	60.261	63.3305	66.8045	23.438	15.7898	39.365	7.90336	18.1922	25.4727	24.8854	38.2343	24.3602			1.53657e-07
CNIH4	TSS7676	chr1:224544594-224563695	96.5818	116.527	84.5843	43.6251	74.3629	104.23	59.5112	97.2969	114.427	85.2061	104.186	13.0022	3.55816	30.2057	5.21005	24.5878	20.3942	36.3192	15.4154	12.1871			1.5427e-07
LSM5	TSS12399,TSS23015,TSS24755	chr7:32524944-32534870	8.41033	9.24949	7.7038	5.83415	9.29633	7.3539	6.59844	6.69132	9.92015	10.489	9.12621	1.21393	2.45008	4.26178	0	3.39714	2.9588	3.70077	4.32507	2.39364			1.57123e-07
PTGES3	TSS10525	chr12:57057124-57082078	112.906	137.865	123.591	76.1061	151.988	121.43	91.5338	116.347	135.85	142.962	158.838	33.2287	19.6686	75.223	2.91886	63.8027	34.9066	47.1059	42.8132	31.9428			1.86225e-07
TRMT10C	TSS13674	chr3:101280679-101285290	5.50924	6.95903	5.61668	4.6626	5.48763	6.70773	5.24559	5.99574	7.99759	6.39695	3.70923	2.14282	0.971947	0.975662	0	2.77142	2.03961	2.25837	2.11361	3.40929			2.1847e-07
ERH	TSS8861	chr14:69846839-69865021	87.3988	107.922	109.719	69.8244	67.4851	103.898	88.8456	102.171	113.915	100.358	132.911	22.1001	11.4233	61.0925	17.6099	29.5494	26.1179	51.5444	48.1454	35.3844			2.23859e-07
PFDN6	TSS15013,TSS3148	chr6:33257373-33258711	14.8265	22.1177	15.779	10.7007	19.1211	24.1865	16.6642	16.5945	15.225	22.443	21.8054	5.24333	2.78747	9.55741	0	7.70304	4.39587	5.74701	8.23003	3.7879			2.2714e-07
AHSA1	TSS264	chr14:77924372-77935815	149.708	152.647	140.066	76.4209	106.792	148.36	106.082	127.676	148.678	104.18	184.988	37.4967	22.5912	62.4758	6.08599	52.5946	31.7521	57.2001	45.1034	36.5889			2.27565e-07
SH3GLB1	TSS6950	chr1:87170252-87213867	37.7104	39.1308	29.8192	20.1922	36.7591	35.8957	27.7155	44.9273	43.684	34.1615	47.0456	9.92214	5.71431	17.0155	3.73737	19.0072	16.4313	11.6439	13.9673	8.00351			2.30077e-07
SUMO2	TSS10124	chr17:73163824-73179098	498.292	582.63	579.955	284.095	409.519	356.029	324.39	435.584	463.693	403.192	575.136	151.832	97.8032	263.742	26.8621	150.176	87.691	152.641	144.586	105.027			2.36469e-07
TMED5	TSS14904	chr1:93615298-93646246	8.97633	7.92407	6.93825	3.70647	8.16262	9.76308	7.99385	9.48338	9.49217	11.248	9.62933	1.80064	0.629316	1.90854	2.19609	2.59075	2.66071	3.82212	4.25376	3.30702			2.43619e-07
TMEM230	TSS27520	chr20:5080483-5093733	31.268	25.8358	35.5717	20.6441	27.2584	34.2504	30.4562	32.5717	30.2098	39.0875	37.8507	11.361	7.38653	18.2209	4.23301	13.8725	9.27301	19.2398	16.7851	9.20376			2.61463e-07
SNRPD2	TSS26491	chr19:46190711-46195443	267.702	236.869	240.278	119.17	275.338	223.231	160.696	223.179	284.622	194.097	254.786	84.0215	49.1633	133.437	48.9231	87.497	51.9762	109.082	62.9433	58.3277			3.03921e-07
ATP2C1	TSS10471,TSS13706,TSS1456,TSS27464,TSS7416,TSS9311	chr3:130569368-130735555	236.182	241.908	184.99	98.4503	173.758	137.515	169.594	171.268	157.909	205.46	197.473	81.0001	27.6364	93.5613	20.5958	94.8277	36.146	31.4219	52.5959	62.0632			3.56131e-07
DPAGT1	TSS27692	chr11:118967212-118972785	41.0015	40.0415	40.2976	23.9408	58.8023	40.7761	37.0678	42.9501	41.1779	52.9409	47.2378	19.3786	12.5405	12.8175	3.81192	13.7568	17.5474	17.8013	27.8504	14.1348			3.66476e-07
PCBP1	TSS3291	chr2:70314584-70316334	123.934	131.421	155.552	61.9811	162.317	124.192	103.388	141.028	130.358	122.878	161.551	47.7965	35.9619	58.7247	21.8816	49.0505	38.4255	61.7696	62.9024	29.5499			3.68415e-07
CDC23	TSS21059	chr5:137523336-137549032	17.1339	17.1472	14.6211	14.3626	14.1613	13.3774	15.9085	17.6878	17.7077	23.4958	21.0622	7.56299	4.02262	6.84425	0	9.79867	4.86719	7.2285	8.62151	7.88804			3.73795e-07
SGCB	TSS19737	chr4:52886860-52904485	8.7316	13.2509	15.4649	5.72735	13.9748	11.0531	12.9873	15.0764	10.2548	14.4928	16.0795	3.97649	1.87708	6.36699	0	5.72714	2.16025	1.63267	2.45706	3.51645			3.75866e-07
ZDHHC5	TSS9231	chr11:57435473-57468659	33.2626	34.5238	35.2947	12.5354	34.7074	26.8227	23.1309	30.2324	30.3023	32.5231	40.5696	12.5107	6.75807	11.8469	1.10501	10.558	8.23207	7.59908	10.6769	6.58207			3.80593e-07
OLA1	TSS17006	chr2:174937174-175113365	28.3438	35.5574	33.4152	22.4305	39.1079	25.831	23.156	25.8811	31.7034	27.5445	29.2407	12.8457	7.83106	20.422	11.973	18.6538	13.4763	11.2966	13.6997	10.2002			3.81523e-07
UBE2N	TSS8095	chr12:93802087-93836026	16.3529	17.8637	21.233	12.0514	23.1396	25.1061	17.4192	26.8036	28.3261	22.7372	25.1734	9.70312	3.73207	8.41868	2.03115	5.39278	5.2165	11.682	9.37074	5.79548			3.81701e-07
RHOG	TSS9261	chr11:3848207-3862213	16.9487	13.5713	15.5671	9.20704	13.4227	20.0641	12.7876	23.8516	16.267	18.5634	21.3928	4.91057	1.41451	6.51423	3.02248	4.35591	2.78599	8.84817	2.84658	2.74212			3.81813e-07
DCLRE1B	TSS8589	chr1:114447914-114456708	2.22442	2.82189	2.63241	2.45598	3.83448	2.89626	1.34257	3.02947	3.00195	2.90936	3.27613	0.682306	0.0819762	1.65257	0	0.78852	0.135197	1.40755	0.535876	0.11413			3.92629e-07
COPRS	TSS17532	chr17:30178883-30186326	25.8515	20.8598	21.8432	15.5296	23.1837	17.3785	19.6379	19.9556	17.7572	17.0427	23.8911	14.854	7.68489	10.3996	2.42375	7.00418	5.87966	8.96798	9.90954	7.80589			4.08173e-07
SELT	TSS15427	chr3:150321065-150348234	10.3535	15.5738	18.0826	10.8871	21.8769	18.3117	17.5762	17.5209	21.7864	17.806	19.7738	2.3441	3.39418	4.889	0	7.73445	4.41919	6.29906	10.8934	6.99099			4.24755e-07
SCARB2	TSS17065	chr4:77079891-77135052	65.7891	91.7314	100.967	37.0875	84.7778	75.8922	65.7805	84.6518	93.2316	90.7187	107.444	30.2663	20.7179	34.6808	6.21523	21.7154	30.1857	15.5289	39.0692	24.2431			4.27787e-07
UBE2D1	TSS27502	chr10:60094738-60130513	10.9377	11.8665	11.0611	4.66904	6.05313	12.0837	7.67756	12.8467	10.0548	10.3712	13.2826	1.44892	0.417406	2.75214	0	4.50903	1.46094	2.94683	2.2444	2.49458			4.45866e-07
ATP6V1C1	TSS5963	chr8:104033247-104085285	20.5982	22.253	20.2336	7.46278	15.7024	21.2505	18.2567	20.311	21.3498	18.9611	19.0019	6.46099	1.93053	10.5447	0.487299	10.0485	6.11552	5.09579	7.00868	6.14441			4.52751e-07
VPS26A	TSS23262	chr10:70883907-70932616	25.1796	37.4488	31.3158	18.5099	37.7493	31.5511	24.7493	35.776	42.1885	32.4843	35.3949	9.73462	4.27404	20.9404	0	15.5062	9.13088	8.60174	10.1664	11.4599			4.76548e-07
ANKRD36BP1	TSS22376	chr1:168214818-168216668	14.8806	19.8794	24.7929	12.9449	20.2391	14.3771	16.5458	29.9479	17.5775	27.5751	24.9855	7.42155	2.6429	9.1716	0	1.48785	4.23314	3.53828	4.57249	2.85722			4.9894e-07
RAB2A	TSS8409	chr8:61429468-61536203	23.2206	34.1426	36.0499	15.7267	36.9848	35.2732	34.5204	37.8165	37.096	46.353	41.53	10.6889	5.41556	19.5294	0	11.5722	8.13643	9.78905	17.183	7.85188			5.0813e-07
ERLIN1	TSS14651,TSS9203	chr10:101909846-101945814	30.0449	29.4435	21.428	16.1178	28.2147	21.6557	17.9501	24.3525	24.5787	27.1398	33.837	9.34509	5.29272	11.4271	9.25232	17.0936	9.62903	7.0722	7.22594	9.85912			5.2631e-07
C9orf123	TSS1508	chr9:7796490-7799799	7.82125	8.31034	7.94521	4.25271	8.76623	5.80239	6.71044	8.23675	4.1411	6.54097	7.95626	2.86244	1.8551	2.83609	0	0.616305	1.05486	4.03983	2.13525	2.89132			5.35973e-07
IFNGR2	TSS18700	chr21:34775201-34809828	140.344	165.483	175.673	69.1121	206.898	168.064	119.835	192.258	171.452	189.341	218.369	78.3355	15.7416	99.1836	4.71355	44.8982	27.6412	49.9651	26.9747	20.6854			5.63047e-07
PDCL3	TSS4540	chr2:101179417-101193201	23.385	25.4947	31.3003	26.1802	37.4102	40.9495	28.2732	41.1588	33.5663	44.5079	41.9633	6.4181	1.63026	22.4356	0	6.72202	10.1335	15.9791	10.6879	10.7819			5.65934e-07
VOPP1	TSS811	chr7:55538305-55640200	12.6347	8.16436	9.70094	4.69016	7.91424	7.27535	7.73251	10.9428	7.14407	10.0707	10.8931	2.52934	1.81666	3.33296	0.387899	2.57198	1.71192	5.40256	2.84925	1.60853			5.70507e-07
CDV3	TSS22284,TSS23396	chr3:133292433-133309118	21.4521	23.5734	21.9262	9.98171	20.1507	22.7132	15.6101	23.3874	20.9037	21.787	22.4502	9.56656	2.91076	11.8951	1.14701	10.1194	7.55721	7.73544	10.1988	5.60946			5.71517e-07
ALG8	TSS24194	chr11:77811987-77850699	50.9449	56.6529	38.7077	25.1085	67.757	50.4722	45.5595	44.6892	57.9864	71.4165	61.0495	18.718	11.3295	6.68599	0	8.82246	17.4757	17.7198	30.4647	14.2269			5.73437e-07
POLR2G	TSS19207	chr11:62529010-62534187	49.6504	56.4493	61.8477	46.7367	61.2285	66.6056	51.3872	65.7201	77.354	75.9376	92.6514	28.7518	11.4744	38.9768	7.54511	24.7201	19.4251	36.5049	20.9803	23.0941			5.81412e-07
UBE2D3	TSS16375,TSS16485,TSS19819,TSS21138,TSS28048,TSS2806	chr4:103717132-103790032	106.056	132.488	136.042	62.2916	120.942	107.383	73.4291	105.445	109.466	91.8867	120.027	43.4941	17.0709	74.5102	36.3269	48.3183	29.509	33.4127	45.0456	29.6929			5.86312e-07
PHF5A	TSS2356	chr22:41855720-41864708	18.7674	12.7435	9.72298	9.94426	10.1251	14.6221	10.5104	13.5458	17.7576	15.9842	17.1335	4.81407	3.29669	5.32302	0	0.399852	4.81244	6.93491	6.55872	2.8766			6.37452e-07
DRAM2	TSS7810	chr1:111659953-111682838	57.3921	59.6068	45.7534	27.2363	43.0116	56.3668	44.8128	46.2679	48.9571	39.5557	46.7184	9.79987	7.07294	22.5821	0	29.5474	16.0912	25.2958	11.367	12.5867			6.61295e-07
CCDC90B	TSS16147	chr11:82972501-82997377	20.799	19.445	20.0449	15.3636	14.8976	23.6734	21.7288	25.9493	28.7969	24.4119	25.7194	6.42822	3.99156	13.9943	6.84523	11.418	8.90624	10.8829	11.7146	9.83539			6.77695e-07
MBTPS2	TSS25381	chrX:21857655-21903541	21.9427	19.6246	21.4585	8.40879	19.255	19.9016	18.7604	21.1256	22.0336	25.8236	25.5001	10.4727	2.89522	6.41672	7.1163	8.75996	7.81662	7.46771	10.7166	6.90044			7.01186e-07
IPO7	TSS1753	chr11:9406168-9469674	87.6272	101.898	95.5778	38.1965	87.7352	95.7458	60.868	87.056	88.4286	67.4248	83.6779	24.482	8.65769	40.1578	27.9491	43.268	25.8312	26.5601	33.2598	36.7302			7.03202e-07
XRCC6	TSS19612	chr22:42017294-42060052	171.254	159.545	152.14	78.2719	126.247	172.166	142.634	158.129	171.832	191.661	177.16	68.2623	35.455	110.354	40.2074	82.2833	54.0199	71.6857	71.2724	50.2685			7.34634e-07
UXS1	TSS26563,TSS3702	chr2:106709758-106810795	25.3783	21.6275	21.6536	10.0426	19.9608	19.9897	18.0826	27.6176	21.779	22.7881	31.6359	11.3029	2.70765	11.3589	3.3095	4.01971	5.9275	6.34959	9.80398	5.00447			7.77116e-07
ATP11B	TSS25043	chr3:182511290-182639421	32.8438	43.4031	48.8169	19.6439	49.1703	29.5604	30.7894	38.1527	35.8973	37.7366	41.7032	13.6813	4.37995	22.0036	7.39656	19.7393	11.6215	11.8456	12.7773	11.8514			7.78092e-07
PSMA2	TSS980	chr7:42956461-42971805	154.225	133.747	101.995	60.6534	130.714	114.131	82.5352	110.403	136.131	147.605	134.72	25.6208	29.134	50.6386	26.4602	28.4444	44.5587	56.8648	53.8156	43.3506			7.82603e-07
PSMC2	TSS13336	chr7:102987970-103009842	50.4804	58.4016	55.9171	31.0929	67.0563	61.9461	49.727	56.5485	60.7157	66.836	68.0455	22.6958	9.58758	33.8434	32.5388	28.9588	10.5118	34.3532	17.2809	19.4217			7.8536e-07
ITFG1	TSS5868	chr16:47189297-47495015	77.0309	104.182	108.84	57.1473	105.819	73.1314	106.179	105.114	98.1334	107.14	129.103	40.6975	25.0194	47.487	9.12542	44.0087	43.4913	20.5042	65.488	33.8829			7.91545e-07
TMEM33	TSS4330	chr4:41937136-41962824	15.3468	14.2353	11.2888	4.21515	20.0588	13.4221	12.6553	14.5655	14.2313	13.2575	16.083	3.00121	0.570344	4.06005	0	3.58896	3.38291	2.7123	4.15624	3.41086			7.95683e-07
KIF2A	TSS20827	chr5:61601988-61683011	28.5661	35.5359	28.4771	17.9406	29.5683	26.3473	28.6949	31.0036	33.5805	31.3731	41.7361	12.976	5.50366	19.9456	15.6337	14.5782	8.96386	17.4245	13.7623	10.5117			8.1278e-07
UBE2E1	TSS10715,TSS15405	chr3:23847383-23933131	83.041	94.9731	84.4327	36.2247	72.3779	71.1642	48.4028	67.5498	71.9721	59.0227	57.8569	15.7892	15.9046	36.5175	33.8388	17.5551	17.3917	25.2776	18.8735	13.7368			8.22208e-07
PTPMT1	TSS17429	chr11:47586981-47595013	4.26201	4.48053	4.4489	2.88825	3.06022	3.67306	2.54298	3.75928	4.36921	4.13193	4.32359	1.38942	1.38788	2.32817	2.40328	2.4647	1.80052	1.47461	2.1788	1.58127			8.26908e-07
CUL4B	TSS14230,TSS17059	chrX:119658445-119709684	44.0504	46.9085	45.0832	20.0259	34.7839	28.9087	33.9472	42.2497	38.5279	37.2099	44.5552	14.8654	7.72613	24.6359	15.1692	19.5602	9.90414	14.7073	19.0921	12.747			8.34063e-07
EIF3M	TSS25597	chr11:32605312-32624037	144.878	175.572	150.54	92.217	150.772	120.158	99.6718	121.55	139.91	110.762	139.738	49.9287	29.9831	75.156	43.007	75.5961	74.3032	77.1976	66.5232	63.5984			8.34164e-07
SLC39A10	TSS15947,TSS25531	chr2:196521531-196602426	15.9763	15.724	9.7766	6.66471	11.7486	13.9141	11.5353	19.2711	17.1549	16.8763	18.5911	4.57645	1.5551	6.94411	0	4.91265	2.71417	4.69542	2.56991	3.7649			8.54379e-07
SNRPB2	TSS24657	chr20:16710608-16722417	29.1463	33.4109	32.856	11.1601	31.4437	25.758	20.258	28.6616	35.4862	30.6582	28.3613	7.86848	4.29757	14.2211	0	14.9383	6.51703	8.22947	11.9042	9.7751			9.11074e-07
ITM2B	TSS16196	chr13:48807273-48836232	566.291	641.172	617.982	382.301	712.01	769.444	776.095	898.731	761.981	1005.11	1052.94	195.42	162.082	213.823	70.547	208.733	196.949	190.441	331.491	190.339			9.73808e-07
GALNT1	TSS17438	chr18:33234532-33291798	63.3089	58.166	36.5972	25.1415	34.1293	54.5733	30.5866	57.1235	46.2295	48.5069	48.2947	12.9432	7.27746	25.318	0.220283	12.5413	12.8595	7.07232	16.8416	12.8332			9.75295e-07
EIF4G2	TSS14251,TSS5390	chr11:10818592-10830582	472.756	559.775	560.181	254.325	520.184	482.206	425.302	601.849	490.693	538.868	607.387	227.229	95.1817	376.084	135.908	289.273	151.354	181.716	186.496	170.72			9.75962e-07
GLB1	TSS16007,TSS8234	chr3:33038099-33138694	76.9399	76.1404	92.2292	55.286	124.283	84.9064	99.3589	120.928	89.3722	131.556	111.124	42.1092	19.4129	52.1124	4.90622	49.1392	27.0306	24.2799	39.649	32.1418			9.91643e-07
LINC00493	TSS2133	chr20:18548072-18550203	94.63	115.045	119.041	51.3306	105.334	96.6053	103.88	73.1562	122.779	113.379	120.658	39.1484	23.5287	30.4076	0	11.1842	49.3605	38.1197	66.1257	41.271			1.00341e-06
MCTS1	TSS14695,TSS16444	chrX:119737743-119755016	4.21582	4.10465	2.53261	1.78512	3.98989	3.38557	2.36205	2.88001	4.20548	3.01103	3.28458	0.950049	0.308602	0.918986	0	1.59991	1.05495	1.34971	1.53892	1.23883			1.011e-06
PRNP	TSS17043,TSS27730	chr20:4666796-4682234	98.2434	97.9403	69.3842	38.0394	67.6232	91.6818	83.9883	101.994	68.4435	94.9569	116.894	20.3083	8.8269	47.4017	43.2943	29.9048	21.7677	17.9838	21.744	16.8395			1.02457e-06
HSD17B12	TSS11077	chr11:43702142-43878169	33.2613	42.7054	59.1855	20.3303	46.0546	40.0816	48.7624	41.8015	55.4717	50.891	52.7258	10.7685	8.35946	19.7998	7.58255	19.2309	15.2546	10.1257	26.8302	17.8207			1.0404e-06
RAP1GDS1	TSS20266	chr4:99182526-99365012	17.8929	17.5831	13.0337	8.33109	17.3106	17.4399	12.5153	16.1676	15.0352	13.7953	16.3887	3.88092	4.52246	6.06706	1.56367	7.77378	10.5353	7.46358	6.67572	6.7879			1.04316e-06
MTM1	TSS13337	chrX:149737046-149841616	9.18992	14.108	13.6874	9.04493	16.3551	10.3349	11.7715	10.5838	9.05366	13.3013	9.94366	5.34645	1.6343	6.2779	1.07156	7.97172	2.33161	3.70629	3.99135	3.28786			1.07812e-06
PPP2CA	TSS23294	chr5:133532147-133561950	51.9481	58.9235	57.5789	30.5003	67.7782	64.1507	45.221	65.7559	54.7979	60.2624	82.5386	32.3362	9.22739	32.7464	7.93604	29.4326	16.5151	19.7619	24.5116	21.3573			1.10953e-06
LAMP2	TSS6499	chrX:119560002-119603204	61.5184	59.8304	58.3287	40.0335	74.743	55.2797	71.4263	76.0279	63.3456	91.9182	74.9373	19.885	10.0543	37.973	0	32.218	17.2237	15.8345	41.6286	22.0152			1.13636e-06
PYURF	TSS12232	chr4:89442128-89444952	32.2717	27.2889	31.3083	25.3391	38.5523	37.9021	31.7029	41.9457	23.1255	30.2414	40.5947	11.4227	8.34824	15.5116	9.68915	18.0837	18.9557	16.8368	22.2889	16.5656			1.18326e-06
PPP1CC	TSS299	chr12:111157612-111180783	69.1442	94.4439	107.438	58.2854	98.344	82.2464	73.3379	118.231	94.0013	93.7538	113.067	33.1316	32.6564	64.509	30.6685	51.4932	38.0642	44.3136	43.4117	30.2226			1.19335e-06
YWHAB	TSS15962	chr20:43514343-43537161	38.4988	47.8695	46.3291	16.5025	41.0521	27.8589	22.6307	35.106	38.952	36.6878	37.0261	9.36341	4.95825	22.3495	0	12.9374	6.88568	13.7089	7.65276	7.36073			1.2035e-06
RAB1A	TSS20766	chr2:65313987-65357435	55.1415	60.7176	76.8458	24.1379	59.901	60.9374	42.9072	62.0875	66.6455	58.2585	65.3582	19.0034	10.6654	26.1468	18.0463	27.2685	19.8181	14.6026	30.6462	20.4549			1.21047e-06
TMEM179B	TSS28524	chr11:62554873-62557872	20.9732	37.5442	32.6253	12.8132	24.1375	24.8959	20.3983	26.2154	30.2188	33.0532	29.5895	9.43734	6.25149	9.48476	0	11.0694	6.68307	10.8392	12.4538	6.2799			1.22973e-06
RAB5C	TSS5490	chr17:40276993-40307062	40.1381	44.4901	49.3497	14.9473	32.6158	36.1022	29.7473	43.1463	38.8121	39.5635	48.1014	13.6179	9.58568	24.354	7.36448	16.8301	6.84165	13.0121	10.19	7.81159			1.24737e-06
LAMTOR3	TSS4172	chr4:100799494-100815703	5.0607	8.39396	8.07065	4.46976	10.0996	5.14101	5.17976	5.38608	6.04026	5.37687	5.78779	1.30329	0.902223	2.36107	0	1.21456	1.68357	1.58006	3.17456	2.13615			1.30479e-06
NRAS	TSS16102	chr1:115247084-115259515	16.6712	17.8725	16.9477	10.6222	14.9594	13.5339	9.05542	13.9757	20.7453	16.7921	14.9849	7.49629	3.32402	9.33186	6.73064	9.40463	2.92058	5.77415	4.72909	4.85652			1.33351e-06
DAD1	TSS2380	chr14:23033806-23058143	212.912	199.275	240.018	103.761	178.254	226.559	180.907	206.337	285.427	220.153	235.756	60.0278	42.9032	137.946	0.999674	43.5945	54.935	104.959	110.868	49.583			1.33832e-06
DNAJC15	TSS12028	chr13:43597361-43683306	22.8454	34.9484	33.9094	30.7552	32.9539	29.8186	23.7113	28.959	46.8039	28.4829	49.6044	6.35566	6.76722	20.366	0.103193	10.5415	9.86019	15.0236	13.3108	9.0699			1.34235e-06
TAF9	TSS15505,TSS3755	chr5:68647552-68665840	45.3366	44.3903	50.0711	22.0654	49.1028	36.4115	30.0832	31.4309	45.6487	30.9398	39.6171	13.6491	9.70233	24.0981	4.79227	13.271	15.6757	13.2769	20.7488	14.6399			1.34985e-06
PSMA6	TSS25989	chr14:35761573-35786682	249.02	247.417	265.018	137.409	146.25	205.072	144.826	218.14	311.295	236.594	251.394	62.5307	36.7816	132.456	13.7711	84.6461	76.6305	70.8517	98.0805	63.3387			1.36066e-06
RP2	TSS2610	chrX:46696346-46741791	5.49874	12.109	14.7287	8.0073	14.2926	14.3529	9.01827	16.2186	14.5021	15.1292	15.7656	5.29377	0.810591	4.79597	0	4.77552	2.10076	5.84536	3.43506	2.36983			1.38284e-06
ATP5F1	TSS23288	chr1:111991742-112004525	45.1744	51.2683	41.3743	31.2931	68.7771	44.2817	38.1321	42.9988	55.2057	47.9188	44.4867	22.4314	13.4194	27.309	4.30932	24.5866	18.316	22.9667	24.0987	20.476			1.38547e-06
ACTR3	TSS4984	chr2:114647536-114716167	113.774	139.084	142.508	64.4936	169.781	167.504	86.8362	187.494	177.904	135.328	185.987	32.9555	12.825	54.6919	15.0204	50.9488	27.9886	61.175	31.5766	23.6047			1.38768e-06
CEPT1	TSS18644,TSS22185	chr1:111682248-111727724	28.4087	35.5721	25.0721	19.0509	38.03	39.1485	37.4833	33.9281	36.1287	35.2217	36.6468	14.4497	6.3067	15.5298	6.44053	24.4589	9.87008	19.3832	13.5073	14.1278			1.40066e-06
MOB1A	TSS8484	chr2:74383210-74405995	55.6209	76.4051	91.735	39.6216	95.833	96.9681	59.5384	110.57	106.02	98.4818	115.924	18.9883	5.73696	43.4548	9.91221	24.6754	12.4294	42.4037	17.7387	12.8047			1.40629e-06
ASNSD1	TSS25282	chr2:190526124-190535557	10.6422	12.746	14.0199	12.737	9.841	15.1121	14.2668	14.326	16.1114	13.473	13.627	3.37487	3.21925	7.56729	0	6.35837	5.18724	8.78415	6.04086	5.46117			1.46311e-06
SDHC	TSS19538	chr1:161284165-161334535	90.4477	81.9567	96.6919	52.8326	119.47	96.2358	79.6765	75.9914	111.748	125.492	104.628	41.8256	18.9684	71.7716	19.2305	34.8498	27.7775	35.9259	41.8282	29.4878			1.48191e-06
MPV17	TSS1676	chr2:27532359-27545969	77.274	85.0612	95.2531	67.4027	86.846	88.1788	68.2355	98.1927	82.2647	75.3733	96.1327	41.5772	19.7314	58.723	0	33.7882	22.8124	43.0759	29.7999	30.1798			1.49652e-06
BPGM	TSS8612	chr7:134331530-134364567	15.5862	15.5808	12.0625	6.40241	10.0564	11.4831	12.2284	15.1605	16.3268	13.0714	11.2007	2.80799	1.83371	9.8376	0	5.75285	2.11636	2.90221	3.04172	1.64112			1.49991e-06
MTCH2	TSS13370	chr11:47638857-47664206	46.1245	52.945	50.019	25.4093	68.7573	48.4038	42.0791	52.0461	60.884	58.5988	57.8139	18.8873	7.59565	34.1799	24.2807	28.7416	15.2239	20.4684	20.0931	18.0244			1.50499e-06
YME1L1	TSS24608	chr10:27399039-27443349	55.6064	72.9477	68.5067	34.7159	81.4608	69.9505	65.7383	82.3665	86.2763	82.4056	78.029	28.803	11.0776	39.6032	7.9029	37.0402	27.7078	32.7628	42.9046	27.9101			1.50652e-06
RAB22A	TSS16905	chr20:56884770-56942563	8.18189	7.09736	6.65439	2.02404	4.98704	4.52318	5.24779	6.74615	7.31221	5.15898	5.38059	1.98665	0.367557	2.83519	0	1.59676	1.32799	1.10083	1.54571	1.26455			1.51447e-06
APEX1	TSS4825	chr14:20923289-20925931	188.801	196.233	168.079	84.7664	131.675	129.877	109.306	153.551	142.647	158.281	205.76	55.7963	33.414	81.7279	26.612	60.3165	47.4314	90.3741	53.6106	45.3425			1.56623e-06
RAB7A	TSS15943	chr3:128444978-128533641	136.341	132.678	134.897	72.4131	191.073	148.973	121.833	171.591	150.894	143.675	198.398	56.3525	26.4318	105.999	54.4391	70.6222	29.7104	50.1341	47.0511	29.6789			1.57645e-06
LNPEP	TSS22218,TSS22490	chr5:96271345-96365115	51.541	52.5828	44.5188	20.2463	41.1087	43.1614	53.6111	60.6895	51.9347	55.1445	58.9359	22.5176	7.10449	26.2738	12.7739	31.3656	12.2455	23.6732	15.4399	12.3282			1.6347e-06
NUTF2	TSS14283	chr16:67880818-67905219	49.5285	52.2098	42.4639	21.6809	38.7171	42.7959	25.0319	36.1817	41.815	31.7026	38.8454	8.07446	8.43326	28.3058	0	9.50763	9.87741	17.8767	12.2885	9.64541			1.64581e-06
EIF2A	TSS27799	chr3:150264573-150303803	64.4243	59.4636	45.9524	43.7806	59.1669	46.0131	48.5532	47.3333	60.7228	54.0792	60.7498	25.0895	17.713	35.3583	23.6012	34.7079	34.3846	27.6529	41.9632	24.0351			1.64596e-06
CLTA	TSS13084	chr9:36190852-36212059	155.746	156.749	154.165	67.8972	123.036	101.698	99.9259	139.085	96.6078	130.384	155.938	40.0231	30.9174	53.5793	83.7414	52.5575	42.3048	50.8873	37.4796	32.5024			1.69208e-06
TM2D1	TSS1287	chr1:62146718-62191095	34.3571	46.2317	37.094	15.5851	27.4239	33.097	35.2302	33.4173	43.7721	48.3465	48.328	15.8329	5.06013	9.82182	7.41496	10.2639	7.14945	10.643	14.213	15.0144			1.74673e-06
DBF4	TSS25696	chr7:87505543-87538856	3.36494	5.00864	4.93487	2.02428	4.09464	5.29344	2.96677	4.71629	5.48031	4.17256	3.51517	1.16889	0.754016	0.623319	0	0.572537	1.62689	2.24436	1.82483	2.18769			1.74965e-06
B3GALNT1	TSS20258,TSS5219	chr3:160801670-160823160	11.3431	10.2923	8.03465	5.42773	4.3131	9.87017	8.52972	10.8623	10.7546	11.2422	11.9733	2.43191	1.2852	3.00244	2.93207	4.34257	2.28816	3.04594	3.41737	1.57554			1.76204e-06
CPNE8	TSS22024	chr12:39046001-39299420	19.6158	28.4391	19.9656	13.0994	19.7663	11.7085	11.73	18.3658	11.6227	16.3993	19.2742	4.26791	1.48675	11.5399	0	6.06879	1.08267	2.00291	3.10791	4.36717			1.77756e-06
SCAMP1	TSS24763	chr5:77656338-77776562	14.2403	15.8788	16.8529	7.82687	15.4242	14.3406	17.4653	15.4331	16.2005	16.1699	19.5205	5.85681	2.00339	6.34873	1.42104	11.9713	5.50336	4.31699	7.25565	6.76598			1.85588e-06
TBCA	TSS8864	chr5:76986994-77072185	380.43	453.147	260.66	170.628	378.306	296.898	281.43	310.497	335.232	323.936	393.284	114	63.431	244.714	125.764	144.606	97.9626	138.728	105.549	103.537			1.8779e-06
SC5DL	TSS20299,TSS3215	chr11:121163387-121184119	13.2098	13.6346	12.0631	5.1181	7.43135	16.4408	14.7245	11.5395	11.9888	19.5042	15.5116	2.92063	0.876091	2.96538	0	1.52534	1.85792	2.82689	5.37909	2.76425			1.8861e-06
G3BP1	TSS9590	chr5:151151475-151184915	134.877	138.409	112.344	84.9039	173.85	132.949	98.1489	140.927	165.185	136.227	145.554	62.7328	22.4748	82.249	86.1743	82.7297	34.5628	50.338	42.155	47.3521			1.8988e-06
VPS35	TSS25499	chr16:46693588-46723144	130.001	156.369	175.982	48.6904	144.17	102.454	94.7384	121.935	120.389	110.545	137.555	34.9049	19.4658	45.3074	6.48044	52.0984	32.9319	36.7278	40.0762	36.4914			1.9203e-06
GNG5	TSS17225	chr1:84964005-84972262	115.26	105.008	118.896	31.7979	130.608	82.9971	62.2851	92.1755	108.164	110.75	129.026	29.5333	11.3343	16.2604	2.9124	6.76514	25.0437	39.2541	47.3492	20.8261			1.92758e-06
MCMBP	TSS23471,TSS29829	chr10:121588915-121633140	23.744	23.469	23.2687	13.3157	31.4655	26.4971	20.8948	31.539	22.8856	27.1966	35.5678	9.7681	4.20795	13.4281	5.54967	16.6082	9.94735	8.2612	10.981	9.67155			1.95497e-06
NUP37	TSS5552	chr12:102467972-102512361	15.2501	25.0724	31.8783	19.052	38.299	27.855	21.8999	26.0636	38.5797	28.514	24.8002	11.9747	5.27883	8.29182	0	10.0208	6.98788	13.726	10.8319	9.61927			2.00801e-06
SLC25A3	TSS13742	chr12:98987402-98995778	284.724	301.382	284.752	206.333	436.088	371.052	317.453	357.117	387.229	402.683	363.021	158.328	123.12	194.309	75.7486	149.14	220.426	177.268	224.507	140.345			2.0427e-06
ABHD13	TSS18041	chr13:108870762-108886603	2.02524	2.0911	3.25197	1.87153	2.93239	2.43958	2.66289	3.48079	3.83246	3.01273	4.02372	1.03741	0.0289107	1.14927	0	2.0839	0.572199	0.641725	0.794829	0.82025			2.06869e-06
UEVLD	TSS25037,TSS6185	chr11:18552949-18610293	10.4321	16.511	15.1158	6.98567	14.4475	15.0294	8.59122	14.2633	13.5314	13.93	14.7583	4.36727	1.97085	4.21747	5.69946	9.94489	2.97141	2.97372	6.25876	5.01866			2.12785e-06
IL13RA1	TSS13761	chrX:117861558-117928496	22.684	38.6933	47.5785	16.6839	25.5158	39.3011	23.0033	43.9746	32.6639	42.3734	42.2188	6.5855	4.48484	10.282	1.54491	5.57745	4.40881	3.10773	8.08709	6.28577			2.12991e-06
RAB5A	TSS23050	chr3:19988571-20026667	22.2916	28.5108	23.7342	9.04009	31.8906	19.5552	18.1334	24.5625	25.2955	21.6908	21.2714	10.4933	1.62883	9.36673	0	13.2773	6.93633	5.52812	8.449	5.45277			2.16433e-06
CTNNB1	TSS27225	chr3:41240941-41281939	562.83	537.409	575.505	217.544	475.932	445.273	384.653	768.735	518.596	585.573	595.59	231.952	84.1207	327.559	30.0888	205.12	104.768	126.639	159.256	146.981			2.17057e-06
GNAI3	TSS15341	chr1:110091185-110138454	19.4767	19.5658	14.9486	6.36904	17.0526	15.4063	11.7765	17.8506	19.9881	15.8236	20.1832	4.91627	2.37381	8.09879	5.25824	10.3159	4.33652	5.48738	5.27654	4.85873			2.19967e-06
TMOD3	TSS22896	chr15:52121824-52204331	19.9545	25.1802	22.7832	12.4178	28.8534	24.6886	19.2353	29.343	38.1727	24.4832	35.847	6.38317	2.63959	16.3666	1.5586	11.2604	5.84604	5.55474	6.43962	4.2416			2.20891e-06
CCT4	TSS4392	chr2:62095261-62115806	102.038	98.2555	82.9878	35.9423	81.2186	94.0053	77.7847	87.1793	90.6663	80.1401	99.2244	36.3193	25.3701	45.278	14.5279	42.8697	46.1088	42.8638	51.4279	38.007			2.26716e-06
THG1L	TSS2169	chr5:157158322-157166772	13.1644	18.588	13.8161	8.15572	20.4487	10.0083	10.1421	11.7899	12.6828	11.401	16.3223	4.8046	2.21287	7.76294	0	5.03981	2.45229	5.5126	4.11658	1.31501			2.35004e-06
PPP2R1A	TSS2413	chr19:52693054-52729678	116.464	98.2948	119.846	42.0573	130.861	108.083	106.963	131.815	114.096	139.985	147.486	48.1055	20.6044	72.7119	30.2546	50.6492	32.523	54.0768	46.5712	34.1769			2.39414e-06
ZBTB33	TSS26689,TSS7813	chrX:119384606-119392251	6.02156	8.54481	6.74415	3.93128	6.70106	5.41138	6.69651	7.24692	7.38943	8.08842	8.37	3.50908	1.44272	3.06488	0	1.69791	2.08122	3.58877	4.79058	2.21138			2.41224e-06
C5orf51	TSS3942	chr5:41904469-41921738	3.78281	6.9426	10.9273	5.1094	7.29654	7.00392	7.2067	10.0805	7.64196	8.29707	7.66713	2.67211	1.20409	2.99555	1.601	2.82257	1.53615	2.57203	3.15021	2.5161			2.42877e-06
TMCO1	TSS22982	chr1:165693527-165738159	55.2619	56.7288	47.8677	28.1099	71.0677	47.0444	53.4943	56.3369	64.3349	85.1129	69.7339	25.2242	12.8574	29.401	0.192443	21.1755	13.7668	21.5911	31.7679	20.9378			2.47811e-06
MRPS35	TSS25678	chr12:27863705-27909237	43.4252	42.3619	41.0678	20.959	52.4267	25.9772	28.8255	22.3384	45.971	38.3063	41.9737	9.95685	5.82814	20.3201	0.99463	14.6794	9.8519	9.26364	13.4608	10.574			2.48383e-06
MAGOH	TSS29691	chr1:53692563-53704282	51.9452	43.4479	62.6987	63.6968	96.5139	54.2577	44.2807	50.821	68.6019	81.5487	78.2019	29.4512	13.2946	34.391	14.874	15.3047	19.2449	20.96	17.8435	22.6234			2.48757e-06
COX7A2	TSS11584	chr6:75947390-75953644	114.62	182.653	229.244	76.6283	254.366	205.283	173.271	203.908	227.058	164.217	202.146	37.287	32.1484	32.5239	31.7551	58.016	53.2255	80.8641	101.013	66.8589			2.49004e-06
MKI67IP	TSS12998	chr2:122484520-122494503	40.6648	43.3538	35.2424	19.1583	31.2506	31.5332	20.3615	29.0344	36.7652	36.2766	33.8458	12.1601	2.07602	18.4181	0	18.6774	14.3137	11.0316	13.29	12.3543			2.51007e-06
UBE2I	TSS24976,TSS27845	chr16:1359153-1377019	47.4946	49.9049	47.9076	19.8767	48.8742	38.7934	32.0488	53.1092	39.8682	38.0358	54.023	13.7575	8.81532	29.586	10.7987	21.4326	15.3161	22.4304	15.3058	9.6048			2.51204e-06
CD47	TSS14745	chr3:107761940-107809935	22.0617	23.4087	20.6684	14.2751	21.223	29.4226	20.8424	25.2515	45.275	31.3089	29.5338	4.55016	1.93454	11.4636	0	7.71372	3.29231	8.26802	4.66959	5.35133			2.52636e-06
ALG10B	TSS5087	chr12:38710556-38723528	2.86561	2.36271	3.562	2.28059	3.74927	2.6619	4.15514	3.6027	2.89446	5.87888	4.07024	1.20496	0.344759	0.822234	0	1.63709	0.744086	0.846889	1.2055	1.00362			2.53666e-06
ARPC5	TSS22240	chr1:183595327-183605076	30.3491	32.7553	37.0863	17.0091	39.2509	27.6021	18.5857	40.8535	32.1422	26.7625	40.7507	9.62006	3.72692	22.7594	11.1187	8.79809	5.19427	13.2176	7.70656	7.808			2.54186e-06
FNDC4	TSS24537	chr2:27714749-27718126	4.58365	10.2102	11.4328	5.44397	10.5028	9.62416	10.0201	13.0577	8.66701	13.4523	11.0209	4.65138	2.06975	5.49826	0.178471	0	0.97498	4.92268	1.66853	2.59268			2.54617e-06
SLC35F6	TSS21337	chr2:26987141-27004099	10.4398	6.57599	7.19039	3.72226	9.91076	8.5119	7.25179	11.0955	6.36085	8.70895	10.7498	3.14672	1.34749	5.08361	1.43962	1.71531	2.5398	3.282	2.96585	1.8096			2.62724e-06
POMP	TSS25124	chr13:29233140-29253093	188.127	210.271	182.149	58.4669	199.301	179.601	100.013	163.507	230.391	173.863	219.707	35.8931	19.9256	75.1998	10.7742	34.6004	46.0099	65.659	60.5603	43.0666			2.62924e-06
ARPC2	TSS11775,TSS23222	chr2:219081873-219119071	322.221	369.935	355.433	134.033	334.898	325.647	190.219	425.269	398.322	260.895	403.553	74.5689	40.6019	190.667	52.7362	126.695	61.7709	160.681	64.1529	51.6174			2.65767e-06
C5orf15	TSS11462	chr5:133291197-133304406	11.5215	16.1892	14.8581	7.79575	11.5926	14.5495	14.203	19.2489	18.7952	17.9106	24.2035	5.55926	1.40326	7.29294	1.14511	6.08644	4.8923	3.9503	4.11492	4.70072			2.68082e-06
IARS2	TSS14218	chr1:220267454-220321383	64.112	69.613	55.5123	23.7391	60.2183	65.9393	60.5495	65.5353	79.1324	81.6089	71.4349	21.2921	15.8852	37.1636	16.2552	33.9855	28.0795	24.0638	28.4896	22.2683			2.71265e-06
LAPTM4A	TSS27538	chr2:20232410-20251789	275.306	469.344	608.208	265.855	504.9	520.947	506.653	720.213	548.029	659.172	770.307	109.738	90.7324	207.938	6.21761	117.999	134.781	120.038	243.385	144.226			2.76175e-06
CSNK1A1	TSS1423,TSS14238	chr5:148875456-148931115	203.914	255.576	241.473	105.941	245.032	180.72	149.83	231.246	274.725	205.145	305.201	96.1804	26.2637	127.299	49.1272	132.334	50.7505	45.6466	72.57	63.0169			2.85659e-06
PDHB	TSS23207,TSS4255	chr3:58413356-58419579	55.779	70.2905	77.6294	27.4554	78.9883	50.5665	52.0363	61.9245	59.7849	60.2877	60.1595	28.6122	20.0712	40.3577	17.2458	21.1297	14.46	26.9121	30.1161	20.5516			2.85669e-06
RAB18	TSS1261	chr10:27793102-27831166	36.8387	57.1104	49.6967	27.0031	53.6499	49.9079	50.8411	61.7297	72.7498	64.4863	58.5992	25.4831	6.66135	35.7768	15.5134	23.7054	21.396	12.6196	26.6859	17.9548			2.8638e-06
C1orf43	TSS27825	chr1:154179182-154193273	86.4373	80.909	65.1543	31.122	90.9022	65.0408	61.9768	61.9127	70.1154	67.4539	69.6091	29.3179	23.3142	41.1713	8.18307	27.8433	41.9964	21.4539	35.595	24.8306			2.90107e-06
GDI2	TSS25359	chr10:5807185-5855512	171.869	177.985	171.597	92.1501	205.717	136.927	128.983	204.691	173.298	153.718	209.207	55.4401	50.444	97.3542	22.8178	65.8054	81.7427	104.468	101.447	61.8797			2.94448e-06
GNS	TSS14969	chr12:65107221-65153226	37.6327	74.412	114.236	37.3159	90.3276	91.392	69.4072	94.8054	67.5342	97.0402	95.5778	24.9253	10.9821	18.5023	7.01447	33.2912	10.4349	9.61389	20.4868	13.8183			2.98479e-06
LEPROT	TSS23089,TSS29991	chr1:65886130-65901690	6.46446	6.60407	6.30065	1.88683	4.70184	5.18058	4.69447	7.26031	5.54717	6.74833	7.38395	1.84801	0.904783	1.48181	1.40903	1.63078	1.07432	1.39246	1.57936	1.70427			2.99886e-06
SLC39A1	TSS17141,TSS18007,TSS3574,TSS7212,TSS8717	chr1:153931574-153940660	28.1027	20.603	19.0123	10.4197	27.9496	20.5817	16.8073	28.8189	23.4277	23.9895	34.5637	7.72786	3.13645	14.4138	3.38475	5.04009	6.9652	8.13998	5.39097	6.51424			3.08222e-06
EXT2	TSS16988,TSS3329	chr11:44117098-44266980	47.5324	60.7328	71.6005	37.2855	54.928	67.8949	65.5276	75.7275	62.1738	73.2698	90.5094	36.6888	15.7966	40.2151	5.57279	32.7465	26.5417	16.9011	34.7053	23.1798			3.08671e-06
DPY19L4	TSS15768	chr8:95732102-95806076	11.7759	13.79	12.1003	3.95948	8.39212	10.2642	13.5534	12.6842	12.3767	15.7214	14.2799	3.54497	1.3949	5.0669	2.93573	4.34972	2.66396	3.38624	4.7642	3.65572			3.11724e-06
GSTO1	TSS27973,TSS7516	chr10:106013951-106027222	180.892	198.874	197.405	82.6458	255.136	179.568	107.684	240.742	245.318	174.52	167.916	52.7158	38.241	92.5665	17.3303	58.9009	47.0445	59.3332	35.502	50.6561			3.1324e-06
XRCC5	TSS5709	chr2:216974019-217071016	120.615	177.116	195.346	71.5717	182.199	173.535	137.129	188.727	187.13	192.424	218.752	68.8161	37.4307	94.0088	7.6798	100.286	54.1971	68.9041	73.2066	51.6639			3.13477e-06
LIPA	TSS27162	chr10:90973325-91011660	95.4735	91.0639	66.9294	66.6643	146.846	142.222	60.5603	135.413	74.4339	101.75	115.297	25.0652	11.9603	31.2399	0	24.4969	11.2008	21.8361	19.6981	20.858			3.15856e-06
MYADM	TSS19899,TSS22524,TSS26314,TSS5249	chr19:54369610-54379689	25.7004	24.8732	29.4738	12.2009	33.4249	33.7603	17.9954	42.9074	25.9554	22.2105	36.9756	12.4959	1.79889	14.5461	0	7.42117	3.6326	6.77558	5.07577	4.40166			3.18196e-06
SERINC3	TSS4383	chr20:43124863-43150726	123.069	151.673	159.372	50.7812	138.904	116.52	129.938	191.773	160.972	141.362	198.414	46.3123	21.856	57.6463	22.0299	73.4024	41.1379	38.6893	54.6088	35.9937			3.22844e-06
PSMB2	TSS16248,TSS27400,TSS29862	chr1:36065142-36107445	13.4967	16.2707	19.2456	10.3182	15.9612	17.1494	13.8792	17.9781	22.309	24.8246	28.0692	6.52546	2.49788	9.04673	0.598856	4.05405	6.48151	6.45077	7.22846	5.37956			3.23964e-06
CAB39	TSS17184,TSS3610	chr2:231577556-231685790	9.57701	16.3483	18.8421	5.41478	15.2602	16.0194	13.3449	17.6939	18.8935	15.5822	18.3368	2.96672	2.87761	8.80674	4.81286	7.01716	3.2109	2.93086	6.43168	3.89349			3.25655e-06
TM9SF2	TSS19100	chr13:100153627-100216302	121.558	156.021	154.154	55.859	129.571	116.04	126.406	131.245	151.557	173.073	154.184	40.3476	22.7842	41.6516	9.01476	44.7801	51.1309	42.9212	110.559	49.4595			3.28256e-06
CCT6A	TSS17928	chr7:56119377-56131682	88.878	92.1026	93.1027	42.7162	108.122	82.758	53.6557	70.4403	85.9026	85.5239	79.2122	37.0809	13.7248	58.1156	16.6734	46.8525	29.3396	31.5845	23.3674	30.5872			3.30558e-06
SUB1	TSS14813	chr5:32585604-32604185	20.5511	35.3428	44.7035	20.5476	35.9273	30.9603	24.3914	27.4196	33.5424	28.4657	35.4132	8.98755	4.66548	25.3442	2.82384	12.3975	6.93008	12.1208	9.80829	7.64836			3.31989e-06
ESD	TSS237	chr13:47345390-47371367	149.023	136.193	111.854	60.4729	110.412	113.641	121.5	136.984	101.87	117.825	179.984	31.2302	23.5494	80.163	0	58.4432	33.8838	58.0813	58.1111	35.0729			3.34628e-06
GDE1	TSS2624	chr16:19513014-19533450	14	18.2625	25.0203	10.9376	10.2457	11.1606	11.189	15.7729	12.7754	15.088	15.42	3.1525	3.37465	7.1321	0	5.93052	4.59348	2.66479	5.38683	4.33017			3.35967e-06
MMADHC	TSS21186	chr2:150426146-150444330	97.5042	122.021	148.721	64.5093	141.597	96.2455	79.6189	92.5752	135.348	119.729	129.736	43.9962	29.0517	66.4842	18.997	33.8476	59.8463	42.9454	64.1289	43.298			3.37461e-06
NCKAP1	TSS20853	chr2:183789604-183903229	120.398	153.943	180.133	58.1122	122.986	125.58	127.358	159.677	157.77	154.41	163.731	51.5729	20.6289	83.4924	24.2582	96.3564	44.2836	25.0905	52.5197	58.8161			3.38017e-06
TRAF6	TSS6059	chr11:36505316-36531863	3.04633	3.60958	4.81465	2.76975	2.37975	3.01469	3.22895	3.97379	2.98607	3.63309	3.32082	2.02008	1.07141	1.17985	0.45218	2.11311	1.99262	1.18037	2.04317	1.5952			3.4309e-06
NCOA4	TSS1045,TSS5055,TSS977	chr10:51565107-51590734	76.2395	83.4727	90.949	50.9321	132.399	129.089	100.726	117.364	99.6308	129.885	98.2537	46.2793	21.9651	69.6966	28.2842	47.7934	27.8899	28.2255	46.4786	30.2619			3.43363e-06
TANK	TSS2107,TSS2822	chr2:161993465-162092683	69.3329	88.7841	97.6343	37.8214	44.0519	72.2269	56.934	81.769	69.869	67.5619	80.4515	17.4918	7.36331	34.0683	5.25033	53.2787	16.524	16.0876	25.8927	14.5547			3.43382e-06
PIGF	TSS17413	chr2:46808412-46844251	14.7628	18.0968	30.0314	8.97698	26.9495	29.5998	25.7071	30.2247	31.5212	26.1029	27.7974	6.64075	2.42898	9.83401	0	10.305	6.55881	6.29704	11.2047	6.86086			3.44414e-06
DDX18	TSS29788	chr2:118572254-118589953	22.8998	29.5281	28.4065	15.5984	32.8356	27.252	19.4892	25.9153	28.9017	27.8271	28.5753	14.3273	4.57874	16.8692	5.76829	19.244	10.1073	9.99936	11.9018	7.09845			3.48131e-06
OSMR	TSS7952,TSS9142	chr5:38845959-38935743	73.245	85.7063	87.909	27.6227	42.0722	71.9574	32.0055	65.7675	65.4013	59.3774	76.5052	24.7018	3.42686	24.1174	0.853807	29.5594	6.14832	10.3086	3.68659	12.3692			3.52304e-06
ATP6AP2	TSS13033	chrX:40440215-40465888	138.181	141.693	168.292	82.1519	158.376	207.178	195.855	248.007	230.6	245.303	280.185	55.5323	25.7077	85.5418	0	64.856	32.6702	42.0069	59.7198	54.2653			3.64348e-06
PSMA1	TSS14807,TSS15896	chr11:14526421-14665180	76.6071	99.8213	105.201	40.9413	107.737	77.8022	63.1532	90.711	100.147	109.869	120.078	24.65	11.8816	50.5817	0	62.2983	26.301	30.8492	25.6739	24.1828			3.66704e-06
EIF4E	TSS2031,TSS28217	chr4:99799606-99851786	39.5697	41.7239	42.8345	14.958	57.7188	30.1045	24.4697	30.7042	39.3082	32.0694	36.4616	9.63446	4.10261	18.8207	0.415941	11.3395	8.05459	8.41171	8.77789	7.32651			3.68207e-06
RTN4	TSS14609,TSS22186,TSS25279	chr2:55199326-55277734	214.512	191.106	198.897	56.5056	112.401	191.918	197.049	239.084	174.413	193.885	254.283	51.3559	27.63	64.9324	7.81343	90.1831	43.6638	35.2194	58.1831	55.6447			3.73225e-06
IMPAD1	TSS3836	chr8:57870487-57906430	11.7523	13.1786	16.9433	7.26059	15.8209	16.5544	12.1024	18.3485	16.6757	16.8646	19.3632	5.09466	2.54373	8.27424	3.78356	7.5219	5.80549	4.4511	10.9129	5.67992			3.74166e-06
PAIP1	TSS2277,TSS25005	chr5:43526369-43557521	63.6336	94.3065	107.4	34.8547	76.3487	71.4863	53.7318	74.4966	67.1496	71.3384	78.7142	16.6198	14.0499	34.6387	16.8197	45.7284	27.0513	21.8278	31.3728	26.0928			3.74843e-06
PRMT5	TSS26540	chr14:23389732-23398661	43.2909	41.3527	53.5929	23.6981	35.6219	35.2541	28.7595	39.8431	48.3233	40.4791	47.6327	15.473	8.90199	29.4475	15.1621	26.5839	13.0113	16.2548	16.5823	16.3003			3.75633e-06
NDUFB4	TSS19906	chr3:120315127-120321258	277.575	321.011	269.468	106.04	395.355	282.861	229.017	260.219	339.885	308.6	333.694	74.4489	58.9986	136.593	38.7032	137.327	114.441	133.175	163.968	66.2804			3.77494e-06
RAB10	TSS2156	chr2:26256728-26360323	38.4961	41.1325	34.2291	13.5523	43.0059	27.491	21.0023	28.0709	28.7275	28.7726	32.6271	7.51159	5.62002	21.6946	6.85402	12.0349	8.67909	8.61808	7.41603	8.49837			3.79991e-06
TOMM70A	TSS21361	chr3:100082302-100120242	17.896	19.146	13.8781	5.97348	19.1912	14.4656	12.5468	14.7224	15.2204	15.1404	16.271	5.16654	3.34634	7.4292	3.77542	7.2817	8.10836	6.57137	8.11364	5.37221			3.92074e-06
ADAM15	TSS16430	chr1:155023747-155035252	74.3397	51.7083	46.1024	17.7615	64.3052	49.9249	47.5379	65.9819	57.6726	64.4543	63.159	20.2681	9.95841	30.9428	0	33.6033	17.3719	15.5268	11.5482	14.8796			4.02318e-06
BBS12	TSS21288	chr4:123653856-123666098	1.47283	3.27899	4.28099	2.14862	1.67602	2.48311	3.21008	3.59881	3.08341	4.06024	3.05989	0.678966	0.241127	0.732789	0	1.27633	0.977132	0.155969	1.63093	0.9406			4.09638e-06
TM2D2	TSS19990	chr8:38846326-38854041	11.0307	9.42937	9.17385	2.72752	7.10318	11.8123	8.28094	11.6232	14.195	10.3746	9.88255	4.24798	0.982695	5.36818	0	1.85167	2.06157	3.53814	2.25482	1.82121			4.16212e-06
MGST3	TSS1047	chr1:165600109-165625372	127.369	181.834	181.823	82.6494	284.888	148.232	121.509	176.985	145.606	194.463	175.315	40.4055	25.1201	53.8583	0.397046	40.8196	46.7615	39.014	40.5189	38.471			4.19447e-06
MANBA	TSS11081	chr4:103552642-103682151	55.7678	60.0127	60.5288	21.0277	40.6537	38.4517	34.3862	51.7776	58.0252	47.7548	62.9984	17.5202	13.0745	24.9015	11.6543	22.5971	10.9867	12.0393	18.3879	13.2288			4.20268e-06
CCT7	TSS18857	chr2:73461363-73480150	142.283	120.126	106.206	60.3435	118.156	124.478	108.665	115.529	111.654	109.757	135.665	51.2634	27.7738	70.6669	10.3573	70.2791	59.4302	71.5122	58.0038	46.0643			4.24584e-06
MAZ	TSS14951,TSS17181	chr16:29817416-29822504	147.307	150.079	140.851	54.4628	134.675	105.561	120.319	151.216	118.451	153.075	140.158	67.4279	31.1704	92.2194	18.4733	53.7216	52.5344	61.902	70.1152	32.3462			4.25217e-06
TGDS	TSS26562	chr13:95226307-95248511	9.78361	9.98121	11.4743	6.93689	20.0345	10.9548	10.8471	10.6815	11.6418	12.3705	12.1799	2.29116	2.05108	4.49251	0.154856	5.97845	3.38188	3.60494	7.09669	4.44333			4.30574e-06
UBE2L3	TSS12264,TSS2813,TSS28646	chr22:21903735-21978323	22.2818	19.774	16.3533	8.10993	12.6302	20.8048	17.0502	21.3491	21.7317	18.8169	24.1824	6.5699	3.02739	10.9543	5.55416	7.11754	7.6185	9.70398	8.99028	5.42066			4.32396e-06
CHCHD2	TSS29867	chr7:56169265-56174187	341.59	253.456	248.966	137.293	398.948	204.31	208.346	227.391	259.289	285.385	273.477	105.854	47.22	119.505	24.212	85.5997	79.4989	119.209	140.591	97.368			4.33052e-06
UGDH	TSS6862	chr4:39500374-39529218	59.4915	52.3189	42.9312	21.0803	59.5534	57.7705	29.7814	48.3051	62.1871	40.2615	65.3533	12.3556	8.43238	19.6958	16.1089	17.7359	9.81997	10.6004	22.2753	10.9663			4.35706e-06
OST4	TSS12078	chr2:27293341-27294567	162.997	137.198	216.016	70.8605	216.625	208.687	144.966	201.138	230.963	157.673	244.74	51.1879	33.7496	94.774	24.6192	29.7292	36.3025	115.786	71.1597	53.6907			4.3651e-06
AGPS	TSS14402	chr2:178257470-178408564	41.6859	49.8638	44.0795	22.4392	32.2464	31.1059	24.8603	37.504	31.6436	30.8755	43.8557	16.7351	7.20842	23.5566	8.38888	15.6918	15.8466	11.3877	21.019	9.96238			4.40258e-06
XIAP	TSS13502,TSS20220	chrX:122993661-123047829	17.9286	25.0808	23.8511	8.42256	25.8262	20.268	23.1432	26.1763	27.7356	29.5169	28.6836	8.5335	3.46704	12.7952	5.7833	13.4593	6.74108	5.65225	13.8855	7.88409			4.48022e-06
SCYL2	TSS22303	chr12:100661548-100733914	21.8695	33.5695	47.5903	23.9891	46.7419	43.6902	31.382	47.6461	50.7804	46.0868	50.1943	15.9378	5.83554	22.3716	2.66803	22.0794	15.8254	12.7275	19.4826	13.6579			4.52248e-06
NRBF2	TSS8274	chr10:64893006-64914786	5.83228	10.5471	10.8992	4.45507	9.28973	8.57999	6.2346	10.5324	10.4422	6.56933	9.57433	2.62749	1.28636	4.41803	5.43865	1.65497	3.07038	2.95662	3.71547	1.58216			4.64679e-06
ORAI1	TSS3064	chr12:122064454-122079946	39.5651	37.7681	20.7136	21.2945	58.2703	34.5638	28.3269	44.1553	56.9784	43.9264	54.4001	8.48818	2.55315	3.2752	0	12.0715	11.0849	21.4347	12.4317	5.47336			4.66032e-06
PDZD11	TSS6107	chrX:69506210-69509798	34.6412	38.9744	30.5796	12.5145	47.7253	26.7815	26.3366	28.6125	34.6285	27.5636	38.6109	11.0014	3.98071	15.9477	7.44219	14.6224	6.46473	12.4726	10.7923	6.62949			4.68212e-06
TUBB	TSS3026	chr6:30688156-30693195	485.982	465.616	466.147	197.939	290.407	414.894	251.859	526.041	383.601	417.953	603.711	194.898	97.5082	186.306	58.5978	80.1253	75.3843	226.38	90.6247	79.2811			4.77431e-06
C12orf49	TSS9732	chr12:117153595-117175843	4.50648	3.16616	4.96803	3.55004	6.79918	5.54231	4.60467	7.54833	2.85964	7.07105	5.67807	1.89196	1.02401	1.37217	0	1.50651	0.911345	2.04841	1.94992	1.269			4.8084e-06
MYD88	TSS5203	chr3:38179968-38184512	31.9956	31.5886	37.7267	9.33567	32.9667	30.8312	23.0291	43.5805	33.8212	39.975	38.2207	9.83701	4.3152	19.2524	10.0095	12.4322	3.46674	16.3139	6.71699	7.15505			4.89865e-06
MPLKIP	TSS20863	chr7:40172341-40174251	36.614	28.5756	28.1772	16.3851	36.2214	29.1234	29.8892	41.8293	34.7404	51.7788	39.021	11.8713	9.7478	15.5177	6.20072	18.1159	10.439	14.9466	12.6256	9.38276			4.90291e-06
PEX13	TSS24847	chr2:61244811-61279125	17.556	18.6155	17.335	9.97562	21.7119	10.8945	9.70547	12.4047	14.5785	10.8519	15.0695	4.81099	1.60457	5.96702	3.96947	7.22104	6.32237	2.7293	7.60196	4.33223			4.93077e-06
ITGAV	TSS13330,TSS152	chr2:187454789-187545628	84.03	104.901	112.014	52.4596	65.4296	112.767	79.5692	156.708	159.617	126.717	138.669	36.4395	9.55978	42.6903	5.3316	39.1932	18.265	10.7295	22.66	23.7726			4.93622e-06
NDUFB1	TSS4052	chr14:92582467-92588153	384.304	536.006	564.891	252.125	416.833	426.396	350.933	388.174	564.026	437.881	434.906	181.532	107.019	359.972	57.3704	143.374	175.197	144.454	224.964	177.833			4.93742e-06
DYNC1LI1	TSS12446	chr3:32567462-32612366	16.8871	19.0448	17.7463	12.0936	19.5454	19.6305	17.3937	26.5305	17.4898	23.6528	22.038	8.52161	2.41213	12.3747	4.03021	11.6193	8.34411	9.76023	12.7128	6.41089			4.94874e-06
STARD7	TSS3472	chr2:96850602-96874573	32.449	44.3406	44.2543	24.2116	43.8092	48.584	40.6831	45.5974	37.3862	58.9899	45.6898	18.4519	15.0619	29.0681	10.1501	16.8939	18.657	21.0461	31.7684	17.6329			5.0348e-06
APH1A	TSS11284	chr1:150237798-150241609	88.8014	60.5434	49.3269	22.1363	72.3067	55.8177	55.9331	72.4427	59.0398	83.6451	85.1169	17.5969	11.7484	37.3998	0	14.2124	17.1873	23.3104	30.852	13.0581			5.08503e-06
AP2B1	TSS18909	chr17:33914281-34053436	103.043	100.62	100.96	25.1715	66.4066	79.8807	68.92	92.3729	86.4922	77.8807	106.73	28.3059	10.4833	49.7488	14.1371	49.0777	18.4012	25.8641	23.6114	18.6066			5.08552e-06
FAM200B	TSS22763	chr4:15683351-15692070	1.39213	1.47806	1.77457	0.712148	1.43571	0.695757	2.03488	1.81513	1.85693	1.33139	1.30155	0.405721	0.281529	0.276258	0	0.507543	0.580397	0.326834	0.523475	0.803105			5.11023e-06
LPAR6	TSS3915,TSS4080,TSS9632	chr13:48985181-49018840	12.2404	17.6302	19.112	7.5658	10.6253	16.6197	16.7866	25.3225	28.4525	22.0834	19.1228	2.962	0.579185	10.907	0	4.9604	1.60703	2.91723	2.84479	2.22659			5.12959e-06
SLC25A43	TSS14346	chrX:118533257-118588437	9.96139	12.9604	6.44252	5.86895	8.55088	6.72111	7.05806	8.11129	9.06245	5.65696	7.73625	3.2718	1.37303	2.35734	0	5.8619	3.05808	3.78927	1.94239	1.11427			5.15893e-06
RHOA	TSS14361	chr3:49396578-49449526	182.624	198.952	206.477	78.7019	277.634	158.61	117.837	230.342	212.379	165.805	195.828	84.7253	49.2853	99.2579	16.0848	41.394	45.0024	91.5415	55.5098	33.7888			5.27132e-06
C14orf166	TSS17224	chr14:52456227-52471420	89.0398	128.274	142.647	61.8447	86.5208	120.16	105.703	122.046	132.569	93.2967	135.861	22.1076	28.9663	52.6639	63.7504	44.686	50.3811	66.0133	69.6549	51.3823			5.27795e-06
SRP72	TSS9600	chr4:57333761-57369847	55.8052	61.0873	57.4231	32.0763	64.4883	58.6672	50.3449	60.6632	67.2741	62.3899	62.9428	19.6266	17.7073	37.3356	30.5497	41.9529	27.0397	21.446	43.8114	27.1409			5.31047e-06
ITGB1BP1	TSS29656	chr2:9545814-9563643	29.1374	29.5244	37.1712	21.9378	20.9279	45.2036	41.3376	51.7943	41.8423	35.4874	31.5141	16.143	3.03126	17.7917	3.35684	15.0292	8.40945	18.8393	16.4537	9.46071			5.31553e-06
KDELR1	TSS11345	chr19:48885826-48894810	141.569	124.673	140.786	40.2911	183.371	121.238	111.654	125.901	155.067	136.849	168.058	40.7777	26.123	54.7509	16.9836	63.3662	38.5221	52.5996	73.0827	37.3542			5.31927e-06
MRPS15	TSS27206	chr1:36921361-36930040	34.6604	49.9784	53.9548	36.4696	48.4733	47.4957	38.8157	55.1167	66.2751	49.7015	57.518	18.5733	18.17	21.9285	1.00279	23.8719	24.7927	32.1697	31.6207	24.4681			5.32347e-06
G3BP2	TSS2862,TSS3028	chr4:76567952-76598667	45.3637	56.484	60.7954	21.9814	66.1441	41.968	40.7939	56.2831	44.1891	55.6397	62.2769	23.616	10.0684	33.2882	8.97943	32.9239	9.20777	14.9855	14.3343	17.0955			5.36296e-06
GORASP2	TSS19511,TSS9946	chr2:171784947-171823643	76.4066	108.546	111.633	32.5359	108.58	80.17	80.2754	82.4689	89.7315	96.4672	105.442	27.2708	20.7212	35.8984	11.4543	35.1657	36.8511	29.0487	70.7112	20.1541			5.37074e-06
MRPL33	TSS1279	chr2:27994583-28002608	82.9206	117.976	137.163	63.9656	103.016	121.609	125.667	128.131	178.808	139.519	170.516	35.8421	31.7681	73.5941	17.1637	29.386	71.1435	53.6992	44.7864	48.6441			5.43807e-06
ATP5H	TSS25241	chr17:73034954-73043074	341.879	284.802	288.706	158.358	231.485	259.662	193.401	257.699	310.221	255.492	274.399	98.946	95.6315	234.183	52.2122	100.907	109.667	111.62	128.45	93.4589			5.45587e-06
TMEM216	TSS16710,TSS21228	chr11:61159831-61166335	5.96433	5.10736	5.42727	2.85728	5.9206	5.8579	6.92911	6.68486	6.17194	5.32155	6.44302	1.83235	1.19022	1.6473	0	3.84066	1.30806	3.53983	3.40596	2.22722			5.45937e-06
CLIC1	TSS16622	chr6:31698357-31704341	219.114	253.493	359.896	95.537	389.066	288.958	152.669	343.587	369.022	265.369	370.803	67.7933	22.9546	135.718	8.64287	44.656	33.9125	94.5284	43.7419	35.6021			5.46069e-06
MRPL14	TSS26836	chr6:44081372-44095191	16.4263	21.292	22.13	7.77395	22.5046	16.024	12.3707	19.2957	16.6346	18.4454	16.2166	7.99481	1.94754	11.8105	3.06323	2.96916	4.58353	6.9096	10.1458	6.07194			5.49685e-06
CASP4	TSS28911,TSS6212	chr11:104813593-104839325	257.677	252.385	210.6	135.909	219.06	193.119	125.574	183.182	244.206	221.26	292.066	108.794	39.3506	122.277	97.4169	153.39	43.0119	79.1623	46.0098	48.2517			5.53208e-06
RAB5B	TSS3622,TSS5080	chr12:56367696-56390467	16.2235	19.4943	28.7045	13.0849	22.5951	19.8837	21.3388	23.8044	20.2973	24.8995	28.4788	9.74994	4.94657	15.3124	3.57907	15.0823	6.54422	8.31226	11.0689	6.16352			5.73431e-06
SYPL1	TSS1031,TSS8636	chr7:105730813-105753093	72.9703	81.0482	60.3469	14.268	57.6303	44.6966	42.3566	50.5314	53.4368	63.9082	58.5457	17.33	6.53666	19.8944	0.252131	8.8805	13.3342	22.5841	20.3168	11.2196			5.75307e-06
COPS2	TSS2980	chr15:49417470-49447854	13.7089	19.4668	26.5811	14.738	26.2141	19.8045	22.4367	26.1403	25.5291	19.2135	28.4728	9.84053	5.49032	14.2539	9.28468	12.6534	12.8041	8.86719	9.64816	10.2332			5.77359e-06
[truncated: 6,725 more rows]

## Sheet: p<0.05 + 1% FPR
	P value	Cau Tumor Mean1	Cau Non-tumor Mean2	Difference	SE of difference	t ratio	df
ATP6V1E1	1.40146e-08	93.962	33.9796	59.9824	6.17723	9.71024	18
[truncated: 7,210 more rows]

## Sheet: p<0.05 + 1% FPR + Log2(2)
	P value	Cau Tumor Mean1	Cau Non-tumor Mean2	Difference	SE of difference	t ratio	df		Log 2 (2)
[truncated: 1,975 more rows]

[truncated: 1 more sheets: p<0.05 + 1% FPR + Log2(5)]
