# Supplementary material for: Transcriptomic analysis of pancreatic adenocarcinoma specimens obtained from Black and White patients
Source: PLoS One. 2023 Feb 22;18(2):e0281182. doi: 10.1371/journal.pone.0281182 (PMC9946261; doi:10.1371/journal.pone.0281182)
Supplement: S5 File — (XLSX) [file pone.0281182.s015.xlsx]

## Sheet: AA Tumor vs Non
gene_id	tss_id	locus	BlackTumors					Black Non-tumors
PCDHGC5	TSS1	chr5:140868807-140892546	0.621756	0.809369	0.418636	1.95618	1.03036	0.197853	0.14506	15.3031
VHLL	TSS10	chr1:156268414-156269428	0	0.110564	0	0	0	0	0.14081	0.240093
SLC13A4	TSS100	chr7:135365986-135412933	0.215479	0.051128	0.162457	0.697019	0.386796	0.119495	0.0437995	0.696816
TMPRSS6	TSS1000	chr22:37461478-37499693	0.209116	1.45956	1.46461	1.85925	1.5032	0	0.0790005	0
SFRP1	TSS10000	chr8:41119475-41166990	0.052421	0.895986	3.96246	3.95802	0.777662	0.492929	0.388972	4.79881
RPS3	TSS10001	chr11:75110534-75133345	603.318	536.794	684.181	601.812	537.626	282.445	253.428	215.743
GNRHR2	TSS10002	chr1:145509819-145516076	11.6078	16.682	9.22417	7.3423	12.6843	1.64712	1.4813	0.813722
TRIM15	TSS10003	chr6_mann_hap4:1479527-1489018	0	0	0	0	0	0	0	0
ALG9	TSS10004,TSS19259	chr11:111652918-111742305	12.8011	14.8096	12.7801	12.8479	9.11027	6.79385	5.20945	9.67496
IGF2R	TSS10005	chr6:160390130-160527583	43.6048	72.6428	65.458	92.8873	93.1694	17.0206	15.024	66.2541
ROBO1	TSS10006,TSS3825	chr3:78646387-79817059	5.12415	4.36939	12.9114	20.3226	12.8634	0.911066	0.791892	5.33366
WASH3P	TSS10007	chr15:102501015-102516808	52.263	34.5849	22.3676	38.3353	20.9932	7.23548	8.87107	84.5032
SNORD115-44	TSS10008	chr15:25496005-25496087	0	0	0	0	0	0	0	0
CLEC18A	TSS10009,TSS11126,TSS22674	chr16:69984607-69998250	0.394712	3.28882	1.22938	4.37374	2.41284	3.56182	0.743414	24.3848
DUX4	TSS1001	chrUn_gl000228:112298-113921	0	0	0	0	0	0	0	0
NUDT11	TSS10010	chrX:51232862-51239459	0.182803	0.010433	0.436431	0.367264	0.277517	0.328789	0.392899	0
NCOA1	TSS10011	chr2:24807345-24993570	21.9002	28.5924	22.9747	27.5653	19.0598	6.05007	7.94147	19.7268
TBC1D1	TSS10012,TSS23048,TSS26446,TSS788	chr4:37892704-38140796	30.9032	42.324	22.5356	44.6862	40.3052	2.53414	2.86945	43.2113
RAB27A	TSS10013,TSS12638,TSS17364,TSS2999	chr15:55495163-55582013	19.9668	24.4948	15.4913	17.1441	14.7496	7.2592	3.80525	11.0844
MIR601	TSS10014	chr9:126164803-126164882	0	0	0	0	0	0	0	0
C17orf66	TSS10015	chr17:34181959-34195895	0	0.206684	0.246211	0.879607	0.848554	0	0	2.48495
SDCBP2	TSS10016,TSS14147,TSS24365	chr20:1290554-1309879	51.6677	82.6181	43.4468	4.09476	85.8729	0.481939	0.500574	7.79463
MIR3665	TSS10017	chr13:78272146-78272251	0	0	0	0	0	0	0	0
PPP2R3B	TSS10018	chrX:294667-347690	12.1438	8.58509	8.33975	14.6237	10.7918	3.67691	4.17643	42.8953
ZNF137P	TSS10019	chr19:53099936-53103405	3.02227	2.39841	2.72072	2.11976	1.77894	0	1.44323	0
AARD	TSS1002	chr8:117950463-117956239	0	0.0287722	0.182783	0	0	0	0	0
FGF1	TSS10020,TSS13779,TSS23926,TSS5084,TSS7105,TSS7228	chr5:141971742-142077635	0.322369	0.370838	0.390034	0.517987	0.6308	0	0	2.15042
KRTAP8-1	TSS10021	chr21:32185014-32185570	0	0	0	0	0	0	0	0
DIMT1	TSS10022	chr5:61684350-61699728	34.6781	18.0465	32.8653	22.8885	26.1617	9.59395	6.3547	16.8845
DTX2	TSS10023,TSS15986	chr7:76090971-76135312	40.4416	42.5624	28.6563	32.054	48.8808	9.83201	6.17785	32.0871
MIR4284	TSS10024	chr7:73125646-73125727	0	0	0	0	0	0	0	0
MATK	TSS10025,TSS21439	chr19:3777966-3801810	2.41357	0.745856	1.81755	3.30866	1.20762	0	0	1.94064
TMEFF2	TSS10026	chr2:192814746-193059644	0.359579	0.482238	1.84716	1.93102	0.998031	0	0.0727095	0
KIDINS220	TSS10027	chr2:8868986-8977755	30.9629	44.3289	36.2383	49.2392	34.7746	8.41255	10.5139	34.1887
AP4E1	TSS10028	chr15:51200868-51298097	6.68467	7.71829	9.08001	12.7718	7.22763	0.989706	1.16007	3.96478
CEBPD	TSS10029	chr8:48649475-48650726	8.43194	15.9875	24.4228	30.3814	21.5353	5.99468	5.50376	117.387
XPO1	TSS1003	chr2:61705068-61765418	57.9393	67.215	75.0623	51.0783	75.3607	13.7079	13.6307	16.1292
GALNT16	TSS10030	chr14:69726680-69821190	0.408956	2.40019	10.5	18.0906	2.89115	2.24132	1.8432	12.3168
SYT5	TSS10031	chr19:55684468-55691720	0.191729	0.140459	1.07078	0.717128	0.680877	0.490738	0.216025	0
LINC00595	TSS10032	chr10:80027084-80039970	0	0	0	0	0	0	0	0
IRF6	TSS10033	chr1:209958967-209979520	48.5422	84.4204	25.9661	18.2111	76.267	5.98075	3.91077	19.0692
MIR3140	TSS10034	chr4:153410478-153410568	0	0	0	0	0	0	0	0
DSG2	TSS10035	chr18:29078026-29128814	130.368	266.492	145.177	126.128	118.254	20.2747	17.5976	3.46465
JAK1	TSS10036	chr1:65298905-65432187	81.271	139.986	87.1917	124.572	140.284	17.9557	19.6844	89.1155
MTHFS	TSS10037,TSS21691,TSS3302	chr15:80135888-80189627	10.6036	18.9249	26.4378	11.1442	26.2273	2.70256	5.96161	20.6502
TRIM13	TSS10038	chr13:50571142-50592603	2.48234	4.15419	3.44919	3.78624	3.71777	0.431079	0.639498	0.236994
FTSJ1	TSS10039,TSS4464	chrX:48334548-48344752	25.9256	17.6066	19.6964	22.5165	27.5551	3.55344	4.90073	38.7214
CCDC71	TSS1004	chr3:49199967-49203785	9.0005	18.8861	14.3904	16.7691	16.0943	3.46223	2.61277	2.06205
SRP14	TSS10040	chr15:40327890-40331389	521.767	196.696	205.345	176.929	191.255	110.041	115.191	78.404
RPL31P11	TSS10041	chr1:161653494-161655042	0.0659253	0	0.214461	0	0.0119268	0	0	0
FXYD4	TSS10042	chr10:43867091-43871783	16.5083	0	0	0	0.0784114	0	0	0
PPP1R16B	TSS10043	chr20:37434347-37551667	0.836202	3.6523	1.46157	6.06436	3.43555	0.562983	0.401078	1.30547
MIR4530	TSS10044	chr19:39900262-39900318	0	0	0	0	0	0	0	0
FAS-AS1	TSS10045	chr10:90751180-90752732	0	0	0	0	0	0	0	0
SDK2	TSS10046	chr17:71330522-71640227	0.615516	0.54498	0.45411	1.59746	0.887828	0	0.0679298	0.0964817
DCDC2	TSS10047,TSS18514	chr6:24171982-24383520	2.83745	10.6594	5.27298	21.7116	2.62298	11.0705	10.6901	23.1196
C6orf10	TSS10048	chr6_mann_hap4:3603310-3682495	0	0	0	0	0	0	0	0
LOC100130264	TSS10049	chr20:19222945-19265240	0	0	0	0	0	0	0	0
NDUFB9	TSS1005	chr8:125551342-125562227	518.919	234.74	255.81	211.001	212.844	129.182	142.219	33.003
SNORD11B	TSS10050	chr2:203156039-203156151	0	0	0	0	0	0	0	0
NEU1	TSS10051	chr6_dbb_hap3:3112414-3116295	0	0	0	0	0	0	0	0
ZBTB46	TSS10052	chr20:62375020-62436856	0.684745	1.03506	1.1208	2.53262	1.44187	0.193142	0.235843	0.991553
CSRP1	TSS10053,TSS28188,TSS29332	chr1:201452657-201476387	71.5472	69.4029	54.7993	80.2092	63.7494	13.5711	14.4877	114.076
PDZD4	TSS10054	chrX:153067622-153096003	0.63057	0.441283	2.30969	3.47409	2.13381	0.227788	0.600973	13.2408
HMHB1	TSS10055	chr5:143191725-143200284	0	0	0	0	0	0	0	0
PECAM1	TSS10056	chr17:62396776-62407083	1.15704	1.00722	1.0842	2.93667	2.14557	0.30433	0.390242	0.316741
SNAI3	TSS10057	chr16:88744089-88752882	0.970185	0.663056	0.57437	0.820481	0.777486	0.210468	0	0
WDR72	TSS10058	chr15:53805937-54051859	0.630449	51.3309	16.1098	13.1078	61.0216	1.82721	1.92403	1.05509
CYP1A1	TSS10059	chr15:75011882-75017877	0	0	0.0907762	0	0	0	0	0
STAT6	TSS1006,TSS1765	chr12:57489186-57505196	153.408	133.85	161.199	99.0687	155.841	11.5333	13.3706	98.7502
NACA	TSS10060,TSS16318	chr12:57106210-57119326	1513.75	1373.64	1629.58	1182.72	1583.95	518.38	541.239	632.662
SLC4A7	TSS10061,TSS7730	chr3:27414211-27525911	8.93163	26.5519	15.6472	26.7966	13.0404	0.27112	0.926485	24.3929
CAP1	TSS10062	chr1:40506254-40538321	204.443	205.974	139.526	136.926	208.716	14.5038	8.58388	42.3428
RPS15	TSS10063	chr19:1438362-1440492	2098.15	2244.45	2245.27	2089.51	1561.17	1014.39	1065.83	1116.2
LOC100507462	TSS10064	chr6:139046347-139094816	0	0.0182659	0	0.0311223	0.0142935	0	0	0
SRCIN1	TSS10065	chr17:36686258-36762183	0.687483	0.350405	1.23153	1.83956	0.865656	1.06646	0.81592	2.88982
AMD1	TSS10066,TSS14600	chr6:111195986-111216913	12.2777	18.4716	26.3244	26.0737	31.5159	6.11056	5.61662	20.8159
ADAM33	TSS10067	chr20:3648619-3662738	1.26587	1.89832	6.1289	10.8067	3.02635	0.49779	0.29187	54.9327
FH	TSS10068	chr1:241660856-241683085	95.3379	61.9924	57.8663	58.1878	43.8244	19.2418	27.6009	18.3576
ITGB1	TSS10069,TSS10198,TSS24994	chr10:33189245-33247293	323.67	614.561	485.485	563.874	711.286	30.1521	38.9929	90.195
SLC25A3P1	TSS1007	chr1:53904042-53905693	0	0	0	0	0	0	0	0
CYP19A1	TSS10070	chr15:51500253-51630795	3	0.010949	0.191447	0.317535	0.0857634	0.307758	0.140939	0.432435
SNORA49	TSS10071	chr12:132515768-132515905	0	0	0	0	0	0	0	0
NSUN5P1	TSS10072	chr7:75039623-75046065	43.6105	19.1193	21.2334	28.4474	17.7157	20.2713	19.801	161.988
PAX6	TSS10073,TSS2293,TSS24415,TSS7587	chr11:31806339-31839509	0.491277	0.430021	14.4786	3.32249	0.803615	2.73178	2.2679	4.49502
WDR45	TSS10074,TSS11719	chrX:48932091-48958059	42.5307	74.1198	43.1802	44.753	45.9164	13.499	10.9711	122.251
C9	TSS10075	chr5:39284377-39364655	0	0	0.0584979	0	0.259325	0	0.0473009	0
FLJ42102	TSS10076	chr11:71116791-71134400	0	0	0	0	0.0182442	0	0	0
DEFB114	TSS10077	chr6:49928004-49931818	0	0	0	0	0	0	0	0
CLCN4	TSS10078	chrX:10124984-10205699	1.42448	2.80924	2.98371	2.66603	3.88186	0.369543	0.324842	1.45594
GCFC2	TSS10079,TSS23016	chr2:75889831-75938111	12.553	9.24922	14.217	17.228	13.3124	5.78371	7.15328	88.9941
GDF10	TSS1008	chr10:48425787-48439138	0.0364787	0	0.20847	0.0638784	0.102682	0.394111	0.866854	13.1071
TUBB	TSS10080	chr6_qbl_hap6:1981087-1986127	0	0	0	0	0	0	0	0
PDE4C	TSS10081,TSS5092,TSS9228	chr19:18318770-18359010	2.26918	4.47577	0.330809	1.04911	0.854777	0.100752	0.123046	9.84155
B3GNTL1	TSS10082	chr17:80901666-81009686	11.5901	7.36891	4.57028	8.15475	6.78567	1.20302	0.883297	10.7085
BAGE4	TSS10083	chr21:11020841-11098925	0.148755	0.272592	0.157979	0.651514	0.193685	0	0.0366796	0.504435
BAGE5	TSS10083	chr21:11020841-11098925	0.148755	0.272592	0.157979	0.651514	0.193685	0	0.0366796	0.504435
BAGE2	TSS10083	chr21:11020841-11098925	0.148755	0.272592	0.157979	0.651514	0.193685	0	0.0366796	0.504435
MIR200A	TSS10084	chr1:1103242-1103332	0	0	0	0	0	0	0	0
TCF19	TSS10085	chr6_cox_hap2:2641059-2646745	0	0	0	0	0	0	0	0
PTPRO	TSS10086,TSS2658	chr12:15475190-15751265	4.91887	2.58444	2.74766	4.94494	2.26413	0.0798294	0.546061	0.310253
ZNF317	TSS10087	chr19:9251055-9274091	16.5509	14.9206	11.4732	19.412	12.7055	4.38076	3.45434	29.3489
MUC22	TSS10088	chr6_apd_hap1:2285366-2315159	0	0	0	0	0	0	0	0
FSTL3	TSS10089	chr19:676388-683392	3.20488	6.50694	8.69814	30.2129	21.0464	0.972829	0.356655	57.7554
PTDSS1	TSS1009	chr8:97274166-97346774	46.6886	52.5703	48.4578	53.5568	50.4572	10.6634	6.18347	29.6465
NLRP2	TSS10090,TSS2672	chr19:55476651-55512510	74.9538	73.5747	34.0038	3.97197	1.59346	3.9891	3.6623	1.40225
TPM4	TSS10091,TSS15514	chr19:16178316-16213813	580.756	371.044	389.562	494.728	585.442	14.7911	22.7615	284.17
ADAD2	TSS10092	chr16:84224722-84230772	0	0	0.195476	0.0419034	0.0340579	0	0.0631399	0
MED13	TSS10093	chr17:60019965-60142643	20.8308	37.3257	31.389	35.7038	41.4259	9.15787	8.99319	23.595
SALL3	TSS10094	chr18:76740274-76758969	0.00278906	0	0	0	0	0	0	0
SEPT10	TSS10095	chr2:110300373-110371783	24.4702	37.3699	27.922	30.3376	36.5362	2.16305	5.18174	18.519
MCRS1	TSS10096,TSS23875	chr12:49952085-49961911	26.5662	33.2392	31.2143	26.2362	31.076	7.82694	7.9036	41.4407
MSI2	TSS10097,TSS5607	chr17:55333930-55757299	62.6881	101.122	52.2684	86.4115	53.883	12.4836	16.6651	40.6318
ODF3L2	TSS10098	chr19:463345-474983	0.0633207	0.0324395	0	0	0.0253536	0	0	0
MIR4708	TSS10099	chr14:65801835-65801901	0	0	0	0	0	0	0	0
DUSP1	TSS101	chr5:172195092-172198203	50.9474	44.7688	43.4377	88.2526	52.0673	41.2877	54.1402	1780.88
EMC6	TSS1010	chr17:3572089-3572962	5.32825	11.2333	11.9206	5.6447	8.80625	1.90818	1.40655	0.533103
PAK3	TSS10100,TSS10360,TSS21536	chrX:110187512-110464173	2.93651	6.1888	28.3682	30.798	5.69205	36.4848	34.6082	280.346
C6orf195	TSS10101	chr6:2622971-2635298	0	0	0	0.0416417	0	0	0	0
KCNK6	TSS10102	chr19:38810483-38819649	2.79975	3.56901	4.00752	3.02447	5.93638	1.04759	0.62405	0.90009
CCDC22	TSS10103	chrX:49091926-49106987	20.3352	23.3665	17.2372	24.0773	17.9922	5.07005	5.10532	22.3872
ACTRT3	TSS10104	chr3:169484710-169487683	0.914116	0.253546	1.0068	0.690631	0.793141	0	0.195102	2.69764
WFDC3	TSS10105	chr20:44402846-44420547	1.76539	0.730874	0	0.381456	0.526203	0	0.429514	0
FLJ30838	TSS10106	chr2:58747887-59290901	0	0	0	0	0	0	0	0
SCARNA16	TSS10107	chr17:75085388-75085575	0	0	0	0	0	0	0	0
MTOR	TSS10108	chr1:11166587-11322608	22.8473	39.121	22.8193	33.8406	34.1653	8.29261	8.6291	28.1138
PTGES3L	TSS10109	chr17:41120104-41132545	0.610549	6.6389e-16	0.391088	0.607493	0.178242	0.282927	1.79899e-13	2.35887e-30
PTGES3L-AARSD1	TSS10109,TSS4632	chr17:41102542-41132545	4.07165	2.35835	0.0391306	2.11806	4.95897	8.31184e-46	0.250713	27.733
CDKN1A	TSS1011,TSS13129,TSS5440,TSS9782	chr6:36644236-36655116	18.1058	82.7249	138.047	56.2504	127.934	1.87996	2.15806	228.155
GJA10	TSS10110	chr6:90604187-90605819	0	0	0.0505247	0	0	0	0	0
BIVM-ERCC5	TSS10111	chr13:103459495-103528351	19.1097	20.8021	20.3773	28.4943	12.9479	11.8588	12.7584	27.6756
OSBPL1A	TSS10112,TSS22970,TSS9356	chr18:21742010-21977833	38.3995	14.8831	46.3149	26.1339	22.207	5.51401	9.07264	63.2382
SEPT9	TSS10113,TSS13261,TSS14294,TSS14349,TSS26990,TSS28283,TSS7545	chr17:75277491-75496678	219.317	475.986	234.699	285.426	437.842	28.4307	27.4538	131.731
RAPGEF1	TSS10114,TSS14282	chr9:134452156-134612925	18.7447	34.6741	25.8338	37.5634	33.0357	8.95699	7.16689	232.668
TAOK1	TSS10115	chr17:27717942-27878921	10.8397	21.6701	16.4236	21.2671	30.4356	2.53376	3.61095	19.0445
HPCAL1	TSS10116,TSS12062,TSS3806,TSS472,TSS6358	chr2:10443029-10567743	51.9388	28.3613	19.6023	24.8104	29.5402	12.4725	13.3399	5.00417
CLCNKA	TSS10117	chr1:16348485-16360545	2.13935	0.0622859	4.01164	2.84302	0.783243	6.95478	3.22871	9.20916
MIR124-3	TSS10118	chr20:61809851-61809938	0	0	0	0	0	0	0	0
LINC00654	TSS10119	chr20:5479217-5485242	0	0.0746032	0.420263	0.416237	0.477841	0.0476036	0.244218	0
SLC7A5	TSS1012	chr16:87863628-87903100	22.6007	18.756	20.9173	27.9286	32.7187	2.16108	2.30424	174.778
OR6Y1	TSS10120	chr1:158516917-158517895	0	0	0	0	0	0	0	0
ADH7	TSS10121,TSS27127	chr4:100333417-100356667	0	0	0	0	0	0	0	0
GYG1	TSS10122	chr3:148709194-148745456	33.4634	18.7212	26.3562	24.0392	21.6898	7.66932	7.73172	10.0889
MARCH3	TSS10123	chr5:126203405-126366440	3.98836	3.82504	4.34932	6.1035	5.12887	1.0132	0.632095	6.17365
SUMO2	TSS10124	chr17:73163824-73179098	366.157	454.897	378.868	340.846	472.196	94.0548	111.718	154.739
ISLR2	TSS10125,TSS1541,TSS17536,TSS27511	chr15:74421714-74429143	0.374481	0.147409	0.882887	1.17953	1.10096	0.0796332	0.175077	0
FLJ41200	TSS10126	chr9:13406378-13431328	0	0.0215254	0.205161	1.86976	0.25259	0	0.110523	0
MYL12B	TSS10127,TSS28613,TSS8702	chr18:3262110-3278282	678.222	836.817	620.909	530.407	1105.9	84.6682	74.914	108.532
CEP63	TSS10128,TSS22473,TSS3437	chr3:134204574-134293855	42.436	30.2294	29.2498	36.2266	25.3162	6.55905	14.1019	70.0755
RAB3GAP1	TSS10129	chr2:135809834-135928279	58.1351	61.8057	53.0456	62.2284	84.653	13.2512	14.7646	38.5986
ZNF512B	TSS1013	chr20:62588056-62601223	4.52257	8.25897	7.16124	9.40649	7.76924	3.20242	3.52946	24.9594
OR4S2	TSS10130	chr11:55418379-55419315	0	0	0	0	0	0	0	0
ARHGAP24	TSS10131,TSS22563,TSS27971	chr4:86396283-86923823	19.7893	24.5715	12.2688	29.158	11.9675	8.45032	9.31854	72.6576
SNAR-A11	TSS10132	chr19:50595745-50595866	0	0	0	0	0	0	0	0
PPP1CA	TSS10133	chr11:67165651-67169376	155.879	189.613	168.821	113.809	179.053	32.0684	35.8861	57.0363
LCN12	TSS10134	chr9:139846767-139849949	1.07171	0.632138	1.00215	0.915394	1.19389	0	0	0
GLP2R	TSS10135	chr17:9729380-9793022	4.0453	4.17722	28.1192	6.68225	5.75053	0.544054	0.23955	25.0924
LOC100131138	TSS10136	chr12:111374405-111375250	0	0	0	0	0	0	0	0
MYCBPAP	TSS10137	chr17:48585744-48608862	0.23907	0.0461067	0.463945	0.34054	0.493214	0.970331	0.0395133	5.52286
SRSF9	TSS10138	chr12:120899470-120907558	85.1623	81.3859	83.5176	69.1	57.0807	18.9125	22.5193	86.592
SPINK14	TSS10139	chr5:147549295-147554961	0	0	0	0	0	0	0	0
MRAS	TSS1014,TSS22690,TSS23082,TSS26022	chr3:138066489-138124377	2.96617	1.41272	3.68305	5.38121	2.64917	0.890128	1.34821	1.34134
CCHCR1	TSS10140,TSS27329	chr6_mcf_hap5:2492151-2507972	0	0	0	0	0	0	0	0
SNORD115-8	TSS10141	chr15:25429452-25429534	0	0	0	0	0	0	0	0
MED14	TSS10142	chrX:40508794-40594804	29.8729	30.7355	24.344	24.385	28.368	4.71974	5.1408	35.645
SLC26A5	TSS10143	chr7:102993176-103086624	2.08284	4.63793	0.983278	0.743645	0.530642	0.470188	0.595019	1.36706
HIST1H2AB	TSS10144	chr6:26033319-26033796	33.1098	10.6087	61.6089	11.8637	54.623	0	0.383093	0
TUBB	TSS10145	chr6_mcf_hap5:2070039-2075078	0	0	0	0	0	0	0	0
SPATA31C1	TSS10146	chr9:90532876-90538572	0.0174889	0.142645	0.296203	1.83028	0.278806	0.812331	0.253562	0
CLUAP1	TSS10147,TSS751	chr16:3550944-3589051	11.4164	14.3551	10.6817	9.71167	12.848	4.59007	4.80507	7.7889
KANSL1L	TSS10148	chr2:210885434-211036051	9.18672	24.8774	13.2902	25.1796	36.7624	6.93634	8.88744	23.3048
SCAF8	TSS10149	chr6:155054511-155155194	23.51	36.24	38.0693	52.496	35.2042	10.3498	13.7581	44.9212
TFEC	TSS1015,TSS11726	chr7:115575201-115670867	1.221	0.737706	1.62213	1.57289	2.24502	0.224709	0.0555962	0.768945
LIAS	TSS10150	chr4:39460664-39479271	11.6745	6.02006	6.39927	6.55142	5.57662	0.938032	2.06853	1.12353
MIR5700	TSS10151	chr12:94955564-94955635	0	0	0	0	0	0	0	0
MIR548I4	TSS10152	chr7:146991341-147254962	0	0	0	0	0	0	0	0
FAM107A	TSS10153	chr3:58549844-58563491	0.0423396	0.508233	0.478246	2.07921	0.440637	0.305678	0.522757	3.9113
FAM177A1	TSS10154,TSS5698	chr14:35514112-35552589	23.7536	71.1521	32.9178	32.2073	82.3635	4.31106	5.10842	57.4661
TRIM39	TSS10155,TSS3502	chr6_ssto_hap7:1624595-1641484	0	0	0	0	0	0	0	0
AGPAT9	TSS10156,TSS18119,TSS8326	chr4:84457066-84527027	6.46215	3.90566	7.49365	3.21449	2.68702	0.396381	0.629712	1.65227
DESI2	TSS10157	chr1:244816351-244872334	4.19417	4.88528	4.56732	5.84927	4.36217	0.706103	0.365245	0.0172932
CLNS1A	TSS10158	chr11:77327195-77348851	84.2541	65.752	90.1408	59.8273	63.6504	22.5071	17.7133	34.7534
MIR219-1	TSS10159	chr6:33175611-33175721	0	0	0	0	0	0	0	0
GPIHBP1	TSS1016	chr8:144295067-144299044	0.364253	3.16886	0.454434	7.7955	0.946807	0.92435	0.225957	0
PAQR3	TSS10160	chr4:79839093-79860582	2.93079	4.75827	4.25535	2.72632	3.05341	0.501976	0.468207	1.44411
PSCA	TSS10161,TSS4421	chr8:143751725-143764145	87.309	2.95349	1.56239	0	22.6124	0	0	0
ZNF177	TSS10162,TSS9442	chr19:9473695-9493293	4.43914	1.76696	1.27313	3.68302	1.80179	1.85728	3.14278	2.2672
RGS3	TSS10163,TSS15474,TSS22962,TSS23421,TSS27767,TSS27810,TSS349,TSS5117,TSS9030	chr9:116207008-116360023	24.164	49.2879	15.6816	32.3376	48.4783	4.76527	4.61937	24.9001
HPD	TSS10164,TSS302	chr12:122277432-122326517	0.580718	0.668673	5.89844	2.2104	0.986753	8.80121	6.17648	4.89639
MTHFD1	TSS10165	chr14:64854758-64926725	86.5907	105.342	102.267	68.9487	128.986	25.235	27.5244	31.7737
FAM175A	TSS10166	chr4:84382093-84406290	4.56183	6.72744	6.5474	7.93209	6.54963	2.94438	1.21418	1.91634
RBM20	TSS10167	chr10:112404154-112599227	0.133744	0.0164096	0.573722	0.134392	0.185097	0.461716	0.169105	1.07604
KRTAP10-3	TSS10168	chr21:45977905-45978643	4.23168	0	0	0	0.0641509	0	0	0
ACTL6A	TSS10169	chr3:179280707-179306193	54.1967	47.9473	49.0304	34.6238	45.1554	9.47515	9.70813	6.17849
EIF4E3	TSS1017,TSS2340,TSS29892,TSS4210	chr3:71728439-71803924	2.62767	4.74096	3.83739	4.43713	3.96002	1.4075	1.25368	4.0093
GDNF	TSS10170,TSS4896,TSS7690	chr5:37812778-37839782	0.155259	0	0.0607609	0	0.129733	0	0	0
LOC441204	TSS10171	chr7:26443107-26535986	0	0	0	0	0	0.111107	0	0
LOC729683	TSS10172	chr17:61777697-61780045	0	0	0	0.0544877	0	0	0	0
RNF152	TSS10173	chr18:59482303-59560304	0.887306	2.47399	1.62587	3.91987	2.60125	0.794736	0.94753	7.62073
HMGN3	TSS10174	chr6:79910961-79944455	52.6101	87.1637	63.3427	162.506	241.691	47.1149	48.6635	347.929
CRNDE	TSS10175,TSS13065	chr16:54952776-54963101	0.122202	0	0	0	0	0	0	0
LACE1	TSS10176	chr6:108616097-108844251	3.71	3.76552	5.23821	4.70528	3.50335	2.41756	1.77296	7.88868
ELMO1	TSS10177,TSS11673,TSS207,TSS22826,TSS24520	chr7:36892510-37488895	5.11225	10.8768	13.8961	25.7785	13.3459	4.27127	5.3995	14.4615
LST1	TSS10178,TSS14470,TSS24351	chr6_cox_hap2:3063571-3066298	0	0	0	0	0	0	0	0
FAM9C	TSS10179	chrX:13053735-13062917	0	0	0	0.145877	0	0	0	0
LOC116437	TSS1018	chr12:131649555-131697476	0	0	0	0	0	0	0	0
FUNDC2P2	TSS10180	chr2:84517805-84519324	0.01684	0.0344929	0.324981	0.0415495	0.0878241	0.481099	0	0
LOC100506274	TSS10181	chr2:7561391-7590381	0	0	0	0	0	0	0	0
NDRG4	TSS10182,TSS12609,TSS1609,TSS22891	chr16:58497548-58547523	1.10805	1.06025	1.66269	5.5703	0.907871	0.651366	0.424956	1.33808
NCAPG	TSS10183	chr4:17812435-17846487	4.93451	0.739132	4.90699	0.984062	4.82745	0.109295	0.0266867	1.1983
ZNF462	TSS10184	chr9:109625377-109773796	27.0394	30.4217	22.8898	23.1767	28.8781	2.3082	3.60186	9.19599
MUM1L1	TSS10185	chrX:105412297-105452949	0.0900559	0.961889	1.19696	2.88521	0.517215	0.773226	0.805181	0.559135
BSPRY	TSS10186	chr9:116111811-116133513	15.167	18.1494	6.80963	9.84412	11.4123	8.21355	2.90204	17.8895
ESRP2	TSS10187	chr16:68262449-68270136	20.4892	29.1483	23.3635	9.46979	20.9225	7.10634	8.61729	74.0392
TAF13	TSS10188	chr1:109606997-109618624	60.4319	38.5769	36.5955	45.7231	71.7064	0.786051	7.5444	23.9215
MIR4521	TSS10189	chr17:8090262-8090322	0	0	0	0	0	0	0	0
PRKD1	TSS1019	chr14:30045686-30396899	10.5191	5.83486	17.9114	25.4669	9.78841	6.54789	4.59457	33.569
C15orf55	TSS10190	chr15:34638065-34649931	0.124436	0.563493	0.447673	0.0655044	0.210552	0.0449555	0	0.355653
PARD6B	TSS10191	chr20:49348080-49370278	11.6437	11.1969	10.9273	4.32452	11.9791	1.86954	1.31612	2.21276
IQCD	TSS10192	chr12:113633245-113658880	1.19574	2.40699	1.12767	1.67658	1.44858	0.824286	0.504388	2.23577
LOC101054525	TSS10193	chr11:100999807-101030001	0	0	0	0	0	0	0	0
MUC20	TSS10194,TSS27328	chr3:195447752-195464540	77.6164	126.093	62.9591	51.1328	43.5084	7.77935	7.65811	51.235
PDGFRB	TSS10195	chr5:149493401-149535422	67.9718	30.7387	88.8428	115.315	97.1624	2.99896	2.99404	88.2342
TIAM2	TSS10196,TSS26442	chr6:155411422-155578857	2.73362	10.6523	6.14278	8.19108	8.77284	0.510652	0.667297	4.25083
DYNC1LI2	TSS10197	chr16:66754798-66785525	58.6184	86.5919	50.7271	66.3076	65.2079	14.2352	13.7551	101.335
EFNA1	TSS10199	chr1:155100348-155107386	81.8336	96.7268	51.9464	59.6057	79.9812	7.67246	7.84967	52.7038
HSD17B1	TSS102	chr17:40703983-40707232	1.51459	1.17216	1.07419	1.88101	1.30482	0.473342	0.462852	0.131499
OR8D1	TSS1020	chr11:124179735-124180662	0	0	0	0	0	0	0	0
LLGL2	TSS10200	chr17:73521782-73571290	63.5266	81.9199	42.3577	36.1729	76.049	16.8571	17.8247	62.4661
ADK	TSS10201,TSS26758	chr10:75910942-76469061	129.413	80.735	79.2719	96.3869	113.218	44.3567	30.1701	130.06
DAOA	TSS10202,TSS16656,TSS7252	chr13:106118215-106143383	0	0	0	0	0	0	0	0
DAGLB	TSS10203	chr7:6448746-6487643	6.74768	13.8418	8.8704	11.5382	13.676	1.384	0.914429	9.44456
ZBTB7A	TSS10204	chr19:4045215-4066816	15.7802	18.8109	13.6338	9.9831	11.9911	1.79296	2.49643	12.3399
UVRAG	TSS10205	chr11:75526211-75855282	17.6464	15.8303	17.2687	20.7378	16.3241	3.16426	2.62903	12.737
SERPINB7	TSS10206,TSS24659,TSS3625	chr18:61420280-61472610	0.203455	20.2575	2.90216	0.79962	3.6628	0	0	0
SLC16A4	TSS10207	chr1:110905472-110933704	11.8539	27.484	24.315	12.6158	82.286	1.62497	0.270789	7.35433
BAX	TSS10208	chr19:49458116-49465055	36.1341	36.6238	47.0194	22.9053	46.3013	0.325623	3.53412	6.88391
FIG4	TSS10209	chr6:110012423-110146634	19.6979	40.1698	43.5945	42.3988	41.8631	9.20703	10.2046	17.6714
MYLPF	TSS1021	chr16:30386122-30389310	0	0	0	1.79592	0	0	0.243992	0
KIF13B	TSS10210	chr8:28924794-29120610	43.41	164.74	42.6013	41.4088	60.4642	8.02543	8.42121	26.085
MINOS1	TSS10211	chr1:19923470-19956315	16.1842	10.3606	7.95929	8.31855	14.3048	1.37082	1.87966	2.60884
C1orf151-NBL1	TSS10211	chr1:19923470-19984949	16.1842	10.3606	7.95929	8.31855	14.3048	1.37082	1.87966	2.60884
MIR711	TSS10212	chr3:48616334-48616410	0	0	0	0	0	0	0	0
TRAIP	TSS10213	chr3:49866027-49893992	3.68794	1.05279	2.94627	1.23758	0.842958	1.57787	0.321498	2.0095
PRR14	TSS10214	chr16:30662240-30667734	16.8685	11.6165	10.6846	16.4492	10.1865	3.75513	2.38697	16.3106
CHRNE	TSS10215	chr17:4801063-4806369	0.296093	0.243374	0.19331	0.72551	0.126943	0	0.104166	0.0887808
SLC39A8	TSS10216,TSS11819,TSS13940,TSS16890	chr4:103172197-103266655	11.4465	10.8597	10.948	17.0012	12.4907	25.1695	24.3505	24.8288
SCN2A	TSS10217,TSS14482,TSS29765	chr2:166095911-166248820	4.83985	0.663356	2.84954	3.05458	1.53266	0.0972416	0.288474	2.62035
F11	TSS10218	chr4:187187117-187210835	0.798408	3.70337	7.23635	8.32331	1.72994	27.6068	32.1186	76.879
CUX1	TSS10219,TSS13199,TSS8841	chr7:101459183-101927250	115.767	90.7415	75.7835	75.9096	82.7216	18.1665	16.334	75.1989
TAAR2	TSS1022,TSS13606	chr6:132938288-132945414	0	0	0	0	0	0	0	0
UBE2O	TSS10220	chr17:74385612-74449288	4.62798	7.29834	7.36233	10.1759	6.55877	3.99214	3.20114	24.7461
HOXC5	TSS10221,TSS24153	chr12:54410641-54429144	2.10934	0.0644989	0.768417	0	0.579894	0	0	0
PEBP1	TSS10222	chr12:118573869-118583390	256.026	192.465	221.427	193.753	108.92	102.299	92.9438	83.5034
BLCAP	TSS10223,TSS17267,TSS24708,TSS27962	chr20:36145818-36156333	8.07865	7.07096	6.92251	3.91001	8.53059	0.957781	1.21365	1.6306
SPATA25	TSS10224	chr20:44515129-44516238	2.86554	1.96233	1.48806	2.45182	1.8586	0	0.215811	1.71763
KIAA0556	TSS10225	chr16:27561467-27791692	12.592	17.4737	12.0575	16.0091	17.0465	5.83628	5.84849	29.4316
HSPA1A	TSS10226	chr6:31783290-31785719	1052.32	341.826	187.513	112.178	319.487	41.3286	35.6989	1105.5
TP53AIP1	TSS10227,TSS29397	chr11:128804626-128813294	0	0	0	0	0	0	0	0
GPC5-AS1	TSS10228,TSS16614,TSS8927	chr13:93353641-93373867	0	0	0	0	0	0	0	0
GGA2	TSS10229	chr16:23474862-23521815	20.4514	17.715	20.5583	27.4399	18.2958	13.2591	13.6029	101.725
TNFRSF21	TSS1023	chr6:47199267-47277680	56.5999	197.316	87.9033	59.605	91.2453	7.94538	5.99529	6.87141
GRIN2C	TSS10230	chr17:72838167-72856007	0.0220123	0.260616	0.270074	0.502381	0.124211	0	0.174959	0.596425
C6orf10	TSS10231	chr6_cox_hap2:3731252-3810116	0	0	0	0	0	0	0	0
DCTN4	TSS10232,TSS24622	chr5:150088308-150138657	24.8416	19.7453	24.0779	22.5582	21.97	6.87992	7.54668	31.8024
LOC285000	TSS10233	chr2:106209553-106227016	0	0	0	0	0	0	0	0
LOC644656	TSS10234	chr11:9481102-9482245	0.0469203	0	0	0	0	0	0	0
ACOT1	TSS10235	chr14:74003927-74010498	10.0592	15.5981	10.9803	21.5351	22.9485	1.86888	2.22364	2.57444
PRCC	TSS10236	chr1:156737273-156770609	34.5769	43.3725	53.8904	42.8205	41.4977	8.32347	9.09616	57.7219
LINC00691	TSS10237	chr3:24141464-24144738	0	0	0	0	0	0	0	0
SOX15	TSS10238	chr17:7491497-7493488	0.0743334	0	0.241549	0.323258	0.237687	0.132475	0.0972654	0.552744
FBXW7	TSS10239,TSS1567,TSS29106,TSS5394	chr4:153242409-153456393	17.9667	10.0873	11.2628	16.5243	14.143	5.40001	6.56885	31.7627
PRRT1	TSS1024	chr6:32116139-32119720	0.603802	0.457846	0.256652	0.870984	0.105296	0	0	0.353152
AHCTF1	TSS10240	chr1:247002401-247094726	15.5725	20.5116	16.8825	19.8753	22.3076	5.00188	4.8213	18.5446
RNF32	TSS10241,TSS12766,TSS21720	chr7:156433352-156469820	5.05823	5.10774	1.31037	2.25638	3.11075	1.33781	0.528551	7.2087
MORF4L2	TSS10242,TSS12418	chrX:102930425-102943086	97.4201	48.2151	63.1014	42.5558	52.1845	23.7132	18.9946	78.7838
SIRPA	TSS10243,TSS20615,TSS6087	chr20:1874812-1920540	41.3799	37.0353	29.1543	46.8911	57.4651	7.64928	6.29061	46.8721
SLC30A8	TSS10244,TSS16906,TSS9660	chr8:117962511-118188953	0.838427	0.325712	18.1325	2.23158	1.41571	1.49622	1.37115	1.62519
RDH10	TSS10246	chr8:74206836-74237520	26.0364	38.3343	26.0048	18.7495	27.916	3.90801	3.33591	105.835
C7orf61	TSS10247	chr7:100054237-100061894	0.823479	0.447596	0	0.284718	1.2219	0	0	1.94365
IMMP1L	TSS10248	chr11:31453948-31531169	8.03938	7.93343	12.4642	6.33367	6.11953	2.06226	2.02425	0
OR2J2	TSS10249	chr6_dbb_hap3:444725-445766	0	0	0	0	0	0	0	0
C14orf37	TSS1025	chr14:58470807-58618847	3.79728	2.67952	6.12873	9.00138	4.56623	1.62621	0.210396	7.42696
VPRBP	TSS10250	chr3:51433297-51534018	22.0601	25.6482	20.5799	23.303	18.1304	4.14618	4.5056	26.2801
TIGD7	TSS10251	chr16:3348807-3355439	0.968534	0.88259	0.384505	0.70373	0.334303	0.549435	0.183043	1.248
FAM197Y2	TSS10252	chrY:9187188-9192791	0	0	0	0	0	0	0	0
FRY	TSS10253	chr13:32605436-32870776	29.5716	38.7449	30.7086	40.8057	28.7837	17.8166	19.76	63.4057
SHANK2	TSS10254,TSS12657	chr11:70313960-70935808	9.93434	12.2705	7.81036	13.2129	8.27458	8.61587	9.1109	45.7078
PRDM14	TSS10255	chr8:70963885-70983562	0	0	0	0	0	0	0	0
WNT5B	TSS10256,TSS13798	chr12:1726221-1756378	0.0449228	7.28982	1.24588	0.353536	2.16535	0.565026	0.828817	0
SPATA22	TSS10257,TSS13171,TSS18025,TSS29999,TSS7761	chr17:3343305-3375142	0	0	0.200934	0.215042	0.0988369	0	0	0
EVC2	TSS10258,TSS11095	chr4:5564145-5711275	3.16645	1.74279	8.81963	21.3985	8.72039	2.7667	2.6749	9.23055
MLST8	TSS10259,TSS2010	chr16:2255177-2259418	16.1532	12.263	13.8088	15.2026	15.6335	2.51264	2.61399	11.2627
MIR618	TSS1026	chr12:81329514-81329612	0	0	0	0	0	0	0	0
IGF1R	TSS10260	chr15:99192760-99507759	13.4037	62.0218	30.476	37.8133	28.0794	16.1916	14.2214	87.0261
POLR2M	TSS10261	chr15:57998900-58009753	11.9746	9.38945	11.1558	9.57535	8.13593	3.09077	2.17429	11.3584
ASZ1	TSS10262	chr7:117003275-117067577	0	0	0	0.0933593	0.0428895	0	0	0
METTL21D	TSS10263	chr14:50575349-50583297	1.89527	2.58525	2.13383	2.24357	2.71984	0.430351	0.078941	1.52541
ZNF718	TSS10264	chr4:53276-156490	27.0394	5.11132	2.59757	7.93177	2.40992	4.60939	7.97736	2.08133
IER3	TSS10265	chr6_qbl_hap6:2003904-2005256	0	0	0	0	0	0	0	0
SCN10A	TSS10266	chr3:38738836-38835501	0	0	0	0	0.00636703	0	0	0
PLEC	TSS10267,TSS11086,TSS11707,TSS12250,TSS20690,TSS2079,TSS27160,TSS9857	chr8:144989320-145050913	262.088	1104.62	402.361	247.505	754.473	33.4445	34.726	282.596
RASGEF1A	TSS10268	chr10:43689983-43762367	3.51837	4.57314	4.40283	1.39378	0.628202	0.424943	0.622946	3.82702
POU6F2	TSS10269	chr7:39017608-39504390	1.74691	0	4.25529	16.5825	3.23286	1.90718	6.52593	41.8323
DLG4	TSS1027,TSS24199	chr17:7093209-7123369	5.09637	3.0427	10.0913	12.2935	4.68745	1.49161	0.947185	16.5867
THSD1	TSS10270	chr13:52951302-52980629	0.879661	2.20994	2.04673	5.65782	3.10259	0.431532	0.850092	5.25692
HCCS	TSS10271	chrX:11129405-11141204	52.3661	33.4756	20.9993	19.0994	41.0308	5.05456	2.61865	5.73477
NPVF	TSS10272	chr7:25264190-25268105	0	0	0	0	0	0	0	0
C15orf56	TSS10273	chr15:40542867-40545110	0	0	0	0.12141	0	0	0	0
TBX21	TSS10274	chr17:45810609-45823485	0.117057	0.0579995	0.214992	0.39524	0.393312	0	0.0993186	0
EDA2R	TSS10275,TSS10742,TSS23231	chrX:65815481-65859140	0.0138386	0.281592	1.38913	0.29125	0.290262	0	0	0.562528
CSRNP1	TSS10276	chr3:39183341-39195102	10.9298	18.0551	21.7466	17.3266	15.4322	1.02491	2.21422	277.905
MAOB	TSS10277	chrX:43625856-43741721	44.7754	112.503	30.756	21.4668	23.2847	3.35445	3.54163	9.27909
PCDHB5	TSS10278	chr5:140514799-140517704	4.08183	29.1696	9.23898	26.2699	10.3512	4.85348	8.32065	30.2671
CX3CR1	TSS10279,TSS13621,TSS14390,TSS2972	chr3:39304984-39323226	0.636678	3.96543	2.50098	1.26016	0.816127	0.110777	0.081201	0.0461369
DNAJC28	TSS1028,TSS4998	chr21:34860237-34864023	0.0780265	1.78059	1.07803	0.989777	0.505308	0.451178	0.496685	1.17602
BHLHE23	TSS10280	chr20:61637330-61638387	0	0	0	0	0	0	0	0
CDSN	TSS10281	chr6_mcf_hap5:2464789-2470173	0	0	0	0	0	0	0	0
TTTY6	TSS10282	chrY:24585739-24587606	0	0	0	0	0	0	0	0
CHRNA1	TSS10283	chr2:175612322-175629200	1.50052	0	0.0815147	0.0873668	1.30453	0	0	0
RUNX3	TSS10284,TSS6264	chr1:25226001-25291501	0.736323	1.03456	1.00679	2.4851	1.64197	0	0.0290989	2.03469
PRSS36	TSS10285	chr16:31150246-31161415	0.901804	0.3305	0.666999	0.737506	0.442575	0.0689252	0	0.172302
C11orf53	TSS10286	chr11:111126706-111156972	5.03562	4.8179	2.26868	0.718715	3.05663	0	0	0
LOC644172	TSS10287	chr17_ctg5_hap1:1188438-1190693	0	0	0	0	0	0	0	0
RAB33B	TSS10288	chr4:140374960-140397069	3.27912	3.42519	2.49194	3.4441	3.77195	1.01305	1.22657	4.27308
MIR193A	TSS10289	chr17:29887014-29887102	0	0	0	0	0	0	0	0
YIF1B	TSS1029,TSS14198,TSS5036	chr19:38794199-38806606	6.67116	8.18346	8.26293	8.00024	7.6763	1.81643	1.53821	2.34917
MIR4276	TSS10290	chr4:175344945-175345015	0	0	0	0	0	0	0	0
ZNF217	TSS10291	chr20:52183609-52199636	27.0492	30.1227	19.3498	25.0842	23.7779	3.22121	3.6491	9.09983
TSPO	TSS10292,TSS13608,TSS14398	chr22:43547519-43559248	86.5071	222.763	81.2256	48.8315	113.068	2.95047	5.1084	13.8058
ARRDC5	TSS10293	chr19:4890448-4902879	1.17491	0.411906	1.05667	2.26385	1.41164	0	0.243454	0
GRPEL1	TSS10294	chr4:7061779-7069800	31.0999	27.0339	22.9315	18.9817	27.1755	4.01343	4.99933	16.3355
MIR3974	TSS10295	chr12:17826232-17826328	0	0	0	0	0	0	0	0
IGF2BP1	TSS10296	chr17:47074773-47133507	0	0.00849712	0	0	0.0295605	0	0	0.0473533
PEX11B	TSS10297,TSS10997,TSS12524	chr1:145516164-145523732	14.728	22.0544	16.776	10.6625	13.5207	5.28725	2.23511	11.2287
NUDT3	TSS10298	chr6:34254972-34360457	16.5913	22.2821	32.7536	28.0782	23.0493	4.81257	7.0249	20.5368
UBE2R2	TSS10299	chr9:33817181-33920401	22.4204	33.5969	25.0337	26.6823	37.4503	12.58	14.0078	36.415
ATXN2L	TSS103	chr16:28834368-28848558	81.8693	63.2099	51.0389	65.7003	62.2815	15.1445	17.1413	68.3734
HCP5	TSS1030	chr6_cox_hap2:2940610-2943240	0	0	0	0	0	0	0	0
IGSF6	TSS10300	chr16:21652604-21663987	16.5387	14.5169	22.5309	22.9115	13.5322	0.925146	1.49604	1.54595
ZFP42	TSS10301	chr4:188916924-188926199	0	0	0	0	0	0	0	0
KLC2	TSS10302,TSS19587,TSS20642	chr11:66024764-66035332	13.1694	13.6383	11.246	12.3645	10.7593	4.29746	3.72158	12.2518
MIR3684	TSS10303	chr4:99918537-99918611	0	0	0	0	0	0	0	0
TUBGCP6	TSS10304	chr22:50656117-50683400	14.3731	22.8157	16.1572	26.1962	12.3903	15.3288	12.5364	71.9843
MIR223	TSS10305	chrX:65238711-65238821	0	0	0	0	0	0	0	0
THOC3	TSS10306	chr5:175386533-175395545	22.1311	16.0136	31.354	9.67132	21.7939	3.94821	2.05094	7.23756
GGN	TSS10307	chr19:38874991-38878668	0.524623	0.327866	0.446394	0.478538	0.531215	0	0	0
GTF2H3	TSS10308	chr12:124118285-124147151	11.5458	13.1776	9.16404	7.16339	7.52665	1.51107	1.60803	2.93569
USP53	TSS10309	chr4:120133781-120216673	13.3963	28.2659	12.695	12.8902	19.1387	5.76019	6.17137	14.9436
SYPL1	TSS1031,TSS8636	chr7:105730813-105753093	62.6655	102.481	61.9977	48.7487	92.1659	8.09254	6.10253	4.29216
TPT1-AS1	TSS10310	chr13:45915479-45965618	0.368545	2.16178	1.19874	6.44823	3.47246	0.358975	0	10.3316
CCDC92	TSS10311	chr12:124420954-124457163	7.43085	13.092	10.1461	17.5993	10.7732	3.20233	4.91942	20.7778
FAM189A2	TSS10312,TSS29910	chr9:71939487-72007370	7.875	7.31664	3.39128	6.3924	8.83724	0.755269	2.73938	34.6596
NUDT17	TSS10313	chr1:145586492-145589435	0.893121	4.75914	2.33037	2.74993	1.5013	1.2297	0.774593	2.3479
DYSF	TSS10314,TSS691	chr2:71680752-71913893	6.09368	14.581	15.2631	52.3143	30.1739	1.43263	2.66818	71.2794
SLC6A8	TSS10315,TSS25186	chrX:152953751-152962048	85.0494	126.561	54.0435	10.899	127.558	2.57121	3.46269	22.4484
STK32C	TSS10316	chr10:134020995-134121477	4.08721	3.86222	4.46856	6.90108	3.99256	0.417025	0.550557	5.66582
DBN1	TSS10317,TSS25263	chr5:176883613-176900694	109.133	56.1104	40.5538	85.8944	83.9902	6.69358	8.82865	61.0434
TRPC7	TSS10318	chr5:135548998-135701164	0.112169	0.0960618	0	0.0981922	0	0	0	0
TCEB2	TSS10319	chr16:2821414-2827297	281.651	171.945	213.537	115.789	185.561	29.7298	21.9382	24.2234
EMP3	TSS1032	chr19:48828628-48833810	44.7756	52.0744	61.2203	82.1701	59.686	5.62688	7.38219	47.8989
DHDH	TSS10320	chr19:49436938-49448226	4.61587	0.563074	1.62488	0.695033	0.359481	0	0	0.0741735
CCDC50	TSS10321	chr3:191046873-191116459	25.0236	30.9215	22.5565	36.3508	33.5355	7.59642	8.85931	63.7835
BMP7	TSS10322	chr20:55743808-55841707	10.2841	1.38184	11.6276	1.96691	0.743224	0	0	1.01883
ALOX5AP	TSS10323,TSS29896	chr13:31287614-31338565	90.2587	53.3711	37.0528	70.5549	87.5558	0.658006	1.2907	36.4065
C19orf43	TSS10324	chr19:12841453-12845529	67.7384	71.9834	68.3952	53.5927	64.3025	11.7809	16.3681	56.7336
USP21	TSS10325	chr1:161129253-161135516	18.1206	18.2936	17.2666	15.2966	15.0501	5.48957	4.61083	19.5995
ZNF408	TSS10326,TSS22139	chr11:46722316-46727466	9.84094	8.57769	8.60064	6.08425	7.04643	0.955453	0.307539	3.88204
AP3D1	TSS10327	chr19:2100986-2151556	59.4682	69.5601	55.5674	58.9191	53.8563	18.6451	17.717	117.719
ASCL5	TSS10328	chr1:201083080-201084500	0	0	0	0	0	0.129738	0.0952501	0
MIR4644	TSS10329	chr6:170639848-170639932	0	0	0	0	0	0	0	0
C7orf76	TSS1033	chr7:96110937-96132835	0	0	0.205945	0	0	0	0	0
NEK3	TSS10330,TSS12884	chr13:52706778-52733996	24.204	10.7784	12.6855	13.6434	10.5594	2.92326	4.01828	16.5075
ZNF542	TSS10331,TSS4818	chr19:56879467-56891196	0.471415	0.340625	1.25195	2.38165	0.580698	1.304	0.368224	0.355663
SLC5A12	TSS10332	chr11:26688565-26743574	0.0443855	0.0457342	0.121132	0	0	0	0	0
NFATC2	TSS10333,TSS4723	chr20:50003493-50179370	3.72929	6.89496	5.76544	13.8742	7.07806	2.74524	2.3278	58.6914
PTDSS2	TSS10334	chr11:450279-491387	13.4525	8.83985	11.0266	12.5889	12.203	3.86081	3.66979	7.80453
FLJ45513	TSS10335	chr17:47923271-47926199	0.680149	0.553756	0.382428	1.80375	0.320125	0	0.308869	0.0702019
WDR3	TSS10336	chr1:118472371-118503049	34.1035	25.0195	22.8304	28.7235	24.8403	8.12874	4.991	16.685
FMR1-AS1	TSS10337	chrX:146990948-147003676	2.47561	1.27016	1.36887	1.86155	0.542612	0	0	1.87042
NPM2	TSS10338	chr8:21882353-21894408	2.40733	1.15647	3.42174	6.63803	0.899866	0	2.17356	11.5538
DPY19L3	TSS10339,TSS21900	chr19:32896654-32976799	4.91015	5.07306	6.27089	8.75568	4.97374	1.17087	1.72002	13.0532
SLC1A2	TSS1034,TSS29196	chr11:35272751-35441610	0.242978	0.19791	0.276027	0.303312	0.139238	1.96196	2.00954	1.15351
LINC00340	TSS10340	chr6:21666674-22194616	0	0	0	0	0.0211451	0	0.069335	0.196992
CCDC159	TSS10341	chr19:11457180-11465620	36.4054	25.9223	17.8214	30.4891	15.5663	3.44143	8.91938	103.126
EXD2	TSS10342,TSS24861	chr14:69658193-69710737	3.56716	13.5506	7.99758	13.3941	9.15653	5.78634	4.07286	11.983
PSMB8	TSS10343,TSS14543	chr6_mann_hap4:4265689-4269908	0	0	0	0	0	0	0	0
DPY19L2P3	TSS10344	chr7:29724769-29727859	0.421534	0.648097	0.0490113	1.10262	0.277423	0.107734	0.494112	3.96086
GMPS	TSS10345	chr3:155588324-155655520	57.8301	34.1933	42.422	45.4064	35.2088	12.3096	9.96522	21.8782
TCEA1	TSS10346	chr8:54879115-54935008	95.2696	53.6445	66.2312	61.6529	58.8477	24.5935	17.1091	143.574
KLHL29	TSS10347	chr2:23608297-23931483	4.15099	5.14367	3.77938	6.16541	3.03033	0	0.218687	8.49024
MIR3179-1	TSS10348	chr16:16394015-16394099	0	0	0	0	0	0	0	0
SHISA5	TSS10349,TSS17343,TSS20311,TSS3701,TSS9192	chr3:48509196-48542259	83.779	76.5233	67.7049	57.2584	76.1756	5.67706	4.49998	17.8053
PADI6	TSS1035	chr1:17698740-17728195	0.10386	0	0	0	0	0	0	0
FAM228A	TSS10350	chr2:24397971-24414567	0.537128	0.202918	0.230193	0.443962	0.181305	0	0	0.591014
HSD3BP4	TSS10351	chr1:120106502-120115199	0	0	0.0863936	0.204081	0.0212931	0.0382521	0.0420264	0.740172
C7orf62	TSS10352	chr7:88423419-88425031	0	0	0	0.186456	0	0	0	0
HLTF	TSS10354	chr3:148747903-148804341	9.79261	9.7286	15.9176	12.8645	10.5275	6.56393	4.61706	5.37154
AFF3	TSS10355,TSS25146	chr2:100163715-100759037	0.67312	2.45888	1.42572	4.13496	1.38739	0.0204909	0.164921	5.186
RHEBL1	TSS10356	chr12:49458467-49463775	2.17486	0.323952	0.440772	1.41465	1.22831	0	0	0
MIR941-4	TSS10357	chr20:62551196-62551313	3.97215e-05	25.425	5.77652	0.000181584	0.00038992	0	11.5233	7.51111e-05
GIMAP8	TSS10358	chr7:150147961-150176483	0.430081	3.19714	2.22742	9.68655	4.67504	0.777099	1.20222	3.73885
PET117	TSS10359	chr20:18118498-18123812	14.3135	9.91388	5.55952	10.7682	7.7652	0.0118331	0.143268	0.00131605
SYNE2	TSS1036,TSS5422,TSS5800	chr14:64319682-64693167	94.8457	395.497	71.2321	204.138	303.469	43.0492	45.8058	122.883
NOL11	TSS10361	chr17:65714060-65740266	14.7053	25.581	31.0433	27.6765	31.1032	4.91389	6.57965	15.8444
WDSUB1	TSS10362,TSS23441,TSS9926	chr2:160092303-160143236	8.6531	10.2839	5.8195	13.5811	11.0498	2.46099	6.42807	10.6683
TMEM217	TSS10363,TSS13932	chr6:37179953-37225931	0.0319751	0.565209	0.997668	2.98055	0.342611	0	0	1.09637
NOVA2	TSS10364	chr19:46442770-46476657	1.16808	4.54789	2.85469	8.80682	4.38656	1.04689	1.74553	15.6318
ANKDD1A	TSS10365	chr15:65204100-65251041	0.645141	0.681289	1.5792	4.43686	1.79057	0.387327	0.932863	12.1447
ECE2	TSS10366,TSS11825	chr3:183967444-184010819	2.40995	1.27772	4.4172	2.9038	2.55127	3.83335	5.89474	147.912
HSF5	TSS10367	chr17:56497528-56565759	0	0.0117837	0.0187239	0.040186	0.0738096	0	0	0.275637
NEURL1B	TSS10368	chr5:172068275-172118533	0.461723	0.683925	0.637949	1.78826	1.59019	0.104556	0.0574449	1.54481
OR12D3	TSS10369	chr6_mann_hap4:644332-646201	0	0	0	0	0	0	0	0
C4orf45	TSS1037	chr4:159814683-159956333	0	0.578195	0	0.367087	0.225173	0	0	0
IL1F10	TSS10370,TSS25765	chr2:113825546-113833427	0	0	0	0	0	0	0	0
CHPF	TSS10371,TSS29398	chr2:220403668-220408487	16.5464	21.0445	26.0071	18.3087	31.2238	4.81757	5.61513	8.7372
CEP41	TSS10372	chr7:130033611-130081051	3.97211	4.32323	5.91905	5.4216	5.2015	1.17705	0.868239	0.56055
HAVCR2	TSS10373	chr5:156512842-156536248	7.96141	3.18545	10.0553	6.51127	6.75305	0.287876	0.105546	3.41838
LRP2BP	TSS10374	chr4:186285031-186300152	0.20762	0.381206	0.310273	1.14184	0.233005	0	0.191508	2.40731
CASP14	TSS10375	chr19:15160290-15169103	0	0	0	0.0798018	0	0	0	0
TMEM66	TSS10376	chr8:29920630-29940649	272.302	504.783	275.198	307.849	293.103	117.717	105.944	101.808
LINC00240	TSS10377	chr6:26924771-26991753	0	0	0	0	0	0	0	0
SGPL1	TSS10378	chr10:72575703-72640932	10.74	33.2605	18.7284	19.3554	27.3243	5.41506	4.5856	3.92611
FSTL5	TSS10379	chr4:162305043-163085186	0.174888	0.100051	0.552963	0.580242	0.132358	0.0350154	0	0.49758
HYAL1	TSS1038,TSS15855	chr3:50337319-50349812	40.7902	32.0449	15.0664	3.99295	20.1072	2.71818	2.5663	0.751756
BSN	TSS10380	chr3:49591921-49708982	0.0569057	0.190765	0.664703	0.721387	0.225365	0.227344	0.0908104	0.726576
PKIB	TSS10381,TSS21283,TSS27325	chr6:122793061-123047518	3.2065	0.649541	2.85949	3.69887	3.45266	0.570909	1.001	0.948043
SLCO1B7	TSS10382	chr12:21168629-21243040	11.0613	0.159095	0.463262	0	0.165876	0.178585	0	0
NXT2	TSS10383,TSS28369,TSS2927	chrX:108779009-108787927	1.73649	2.14928	1.57035	1.00486	3.0719	0.864693	0.0991126	0
PLEKHG6	TSS10384,TSS19262,TSS25175	chr12:6419601-6437672	4.81545	4.87872	7.94662	5.92171	9.27061	0.360046	0.83585	9.1486
TUB	TSS10385,TSS12473	chr11:8060179-8127654	0.383279	0.16261	1.87043	2.76092	0.970392	0.408362	0.378931	3.53527
MAGEA1	TSS10386	chrX:152481521-152486116	0	0	0	0	0	0	0	0
KIAA0513	TSS10387	chr16:85061409-85127828	7.10749	7.85462	4.84274	3.8763	8.90304	2.08845	2.54411	10.1839
TMEM109	TSS10388	chr11:60681370-60690915	38.2018	47.4114	45.0761	48.832	36.109	5.93948	8.71075	9.89895
RAPGEF3	TSS10389,TSS19487,TSS23744	chr12:48128452-48152889	11.1576	5.58938	4.22331	10.4133	3.30446	1.16785	1.04811	6.35568
CGB7	TSS1039	chr19:49557530-49558997	2.20031	0.727154	0	0	2.75647	0	0	1.40726
SNORA70	TSS10390	chrX:153628621-153628756	0	0	0	0	0	0	0	0
SLC22A18	TSS10391,TSS6916	chr11:2920950-2946476	53.5435	62.1107	47.9782	9.94144	39.6198	0.828801	1.39149	3.55959
MIR5047	TSS10392	chr17:62497331-62497431	0	0	0	0	0	0	0	0
ZNF410	TSS10393	chr14:74353317-74398991	31.5639	51.6955	46.2288	58.9455	48.66	8.82195	11.4168	100.853
LOC100093631	TSS10394	chr7:72569011-72621336	0.00801501	0.00835253	0.013262	0.0142176	0.00651627	0.0293191	0.0215041	0.0124126
ABRACL	TSS10395	chr6:139349818-139364439	10.9048	13.5036	12.4132	16.7713	12.3547	0	0.175816	0
SOCS1	TSS10396	chr16:11348273-11350039	0.217966	1.6481	1.83847	1.74017	4.27759	0	0	8.14472
PFDN6	TSS10397,TSS25943	chr6_mcf_hap5:4731117-4732455	0	0	0	0	0	0	0	0
USP26	TSS10398	chrX:132159506-132162300	0	0	0	0	0.0415395	0	0	0
MTOR-AS1	TSS104	chr1:11203954-11209595	0.172778	0.262231	0	0	0.407965	0	0	0
CCL4L1	TSS1040	chr17:34538467-34540274	22.0984	11.6045	6.81721	14.3657	36.0784	0	0.363762	387.98
SETD4	TSS10400,TSS10401,TSS9643	chr21:37406838-37432819	17.5108	24.9294	16.8985	22.1277	16.6685	3.81002	2.88288	29.35
SEMA3D	TSS10402	chr7:84624871-84751247	0.354791	0.396037	1.81548	1.3253	0.566702	0.160668	0.274633	1.58259
GPRC5A	TSS10403	chr12:13043955-13066600	54.9246	133.581	72.9873	9.32467	139.801	0.0607027	0.140919	30.19
TISP43	TSS10404,TSS2036	chr2:131294142-131307471	0	0	0	0	0	0	0	0
LOC155060	TSS10405	chr7:148982371-148994403	1.69379	1.52436	1.45808	4.00323	1.8384	2.45502	1.07971	24.1752
TPK1	TSS10406	chr7:144149033-144533146	3.08618	4.85127	6.1093	4.2141	6.2779	1.53262	0	1.7243
ZSWIM1	TSS10407	chr20:44509847-44513905	7.69681	7.34483	6.48261	5.16937	7.23332	1.74111	0.638218	0.64755
GBX2	TSS10408	chr2:237074306-237076652	0.117228	0	0	0	0	0	0	0
TP53INP2	TSS10409	chr20:33292147-33301237	0.307732	0.938633	1.17453	1.00033	1.35042	0.1648	0.211337	5.69491
LOC100130700	TSS1041	chr16:34739458-34740840	0	0	0	0	0	0	0	0
KRTAP13-1	TSS10410	chr21:31768391-31769138	0	0	0	0	0	0	0	0
SLC8A1	TSS10411,TSS29605	chr2:40339285-40739575	5.64024	5.19638	8.87456	15.2854	8.02415	0.474104	0.78054	8.30111
ACYP2	TSS10412	chr2:54342409-54532435	6.41439	5.27025	6.02283	2.79848	7.21534	2.46347	1.92264	4.8848
LDLRAD2	TSS10413	chr1:22138757-22151714	0.398859	1.94415	0.74831	3.31497	1.2149	0.0847969	0.15535	11.7921
RASAL1	TSS10414,TSS26311	chr12:113536623-113574044	13.614	16.5781	3.9037	2.17745	10.0601	0.685647	0.456178	0.361626
MGAT2	TSS10415	chr14:50087488-50090199	22.239	40.4018	38.6387	38.9182	43.2979	8.6449	11.737	1.97398
SLC4A2	TSS10416,TSS24968,TSS26369,TSS26827	chr7:150755298-150773614	32.7172	40.6419	26.2036	35.7307	47.3322	10.9602	8.85357	42.3227
MIR208A	TSS10417	chr14:23857804-23857875	0	0	0	0	0	0	0	0
MIR103A1	TSS10418	chr5:167987900-167987978	0	0	0	0	0	0	0	0
LOC100507547	TSS10419	chr6_cox_hap2:3591245-3592810	0	0	0	0	0	0	0	0
OR6K6	TSS1042	chr1:158724605-158725637	0	0	0	0	0.126655	0	0	0
CDK5	TSS10420	chr7:150750898-150755052	14.924	23.324	16.6308	20.6556	21.5045	2.45146	2.20945	1.38955
RTBDN	TSS10421,TSS20906,TSS27708,TSS372	chr19:12936290-12946242	0.551007	0	0.45534	0.486654	0.311054	0.198773	0	0
TMEM119	TSS10422	chr12:108983621-108991894	3.73015	1.44929	13.9603	5.68212	3.42508	0.128577	0	0
SYP	TSS10423	chrX:49044264-49056661	0.459467	0.328383	2.47788	1.8529	0.497778	0.503119	1.15947	1.07805
GEN1	TSS10424,TSS8152	chr2:17935176-17966632	3.5588	3.13145	3.9873	2.71685	4.5477	0.457616	0.558914	0.224073
ZNRF3	TSS10425,TSS15312	chr22:29279754-29453476	2.74499	3.47	2.76288	3.67124	4.48835	0.977179	0.398091	3.12385
C2orf53	TSS10426	chr2:27359714-27362332	0	0	0	0	0	0	0	0
PMFBP1	TSS10427,TSS28430	chr16:72152995-72206349	0.597665	0.696033	2.93766	3.4889	1.57235	2.74131	2.26489	5.97761
DDX39B	TSS10428	chr6_dbb_hap3:2783576-2795830	0	0	0	0	0	0	0	0
MEX3C	TSS10429	chr18:48700919-48724051	6.31951	13.9338	7.60906	9.99781	8.44224	0.861289	1.32239	2.10031
LINC00158	TSS1043	chr21:26758132-26804013	0	0	0	0	0	0	0	0
ANKRD20A1	TSS10430	chr9:67926760-67969840	21.8826	18.8374	8.4924	19.2686	12.3186	23.5026	28.731	62.9776
ARID4A	TSS10431	chr14:58765221-58840451	14.2856	27.4387	21.7174	28.9832	22.5665	6.02322	7.24778	43.6022
ISM2	TSS10432	chr14:77940737-77965210	0	0	0	0	0.0146858	0	0	0
ZBTB49	TSS10433	chr4:4291923-4323513	1.98625	4.05129	2.95225	4.73584	3.17067	1.0565	0.645402	8.45871
SNORD84	TSS10434	chr6_ssto_hap7:2839682-2839760	0	0	0	0	0	0	0	0
MIR4251	TSS10435	chr1:3044538-3044599	0	0	0	0	0	0	0	0
MIR939	TSS10436	chr8:145619363-145619445	0	0	0	0	0	0	0	0
PLEKHG5	TSS10437,TSS1491,TSS18517,TSS20834,TSS21883,TSS24031,TSS4824,TSS7413	chr1:6526151-6580121	14.9057	7.31697	9.61186	18.8767	6.04914	2.14876	3.36248	26.4515
PFDN5	TSS10438	chr12:53689234-53693234	622.269	631.468	832.978	883.995	725.044	294.826	253.382	608.789
OR5AN1	TSS10439	chr11:59131931-59132867	0	0	0	0	0.190096	0	0	0
USP17L1P	TSS1044	chr8:7189908-7191501	2.88442	0.943564	2.78543	4.05057	5.19352	2.85709	1.93582	6.46171
NIF3L1	TSS10440,TSS5141,TSS6296	chr2:201754049-201768655	21.8893	18.4805	17.8597	16.4293	18.5865	4.76996	4.36669	23.9282
WEE2	TSS10441	chr7:141408152-141431071	0	0.0481684	0	0.218916	0.0754007	0	0	0
COMMD8	TSS10442	chr4:47452810-47465676	9.49253	13.3159	12.8047	10.8401	13.2744	3.39749	2.49439	1.30847
FGD6	TSS10443	chr12:95470524-95611240	8.39709	24.0246	9.79005	11.0087	16.037	2.09283	2.34513	7.58463
UBD	TSS10444	chr6_cox_hap2:1042198-1046512	0	0	0	0	0	0	0	0
SSFA2	TSS10445	chr2:182756471-182795464	68.933	147.264	78.2753	95.0138	118.598	103.248	100.59	126.6
KIF17	TSS10446	chr1:20990506-21044317	0.325019	0.308769	0.592993	2.12715	0.705232	0	0.0330962	0.169237
TNF	TSS10447	chr6_dbb_hap3:2828884-2831653	0	0	0	0	0	0	0	0
CERS3	TSS10448	chr15:100940599-101084925	0	0.215951	0.0169392	0.0212425	0.0390167	0	0	0.619192
CD180	TSS10449	chr5:66478103-66492617	1.65064	1.53252	0.956477	3.41942	1.18496	0	0.0468742	0
NCOA4	TSS1045,TSS5055,TSS977	chr10:51565107-51590734	125.082	115.622	131.919	106.208	143.941	20.0062	24.2321	39.8449
AGPAT1	TSS10450,TSS26074	chr6_cox_hap2:3606663-3616569	0	0	0	0	0	0	0	0
CHD8	TSS10451,TSS14789	chr14:21853352-21905457	21.4277	55.2115	39.3004	46.6067	49.6069	12.812	14.3712	38.6572
RRAGD	TSS10452	chr6:90074334-90121995	7.32888	1.02882	3.38208	3.65916	2.69575	1.23353	1.25525	1.5571
SNORD113-9	TSS10453	chr14:101411985-101412056	0	0	0	0	0	0	0	0
ZNF814	TSS10454	chr19:58380746-58400442	6.55461	3.62298	2.25484	5.42508	2.8235	5.45995	6.46461	5.4368
MIR412	TSS10455	chr14:101531783-101531874	0	0	0	0	0	0	0	0
FAM76A	TSS10456	chr1:28052489-28089423	5.01627	13.0561	6.2975	8.61263	7.33159	1.81564	0.914441	20.9873
ZNF236	TSS10457	chr18:74536115-74682682	6.61016	10.2032	6.6603	12.6678	6.26005	2.85019	2.67342	16.0163
OTUD5	TSS10458,TSS14802	chrX:48779302-48815648	20.2874	36.9741	25.8255	28.7836	33.0951	6.74141	5.67574	79.3262
AKAP5	TSS10459	chr14:64932216-64941221	0.320528	0.477084	0.209955	1.15203	0.931335	0.154851	0	0
CECR7	TSS1046	chr22:17517459-17539682	0	0	0	0.0309518	0.142152	0	0	0
SLC22A25	TSS10460	chr11:62931295-62997124	0	0	0	0	0	0	0	0
RANBP10	TSS10461	chr16:67757004-67840555	6.50564	6.52959	4.06148	6.82431	6.37499	1.17437	2.30213	10.642
KHDC1	TSS10462,TSS25029	chr6:73951037-74019938	0.123959	0.369706	1.35017	1.91614	1.16697	0.672293	1.96655	4.98324
SOX7	TSS10463	chr8:10581277-10588022	2.44424	2.8494	0.363142	2.28551	1.31195	0	0.274237	0.734557
TARDBP	TSS10464	chr1:11072678-11085549	82.2478	63.8578	53.8233	67.202	59.726	18.3162	20.2357	56.3791
MEA1	TSS10465	chr6:42979966-42981618	34.0151	56.8014	89.6845	50.5006	51.4809	19.7024	9.38009	53.8023
RCHY1	TSS10466	chr4:76404246-76439640	4.14349	3.75422	4.51464	4.77099	3.97985	1.10888	1.14875	3.07232
INTS8	TSS10467	chr8:95835517-95892721	22.329	22.7314	30.0493	26.9686	28.5317	6.52523	8.55272	20.8118
ICK	TSS10468	chr6:52866097-52926600	9.57154	16.1742	17.4535	9.50767	10.0715	3.17445	2.16514	7.65627
ACTA2	TSS10469,TSS2574	chr10:90694830-90751147	1448.96	378.042	592.928	837.27	566.904	61.0884	66.3128	717.908
MGST3	TSS1047	chr1:165600109-165625372	268.462	268.433	302.868	145.58	209.437	32.9796	31.1876	20.3838
GPR85	TSS10470,TSS1194,TSS20474	chr7:112720467-112727833	0.147091	0.0706812	0.256738	0.103325	0.0474412	0	0	0
ATP2C1	TSS10471,TSS13706,TSS1456,TSS27464,TSS7416,TSS9311	chr3:130569368-130735555	188.04	237.81	152.796	206.451	274.909	21.8679	29.2364	51.4229
DDX26B	TSS10472	chrX:134654554-134716460	7.50106	4.62964	5.17138	11.2488	4.88874	1.90425	0.681524	11.7641
OPTN	TSS10473	chr10:13142081-13180276	219.687	157.863	170.069	203.538	165.573	26.5736	21.4303	175.882
COTL1	TSS10474	chr16:84599203-84651669	24.0484	20.4508	23.7801	18.4063	33.2313	1.17777	1.44017	7.16065
FBXO7	TSS10475,TSS22975	chr22:32870706-32894818	73.693	138.588	116.019	119.405	126.021	23.5355	18.8971	46.3515
TMEM27	TSS10476	chrX:15645440-15683154	2.01959	2.0816	5.7716	13.3192	1.44606	0.922116	0.507587	0
COL6A3	TSS10477	chr2:238232654-238322850	280.172	84.3092	407.949	964.352	518.851	16.7835	16.572	72.498
SENP8	TSS10478,TSS23108,TSS4337,TSS8150	chr15:72406598-72433311	1.75294	3.06081	2.1651	1.41401	2.37799	0.347995	0.51083	1.3063
MIR3147	TSS10479	chr7:57472730-57472796	0	0	0	0	0	0	0	0
C1orf186	TSS1048	chr1:206238881-206288236	0	5.29178	1.1706	4.42116	4.91096	0	0	3.77775
SPTY2D1-AS1	TSS10480	chr11:18621350-18631802	0.0358886	0.110208	0.0583301	0	0.143505	0	0	0
HSPBAP1	TSS10481	chr3:122458843-122512666	9.52154	11.3593	10.9246	15.1235	12.8355	1.82166	3.87531	22.628
NDUFC1	TSS10482,TSS1506,TSS23876	chr4:140211070-140223705	69.34	53.3069	46.0958	41.9584	43.845	8.17232	16.3351	7.09006
GRB14	TSS10483	chr2:165349322-165478360	3.09996	0.628529	4.75926	12.4544	3.01591	17.6064	25.2295	20.571
SMIM4	TSS10484	chr3:52570620-52574586	48.6317	30.4952	39.9403	35.1818	29.3226	12.4929	11.3616	90.6333
OR5A2	TSS10485	chr11:59189451-59190426	0	0	0	0	0	0	0	0
FAM212B	TSS10486,TSS27527	chr1:112264685-112298419	0.16267	0.383699	0.49463	0.653513	0.527042	0.0575068	0.226099	0.83791
RPRML	TSS10487	chr17:45055521-45056614	0	0.101037	0.0801823	0.943235	0	0	0	0
CES1P2	TSS10488	chr16:55758836-55784123	0.844361	0.391744	14.9907	2.96152	18.5053	0.284744	0	0
CLEC18C	TSS10489	chr16:70207927-70220798	0.448939	3.4928	0.990467	4.03152	1.61559	4.02938	0.475704	14.6883
ONECUT1	TSS1049,TSS9748	chr15:53049159-53082209	1.73077	14.1803	8.58422	18.7002	2.92111	14.1578	14.4006	46.5335
LRRC43	TSS10490,TSS17735	chr12:122652265-122688018	1.24496	0.533058	0.719649	1.66344	0.646087	0	0.257059	1.98058
C2orf80	TSS10491	chr2:209030070-209054773	0	0	0	0	0	0	0	0
GUCA1A	TSS10492	chr6:42123143-42147794	0	0	0	0.182519	0.0628858	0	0	0
LOC400456	TSS10493	chr15:95822518-95870329	0	0	0	0	0	0	0	0
TIPARP	TSS10494,TSS27637,TSS3481	chr3:156392204-156424557	25.8887	29.7188	18.9302	18.3751	24.3931	3.75515	2.71806	72.3318
OAZ2	TSS10495	chr15:64979772-64995462	6.82452	8.73218	10.1059	10.332	9.94393	3.6292	2.3893	6.01256
HIST1H2AG	TSS10496	chr6:27100816-27101314	492.574	68.7199	566.595	105.5	352.221	22.8068	13.9995	47.2424
NDUFA8	TSS10497	chr9:124906337-124922098	111.705	66.7478	58.6156	44.1115	81.2756	11.2621	16.5754	31.8239
ALPK2	TSS10498	chr18:56148481-56296189	0.813831	0.377123	0.826658	0.820964	0.4533	0	0	0
FASLG	TSS10499	chr1:172628184-172636012	0.295163	0.357813	0.218576	0.796379	0.387381	0	0	0
SLC25A16	TSS105	chr10:70242089-70287280	10.9172	16.0451	19.5154	12.9957	11.7285	1.64478	5.85881	3.19849
DAXX	TSS1050	chr6_dbb_hap3:4567657-4572120	0	0	0	0	0	0	0	0
SYPL2	TSS10500	chr1:110009099-110024764	0.61211	0.141421	0.817113	1.05214	0.362347	0.767202	0.363805	2.66834
TNS3	TSS10501	chr7:47314751-47621742	31.6192	34.6256	53.1089	49.9051	32.843	14.4937	12.6211	65.6824
OR2F2	TSS10502	chr7:143632325-143633279	0	0	0	0	0.325009	0	0.151521	0
COL13A1	TSS10503	chr10:71561643-71718904	0.531447	1.47911	2.89302	12.4845	6.42136	0.0614885	0.46542	8.94301
FUT9	TSS10504	chr6:96463844-96663488	0.36296	0.066057	0.612426	0.0062637	0	0.0129188	0.0378444	0
ZNRD1	TSS10505	chr6_apd_hap1:1269272-1272917	0	0	0	0	0	0	0	0
EFHD1	TSS10506,TSS23938	chr2:233470766-233547491	0.622099	0.58734	1.13569	2.73879	0.678989	0.113735	0.0834726	5.80941
ITIH1	TSS10507,TSS13046,TSS1920,TSS21204	chr3:52811601-52826084	0	0.0841038	0.375071	0.335766	0.262698	0.147235	0.046019	0
GALNT14	TSS10508,TSS6162	chr2:31133330-31361592	1.30311	9.40666	10.3816	6.44204	1.56427	2.60101	1.98592	5.4942
OR4A16	TSS10509	chr11:55110676-55111663	0	0	0	0	0	0	0	0
PC	TSS1051,TSS27966	chr11:66615996-66725847	10.0897	9.16253	11.6711	8.78964	6.30261	2.50671	1.49447	1.89733
HCN1	TSS10510	chr5:45255051-45696220	0.0378612	0.634331	0.0930587	0.174869	0.0229364	0.635312	1.08154	0.521571
OR2J2	TSS10511	chr6_qbl_hap6:444719-445760	0	0	0	0	0	0	0	0
CLEC3A	TSS10512,TSS3588	chr16:78056442-78066001	0	0	0	0	0	0	0	0
F11R	TSS10513	chr1:160965000-160991133	63.4963	99.5101	64.3706	31.1157	72.7876	5.07054	7.42602	15.4305
HMGB2	TSS10514,TSS25276,TSS7438	chr4:174252526-174255595	53.2287	15.1523	35.2568	18.2994	33.6358	5.93713	7.69728	20.9727
PFKFB3	TSS10515,TSS18157	chr10:6186842-6277507	35.2248	115.924	28.0397	48.4328	60.2951	3.25445	3.03381	299.67
BCRP2	TSS10516	chr22:21457304-21476575	0.308025	0.0723182	0.0815927	0.00457002	0.124721	0	0.0183696	0.0104377
TSPY4	TSS10517,TSS18001,TSS29937	chrY:9195451-9368285	0	0	0	0	0	0	0	0
OR10J5	TSS10518	chr1:159504867-159505797	0	0	0	0	0	0	0	0
UBQLN1	TSS10519	chr9:86274877-86323168	96.6739	53.1819	46.1878	41.6493	54.7976	10.8894	11.1076	48.1708
GPR89C	TSS1052	chr1:147425566-147465755	7.81298e-05	1.18761e-05	6.09395e-05	4.02097e-05	0.0808663	1.56267e-05	0.000157782	3.37869e-05
SNRK-AS1	TSS10520	chr3:43388410-43393454	3.54818	5.82708	4.52884	8.0904	5.13307	1.92154	1.69721	20.1479
HCG27	TSS10521	chr6_cox_hap2:2680309-2686515	0	0	0	0	0	0	0	0
BCAR1	TSS10522,TSS13281,TSS19626,TSS28999,TSS29279,TSS337,TSS5544	chr16:75262927-75301951	17.8919	21.094	11.2343	15.0701	20.4025	2.54082	2.00966	19.9531
LINC00087	TSS10523	chrX:134229014-134232733	0	0.0351993	0.0838815	0.0599791	0	0	0	0
SMTNL2	TSS10524,TSS3600	chr17:4487275-4511614	0	0.184134	0.724188	0.223884	0.154645	0	0.404737	0
PTGES3	TSS10525	chr12:57057124-57082078	150.347	125.867	164.259	84.8767	197.449	17.1223	17.6809	27.5414
CISD1	TSS10526	chr10:60028861-60049019	7.91761	3.7883	4.91292	3.02104	3.54433	0.67101	0.492156	0.174782
ARHGAP29	TSS10527	chr1:94634462-94703307	8.20861	25.7534	14.6064	30.3154	12.4609	6.07025	5.58093	8.48807
OR2W3	TSS10528	chr1:248058888-248059833	0	0	0.286766	0	0.0469707	0	0	0
HTR3E	TSS10529,TSS11545	chr3:183814851-183824783	0.0801057	2.02801	0.076708	0.545037	0.149929	0	0	0
LRRC28	TSS1053	chr15:99791651-99926498	8.13393	16.7261	14.1452	12.0552	18.5132	5.70226	7.81419	23.1017
FDCSP	TSS10530	chr4:71091787-71100968	0.474107	2.61926	0	21.8523	0.554201	0	0	0
LOC149086	TSS10531	chr1:31971838-31974167	0.0914502	0	0	0	0	0	0	0
MIR663B	TSS10532	chr2:133014538-133014653	0	0	0	0	0	0	0	0
TRIM49C	TSS10533	chr11:89764273-89775193	0	0	0	0	0	0	0	0.105337
CCDC15	TSS10534	chr11:124824016-124911385	2.57897	2.06871	1.48511	1.89109	0.81746	0.656261	0.545052	1.83986
GPR161	TSS10535,TSS20236,TSS27186,TSS827	chr1:168048779-168106905	0.335673	0.327785	1.0524	1.88944	1.93263	0.640571	0.752984	2.68351
MIR4482-1	TSS10536	chr10:106028093-106028163	0	0	0	0	0	0	0	0
LOC440910	TSS10537	chr2:132036862-132057392	0	0	0	0	0	0	0	0
IRS2	TSS10538	chr13:110406183-110438914	9.14481	13.125	9.67915	15.8365	15.9505	1.91036	2.78124	34.7232
RACGAP1	TSS10539	chr12:50382944-50419307	17.424	4.17355	23.2912	4.79438	16.8088	1.07246	1.02193	1.74193
COL1A2	TSS1054	chr7:94023872-94060544	3246.36	1276.46	4559.72	8895.28	5346.68	78.431	79.8956	706.896
GPR113	TSS10541,TSS21907,TSS2725	chr2:26531040-26569685	0.230245	0.51376	0.600001	0.473688	0.485209	0	0.3492	1.89935
DPPA2	TSS10542	chr3:109012634-109035364	0	0	0	0	0	0	0	0
ZNF704	TSS10543	chr8:81540685-81787016	0.881774	4.81677	5.80258	6.2094	3.8244	1.44605	2.59702	13.0544
AKAP1	TSS10544,TSS1520,TSS1945	chr17:55162552-55198710	43.0986	62.702	30.288	22.6817	31.3079	7.20528	6.60017	15.749
ARSG	TSS10545,TSS21200	chr17:66255322-66417000	2.79034	2.77206	3.28008	5.34158	5.62459	0.401865	0.491078	23.6619
CIB3	TSS10546	chr19:16272178-16284286	0	0	0	0.16127	0.222743	0	0	0
PCDHB14	TSS10547	chr5:140603077-140605860	60.1364	35.4874	19.7239	26.126	48.2096	11.9508	3.11609	37.5126
GATA4	TSS10548	chr8:11561716-11617509	11.7018	20.1655	10.4978	3.34711	7.11295	10.5603	12.384	26.3859
LINC00616	TSS10549	chr4:138948576-139051839	0	0	0	0	0	0	0	0
RASAL2-AS1	TSS1055	chr1:178060642-178063128	0.271167	0.278535	0.102106	0.0729856	0.41904	0	0	0
OR2T3	TSS10550	chr1:248636651-248637608	0	0	0	0	0.092505	0	0	0
MIR548AS	TSS10551	chr13:103934828-103934848	0	0	0	0	0	0	0	0
ILDR2	TSS10552	chr1:166882440-166944561	0.440833	0.320419	0.527741	0.447343	0.565907	0	0.105082	0
CSF2RB	TSS10553	chr22:37309674-37336479	6.31821	5.02888	7.91238	18.4904	18.5719	1.08034	0.255341	17.1766
MIR1228	TSS10554	chr12:57588286-57588359	0	0	0	0	0	0	0	0
FAM110A	TSS10555,TSS28989,TSS7650	chr20:814355-826922	1.81705	2.15083	3.33911	2.02046	1.95706	0.0989806	0.164362	1.21462
PAPOLB	TSS10556	chr7:4897368-4901625	0.0661505	0	0.0360717	0.367755	0.0710994	0	0	0.0331915
IL6ST	TSS10557	chr5:55230924-55290821	30.1649	42.8011	55.3772	86.2776	51.9859	9.0747	8.94768	31.6582
SMCR8	TSS10558	chr17:18218593-18231370	4.33112	7.47148	5.83747	6.04425	5.16822	1.162	1.70223	1.8467
PCGF6	TSS10559	chr10:105062552-105110891	2.74518	3.37085	5.78674	6.22318	2.86672	0.236785	1.38923	1.25507
ZNF487P	TSS1056	chr10:43932573-43978007	1.03209	1.72614	2.74092	3.11489	1.62403	0.245617	0.495821	2.51022
PLIN4	TSS10560	chr19:4502191-4517716	9.33779	3.35953	2.3715	21.3176	0.877126	17.4076	20.4614	9.4595
ACSL6	TSS10561,TSS13721,TSS28714	chr5:131285666-131347761	0.0293597	0.255309	0.544824	0.911335	0.410712	0.717032	0.792405	0.400845
LINC00552	TSS10562	chr13:114451483-114454062	0	0	0	0	0	0	0	0
LHB	TSS10563	chr19:49519236-49520347	6.26458	8.13981	4.01468	4.038	5.79048	56.4642	42.4071	672.815
INSC	TSS10564,TSS1971	chr11:15133969-15268754	0.233429	1.93723	0.953268	0.467415	0.617161	0.120177	0.0881003	5.38211
PLAG1	TSS10565	chr8:57073467-57123859	0.43944	0.525576	0.611463	0.51916	0.0616955	0.0243162	0.219826	0.172066
NARF	TSS10566,TSS2388	chr17:80416059-80446143	15.3923	33.0666	19.0323	27.5754	21.2004	5.81714	6.40373	16.0384
MEF2A	TSS10567,TSS16289	chr15:100106132-100256629	19.818	21.3917	21.1546	28.4888	20.0301	3.8277	3.93393	20.0999
MIR4449	TSS10568	chr4:53578848-53578914	0	0	0	0	0	0	0	0
CCL24	TSS10569	chr7:75441113-75443033	38.7196	69.4898	20.1469	0	22.8603	0	0	0
PABPC1L2B	TSS1057	chrX:72223351-72225551	0	0.0076289	0	0	0	0.0560632	0	0
SPRR2F	TSS10570	chr1:153084612-153085989	0	0	0	0	0	0	0.486991	0
TMEM170B	TSS10571	chr6:11538459-11583757	0.0927386	0.275552	0.857971	0.844449	0.52424	0.0791373	0.202876	0.88092
ARMCX3	TSS10572,TSS15177	chrX:100878119-100882831	4.70877	3.19917	3.44329	4.49827	2.76938	1.73167	1.66798	0.689237
TCF24	TSS10573	chr8:67858735-67874825	0	0.0122223	0.0970799	0	0	0	0	0
C2CD5	TSS10574	chr12:22601517-22697452	28.7417	65.0262	43.4395	44.0989	40.5657	11.4592	12.4823	38.7572
DDR1	TSS10575,TSS12291,TSS22101,TSS2793	chr6:30851860-30867933	59.3823	206.542	71.3261	78.7856	171.4	15.2015	13.6058	28.3281
ALS2CL	TSS10576,TSS11929,TSS6502	chr3:46710484-46735194	26.9166	27.0616	11.8592	10.6258	13.7969	1.73872	3.30552	33.9985
DLX3	TSS10577	chr17:48067368-48072588	0	0	0.151668	0.0325304	0.0448218	0	0.0980957	0
VPS33B	TSS10578	chr15:91541773-91565833	36.5794	37.8403	27.6073	34.5741	31.2725	8.63257	9.51793	18.1457
SLC26A10	TSS10579	chr12:58013692-58019934	0.282696	0.477123	0.560215	2.87982	1.08738	0.145284	0.106534	3.17796
RNF4	TSS1058,TSS12470	chr4:2470794-2517586	17.2335	20.8075	20.6703	21.2206	23.4124	2.74682	3.54823	22.9052
LCE3A	TSS10580	chr1:152595309-152595579	0	0	0	0	0	0	0	0
WNT1	TSS10581	chr12:49372235-49376396	0	0.0219747	0	0.224551	0.0171902	0	0	0
DHFRL1	TSS10582,TSS5454	chr3:93776765-93782067	1.81966	3.58851	2.82557	2.71621	2.85538	2.02044	1.08024	0
LY6G6E	TSS10583	chr6_mann_hap4:3022645-3024735	0	0	0	0	0	0	0	0
BHMT	TSS10584	chr5:78407603-78428113	0.0775931	0.00996608	0.0633283	0.345208	0.0311905	0	0.0511907	2.12331
JPH2	TSS10585	chr20:42740336-42816218	0.448922	1.03843	0.319405	1.66265	1.16543	0	0	23.1507
FLJ30403	TSS10586	chr19:52095035-52097633	0.563018	0.182256	0.434166	0.878597	0.166216	0.530269	0.466936	0.309557
SLC6A7	TSS10587	chr5:149569519-149590635	0.202123	0.052003	0	0.0886607	0.0508903	0	0	0
STMN2	TSS10588	chr8:80523048-80578410	6.30254	1.47092	7.58467	15.4536	1.57544	0	0.348489	0.561033
LINC00244	TSS10589	chr7:156333184-156333795	0	0	0	0	0	0	0	0
LOC653160	TSS1059	chr1:35441299-35444307	0.475041	1.00173	0.817005	1.61285	0.931468	0	0.48591	2.4061
PADI4	TSS10590	chr1:17634689-17690495	0.107958	0	0.317016	0.0755293	0.537735	0	0	8.40899
DCAF12L1	TSS10591	chrX:125683365-125686842	0	0	0	0.073704	0.101537	0	0	0.168465
THAP9	TSS10592	chr4:83821836-83841284	1.64293	2.14696	1.67713	2.27012	1.50254	1.13708	0.555505	1.01699
TXNL4B	TSS10593,TSS21534,TSS25216	chr16:72118755-72128215	2.55986	3.52	3.11428	2.92519	4.23264	1.10304	0.804917	5.14519
ZFC3H1	TSS10594	chr12:72003378-72057749	35.1909	30.6241	27.5498	39.0015	25.4624	8.98331	8.32374	110.245
PCDHGB4	TSS10595	chr5:140767451-140892546	8.3054	2.93609	2.61637	5.54134	3.38963	2.03126	1.80868	28.7719
RABL5	TSS10596	chr7:100956647-100965093	9.3433	11.1655	11.0153	10.9522	15.8251	1.60031	3.32763	0.281243
GAGE2E	TSS10597,TSS13797,TSS18705,TSS20429	chrX:49188103-49304144	0	0	0	0.686263	0.0714963	0	0	3.47794
GAGE8	TSS10597,TSS13797,TSS18705,TSS20429	chrX:49188103-49313700	0	0	0	0.686263	0.0714963	0	0	3.47794
MESP1	TSS10598	chr15:90293097-90294540	0.322045	0.375864	0.44747	1.99452	0.183371	0	0.119903	0
NFKBIL1	TSS10599,TSS5738	chr6:31514627-31526606	4.66811	4.75928	9.64507	9.13979	6.35362	2.50813	2.76674	5.90208
LOC255654	TSS106	chr1:246679340-246687589	0	0	0	0	0	0	0	0
MGARP	TSS1060	chr4:140187316-140201492	0.077881	0	0.758882	0.203084	0.46667	0	0	1.21517
NFYC	TSS10600,TSS22432	chr1:41157241-41237275	50.2821	29.6638	39.6876	33.0159	36.6038	13.3897	11.4616	41.2525
ENTHD1	TSS10601	chr22:40139048-40289794	0.17784	0	0.23233	0.280321	0.143048	0	0	0
ATP6V0C	TSS10602,TSS5445	chr16:2563726-2570224	74.5485	67.2199	66.8691	35.5395	67.7614	7.2257	6.3601	11.6469
AP2M1	TSS10603	chr3:183892633-183901879	140.712	166.869	183.638	172.413	222.99	19.5275	20.0687	78.3277
ZNF585A	TSS10604,TSS19947	chr19:37641000-37663615	6.06039	3.57217	4.84553	6.7968	6.23622	1.09434	2.18401	3.6883
RANBP3L	TSS10605	chr5:36249103-36302011	0.0761711	0.156554	0.466328	0.200025	0.317319	0.0685316	0.0502492	3.82708
MIR1208	TSS10606	chr8:129162361-129162434	0	0	0	0	0	0	0	0
HVCN1	TSS10607,TSS1787	chr12:111086490-111127617	1.90275	10.6325	3.55735	11.4605	6.16386	0.212757	0.936897	7.17513
MAP3K12	TSS10608	chr12:53874275-53893444	7.75791	0	9.39569	17.4091	7.71366	1.20769	1.34145	10.3195
TPTE2	TSS10609,TSS10888,TSS15380,TSS19838	chr13:19997018-20135714	0	0.0699739	1.21588	0	0.343114	0	0.0470242	4.16839
AREG	TSS1061	chr4:75310852-75320726	115.772	308.357	52.2242	27.9343	76.4256	0	0	294.744
SNX13	TSS10610	chr7:17830384-17980131	14.1573	19.8481	19.4992	21.724	15.6253	5.41586	6.02819	12.9445
GPR144	TSS10611	chr9:127213422-127239379	0	0	0.460634	0	0	0	0	0.0747135
UBE2Q2	TSS10612,TSS26461	chr15:76135621-76193388	37.4286	31.8582	31.2026	43.7364	40.3376	8.51932	7.77279	31.49
NAIF1	TSS10613	chr9:130823511-130829599	2.16598	1.22202	1.14212	0.955777	1.26044	0.302655	0.110913	1.4074
HEY1	TSS10614	chr8:80676244-80680098	0.724356	4.57009	1.80744	6.74054	3.69562	0.153036	1.9098	0
PHYH	TSS10615,TSS16665	chr10:13319795-13342130	117.355	60.1615	64.5584	53.6112	39.1847	25.4742	25.4791	92.5595
PRKCDBP	TSS10616	chr11:6340175-6341740	3.95763	2.09839	4.61106	6.2078	8.26896	1.30556	0.685476	6.701
MIR4289	TSS10617	chr9:91360750-91360820	0	0	0	0	0	0	0	0
LOC256021	TSS10618,TSS22098	chr12:92378751-92536447	0.0230471	0.0659553	0	0.0402864	0.282435	0	0.0600662	0
NDOR1	TSS10619	chr9:140100118-140113813	2.91506	3.86617	3.38851	4.76204	4.29402	1.25911	2.07575	15.4724
CCDC129	TSS1062,TSS11846,TSS24772,TSS25800	chr7:31553684-31698334	0.694957	2.93604	0.0857045	0.689694	0.570087	0.378617	0.0346831	0
KRT32	TSS10620	chr17:39615764-39623638	0	0	0.563191	0	0.00660229	0	0	0
NFS1	TSS10621	chr20:34256609-34287287	10.7109	10.4737	11.0136	11.4947	8.2787	5.21329	2.96142	12.5773
TNFRSF13B	TSS10622	chr17:16842397-16875402	0.229853	0.705448	0	1.06578	0.183677	0	0	0
ZNF582-AS1	TSS10623	chr19:56905044-56910544	0.039662	0	0	0	0	0	0	0
SAMD9	TSS10624	chr7:92728825-92747336	29.7855	51.0559	30.908	25.5894	78.695	2.4763	2.92052	7.97681
CABLES1	TSS10625,TSS25894,TSS7905	chr18:20714527-20840434	10.9487	8.44749	7.21422	2.52917	11.3565	0.438175	0.815817	7.28459
MRPL46	TSS10626	chr15:89002708-89010633	23.9432	20.6332	25.0704	15.8304	22.1444	7.40016	7.01541	10.2531
NAIP	TSS10627	chr5:70264309-70320941	48.1057	95.8643	82.948	191.423	64.3509	26.1807	28.8572	280.702
LOC100133985	TSS10628	chr2:70351167-70352448	0	0	0	0	0	0	0	0
ACMSD	TSS10629	chr2:135596185-135659602	0.801788	7.76395	1.98576	0.219829	7.88116	0	0.220354	0
GDF2	TSS1063	chr10:48413091-48416853	0	0	0	0	0	0	0	0
FABP6	TSS10630,TSS12022,TSS25698	chr5:159614373-159665729	13.6562	0	3.61844	0	4.51067	0	0	0
SCGB2B3P	TSS10631	chr19:35136777-35136957	2.14178	0	0	0	0	0	3.82911	2.10167
DNALI1	TSS10632	chr1:38022519-38032458	7.30803	9.98373	4.85044	10.691	5.08599	1.77208	2.55035	33.7665
RNF150	TSS10633	chr4:141786724-142054616	1.23364	1.08445	2.18275	2.34267	1.48811	0.507958	0.850714	4.45576
TRIML1	TSS10634	chr4:189060597-189068649	0	0	0	0	0	0	0	0
NCSTN	TSS10635	chr1:160313062-160328742	143.443	188.134	186.905	101.772	172.014	36.79	39.4401	78.3833
MIR708	TSS10636	chr11:79113065-79113153	0	0	0	0	0	0	0	0
HEPN1	TSS10637	chr11:124789145-124790573	0	0	0	0	0	0	0	0
SNORD48	TSS10638	chr6_apd_hap1:3117793-3117856	0	0	0	0	0	0	0	0
SCIN	TSS10639,TSS3476	chr7:12610202-12693228	35.99	82.6087	12.9091	7.58061	18.4925	0.135513	0.298079	4.12126
SLC5A2	TSS1064	chr16:31494438-31502091	0.924877	0.861508	1.0176	1.73057	2.66115	0.154642	0	2.89976
LINC00483	TSS10640	chr17:48838394-48844876	0.421742	0	0	0	0	0	0	0
C12orf76	TSS10641	chr12:110478982-110505500	0.255063	0.0523425	0.0831357	0.0891004	0.0818625	0	0.0671159	0
NFE2L1	TSS10642	chr17:46125685-46138907	37.3784	62.2942	45.4679	47.2877	45.7711	9.56138	9.67064	27.9644
SCYL1	TSS10643	chr11:65292547-65306182	53.085	44.4962	36.787	37.487	41.9397	8.67698	7.93622	75.6765
C2	TSS10644,TSS17473,TSS9523	chr6:31865561-31913449	44.2517	21.6234	57.2869	36.8829	54.3625	1.8596	0.262471	2.47569
SLC38A9	TSS10645,TSS5981	chr5:54921672-55008163	3.93486	12.1055	7.90405	9.19828	14.1528	5.58725	4.58678	9.70853
RNF111	TSS10646,TSS12088	chr15:59279864-59389618	22.78	33.6503	23.7432	24.1853	26.3996	7.75201	3.64796	48.3376
LINC00423	TSS10647	chr13:33383327-33485790	0	0	0	0	0	0	0	0
LINC00313	TSS10648	chr21:44881973-44898103	0	0	0	0	0	0	0	0
IFITM5	TSS10649	chr11:298200-299526	0	1.0774	0.0657085	0.420412	0.322463	0	0	1.78863
EXOC2	TSS1065	chr6:485137-693141	13.0943	18.5695	20.7732	23.4184	21.0836	4.1263	3.55054	9.59775
MGST1	TSS10650,TSS15429,TSS27285,TSS304	chr12:16500075-16530123	17.4705	110.83	45.2359	16.4152	31.4425	6.62291	6.164	3.47962
MYH16	TSS10651	chr7:98870923-98895594	0.194137	1.41781	0.211142	0.616235	0.641201	0.0775415	0	0
NANOS2	TSS10652	chr19:46416472-46418036	0	0	0	0	0	0	0	0
BTBD19	TSS10653	chr1:45274153-45279801	3.49829	2.35602	4.42632	14.505	9.12849	0	0.339834	84.0046
GPR34	TSS10654	chrX:41548225-41556530	1.44313	2.13283	1.80024	0.611521	0.972485	0.184848	0.141697	0.885771
ZRANB3	TSS10655	chr2:135957573-136288806	2.63498	2.73796	3.38828	4.86989	3.55658	0.970252	1.18511	7.27208
CORT	TSS10656	chr1:10509775-10512060	0	0	1.00296e-37	0.172683	3.26919e-45	0.30534	0	0
YAP1	TSS10657,TSS3121	chr11:101981191-102104154	55.1139	70.1065	48.2156	45.4215	57.0955	8.34851	6.84459	40.2675
FAM134A	TSS10658	chr2:220042938-220050197	25.168	31.7246	21.0911	29.3724	25.9864	5.64653	4.7821	14.3481
OSBPL2	TSS10659	chr20:60813579-60871269	51.1566	52.3184	34.6092	23.5552	42.1355	11.5862	12.7615	65.6528
SOS2	TSS1066	chr14:50583845-50698099	7.8436	34.2924	25.6492	40.8515	29.9916	7.22541	6.77957	23.9683
AP4B1-AS1	TSS10660	chr1:114399256-114443859	0.290006	0.297327	0.141659	0.101183	0.116217	0	0	0
NBEAP1	TSS10661	chr15:20874796-20961480	0.372271	0	0.460069	0.209498	0	0	0	0
GPR137B	TSS10662	chr1:236305831-236372209	20.7521	24.6757	17.9016	15.638	16.0173	1.21548	1.65575	6.87532
LST1	TSS10663,TSS12722,TSS21050	chr6_ssto_hap7:2884757-2887488	0	0	0	0	0	0	0	0
HSFY2	TSS10664	chrY:20893325-20935621	0	0	0	0.00423653	0.00196005	0	0	0
ADIPOQ-AS1	TSS10665	chr3:186569675-186573912	0	0.65242	0	1.20887	0	0	0	0
FGG	TSS10666	chr4:155525285-155533902	58.0911	0.249551	0.198148	34.4597	8.10364	0	0.799035	0
LEPREL2	TSS10667	chr12:6937571-6949018	9.0287	6.24908	24.52	31.2029	13.6532	1.58282	3.09463	20.5781
MRPS18C	TSS10668	chr4:84377117-84382929	41.6136	37.7467	31.1238	37.8663	45.4226	6.46673	9.50355	20.3965
TNF	TSS10669	chr6_cox_hap2:3052959-3055728	0	0	0	0	0	0	0	0
CHEK2	TSS1067	chr22:29083730-29137822	9.53283	6.99224	20.7483	9.29088	11.4012	2.84032	0.818717	0
EIF2AK2	TSS10670,TSS1909	chr2:37332283-37384190	24.0454	23.8575	26.3631	24.024	35.8723	4.25758	4.84154	10.8422
MAP3K10	TSS10671	chr19:40697650-40721482	3.57696	3.52386	3.6122	6.75791	3.29239	1.49571	1.20587	15.0731
LDOC1L	TSS10672	chr22:44888449-44894005	0.515381	1.47566	1.32977	1.59619	1.23318	0.126491	0.370691	0.487029
POU2F3	TSS10673,TSS3765	chr11:120107348-120190653	15.6601	8.93486	3.8861	2.45001	2.24974	0.119087	0.261922	0
PRRT1	TSS10674	chr6_ssto_hap7:3463864-3467445	0	0	0	0	0	0	0	0
AKAP12	TSS10675,TSS2546	chr6:151561133-151679694	8.19711	5.31754	22.6229	34.1464	11.9314	1.42087	1.65647	146.464
ZNF34	TSS10676	chr8:145998500-146012725	4.25403	5.46937	4.76834	7.08283	5.14991	6.90444	4.00695	11.0844
SLC35A2	TSS10677,TSS15864,TSS2870	chrX:48760458-48769235	38.45	31.9414	25.7854	16.4164	53.7347	3.67193	2.55784	8.60306
HYALP1	TSS10678	chr7:123454192-123459484	0	0	0	0	0	0	0	0
USP17L20	TSS10679	chr4:9269344-9270937	0.74603	0.206317	0.913202	0.6659	0.475352	0.750925	0.118032	28.3175
GAGE13	TSS1068	chrX:49188093-49195365	0	0	0	0	0	0	0	0
MRPL2	TSS10680	chr6:43021766-43027242	9.5513	14.1895	14.9077	9.57303	11.2767	5.80806	6.07836	9.45394
TRIM10	TSS10681	chr6_cox_hap2:1631860-1640846	0	0	0	0	0	0	0	0
LMO4	TSS10682	chr1:87794150-87814607	4.40219	31.3531	10.0914	6.3754	20.2063	1.12062	1.52798	1.60667
THEM5	TSS10683	chr1:151819576-151826173	0.514509	0	0.303228	1.05416	1.04375	0	0	2.70098
MBTD1	TSS10684	chr17:49254785-49337427	3.70991	8.81164	5.988	6.75384	4.71058	3.28351	3.34494	14.097
EHBP1	TSS10685,TSS18447,TSS23625	chr2:62900985-63273621	37.1967	62.3524	38.9055	50.5814	34.9081	9.94666	9.66044	61.3837
C1GALT1	TSS10686	chr7:7222245-7288280	7.26138	11.7618	6.04828	3.45509	9.78704	0.456798	0.118107	2.23672
MIR129-2	TSS10687	chr11:43602943-43603033	0	0	0	0	0	0	0	0
TRIM7	TSS10688,TSS23212,TSS5941	chr5:180620923-180632177	16.779	2.01189	1.21962	0.649087	1.24323	0	0.24797	7.30805
LINC00588	TSS10689	chr8:58192101-58197290	0	0	0	0	0	0	0	0
LRRC14B	TSS1069	chr5:191625-195468	0	0	0	0.338396	0.0259147	0	0	0
TTTY2B	TSS10690	chrY:9573894-9596085	0	0	0	0	0	0	0	0
MICA	TSS10691,TSS10856,TSS25308	chr6_cox_hap2:2880256-2895790	0	0	0	0	0	0	0	0
CD33	TSS10692	chr19:51728334-51743274	3.36775	1.09352	3.97671	2.31862	2.34438	0	0	0.1477
LOC150935	TSS10693	chr2:240684553-240722356	0	0	0	0	0	0	0	0
EIF3C	TSS10694,TSS24248	chr16:28699878-28747050	427.827	381.984	509.714	328.096	270.025	82.7121	84.9814	396.734
TIMP4	TSS10695	chr3:12194567-12200851	3.35076	1.39893	2.12058	4.59725	2.4602	0	0.325711	1.89714
FAM177B	TSS10696	chr1:222910557-222924002	31.0298	5.1912	3.64913	0.134698	7.27377	0	0	0
TUBAL3	TSS10697	chr10:5435060-5446793	1.0861	0.0925199	0.408221	0.209878	0.575789	0	0	0
LOC389332	TSS10698	chr5:135527155-135528851	0.981111	1.40189	1.06478	0	0.85763	0	0	0
C16orf71	TSS10699	chr16:4784288-4799397	0.0178122	0.183092	0.145436	0.249568	0.530111	0	0.282242	0.668198
CES4A	TSS107,TSS24725	chr16:67022491-67043659	1.58781	2.83992	1.96746	3.94878	2.52828	0.450132	1.73322	22.7531
MPZL2	TSS1070	chr11:118124130-118135251	53.8031	141.505	50.0998	34.7431	84.187	4.87192	4.07429	8.4704
MIR638	TSS10700	chr19:10829079-10829179	0	0	0	0	0	0	0	0
SNAR-A14	TSS10701	chr19:50615624-50615745	0	0	0	0	0	0	0	0
NHS	TSS10702,TSS11756	chrX:17393542-17754113	17.822	32.1421	14.3423	5.46528	15.4172	1.15357	1.67507	5.38079
PSMG2	TSS10703,TSS1467	chr18:12658737-12725739	49.7861	50.9037	59.5991	43.969	40.6171	7.1252	9.3492	17.4853
MORN3	TSS10704	chr12:122089292-122107560	0.923915	0.990663	1.27299	1.28166	0.625989	0.163857	0	0
LOC729013	TSS10705	chr11:10879763-10900823	0.0484396	0	0	0	0	0	0.252204	0
EXT1	TSS10706	chr8:118811601-119124058	38.9934	42.3247	61.428	60.4282	75.4322	12.5955	17.305	66.9567
AHCYL2	TSS10707,TSS4504,TSS929	chr7:128864854-129070052	77.1671	128.191	47.1531	15.524	42.8742	4.86378	7.76136	20.3849
MIR4758	TSS10708	chr20:60907542-60907613	0	0	0	0	0	0	0	0
OR2C1	TSS10709	chr16:3405888-3406924	0	0	0	0.639775	0.126069	0	0	0
ZNF275	TSS1071	chrX:152599612-152618384	1.25117	1.27413	1.22207	2.08366	1.06883	0.291591	0.349541	3.55255
RIT2	TSS10710	chr18:40323182-40695657	0.0182396	0	0	0	0	0	0	0
USP6NL	TSS10711,TSS4242	chr10:11502508-11653679	13.5525	18.3032	14.8988	13.5044	12.56	2.96014	1.95287	13.6537
TNXB	TSS10712,TSS24605,TSS7296	chr6_ssto_hap7:3308906-3368931	0	0	0	0	0	0	0	0
DNAJC5G	TSS10713	chr2:27498288-27504296	0	0	0	0	0	0	0	0.0368939
CTPS2	TSS10714,TSS22246,TSS27496	chrX:16606121-16731059	13.1502	18.7716	11.1889	17.9465	13.9201	6.49198	4.20362	15.1077
UBE2E1	TSS10715,TSS15405	chr3:23847383-23933131	68.5793	57.9928	87.9349	56.5247	40.2462	6.59475	11.5578	47.2634
RHOC	TSS10716,TSS14256	chr1:113243748-113250025	278.291	390.104	196.441	224.251	382.799	18.8703	17.2633	91.0871
HSD17B8	TSS10717	chr6_dbb_hap3:4453720-4455915	0	0	0	0	0	0	0	0
PRR11	TSS10718	chr17:57232859-57284070	1.99884	0.27953	3.43687	0.401597	1.72941	0.232792	0.194216	0.678202
FOXP1	TSS10719,TSS11890,TSS17633,TSS23523,TSS29229,TSS3397,TSS8355	chr3:71003864-71633140	50.9417	50.0716	36.7391	38.7166	45.5643	17.5805	10.0573	114.194
NMD3	TSS1072	chr3:160939098-160969795	63.4984	41.8207	42.0581	45.9274	36.7316	12.0863	11.4259	40.6752
AGTR1	TSS10720,TSS19640	chr3:148415657-148460790	0.439218	0.729356	1.14635	1.15188	0.24697	0.236746	0.463048	0
TRAF1	TSS10721,TSS11197,TSS29994	chr9:123664670-123691451	3.12885	1.99787	2.20315	5.95254	2.89145	0.197085	0.538872	7.76251
PRSS3	TSS10722,TSS18600,TSS3664	chr9:33750463-33799229	242.327	163.449	571.361	636.857	477.63	28262.5	24700.9	957.235
LOC100144597	TSS10723	chr20:61669362-61685215	0	0	0	0	0	0	0	0
SLC30A3	TSS10724	chr2:27477439-27485960	0	0	0	0.168315	0.0944974	0	0	0
RNF138	TSS10725,TSS18473	chr18:29671817-29711524	7.1533	14.8221	11.4706	8.49167	6.83818	2.04012	1.79985	15.8085
SYBU	TSS10726,TSS13274,TSS20172,TSS5439,TSS7518,TSS8645	chr8:110586404-110704020	9.2362	15.8853	9.10856	15.8174	11.5928	16.5953	21.8617	171.105
MSX2P1	TSS10727	chr17:56234319-56236480	0	0.0933455	0.0370684	0	0	0	0	0
LRRC36	TSS10728,TSS25498	chr16:67360746-67419109	2.60798	2.48881	1.99474	3.83267	1.9458	0	0.303994	0.621851
ZMYM4	TSS10729	chr1:35734567-35887545	17.7219	40.3424	32.0777	44.2453	33.2699	10.1308	9.94134	23.3977
TCHP	TSS1073,TSS12070	chr12:110338078-110355874	12.3551	16.3079	9.6027	18.98	10.5415	5.28522	7.17738	106.733
SLC5A10	TSS10730,TSS13157	chr17:18853988-18924004	0.0499164	1.69719	1.13131	0.305286	2.28206	0	0.0656655	0
TMEM41A	TSS10731	chr3:185207388-185216845	3.84108	4.7353	3.88642	3.573	5.38771	0.244997	0.808235	1.35218
TICRR	TSS10732	chr15:90118817-90171253	2.76569	0.477978	2.67559	0.985878	2.23797	0	0	0.532474
MDGA2	TSS10733,TSS16546	chr14:47308827-48144157	0	0.00771284	0	0	0.0842206	0.139571	0.154973	0.204563
ESYT2	TSS10734	chr7:158523688-158622319	31.2715	28.3447	40.9374	39.9886	52.7346	5.83094	5.59238	126.133
SH3D19	TSS10735,TSS3865,TSS5245	chr4:152041432-152149182	46.6436	56.5429	66.6956	33.2321	39.293	5.84742	6.14091	36.9597
MIR548AR	TSS10736	chr11:65282807-65282828	0	0	0	0	0	0	0	0
OR6C65	TSS10737	chr12:55794312-55795251	0	0	0	0	0	0	0	0
ITPKC	TSS10738	chr19:41223007-41246765	20.5833	44.5895	32.8428	31.0777	26.9945	2.58295	3.34083	103.914
TAOK3	TSS10739	chr12:118587605-118810750	36.5116	43.784	28.1441	20.424	30.5042	6.30206	6.00602	32.7234
C2orf15	TSS1074	chr2:99758184-99767928	1.80029	0.902421	0.955229	1.78976	1.1456	0.392963	0.192339	0
FAM104A	TSS10740	chr17:71203491-71228533	13.539	16.8313	16.037	14.5536	14.5199	2.26792	3.0107	18.9796
DCP2	TSS10741	chr5:112312406-112357892	3.86077	4.29374	3.81032	6.44594	4.89258	0.797013	1.02451	2.10487
C1GALT1C1	TSS10743	chrX:119759528-119764005	11.2087	10.6877	9.45605	5.01496	11.8926	1.87128	2.21219	0
SNORD44	TSS10744	chr1:173835105-173835166	0	2473.69	0	0	6243.99	0	14248.3	0
DPYSL5	TSS10745,TSS4083,TSS5547	chr2:27070968-27173219	0	0.196457	0.0292504	0.223388	0.0146484	0	0	0
KATNA1	TSS10746	chr6:149916010-149969940	4.68858	7.77019	13.3963	11.2407	9.8191	1.99982	1.57539	11.7649
FAM101A	TSS10747	chr12:124773709-124800570	16.2507	15.4175	3.35473	0.159835	6.96107	0	0	0
FAM126B	TSS10748	chr2:201838440-201936392	5.0586	7.06169	3.01478	3.55658	5.04881	1.01458	0.834364	1.20729
SERTAD4	TSS10749	chr1:210406194-210416440	3.67108	13.6794	2.85151	2.88415	4.21198	0.0884191	0	0
STX19	TSS1075	chr3:93733214-93747454	3.47183	3.11987	2.10095	2.08693	3.98497	0.656747	0.603148	2.81082
NFATC3	TSS10750	chr16:68119268-68263162	13.8836	11.8182	17.4439	17.5214	14.3883	3.55923	3.79851	15.355
CD53	TSS10751,TSS21622	chr1:111413820-111442558	44.9922	33.7686	53.4122	76.2396	88.6711	1.9745	2.64286	56.881
PSMB8	TSS10752,TSS29613	chr6_mcf_hap5:4145370-4149579	0	0	0	0	0	0	0	0
KIAA2018	TSS10753	chr3:113367232-113415493	6.97697	10.1775	8.01981	6.78381	6.41868	3.02502	3.45096	7.92255
VENTXP1	TSS10754	chrX:26576453-26579169	0	0	0	0	0	0	0	0
C14orf159	TSS10755,TSS13270	chr14:91580356-91691703	25.6799	31.2126	18.191	37.2341	27.9354	9.27162	9.89038	58.3903
SLMO2-ATP5E	TSS10756	chr20:57603732-57617901	147.425	97.6342	133.509	50.8129	123.697	15.2031	13.0326	36.2041
SLMO2	TSS10756	chr20:57608199-57617901	147.425	97.6342	133.509	50.8129	123.697	15.2031	13.0326	36.2041
HEPH	TSS10757,TSS20194,TSS24651	chrX:65382432-65487230	12.8715	60.1449	21.3572	13.6381	30.937	0.280879	0.264627	3.20755
CENPL	TSS10758,TSS24770	chr1:173768687-173793777	0.82408	0.352531	2.83913	0.880426	1.3787	0.411139	0.180924	0
HLA-G	TSS10759	chr6_qbl_hap6:1095340-1099498	0	0	0	0	0	0	0	0
DLG3	TSS1076,TSS19407,TSS9638	chrX:69664704-69725339	38.7659	36.658	23.9669	24.387	30.5869	10.9785	12.3457	8.72186
VARS2	TSS10760,TSS12212	chr6_dbb_hap3:2176093-2188360	0	0	0	0	0	0	0	0
KRTAP4-2	TSS10761	chr17:39333697-39334460	0	0	0	0	0	0	0	0
AGAP3	TSS10762	chr7:150783825-150841523	43.2054	29.5164	20.3706	37.1378	29.8	14.1693	12.2308	78.5406
HOXD-AS1	TSS10763	chr2:177037923-177053686	0	0	0	0	0	0	0	0
A2M	TSS10764	chr12:9220303-9268558	393.918	318.767	654.041	1237.77	591.517	71.78	61.152	123.289
OR5B12	TSS10765	chr11:58206592-58207646	0	0	0	0.0895344	0	0	0	0
HORMAD2	TSS10766	chr22:30476452-30573062	0	0	0	0	0.0210714	0	0	0
MIR4456	TSS10767	chr5:535954-535997	0	0	0	0	0	0	0	0
MKL2	TSS10768	chr16:14165195-14360630	8.48672	16.249	10.7976	33.5719	14.424	4.77852	3.45768	30.3583
NSUN4	TSS10769,TSS18654	chr1:46805848-46830824	4.1223	4.39451	3.43922	4.29992	4.03923	1.0819	0.71343	7.12715
HOXD3	TSS1077	chr2:177028804-177037826	0.0637321	0.174555	0.138641	0.185807	0.085345	0	0	0.190961
FAM69A	TSS10770,TSS24457	chr1:93298285-93427079	6.33674	6.01717	7.09356	8.31737	4.75807	1.36809	0.777147	9.50676
RAP2B	TSS10771	chr3:152880028-152886263	1.8178	3.74604	3.37746	3.22146	3.8143	0	0.41351	1.09635
PDE2A	TSS10772,TSS7052,TSS9983	chr11:72287183-72385497	0.75051	5.42859	3.62707	9.14186	2.8834	1.47981	1.65672	18.5039
HSPA14	TSS10773	chr10:14880260-14913740	22.8617	16.2558	19.1825	16.1052	14.7536	5.16265	2.33095	14.4871
FMO2	TSS10774	chr1:171154387-171181822	1.08723	0.96252	10.4861	1.75225	1.81923	1.366	1.54887	5.3747
MIR4500HG	TSS10775	chr13:88096241-88323218	0	0	0	0	0	0	0	0.00749735
LACC1	TSS10776,TSS27787	chr13:44453419-44468068	3.42962	4.18371	5.81622	5.11402	3.08783	0.0414516	0.121524	0.983951
MIR942	TSS10777	chr1:117637264-117637350	0	0	0	0	0	0	0	0
LYVE1	TSS10778	chr11:10579412-10590365	0.562551	2.27227	4.87627	2.92011	1.04488	1.3963	1.075	13.8743
MYOT	TSS10779	chr5:137203544-137223540	0.614923	1.60981	2.1857	3.57571	1.02924	2.50642	0.680767	3.05137
BTBD2	TSS1078	chr19:1985446-2015702	26.8548	39.1899	28.0255	32.0268	26.2273	4.05411	6.38336	41.6688
LOC440300	TSS10780	chr15:84860599-84878025	5.55456	1.53574	2.18459	4.45357	1.67144	4.51895	3.84567	6.7242
MIR4674	TSS10781	chr9:139440624-139440711	0	0	0	0	0	0	0	0
TCEB3	TSS10782	chr1:24069855-24088549	13.6336	19.8228	19.0697	18.8769	16.505	6.3164	7.40464	25.8529
VAMP1	TSS10783	chr12:6571403-6579843	1.74859	4.35504	2.66463	5.69267	4.12561	1.46105	0.896597	15.334
SNX15	TSS10784	chr11:64794879-64808044	4.61962	7.33074	6.00949	5.76959	6.6205	2.29634	2.02136	3.69574
AVP	TSS10785	chr20:3063201-3065370	0.518736	0	0	0	0.0812183	0	0	0
ZNF100	TSS10786	chr19:21906842-21950430	14.4631	7.27126	8.92071	10.4342	7.60015	19.9413	19.3505	15.2145
IL10RA	TSS10787	chr11:117857105-117872199	21.913	17.2922	39.8384	47.928	30.8113	1.40113	2.11202	22.8745
GNAS	TSS10788,TSS1297,TSS18840,TSS29521	chr20:57414794-57486250	1779.07	1701	2339.53	1984.2	1612.2	731.015	690.676	842.416
CCDC19	TSS10789	chr1:159842153-159869906	1.25553	1.11588	1.63591	2.23981	2.97518	0	0.220002	6.91741
MRPL35	TSS1079	chr2:86426555-86440477	18.9026	10.6847	11.3888	10.9083	12.9302	1.94932	2.52832	7.63824
ASMT	TSS10790,TSS16658,TSS9814	chrX:1714347-1761974	1.38173	1.43243	0.0859883	0.735423	0.462099	0.751184	0	12.318
TNFSF4	TSS10791	chr1:173152869-173176471	0.868645	0.0698249	0.599089	0.476128	0.43728	0.147012	0	0.510155
GALNT9	TSS10792,TSS28270	chr12:132680916-132905905	0.434917	0.0931292	0.20713	0.190405	0.0728735	0	0	0
ATP1B2	TSS10793	chr17:7554253-7561089	1.11285	0.572418	1.25928	3.92796	1.97611	1.90523	0.415158	7.52677
RTN4RL2	TSS10794	chr11:57228338-57244384	0.917175	0.293242	1.96204	2.46175	1.63066	0.296467	0	1.73242
PRKG1	TSS10795,TSS11730	chr10:52750910-54058110	7.27112	5.68169	10.3961	14.7932	7.87464	2.41038	2.67707	43.9185
AURKAIP1	TSS10796,TSS18100,TSS25889	chr1:1309109-1310818	67.7988	35.1764	43.4294	33.0467	47.4259	14.5641	15.7063	23.0036
MPST	TSS10797,TSS20485	chr22:37415682-37425863	27.1782	51.6165	31.3507	27.8549	41.4755	6.87467	10.2981	9.33082
MIR4519	TSS10798	chr16:30886586-30886644	0	0	0	0	0	0	0	0
KIAA0895	TSS10799,TSS13495,TSS21357,TSS22106,TSS2367	chr7:36363758-36429734	2.33378	4.32857	2.88186	3.22809	2.57613	1.06562	1.15679	5.50328
WWTR1-AS1	TSS108	chr3:149375996-149379149	0.0296912	0	0	0	0	0	0	0
SDPR	TSS1080	chr2:192699031-192712006	3.06167	10.4428	13.0004	9.78597	4.18725	5.81459	3.68077	16.3563
MYH1	TSS10800	chr17:10395626-10421859	0.0384653	0.192873	0.629802	1.26113	0.417493	0	0	0
MIR3926-1	TSS10801	chr8:12584740-12584813	0	0	0	0	0	0	0	0
ZBTB21	TSS10802	chr21:43406939-43430496	4.83983	4.00095	5.22629	4.93346	4.39485	0.90036	0.824395	23.6345
LMF1	TSS10803,TSS11150	chr16:903634-1031318	45.2333	35.9847	24.5437	38.6644	25.7168	20.2709	20.5416	51.646
AIF1	TSS10804,TSS1722,TSS26340	chr6_cox_hap2:3092611-3094416	0	0	0	0	0	0	0	0
MIR539	TSS10805	chr14:101513657-101513735	0	0	0	0	0	0	0	0
TYMP	TSS10806	chr22:50964180-50968514	34.999	51.6193	60.8442	81.4561	87.6818	1.09018	1.92015	69.0547
CDK2AP2	TSS10807,TSS9069	chr11:67273960-67276199	44.2976	63.6031	34.2609	16.3078	42.6114	14.8927	11.8093	17.696
C6orf10	TSS10808	chr6_apd_hap1:3614545-3654041	0	0	0	0	0	0	0	0
DICER1	TSS10809,TSS29952,TSS5125,TSS8708	chr14:95552564-95623759	43.0973	94.6274	66.5666	111.954	73.6649	17.1059	19.7518	88.8364
RTN4R	TSS1081	chr22:20228937-20255816	4.61086	14.2982	4.98094	3.33858	11.3885	0.185795	0.954088	0
MTF2	TSS10810	chr1:93544791-93604638	9.78809	9.09358	7.5782	12.6776	10.9763	3.71843	1.97331	14.507
ARMC4	TSS10811	chr10:28101096-28287977	0.145814	0	0.520141	0.105471	0.032034	0	0.0701656	0
TRUB2	TSS10812	chr9:131071395-131084697	45.0041	41.6294	32.0891	35.1698	39.9459	7.02945	8.63229	12.5304
FBXO11	TSS10813,TSS29607	chr2:48034058-48132932	45.4733	53.4102	48.1597	55.3034	51.3867	9.56257	14.4067	45.0802
ZNF682	TSS10814,TSS23845	chr19:20115226-20150277	0.323593	2.83877	1.36663	3.3325	0.510407	3.3504	3.10877	7.6541
ACCS	TSS10815,TSS22660	chr11:44087728-44105569	16.938	11.3011	8.08785	13.7206	7.92033	7.33028	5.30641	38.3258
HNRNPM	TSS10816	chr19:8509802-8554002	115.156	127.746	126.306	137.943	122.319	32.3308	25.4141	124.081
UNC45B	TSS10817	chr17:33474835-33516364	0	0	0.0312399	0.0431352	0	0	0	0.0575244
DNAI2	TSS10818	chr17:72270385-72311023	0	0	0	0.114641	0.263331	0	0	2.02937
KIFC3	TSS10819,TSS6003	chr16:57792128-57836439	14.6194	24.6512	15.3257	56.0845	14.9197	8.84815	9.61589	67.9042
METRN	TSS1082	chr16:765172-767480	1.83383	0.455165	1.44485	0.686734	0.828761	0.175482	0.515837	0.219878
RAB43	TSS10820,TSS1243,TSS24925,TSS29836	chr3:128806411-128840993	2.76697	4.82208	2.5767	2.27159	4.06149	0.769247	0.738551	3.46985
COPG1	TSS10821	chr3:128968452-128996616	272.733	195.534	169.056	139.097	207.129	48.0387	47.2525	126.115
WFDC6	TSS10822	chr20:44162835-44168134	0	0	0	0	0	0	0	0
CDC20B	TSS10823	chr5:54408798-54469005	0.470362	0	0	0.224908	0.0824478	0	0	0
PIK3IP1	TSS10825	chr22:31677578-31688520	8.49403	22.3539	13.6714	19.9788	19.8134	0.776934	1.12612	3.3207
QTRT1	TSS10826	chr19:10812111-10824043	36.216	30.643	31.439	44.4627	18.9971	22.281	25.9736	332.198
C1QTNF9B-AS1	TSS10827,TSS4539	chr13:24463027-24466242	0	0.319675	0	0	0.0686364	0	0	0
STAP2	TSS10828	chr19:4324039-4338847	80.1162	62.7443	40.3036	54.4669	30.2233	5.47208	5.13417	39.4158
LOC158435	TSS10829	chr9:98828120-98864194	0	0	0	0	0	0	0	0
CPT1B	TSS1083,TSS17370,TSS23368	chr22:51007289-51017096	13.2785	20.5681	9.05	17.4315	11.0832	10.0771	5.44299	28.4573
LRIT1	TSS10830	chr10:85991275-86001217	0	0	0	0	0	0	0	0
NABP1	TSS10831,TSS12557,TSS15562	chr2:192542797-192553248	3.33517	2.49828	3.90174	4.13851	5.86571	0.177091	0.811108	13.6967
CHMP7	TSS10832	chr8:23101149-23119512	17.3051	21.8861	20.0041	22.1945	19.9354	4.27177	2.79941	20.8864
ZNF419	TSS10833	chr19:57999078-58006048	14.3132	11.375	10.669	9.12207	8.88795	5.87787	5.31301	4.91133
DEFB133	TSS10834	chr6:49913813-49917157	0	0	0	0	0	0	0	0
LOC286467	TSS10835	chrX:130836677-130964671	0.229176	0	0	0	0.0395197	0.177039	0.129781	0
KIAA0146	TSS10836	chr8:48173488-48648563	49.6348	63.4398	43.0497	66.8126	43.6825	16.4303	17.6898	67.5938
MFSD7	TSS10837	chr4:675617-682973	9.31234	3.59073	4.30989	9.86696	6.19389	0.957863	0.562181	1.23787
SCN3B	TSS10838	chr11:123499894-123525315	0.294788	0.194023	0.536223	1.57607	0.376592	0	0.021721	6.50881
HTRA3	TSS10839	chr4:8271488-8308838	40.2617	16.5493	36.6388	35.658	32.571	0.13705	0.602925	9.19257
LOC100272228	TSS1084	chrX:149106765-149185018	0.792033	1.02989	0.685528	2.09069	0.850945	1.24856	0.464853	2.78751
GPM6B	TSS10840,TSS24137	chrX:13789061-13956831	0.0338297	0.867749	1.73848	1.9118	1.25347	0.267289	0.735274	11.427
PPP3R2	TSS10841	chr9:104353896-104357283	0	0	0	0	0	0	0	0
TIAF1	TSS10842	chr17:27400538-27402627	0.147455	1.01256e-183	1.11434e-81	0.234601	0.222835	0	0.0669311	1.78872
SNORD88A	TSS10843	chr19:51302695-51302792	0	0	0	0	0	0	0	0
PTEN	TSS10844	chr10:89623194-89728532	67.2206	47.5803	83.3381	75.2353	52.1233	12.7468	13.4526	32.9065
DGKE	TSS10845	chr17:54911459-54946036	1.20162	1.58023	1.56111	2.42916	1.35736	0.600936	0.57773	2.18819
POLE4	TSS10846	chr2:75185774-75196859	23.9587	22.8071	19.6328	29.5048	24.8755	4.27749	5.85408	16.0005
VAMP7	TSS10847	chrX:155110942-155173433	34.5935	23.4361	45.3658	36.8625	33.3049	7.05607	5.03231	27.5178
SNTG2	TSS10848	chr2:946553-1371384	0	0.297812	0.516002	4.70033	0.931468	1.41931	2.22129	14.831
ACY1	TSS10849	chr3:52017299-52023218	245.037	56.9512	77.7521	24.4142	51.8344	3.82706	3.4238	3.17762
LTB	TSS1085	chr6_dbb_hap3:2833875-2835743	0	0	0	0	0	0	0	0
PPIP5K2	TSS10850,TSS25067	chr5:102455957-102539224	15.689	19.58	18.3858	24.4577	16.8513	5.69074	6.08085	16.1586
FAM74A4	TSS10851	chr9:65487272-65494386	0	0	0	0.538407	0.000133897	0	0	0
FAM74A2	TSS10851	chr9:65487272-65494386	0	0	0	0.538407	0.000133897	0	0	0
SLC23A1	TSS10852	chr5:138702884-138719039	0.0829685	0.255766	0.336772	1.01657	0.613664	1.04474	0.054582	1.74143
ATP2B4	TSS10853	chr1:203595914-203713209	28.3092	55.0516	29.1168	64.4436	51.8563	5.44135	6.70286	67.6247
SMG9	TSS10854	chr19:44235300-44259142	22.9725	26.7679	19.368	16.6937	25.935	1.56446	2.95004	43.9544
C17orf103	TSS10855	chr17:21142183-21156578	0.11711	0.733663	0.255524	0.342815	0.480078	0	0.206969	0.382169
MFAP3L	TSS10857,TSS5680	chr4:170907747-170947429	0.493445	0.485321	0.403988	0.617677	1.59893	0.135423	0.0198412	0.946908
LYPD6	TSS10858,TSS14928	chr2:150186498-150330659	0.448327	9.28221	0.996673	1.8364	3.32658	0.12467	0.395743	0
CLPB	TSS10859	chr11:72003469-72145724	9.95564	12.5656	12.7805	10.9055	9.0857	5.35283	4.68543	17.9465
SORBS3	TSS1086,TSS5939	chr8:22409250-22433008	44.4203	21.1244	22.6102	29.612	18.5111	6.00884	5.76923	88.6235
SSBP2	TSS10860	chr5:80713178-81047072	18.27	15.0355	18.7647	16.8566	10.0175	4.1575	6.06573	33.1096
TOMM40L	TSS10861	chr1:161195832-161200407	7.81738	4.62853	7.08842	6.11962	4.73741	0.194628	0.52321	7.75638
KLF11	TSS10862,TSS13584,TSS16068	chr2:10183681-10194963	13.4195	10.9854	11.6495	20.5964	12.4499	5.61191	4.20585	18.0788
RASL10A	TSS10863	chr22:29708921-29711745	0.241005	0	0.0559796	0.599473	0.661122	0	0	1.69183
MIR1256	TSS10864	chr10:74119697-74336541	0	0	0	0	0	0	0	0
LOC100507118	TSS10865	chr15:91509598-91531854	0.73599	0.0342633	0.163223	0.174807	0.455172	0	0	0
BTN3A2	TSS10867,TSS20933,TSS9704	chr6:26365397-26378548	76.0502	72.1389	52.8179	97.0168	128.834	8.22904	9.76141	42.9582
ZNF559	TSS10868,TSS16327	chr19:9434447-9454521	4.3529	7.6191	5.42194	12.5779	5.72729	4.72515	5.50787	7.59736
ZNF559-ZNF177	TSS10868,TSS23103	chr19:9434901-9493293	3.33314e-62	0.400987	1.14504	5.38367e-21	1.37893e-07	1.15643e-51	1.38312e-24	1.1875e-09
RHOQ	TSS10869	chr2:46769866-46811827	4.11323	5.14936	5.93643	12.2184	5.72503	1.56527	1.33807	9.02121
PTK2B	TSS1087,TSS21060,TSS22245,TSS7895	chr8:27168998-27316908	38.954	40.0189	26.6757	29.3456	34.1132	4.74573	1.82861	39.2265
BAG1	TSS10870	chr9:33252469-33264759	29.2608	55.621	29.0678	27.1811	40.9954	6.99574	8.70572	48.9501
MRPL41	TSS10871	chr9:140446308-140447007	19.452	8.00843	6.6878	11.3124	9.41203	0.738098	1.36164	13.7799
HLA-DRB3	TSS10872	chr6_cox_hap2:3934126-3947195	0	0	0	0	0	0	0	0
PRAMEF10	TSS10873	chr1:12952726-12958094	0	0	0	0	0	0	0	0
OCEL1	TSS10874	chr19:17337054-17340028	7.24421	9.01199	6.0268	3.00773	8.25712	1.93237	2.06558	2.64139
IFIT3	TSS10875,TSS28125	chr10:91087601-91100725	8.84273	3.91957	10.4829	10.6525	14.592	1.2345	1.20758	3.94299
POM121	TSS10876,TSS25083	chr7:72349935-72421979	56.4763	56.4766	44.3985	50.2342	50.542	16.0168	16.4319	147.125
GSPT1	TSS10877,TSS28096	chr16:11961984-12010519	41.8172	38.5607	42.1618	33.7368	40.696	7.61418	9.10003	30.3781
LINC00261	TSS10878	chr20:22541191-22559280	0.199477	0.0195655	0	0	0	0.446847	0.579241	0
TIMM17A	TSS10879	chr1:201924618-201939789	80.4002	47.7603	29.9618	41.3964	57.4749	11.339	4.16056	17.8682
ANXA5	TSS1088	chr4:122589151-122618147	587.981	1462.52	582.943	825.351	1160.13	96.6569	92.1114	248.451
GJB2	TSS10880	chr13:20761603-20767114	31.2922	16.9305	15.5292	7.24562	18.5563	0.0752191	0.606756	0
OR2C3	TSS10881	chr1:247693433-247697141	0	0	0	0	0	0	0	0
MIR380	TSS10882	chr14:101491353-101491414	0	0	0	0	0	0	0	0
SLC1A6	TSS10883,TSS18974,TSS27250	chr19:15060844-15121455	0	0	0	0	0	1.83426	2.25385	0
SNORD18B	TSS10884	chr15:66794359-66794429	0	0	0	0	0	0	0	0
CELA2A	TSS10885	chr1:15783222-15798586	146.418	63.959	532.015	114.251	1.35914	31008.3	30037.9	2160.09
GLRA1	TSS10886	chr5:151202073-151304397	0.0274568	0.742982	5.21936	1.80541	1.16178	3.0946	1.68457	4.3701
DPM3	TSS10887,TSS1168	chr1:155112366-155112996	22.9212	35.4375	23.4802	18.0846	27.2212	6.56968	7.0555	0.308044
ACTN2	TSS10889	chr1:236849769-236927558	0.29977	0.149012	0.507394	1.45214	0.308376	1.15902	1.67111	51.286
MME	TSS1089,TSS14,TSS14834,TSS25013	chr3:154797435-154901518	0.958249	14.4004	1.54496	2.66303	2.45583	0	0.350592	5.56554
LOC100287944	TSS10890	chr12:106890187-107168609	0	0	0	0	0	0	0	0
OR3A1	TSS10891	chr17:3194928-3195876	0	0.120017	0.0952182	0	0.655046	0	0	0
LINC00672	TSS10892	chr17:37081420-37085637	0.0128021	0	0	0	0	0	0	0
C6orf15	TSS10893	chr6_qbl_hap6:2374817-2376150	0	0	0	0	0	0	0	0
CT47A10	TSS10894	chrX:120111460-120114778	0	0	0	0	0	0	0	0
RNF121	TSS10895	chr11:71639767-71708643	8.50061	10.9387	9.70016	15.3177	15.2697	1.56032	3.42772	5.44493
REXO1L2P	TSS10896	chr8:86756683-86757761	0.071317	0	0.0848932	0.300085	0	0	0	0.0456476
RUVBL2	TSS10897	chr19:49497155-49519182	68.0679	66.2377	74.2859	45.6891	80.2278	11.9394	13.1916	61.1007
BBS10	TSS10898	chr12:76738265-76742222	3.18431	4.02442	5.72469	5.30789	3.04406	1.04973	0.874246	0.814623
ZNF358	TSS10899	chr19:7581003-7585911	18.9015	23.1745	29.0658	35.7664	23.076	12.212	14.4403	40.457
MIR195	TSS109	chr17:6920933-6921020	0	0	0	0	0	0	0	0
LSG1	TSS1090	chr3:194361516-194393206	22.7603	20.2226	16.8395	19.3701	17.1916	4.64327	4.45551	34.0854
CDHR3	TSS10900	chr7:105603656-105676877	0.575762	0.607946	0.279364	0.599823	0.195064	0.103022	0.0377345	0.0750347
PTPRA	TSS10901,TSS13902,TSS6416	chr20:2844840-3019315	69.2713	88.7502	78.9356	64.5858	72.2855	14.8347	16.0934	40.0457
R3HDM4	TSS10902	chr19:896502-913225	11.3683	27.7996	20.0033	17.186	17.2992	3.07213	1.81773	31.2764
SFRP5	TSS10903	chr10:99526507-99531756	2.03692	9.68798	11.0769	25.4041	9.37889	15.5538	16.8377	9.64679
NLRP7	TSS10904	chr19:55434876-55458873	0.051267	0.444527	0.227439	0	0.0353814	0	0	0
CALML5	TSS10905	chr10:5540657-5541533	0	0	0	0	0.10315	0	0	0
SPRR2A	TSS10906	chr1:153028595-153029988	0	0	0.513037	1.4056	0	0	0	0
NMT2	TSS10907	chr10:15147770-15210695	2.56177	5.7182	5.44356	7.72385	6.67569	1.41593	2.05014	11.1847
DGCR9	TSS10908	chr22:19005346-19007761	0.503456	0	0.723043	0.211444	0.25898	0.652036	1.11562	0
NPFF	TSS10909	chr12:53900473-53901422	0	0.5567	0.882038	2.06414	0.605044	0	0	5.88971
PRTN3	TSS1091	chr19:840984-848175	0	0	0	0	0	0	0	0
XAGE1E	TSS10910	chrX:52511969-52516904	1.49914e-05	4.12168e-09	1.68068e-08	6.25308e-08	3.12864e-09	0	0	0
CUEDC1	TSS10911,TSS8295	chr17:55938603-56032684	6.42866	29.3662	13.6732	27.1183	14.1052	3.91683	4.59985	31.4602
OR7E156P	TSS10912	chr13:64311567-64316701	0	0	0	0	0	0	0	0
STK11	TSS10913	chr19:1205797-1228434	13.6253	18.5736	15.313	15.4857	18.7669	3.87898	5.72473	18.2498
CBLN2	TSS10914	chr18:70203914-70211723	0.0182329	0	0	0.203298	0	0	0	0
OR4F13P	TSS10916	chr15:102382321-102390527	0	0	0	0	0	0	0	0
FOPNL	TSS10917	chr16:15959576-15982447	8.50366	9.00097	8.37297	7.45528	8.75323	1.56345	2.40783	2.9969
MIR363	TSS10918	chrX:133303407-133303482	0	0	0	0	0	0	0	0
MIR521-1	TSS10919	chr19:54251889-54251976	0	0	0	0	0	0	0	0
SI	TSS1092	chr3:164696685-164796283	1.48705	0.142893	2.15724	0	1.3741	0	0	0
NUDCD1	TSS10920,TSS8546	chr8:110253147-110346350	4.75406	5.38395	6.45021	7.45602	7.10548	0.928706	1.76703	5.46803
CTBP1-AS1	TSS10922	chr4:1243227-1246795	1.45585	1.34559	1.36284	1.11788	2.47478	1.0025	0.605208	1.1053
ZC3H10	TSS10923	chr12:56512029-56516278	1.76311	3.47718	3.13991	4.66358	4.88052	0.916515	1.40554	2.04872
C16orf89	TSS10924	chr16:5094122-5116146	0.757584	1.4599	14.0186	5.66499	2.36641	0.69131	1.29556	0.588974
C16orf70	TSS10925	chr16:67143914-67182442	5.98484	7.52626	7.15214	6.96046	7.56308	1.0358	1.25068	5.0251
POLN	TSS10926	chr4:2073644-2230958	0.44671	0.668176	2.79812	2.53053	1.31927	0.596382	0.918106	4.74458
LOC100505545	TSS10927	chr4:147030606-147043065	0	0	0	0	0	0	0	0
SREBF2	TSS10928	chr22:42229105-42302375	79.2752	246.581	137.247	93.4175	155.364	17.3713	15.5	165.852
RAD17	TSS10929,TSS12313,TSS2575,TSS4973,TSS806	chr5:68665123-68710630	17.5687	19.8732	14.3403	19.778	21.7481	6.87537	6.52557	10.5861
VTRNA2-1	TSS1093	chr5:135416186-135416286	0	188.297	0	170.531	258.235	409.449	0	0
PSIP1	TSS10930,TSS13224	chr9:15464064-15511003	38.9573	34.9407	59.0561	72.0813	46.7214	8.72468	19.3851	117.765
C5orf56	TSS10931	chr5:131746464-131811736	4.06354	5.96594	7.82714	7.48059	7.85837	1.26887	0.74723	5.20327
PRIMA1	TSS10932	chr14:94184643-94254766	0	0.234878	0.021186	0.250053	0.0417541	0.0467984	0	1.28613
SHANK2-AS1	TSS10933	chr11:70477198-70481595	0.0217274	0	0	0.0380006	0.0174547	0	0	0
TSPAN16	TSS10934	chr19:11406823-11437672	0	0	0	0	0	0.185872	0	0
LHX8	TSS10935,TSS28976	chr1:75594118-75627218	0	0	0	0	0	0	0	0
MIR500B	TSS10936	chrX:49775279-49775358	0	0	0	0	0	0	0	0
KCNA5	TSS10937	chr12:5153084-5155954	0.0836181	0.53303	1.68002	3.17912	0.316226	0.180831	0.0883761	15.8426
SHMT2	TSS10938,TSS25512,TSS3489,TSS6498,TSS6501	chr12:57623355-57628718	94.8784	28.2312	105.378	42.3175	41.1531	13.1775	13.818	34.8739
OR4Q3	TSS10939	chr14:20215586-20216528	0	0	0	0	0	0	0	0
MIR144	TSS1094	chr17:27188550-27188636	0	0	0	0	0	0	0	0
EDARADD	TSS10940,TSS13625	chr1:236557679-236648008	2.02721	2.01895	5.98765	6.34905	2.77444	2.39251	1.43236	0.625221
ZFAS1	TSS10941,TSS13518	chr20:47894714-47905795	1.5533	0.0679235	0	0.115054	0.28305	0.310765	0	0
RNU6-83	TSS10942	chr8:72886127-72886418	0	0	0	0	0	0	0	0
ABCC13	TSS10943	chr21:15646119-15673692	0	0	0	0	0	0	0	0
HNRNPA0	TSS10944	chr5:137087072-137090039	21.6225	23.7004	25.7882	29.7268	31.0577	6.2266	5.58823	20.287
C2orf40	TSS10945	chr2:106682112-106694609	1.73342	1.75834	10.4273	3.75163	1.66666	0	0.387546	6.82938
MIR4257	TSS10946	chr1:150524404-150524490	0	0	0	0	0	0	0	0
C6orf10	TSS10947	chr6_ssto_hap7:3608269-3687126	0	0	0	0	0	0	0	0
P4HA1	TSS10948	chr10:74766979-74856732	51.4568	52.6798	42.3502	24.0647	42.4249	6.81134	6.33087	8.46316
HUWE1	TSS10949	chrX:53559056-53713697	91.6651	125.709	95.454	110.408	125.943	38.1333	36.2029	74.9821
DMGDH	TSS1095	chr5:78293428-78365449	0.495802	1.08356	2.55698	3.36757	1.43426	1.28528	0.819247	4.39879
OR3A2	TSS10950	chr17:3181183-3182268	0	0.178372	0.080887	0.0432494	0.795349	0	0.0649705	0
AIF1	TSS10951,TSS25419,TSS27594	chr6_ssto_hap7:2913800-2915605	0	0	0	0	0	0	0	0
HOOK2	TSS10952	chr19:12873816-12886434	37.7154	40.0127	26.0296	28.3949	23.3624	14.5358	15.6312	101.137
NR1H4	TSS10953,TSS2197	chr12:100867550-100957645	1.22206	2.93521	8.62234	26.8417	6.4919	2.97729	1.99371	0
SIRPB1	TSS10954	chr20:1545028-1600689	43.2946	24.1283	28.9264	37.9718	33.9907	8.47707	5.16653	42.4665
TRPV1	TSS10955,TSS15280,TSS1714,TSS5919	chr17:3468739-3512705	1.83671	3.60103	3.84081	5.28442	2.00449	2.70994	2.17916	30.6641
HLA-DOA	TSS10956	chr6_mann_hap4:4429150-4434580	0	0	0	0	0	0	0	0
CCDC88C	TSS10957	chr14:91737666-91884188	14.0492	15.8071	12.9302	16.2495	15.7316	5.33001	4.60497	27.0864
PIR	TSS10958	chrX:15402923-15511711	10.8553	18.2893	14.3846	6.51073	10.6427	2.1538	0.966099	13.7189
LINC00645	TSS10959	chr14:28081793-28108842	0	0	0.0219111	0	0	0	0	0
ACTL8	TSS1096	chr1:18081807-18153558	0.107204	0	0.611285	0	0.0053739	0	0	0
DVL1	TSS10960	chr1:1270657-1284492	46.7473	44.3358	23.9152	17.3505	29.7047	9.92853	8.66464	105.306
BZRAP1-AS1	TSS10961,TSS16991,TSS27721,TSS9218	chr17:56402810-56431088	0.00123764	0.0228754	0.0956921	0	0.0471298	0	0.103132	0
FBXL15	TSS10962	chr10:104179570-104182893	2.68175	2.43691	2.39	2.95962	2.00593	0.148387	0.924908	4.85351
GGT5	TSS10963	chr22:24615621-24641110	14.5926	8.45803	42.0285	38.3085	42.9772	1.67895	1.4988	6.59529
DCXR	TSS10964	chr17:79993756-79995573	179.661	208.712	109.499	93.2191	156.406	44.3058	61.2183	108.212
PCSK6	TSS10965	chr15:101844132-102030187	8.6717	13.719	8.81324	2.4091	19.1852	1.60322	1.26334	1.79786
BIVM	TSS10968	chr13:103451398-103493888	1.23657	0.643825	0.900638	2.03045	0.888302	0.147718	0.635033	6.13199
MYL7	TSS10969	chr7:44178462-44180916	0	0	0.697286	0	0.085419	1.8749	0	0
UNKL	TSS1097,TSS25479	chr16:1413205-1464705	3.04303	7.45754	3.90453	8.65746	5.55808	2.12784	2.98694	20.5289
DKK1	TSS10970	chr10:54074040-54077417	0.360468	2.72992	3.20659	0.532329	0.933778	0	0	0.952595
RING1	TSS10971	chr6_mann_hap4:4633605-4637819	0	0	0	0	0	0	0	0
RIMS1	TSS10972,TSS17249,TSS19378,TSS4749,TSS6173	chr6:72596405-73112845	0	0.11572	0.307818	0.916323	0.161218	3.19591	2.42675	5.11238
DAZ2	TSS10973	chrY:26979989-27053187	0	0	0.00567295	0	0	0	0	0
BCL7B	TSS10974,TSS28362	chr7:72950682-72972065	21.133	20.5228	14.0181	13.2742	25.0483	3.16108	2.16493	39.6307
IGFBP3	TSS10975	chr7:45951843-45960871	85.195	15.6283	54.3491	27.1025	31.0819	1.66482	1.66013	3.05175
ATXN7L2	TSS10976	chr1:110026560-110035420	2.04409	2.4568	1.73456	3.39783	1.90564	0	0.59307	1.10286
MARCH6	TSS10977	chr5:10353750-10440500	39.6184	61.2144	33.3127	50.8868	47.0251	14.963	13.6927	25.5404
HIST1H3B	TSS10978	chr6:26031816-26032288	217.94	37.9889	272.408	47.9768	200.239	6.31015	1.94662	10.1797
LOC150197	TSS10979	chr22:20193854-20196060	0.111112	0.0228191	0.0362472	0	0	0.15971	0.0585651	0
LOC100507091	TSS1098	chr12:123565930-123569291	0.0223887	0	0	0	0	0	0	0
EPHX1	TSS10980,TSS15699	chr1:225997796-226033262	163.606	213.849	125.437	157.775	107.777	121.362	126.601	60.53
GPR111	TSS10981	chr6:47624325-47665533	0	0.00935784	0.104093	0	0.710857	0	0	0
LOC100507140	TSS10982	chr2:201577027-201599900	0	0	0	0	0	0	0	0
LTB	TSS10983	chr6_mann_hap4:2891218-2893086	0	0	0	0	0	0	0	0
TRAPPC5	TSS10984	chr19:7745706-7747748	28.9765	36.1952	39.7122	35.9353	24.4943	9.15157	7.44328	10.3146
USP46	TSS10985,TSS1632	chr4:53457126-53525502	1.90391	4.05471	3.97894	3.91696	3.94505	1.12969	0.628262	2.52467
CAMK2N1	TSS10986	chr1:20808883-20812728	17.0016	36.8876	6.69876	4.53441	16.695	0.149133	0.382762	0.714601
TJP2	TSS10987,TSS12988,TSS14456,TSS9742	chr9:71736179-71870124	138.836	162.004	87.6599	96.3728	123.02	15.7566	19.0932	76.4986
SPATA32	TSS10988	chr17:43331759-43339479	0.490703	1.71418	0.199127	1.20766	0.914206	0	0.534143	15.2991
GEMIN7	TSS10989,TSS3153	chr19:45582517-45594782	1.91009	3.44343	4.31802	3.33114	3.0006	0	0.645277	1.59949
HIVEP1	TSS1099	chr6:12012723-12165232	6.97374	11.1409	10.6218	19.8476	11.8213	3.18536	2.84088	30.1981
DLGAP4	TSS10990,TSS24257,TSS5336	chr20:34995443-35157040	19.7332	16.9313	17.0199	29.8294	19.8399	6.09282	6.09338	77.2956
CTLA4	TSS10991	chr2:204732510-204738683	0.882321	0.740509	1.75863	1.75337	2.09419	0	0	3.47607
LOC100505658	TSS10992	chr5:140937877-140944827	0.0195931	0	0	0	0	0	0	0
LOC100127888	TSS10993	chr20:61294378-61297973	10.9974	2.11747	0.943749	0.189463	1.50915	0	0	2.42997
OR10T2	TSS10994	chr1:158368311-158369256	0.0125061	0	0	0	0	0	0	0
TREML1	TSS10995	chr6:41116998-41122087	0.875163	0.667134	0	1.78765	0.404103	0	0.851881	0
PHKA2	TSS10996	chrX:18910415-19002480	35.8601	66.2836	29.6066	49.9019	27.9772	30.6683	28.1902	79.5286
MIR1264	TSS10998	chrX:113887129-113887198	0	0	0	0	0	0	0	0
EXOSC10	TSS10999	chr1:11126675-11159938	57.6646	58.9283	42.6001	48.0914	53.066	11.9722	12.2153	68.4547
RRBP1	TSS11	chr20:17594322-17662928	205.671	142.188	121.858	120.4	115.144	130.42	127.915	475.619
ZNF484	TSS1100	chr9:95607312-95640320	13.0514	13.4441	6.77059	11.4537	7.28104	5.16673	3.67048	2.28784
DTNB	TSS11000,TSS12903,TSS25293	chr2:25600066-25896516	15.8167	20.843	8.52615	16.9447	24.4662	4.02513	4.57134	12.8819
MIR490	TSS11001	chr7:136587913-136588041	0	0	0	0	0	0	0	0
SLC17A5	TSS11002	chr6:74303101-74363737	35.486	30.7928	46.6729	22.9981	52.7362	6.36977	3.68186	2.07038
FUT2	TSS11003	chr19:49199227-49209191	60.8748	82.1324	32.566	3.08455	58.7572	0.666928	1.71689	2.94966
C9orf16	TSS11004	chr9:130922538-130926207	8.09788	7.33307	3.55642	5.2495	4.89937	0.592235	0.872693	0
FOSL2	TSS11005	chr2:28615778-28637516	43.2887	54.7023	37.66	66.2709	57.9512	3.75154	2.49925	421.111
C5orf49	TSS11006	chr5:7830490-7851603	0.061239	0.104849	0.166558	0.250028	0.164056	0.146852	0.215371	0.673059
GAGE12D	TSS11007	chrX:49325433-49332821	0	0	0	3.08657e-08	1.79798e-08	0	0	2.31718e-08
TBC1D10A	TSS11008	chr22:30687978-30722955	9.98145	15.0848	10.0809	11.7793	15.5768	0.622562	1.17439	13.2358
APITD1	TSS11009,TSS26558	chr1:10490158-10502872	5.79131	5.59015	7.21515	6.8685	10.9563	2.18658	2.83267	0.751209
APITD1-CORT	TSS11009,TSS26558	chr1:10490158-10512060	5.79131	5.59015	7.21515	6.8685	10.9563	2.18658	2.83267	0.751209
GATC	TSS1101	chr12:120884240-120901556	2.44623	2.02149	1.85386	3.25412	1.27979	1.23844	1.44573	4.81441
ZNF785	TSS11010	chr16:30591993-30597092	4.44622	2.55228	2.33491	2.86278	2.17151	1.1573	1.07961	2.36829
CDX4	TSS11011	chrX:72667089-72674421	0	0	0	0	0	0	0	0
MUC15	TSS11012	chr11:26580578-26593815	0.0734304	0	1.37311	4.07576	0.0591236	1.21893	0.814878	0
ABCB9	TSS11013	chr12:123405497-123451056	3.75185	3.93038	3.27348	3.70153	2.87835	0.787142	1.20756	14.5192
POU2AF1	TSS11014	chr11:111222980-111250157	2.19302	0.827468	1.44354	2.07386	1.21907	0.113789	0	0.118482
MCCD1	TSS11015	chr6_cox_hap2:3006400-3007670	0	0	0	0	0	0	0	0
FOCAD	TSS11016	chr9:20658308-20995954	18.6087	44.2956	29.7107	37.4217	29.6177	10.4552	10.2392	19.8567
EMG1	TSS11017	chr12:7079943-7085165	33.1839	41.8226	28.4241	27.0559	39.0944	1.43628	6.86136	32.4718
MIR320E	TSS11018	chr19:47212549-47212602	0	0	0	0	0	0	0	0
GOLGA6L7P	TSS11019	chr15:29090106-29093821	0	0	0.0750342	0.481599	0.110693	0	0	0
SPTY2D1	TSS1102	chr11:18627947-18656020	9.74806	11.4594	10.2774	8.8429	11.843	1.4941	1.97454	9.24901
CILP2	TSS11020	chr19:19649073-19657468	0.626328	0.103627	1.11604	1.23695	0.279478	0	0	0.202013
ST6GAL2	TSS11021,TSS9898	chr2:107418055-107503563	0.243326	0.219098	0.200365	0.85116	0.974133	0	0.0801715	0.589178
LINC00482	TSS11022	chr17:79276623-79283048	0.145105	0.132633	0.02634	0.0565082	0.0389264	0	0	0
HAMP	TSS11023	chr19:35773409-35776045	48.3967	34.7552	2.92421	19.7835	20.4029	0	0.915581	29.1285
ZNF680	TSS11024	chr7:63980254-64023505	42.0558	13.1366	13.4215	15.5707	11.9038	19.5559	15.8681	8.85116
SOX5	TSS11025,TSS13661,TSS15564,TSS16490	chr12:23685230-24715383	1.91483	1.27238	4.3914	5.55275	2.85765	0.982328	0.115552	15.4541
BTN2A1	TSS11026,TSS13895	chr6:26458152-26476849	39.6243	33.2609	22.826	41.901	43.1086	7.68835	6.10889	72.5168
HSD17B4	TSS11027,TSS28665	chr5:118788137-118878030	307.378	229.77	289.106	200.547	251.669	100.208	104.319	225.087
C16orf52	TSS11028	chr16:22019455-22095972	1.44477	1.86762	2.76063	2.03689	1.98105	0.114417	0.307407	2.44518
MDC1	TSS11029	chr6_mcf_hap5:2049467-2067341	0	0	0	0	0	0	0	0
TXLNB	TSS1103	chr6:139561198-139613208	0.169632	0.246609	1.15929	1.92768	0.691984	0	0	0.0601098
TFDP2	TSS11030,TSS12154,TSS3233	chr3:141663269-141868386	3.33471	5.21981	5.88308	3.81727	4.37344	1.65494	1.39792	2.45661
OR13F1	TSS11031	chr9:107266543-107267503	0	0	0	0	0	0	0	0
USP17L12	TSS11032	chr4:9221877-9223470	0.736132	0.125413	1.09861	0.7897	0.123784	0	0.0897456	1.87723
ZNF195	TSS11033	chr11:3379156-3400452	60.0448	9.26673	8.79019	16.9637	8.36714	10.8632	12.2695	11.6637
BCL6	TSS11034,TSS19623,TSS3226	chr3:187439164-187463513	25.1221	36.7368	22.0086	34.575	25.6875	3.39418	4.32316	74.9965
FLJ35282	TSS11035	chr9:22646198-22824212	0.0623161	0.0426738	0	0	0	0.0747027	0	0.124506
NGLY1	TSS11036,TSS5783	chr3:25760434-25831530	21.8464	23.4476	22.7719	22.0688	21.234	6.18747	6.06724	48.8829
ELF2	TSS11037,TSS22914	chr4:139978870-140060630	20.9034	33.0555	24.313	36.0427	30.2349	8.75264	9.20331	49.891
LOC100507463	TSS11038	chr6_cox_hap2:4256390-4258805	0	0	0	0	0	0	0	0
IFIT2	TSS11039	chr10:91061705-91069033	5.88693	4.63356	12.2628	13.1332	19.8843	1.86104	0.466622	14.7244
NKD1	TSS1104	chr16:50582240-50674771	1.19434	6.16165	3.47393	3.31357	2.09058	0.229003	0.167732	12.4279
RPL13A	TSS11040	chr19:49990810-49995564	256.841	162.098	282.565	163.35	152.384	76.3699	69.845	54.5948
PCP2	TSS11041,TSS3681	chr19:7696500-7698634	0.609066	1.23543	1.15776	1.21119	0.120266	0	2.55425	29.9235
GABRA3	TSS11042	chrX:151335633-151619831	0.0604474	0.00136575	0	0	0.0486296	0.0622298	0	0.0112328
EIF2D	TSS11043	chr1:206764973-206785904	29.3163	49.2648	38.3042	55.4696	45.9233	15.0992	17.1997	43.6631
MIR4264	TSS11044	chr2:79876419-79876485	0	0	0	0	0	0	0	0
KCNA1	TSS11045	chr12:5019072-5027422	0	0	0	0.688445	0.00464789	0	0	0
ERBB3	TSS11046,TSS21171	chr12:56473808-56497291	262.627	560.614	264.459	87.4316	462.524	56.3738	44.2115	46.2429
NFE2L3	TSS11047	chr7:26191846-26226756	16.0907	15.375	16.8695	15.8886	26.3174	2.43838	2.62993	6.6283
OR5AK4P	TSS11048	chr11:56805008-56805935	0	0	0	0.104567	0	0	0	0
RBM3	TSS11049	chrX:48432740-48439553	37.6842	68.2088	67.0334	85.7068	39.5947	10.8951	13.1375	84.1109
GOLGA3	TSS1105,TSS12874	chr12:133345494-133405426	39.1984	37.4821	27.0402	36.6547	28.9586	6.83749	7.49673	57.8114
LOC339524	TSS11050,TSS15871	chr1:87595447-87634886	0.0368918	0.40403	2.00726	1.9574	0.700415	0.263031	0.0415627	0.118104
SPDYE2L	TSS11051	chr7:102191678-102202757	111.563	134.048	60.3231	106.52	84.304	71.8575	85.6091	368.218
C19orf57	TSS11052	chr19:13993167-14016909	0.743445	0.598641	1.2789	0.386787	0.258404	0.144576	1.11314	6.86706
NBPF3	TSS11053	chr1:21766620-21811393	31.9435	37.0884	9.84386	24.0268	17.8456	11.3018	16.3859	34.8327
WNT8B	TSS11054	chr10:102222811-102243399	0.0496028	0	0.0404266	0.12999	0.0597139	0.622983	0.195848	0
HNRNPUL1	TSS11055,TSS4533	chr19:41768390-41813811	56.407	76.3488	85.6042	78.9934	88.9401	18.1093	15.9856	71.3524
C6orf25	TSS11056	chr6_cox_hap2:3200737-3204102	0	0	0	0	0	0	0	0
WIZ	TSS11057	chr19:15532317-15560762	11.7224	12.0375	11.7265	14.266	12.7922	2.64859	2.50816	26.94
OR7C1	TSS11058	chr19:14909985-14910948	0	0	0.373624	0	0.229508	0	0	0
HCG4B	TSS11059	chr6:29892368-29893428	0.0770682	0	0	0	0.0204436	0	0	0
GNB1L	TSS1106	chr22:19775933-19842462	1.07776	1.20725	2.30041	1.94745	1.8598	0.120275	0.0882847	3.03523
ABCG1	TSS11060,TSS13984,TSS24217,TSS25655,TSS298	chr21:43619798-43717354	29.5666	28.8429	15.506	26.0215	32.2817	0.768512	1.97483	22.359
SDAD1	TSS11061	chr4:76871067-76912113	36.5964	40.4055	30.2199	38.3055	34.0922	12.5166	10.4739	53.9408
PLEKHS1	TSS11062,TSS27946	chr10:115511212-115542192	18.1922	90.5444	13.7426	39.4225	73.5548	11.5792	11.0197	50.0414
MAVS	TSS11063	chr20:3827445-3856770	5.11839	9.14055	6.99069	7.83654	8.45588	2.21821	1.9075	7.2549
TGIF1	TSS11064,TSS16010,TSS17784,TSS23346,TSS26213,TSS6465,TSS8217	chr18:3412071-3458406	147.974	261.688	152.139	151.943	274.427	14.6216	21.2275	287.088
BPIFA4P	TSS11065	chr20:31781410-31798268	0	0	0	0	0	0	0	0
SLC5A11	TSS11066,TSS25128	chr16:24857183-24922949	0	0.043733	0.155472	0.0833243	0.13304	0	0	0.0713426
GNPDA2	TSS11067	chr4:44703811-44728651	4.95867	8.20049	8.07719	5.95823	4.27071	1.43387	0.700588	0.0995812
MX1	TSS11068,TSS18884,TSS5590	chr21:42792519-42831141	40.8128	51.6994	76.9984	51.8857	136.216	4.69345	5.69326	45.4853
STYXL1	TSS11069	chr7:75625654-75677321	36.7571	33.3982	33.9294	32.1991	35.4458	10.6725	12.0399	28.1826
GAS8	TSS1107	chr16:90089007-90111379	11.5716	10.8509	8.1643	15.8921	9.05755	2.59181	2.7358	49.3493
IQCA1	TSS11070,TSS6016	chr2:237232789-237416178	0.860182	0.77024	2.35459	5.16989	2.32506	3.67682	1.64659	2.08967
MIR3176	TSS11071	chr16:593276-593366	0	0	0	0	0	0	0	0
ANKRD6	TSS11072,TSS18328,TSS21328	chr6:90142896-90343553	2.95061	6.50814	6.44127	10.4739	6.04352	1.85372	1.56314	12.1972
LOC100287846	TSS11073	chr8:48100929-48104439	0	0	0.0220753	0.0947407	0.0380671	0.243777	0	0
DLC1	TSS11074,TSS11544,TSS19754	chr8:12940871-13372429	6.3224	7.50812	19.1371	35.1808	13.3293	4.79146	5.12321	53.5999
DNTTIP1	TSS11075	chr20:44420575-44440066	88.9445	39.2969	40.9315	29.959	44.1336	5.78747	3.50654	16.6063
LRRC3C	TSS11076	chr17:38097726-38100987	0	0	0	0	0	0	0	0
HSD17B12	TSS11077	chr11:43702142-43878169	49.3592	68.8089	55.2299	34.1812	51.8653	10.069	9.5423	8.41823
SKINTL	TSS11078	chr1:48567386-48648100	0	0	0	0	0	0	0	0
ADGB	TSS11079	chr6:146920135-147136597	0	0	0.0431893	0.0618116	0.00709497	0	0	0
LINC00577	TSS1108	chr6:105384168-105388402	0	0	0	0	0	0	0	0
TRPV2	TSS11080	chr17:16318855-16340317	9.51825	7.40944	6.71053	12.1757	8.89732	0.246756	0.994945	14.0558
MANBA	TSS11081	chr4:103552642-103682151	43.5204	36.1117	38.3388	35.294	47.1309	8.96763	8.62452	13.9884
DDRGK1	TSS11082	chr20:3171011-3185295	74.0977	87.3856	47.9593	58.0397	62.9104	16.5896	18.2222	68.903
TM9SF4	TSS11083	chr20:30697308-30755061	64.9877	67.338	53.2371	43.3965	59.3622	6.37367	11.426	48.3725
FAM83F	TSS11084	chr22:40390952-40426043	2.09566	6.30675	2.71794	3.45445	2.81281	2.13753	2.50855	7.37647
BCL3	TSS11085	chr19:45251977-45263301	22.8739	28.2384	27.677	20.4579	24.0969	1.34258	0.914621	36.2604
GPC1	TSS11087	chr2:241375114-241407495	14.722	7.33755	12.2878	19.8444	16.6958	1.89914	2.03682	32.7695
KLHL8	TSS11088	chr4:88082213-88141674	3.73681	2.30554	6.28996	6.26592	4.64117	1.81208	2.00519	2.26312
SERPINE2	TSS11089,TSS20344,TSS27315	chr2:224839764-224904036	8.78176	11.565	42.1618	55.3234	16.333	1.6935	1.30117	4.0328
ZNF404	TSS1109	chr19:44376514-44384288	3.95786	2.61367	3.4887	2.1295	4.00019	0.194308	2.80303	0
MIR4669	TSS11090	chr9:137271256-137271318	0	0	0	0	0	0	0	0
PGLYRP1	TSS11091	chr19:46522411-46526556	0	0.0596992	0	0.101222	0.46549	0.826278	0	0.345362
LOC645355	TSS11092	chr18:5748817-5795900	0	0	0	0	0	0	0	0
FGF12	TSS11093,TSS22611	chr3:191857181-192445388	0.0945417	0.212482	0.351954	0.619173	0.260098	0.528979	0.341953	0.27122
FGF16	TSS11094	chrX:76709646-76712013	0	0	0.414751	0	0	0	0	0
CETN1	TSS11096	chr18:580368-581524	0	0	0	0	0	0	0	0
EXOC3	TSS11097	chr5:443333-467409	33.7173	50.281	46.8982	46.8509	41.1837	7.84754	9.75748	88.7058
ELP6	TSS11098	chr3:47537129-47555199	9.61276	17.0607	14.4841	15.9746	14.1588	2.74993	4.3414	8.09002
BNIPL	TSS11099	chr1:151009028-151020076	0.363844	0.326872	0.427841	0.0795127	0.0913111	0	0.119826	1.53202
EIF2AK4	TSS111	chr15:40226346-40327797	29.0222	31.4596	33.094	39.507	27.5517	8.51276	8.29318	18.339
DIO1	TSS1110	chr1:54359860-54376759	0.0304018	0.499436	0.545292	0.159315	0.0975911	0.871619	0	0
OR5AC2	TSS11100	chr3:97806016-97806946	0	0	0	0	0	0	0	0
GALNTL6	TSS11101	chr4:172734574-173961558	0.0505666	0.0346593	0.0550637	0	0.054248	0	0.0445339	0
FAM213B	TSS11102,TSS11263	chr1:2517898-2522908	7.86885	20.2346	4.80756	2.44324	10.8772	0.448757	0.183165	0.679213
VTI1B	TSS11103	chr14:68117866-68141602	21.2327	43.0329	38.3034	34.997	41.8878	12.576	12.1079	29.1561
PDXDC1	TSS11104	chr16:15068832-15131552	149.825	120.914	99.2971	68.1499	94.9495	32.4411	27.6311	131.07
HLA-H	TSS11105	chr6_dbb_hap3:1150398-1153860	0	0	0	0	0	0	0	0
DNAH11	TSS11106	chr7:21582832-21941457	0.352543	0.274359	0.411104	2.66874	0.238284	0.349133	0.417611	0.0774707
WDR60	TSS11107	chr7:158649268-158738883	20.9775	27.6437	15.0437	32.2294	20.9192	7.23472	6.62748	37.0338
AUTS2	TSS11108,TSS11109	chr7:69063904-70257885	10.824	12.9875	9.20786	25.8886	9.36669	2.83825	3.19554	98.0726
TSPAN5	TSS1111	chr4:99391517-99579812	4.09567	4.67388	4.02151	1.74055	3.61511	0	0.110947	0.756449
SLC1A5	TSS11110,TSS13511,TSS26942	chr19:47278139-47291842	30.4636	12.895	29.7519	10.9231	28.7995	0.903232	0.908246	14.8506
PPFIA3	TSS11111	chr19:49622662-49654280	2.34713	0.560914	1.6854	1.20014	0.527086	0.394117	0.656299	4.1315
ZFHX3	TSS11112,TSS11451	chr16:72816785-73092534	15.2907	14.0569	14.2886	16.8527	13.3181	5.37422	5.58333	24.9335
COPZ2	TSS11113	chr17:46103532-46115152	18.2902	8.34779	54.6962	49.6772	19.1228	3.52359	5.66981	38.6727
MORC2	TSS11114	chr22:31322599-31364187	15.4222	25.1903	21.4589	26.4912	30.3499	5.34638	6.91815	40.5847
SETD5	TSS11115	chr3:9439402-9519838	44.6375	51.1405	93.1314	60.0777	39.2996	16.4831	18.8919	111.634
ZNF235	TSS11116	chr19:44790500-44809178	5.36411	4.7426	3.10111	8.72307	7.09787	3.50396	3.31913	14.6849
KL	TSS11117	chr13:33590570-33640282	0.0744932	0.335662	1.40205	1.81567	0.728502	0.673973	0.469113	0.645276
PRR25	TSS11118	chr16:855442-863861	0	0	0.0711891	0.152339	0.105035	0	0	0
LAS1L	TSS11119	chrX:64732461-64754686	23.9365	28.2673	21.3191	34.4365	25.3939	7.74538	7.0048	76.335
SCARNA8	TSS1112	chr9:19063653-19063784	0	0	0	0	0	0	0	0
SYT3	TSS11120,TSS17733	chr19:51125233-51143092	0	0.0402093	0	0.410985	0.188763	0	0.206529	0
DSCAM	TSS11121	chr21:41384342-42219039	0.0783971	0.0961838	0.706268	0.390607	0.0376692	0.0241508	0.070789	0
FGF18	TSS11122	chr5:170846666-170884630	0.474901	0.589937	0.325919	0.742302	2.64773	0	0	5.30812
ART1	TSS11123	chr11:3666360-3685646	0	0	0.258966	0.069296	2.16568	0	0.20844	0
ZNF330	TSS11124	chr4:142142048-142155850	40.268	22.8913	23.9951	26.6808	26.5004	7.17866	7.20667	33.8629
RXFP1	TSS11125	chr4:159442865-159574521	0	0.144295	0.66893	1.09579	0.219504	0	0.0674671	1.95613
SPATA13	TSS11127	chr13:24734860-24881212	11.6066	13.3688	8.51862	18.5304	9.58876	8.17292	7.34576	91.255
HOXB5	TSS11128	chr17:46668618-46671103	4.47548	0.422401	2.2362	1.7732	4.18325	0	1.15492	4.34778
DNAH9	TSS11129,TSS18713	chr17:11501747-11873065	0.129406	0.139966	0.108498	1.7015	0.213011	0.168192	0.27274	0.95969
MIR2861	TSS1113	chr9:130548196-130548286	0	0	0	0	0	0	0	0
LIMD1-AS1	TSS11130	chr3:45719656-45730374	0.318511	0.0218091	0	0	0.017061	0.152689	0	0
KANSL1-AS1	TSS11131	chr17:44270938-44274089	2.00528	1.73972	0.635719	4.94935	2.69612	3.17077	1.00455	0
ASB11	TSS11132,TSS3709	chrX:15299830-15333746	0	0	0	0.0308132	0.0141518	0	0	0
RAPGEF5	TSS11133	chr7:22157907-22396533	11.5689	23.6852	22.1774	18.2429	13.3455	6.21623	5.97896	24.2515
HMOX2	TSS11134,TSS2130,TSS21517	chr16:4524718-4560348	26.7034	19.2376	26.1665	20.2248	28.1866	5.72145	3.51125	9.9179
REN	TSS11135	chr1:204123943-204135465	0.982873	0.215628	1.48367	0	0.0561588	0.501035	0	0
ERRFI1	TSS11136	chr1:8071778-8086393	61.0369	192.88	74.9416	121.647	47.4289	146.286	147.595	1644.26
ATF4	TSS11137	chr22:39916568-39918691	193.514	139.859	142.909	217.136	188.407	95.8766	84.6058	230.682
MAP7D2	TSS11138,TSS17670	chrX:20024830-20135114	0.219585	0.138107	1.58418	0.251707	0.599667	0.0440111	0.355306	4.38645
FOXB1	TSS11139	chr15:60296420-60298142	0.0352682	0	0	0	0	0	0	0
MAD2L2	TSS1114,TSS3086	chr1:11734536-11751678	20.5426	14.0991	18.3716	25.6865	16.0643	0.85261	5.63887	28.5581
KRT8	TSS11140,TSS12510,TSS27512	chr12:53290970-53343650	3940.31	2786.34	4080.55	1631.49	7387.86	488.136	464.164	1099.6
NADKD1	TSS11141,TSS18387	chr5:36192693-36242258	13.4833	10.5396	12.1577	12.3425	10.9141	9.04173	8.26652	33.2425
TMEM104	TSS11142	chr17:72772621-72835922	2.05576	4.89415	4.36199	4.83714	5.8023	0.498213	0.912605	6.96273
PPM1A	TSS11144,TSS11335	chr14:60712469-60765805	9.04619	20.6764	16.7341	19.2885	16.755	4.837	4.51446	13.8849
LOC100132831	TSS11145	chrX:40690469-40692449	0	0	0	0	0	0	0	0
ZNF728	TSS11146	chr19:23157684-23186010	3.25076	0.604446	5.11621	2.06657	1.87044	9.97871	3.56695	5.42337
CALCA	TSS11147	chr11:14988214-14993832	0.305551	0	0.0993289	0.393207	4.12497	1.86629	3.14106	2.53351
GPBAR1	TSS11148	chr2:219125737-219128582	13.214	7.79755	21.7116	12.3385	24.0345	0	0.294662	0
ABHD16A	TSS11149,TSS2841	chr6:31654725-31671137	24.9216	48.2504	46.5793	30.95	65.1956	8.70412	6.51177	36.7379
RCOR3	TSS1115,TSS18198	chr1:211432707-211489725	35.8023	44.944	29.5478	47.4457	37.3488	19.5502	15.3418	135.784
C17orf102	TSS11151	chr17:32901141-32906388	0	0	0	0	0	0	0	0
SF3B5	TSS11152	chr6:144416017-144416754	37.2575	45.5852	67.5701	37.5639	51.0903	5.67537	10.66	21.6261
ECM1	TSS11153	chr1:150480486-150486265	206.166	160.606	47.0346	37.852	445.114	2.53917	1.57041	8.6487
SLC16A5	TSS11154,TSS14104	chr17:73083821-73102255	23.0812	13.5185	19.9792	13.9495	25.5509	1.00357	1.27161	12.9303
ULK3	TSS11155	chr15:75128458-75135552	20.1983	24.5551	9.69623	19.5457	14.5709	5.47834	6.14585	67.9986
TVP23C-CDRT4	TSS11156	chr17:15339331-15466945	2.96818	10.9567	4.40399	10.3948	5.98506	3.19113	8.04217	5.21933
TVP23C	TSS11156	chr17:15405577-15466945	2.96818	10.9567	4.40399	10.3948	5.98506	3.19113	8.04217	5.21933
TRMT2B	TSS11157	chrX:100264333-100307105	16.6604	29.3373	22.8393	22.4573	19.206	7.5938	5.09877	26.55
LIMS3	TSS11158	chr2:110656008-110664033	1.1065	0.359671	0.139733	3.92197	0.506357	2.17398e-18	2.21418e-72	2.87336
LIMS3L	TSS11158	chr2:110656008-110683202	1.1065	0.359671	0.139733	3.92197	0.506357	2.17398e-18	2.21418e-72	2.87336
LIMS3-LOC440895	TSS11158	chr2:110656008-110726149	1.1065	0.359671	0.139733	3.92197	0.506357	2.17398e-18	2.21418e-72	2.87336
C11orf92	TSS11159	chr11:111164113-111170539	8.04204	0.243659	0.318058	0.192971	0.218088	0	0.044816	0
MICA	TSS1116,TSS13745,TSS7376	chr6_qbl_hap6:2661006-2676634	0	0	0	0	0	0	0	0
PTGR2	TSS11160,TSS2304,TSS7798	chr14:74318533-74352168	8.90781	5.92114	7.14839	6.91272	6.99299	1.53327	3.47501	0.667829
HACE1	TSS11161	chr6:105175967-105307794	7.16691	10.3065	13.8513	25.3151	10.831	5.58418	5.7446	12.5011
KLF6	TSS11162	chr10:3818187-3827473	110.773	183.222	150.484	173.447	122.222	25.8297	23.7295	647.063
LILRB1	TSS11163,TSS12742,TSS23485	chr19:55128628-55149004	8.09151	6.83623	8.08218	8.95248	8.24483	1.19064	0.226874	7.91053
SNORA38	TSS11164	chr6_dbb_hap3:2876430-2876562	0	0	0	0	0	0	0	0
PHKA2-AS1	TSS11165	chrX:18908413-18913093	0.161799	0	0	0.491968	0.419922	0	0	0
PPP3R1	TSS11166	chr2:68405988-68479651	28.0913	18.4144	19.2843	19.2139	28.5175	6.81797	4.19986	10.8099
MS4A12	TSS11167	chr11:60260250-60274901	0	0	0	0	0	0	0	0
LOC100505875	TSS11168	chr4:79892901-80229953	0	0	0	0	0.0432753	0	0.565238	0
SLC12A4	TSS11169,TSS11634,TSS18861	chr16:67977376-68002597	27.3571	22.587	22.6049	37.5654	30.2832	5.32789	6.56626	61.3071
PLA2G2E	TSS1117	chr1:20246799-20250110	0	0	0	0	0	0	0	0
SNAR-A10	TSS11170	chr19:50610270-50610391	0	0	0	0	0	0	0	0
LTBP4	TSS11171,TSS18650,TSS6035	chr19:41099071-41135725	32.3408	19.014	70.2702	48.2898	54.2123	5.88574	5.25958	67.5566
LRRC55	TSS11172	chr11:56949220-56959188	0.0343857	0.0619859	0.295507	0.241675	0.0346752	0	0	0
AR	TSS11173,TSS15417	chrX:66763873-66950461	0.784962	0.349174	2.15655	3.4383	1.23762	0.186672	0.193686	3.07448
TRERF1	TSS11174	chr6:42192668-42419783	4.60701	4.70466	5.26953	4.31264	3.40865	0.242066	0.580288	7.88493
VLDLR	TSS11175	chr9:2621792-2654485	6.73398	45.8583	30.5368	37.2898	12.4727	14.2528	18.7659	492.265
MIR1292	TSS11176	chr20:2633422-2633488	0	0	0	0	0	0	0	0
PEG10	TSS11177,TSS6736	chr7:94285636-94299006	0.505134	0.49884	4.41191	4.59336	1.08961	2.87271	4.4831	3.02603
TFG	TSS11178,TSS12586,TSS27116	chr3:100428133-100467811	73.954	78.0676	74.5216	56.2644	104.571	11.6296	13.6941	52.3684
MT1IP	TSS11179	chr16:56709648-56711653	0	0	0	0	0	0.0382431	0.0124021	0.0036914
C11orf45	TSS1118,TSS1430,TSS14396	chr11:128769459-128776126	0.226279	0.219138	0.489394	0.583727	0.283536	0.144175	0.0704376	0
PRB3	TSS11180	chr12:11418856-11422641	0	0.253146	0	0.558577	0.217293	0	0.129099	0
CYP21A2	TSS11181,TSS16877	chr6_ssto_hap7:3306068-3342155	0	0	0	0	0	0	0	0
HOXB-AS3	TSS11182,TSS1228,TSS25812,TSS425,TSS4429	chr17:46667822-46683774	11.4846	2.2855	4.87919	0	7.54269	0	0	0
PRSS21	TSS11183	chr16:2867163-2871723	60.8574	0.751644	0	1.17727	0.628094	1.00528	0.373162	0.927563
COX6C	TSS11184	chr8:100890222-100906242	66.3574	56.3384	59.79	27.6156	46.246	5.8051	12.1765	7.37045
GID4	TSS11185	chr17:17942610-17971718	1.89694	1.3362	2.01431	2.33695	1.63641	1.24331	0.529005	2.38778
LINC00460	TSS11186	chr13:107028910-107030142	0.0615214	0	0	0	0	0	0	0
MIR1251	TSS11187	chr12:97885686-97885756	0	0	0	0	0	0	0	0
SLC26A9	TSS11188	chr1:205882176-205912588	77.5712	30.765	25.9941	0.551457	1.30748	0.140843	0.619168	0
LOC90784	TSS11189	chr2:86247338-86250991	0.0258923	0	0	0	0.0312885	0	0	0
NPB	TSS1119	chr17:79860071-79860781	0.104229	0.525176	0	0	0.571081	0	0	0
SVIL	TSS11190,TSS23388	chr10:29746276-30024730	26.5345	60.0404	61.5287	118.632	62.7381	12.3113	11.6739	120.67
KLHL36	TSS11191	chr16:84682130-84695916	6.45158	13.8294	9.63604	13.1006	14.9078	3.09043	1.6701	13.8618
RAB38	TSS11192	chr11:87846414-87908635	3.34785	3.24702	6.81707	3.92589	3.439	1.13167	1.01538	1.20648
PTX4	TSS11193	chr16:1535939-1538468	0.108973	0	0	0	0.116182	0	0	0
PPIL4	TSS11194	chr6:149825630-149867238	27.1085	34.7908	40.4142	45.1126	35.122	8.32651	9.58661	50.0272
DHODH	TSS11195	chr16:72042642-72059316	13.5606	11.4829	12.6512	9.39429	7.82464	3.6753	2.32509	7.2061
RAD50	TSS11196	chr5:131892615-131980313	63.7826	43.1632	44.9804	53.397	51.8451	11.8465	13.1008	51.6299
RPUSD3	TSS11198	chr3:9879532-9885702	13.3166	14.5241	36.5904	10.0328	9.7451	3.21811	1.46332	2.33977
RARG	TSS11199,TSS20716	chr12:53604349-53626040	10.9297	15.4904	14.4316	7.94316	14.3226	2.30453	0.708204	8.83237
LINC00592	TSS112	chr12:52604713-52617597	0	0	0	0	0	0	0.0448748	0
TPM1	TSS1120,TSS23060	chr15:63334837-63364113	848.674	984.775	0	0	0	145.893	141.894	9077.09
SPATA31D3	TSS11200	chr9:84558414-84565009	0	0	0.0116198	0	0	0	0	0.00356512
COMMD10	TSS11201	chr5:115420726-115628978	30.1368	23.2734	27.5081	29.9112	23.4602	13.7087	12.4381	52.6616
PRKCZ	TSS11202,TSS24113,TSS25619,TSS26431	chr1:1981908-2116834	18.6756	18.5901	12.0473	13.1457	18.5405	6.78871	4.20381	13.3099
AKR1B10	TSS11203	chr7:134212343-134226166	170.647	235.793	218.978	6.2148	86.5338	0	0	0.142406
ALKBH1	TSS11204	chr14:78138748-78174356	2.37628	3.80732	5.72765	4.2751	4.37833	0.875757	0.938457	10.8891
ZNF486	TSS11205	chr19:20278022-20311299	4.42789	45.8206	3.75824	13.9557	2.3963	9.06127	7.87874	0.909845
LGALS12	TSS11206,TSS17654	chr11:63273523-63284246	0.324868	1.30188	0.850494	0.257541	0.141993	0	0	0.440761
KRTAP5-11	TSS11207	chr11:71292900-71293921	0.0166086	0.00913729	0	0	0.00427656	0	0	4.31767
DDAH2	TSS11208	chr6_mann_hap4:3037706-3040929	0	0	0	0	0	0	0	0
LOC401074	TSS11209,TSS1463	chrUn_gl000222:74364-81351	0	0	0	0	0	0	0	0
FLJ45974	TSS1121	chr7:53723201-53879624	0	0.028006	0	0	0	0	0	0
NCK1	TSS11210,TSS2458	chr3:136581049-136667968	25.7398	40.9947	28.7511	39.9539	49.3708	8.18404	5.80128	8.69461
PCDHGB5	TSS11211	chr5:140777694-140892546	11.309	32.0781	5.28935	11.2945	5.43721	3.12939	3.13045	28.6149
SF3B1	TSS11212	chr2:198256697-198299771	316.156	285.062	238.129	405.784	275.535	97.828	100.922	570.126
TGIF2	TSS11213,TSS7094,TSS7828	chr20:35201875-35222355	1.13331	0.660528	1.38755	2.32206	0.803773	0.209348	0.378691	0.16973
CCL20	TSS11214	chr2:228678557-228682280	84.8431	59.786	51.5335	7.3237	51.0112	1.44548	0	1.61297
SYNCRIP	TSS11215,TSS19274,TSS22067,TSS3697	chr6:86317501-86353043	53.4283	72.0252	96.626	95.4077	99.4123	24.2026	19.0807	73.4175
BMP8B	TSS11216	chr1:40223902-40254533	3.73281	2.15704	2.86103	10.3362	6.97924	1.18823	1.20918	9.12603
ABCB5	TSS11218,TSS15617	chr7:20655244-20796637	0.152461	0	0.565967	2.13461	0.88811	0	0	0
CAPN2	TSS11219,TSS21260	chr1:223889294-223963720	304.6	619.222	200.081	285.899	289.604	31.2134	29.9274	212.519
ZNF83	TSS1122,TSS25767	chr19:53115617-53193886	127.86	22.2139	15.3006	25.307	14.5094	31.4329	37.8968	102.428
ACR	TSS11220	chr22:51176651-51183727	0.0379205	0.271584	0.0615998	0.395669	0.24245	0	0	1.24832
TCAIM	TSS11221,TSS16813	chr3:44379610-44450940	8.09796	11.3669	12.2601	8.81892	8.44827	2.1951	1.97111	2.21932
TPI1P3	TSS11222	chr6:116359893-116361107	3.37411	4.21301	4.37351	3.07009	3.19983	4.70582	2.39312	0.0841932
EHMT2	TSS11223	chr6_dbb_hap3:3133118-3151046	0	0	0	0	0	0	0	0
ELN	TSS11224	chr7:73442426-73484236	95.4351	62.556	184.878	451.959	162.979	46.6	56.1398	411.748
CPNE1	TSS11225,TSS27993,TSS3399	chr20:34213952-34252878	120.157	84.3467	64.0711	119.068	66.9761	23.9972	19.5462	195.281
GBA2	TSS11226	chr9:35736862-35749225	17.613	34.4278	17.6555	27.1971	25.7483	6.10526	9.46919	79.2827
LOC100288814	TSS11227	chrX:9935397-9936042	0	0.790164	0.313094	2.50056	0.230271	1.35104	0	0.141606
PMM2	TSS11228	chr16:8891669-8943194	60.0124	36.1067	46.0286	49.2412	45.3188	10.5368	16.8939	146.412
IDH2	TSS11229	chr15:90627211-90645708	259.158	84.1866	147.94	200.575	95.2022	80.1005	90.2238	267.32
PGAP2	TSS1123,TSS14508,TSS24018,TSS4675,TSS6425	chr11:3818953-3847601	9.61676	11.8468	9.80101	8.01113	11.2735	5.10086	4.18353	33.0309
NGEF	TSS11230,TSS8833	chr2:233743395-233877951	15.463	12.5567	5.08912	3.30718	7.05564	4.86128	2.17755	4.10517
DDIT3	TSS11231	chr12:57910370-57914300	111.672	16.2628	37.3966	31.4168	41.7319	4.3575	6.31548	131.091
CLPP	TSS11232	chr19:6361462-6368915	63.9336	53.0246	51.5862	46.792	30.485	10.561	10.9117	24.2544
ZBTB8A	TSS11233	chr1:33004771-33071542	0.992181	1.45623	1.61484	2.1313	1.60205	0.250403	0.40019	3.01256
MIR323B	TSS11234	chr14:101522555-101522637	0	0	0	0	0	0	0	0
TMEM99	TSS11235,TSS22368,TSS4112	chr17:38975343-38992526	1.60066	5.22327	3.20747	2.13827	4.97595	0.516597	1.07388	0
DEF8	TSS11236,TSS11761	chr16:90015138-90034468	23.7802	32.8875	21.5357	46.7107	24.6726	11.6555	8.59171	99.6039
CELA1	TSS11237	chr12:51722226-51740463	0	0	0	0	0.139647	0.137713	0.101271	0
OR7A5	TSS11238	chr19:14937138-14939276	0	0	0	0	0	0	0	0
PDE4DIP	TSS11239,TSS12784,TSS13409,TSS2266,TSS25627,TSS29560,TSS4264	chr1:144851423-145076186	69.4393	30.0317	76.7797	104.457	53.2497	19.0689	17.4135	104.944
LOC643733	TSS1124	chr11:104772275-104788902	1.149	0.526214	0.165698	3.19586	1.54315	0	0.79474	4.21963
SFTPC	TSS11240	chr8:22019183-22021991	0	0	0.183929	0	0	0	0	0
DHRS12	TSS11241	chr13:52342128-52378298	11.3986	29.908	17.8902	21.8787	21.3452	23.0994	13.0215	77.5461
RAF1	TSS11242	chr3:12625099-12705700	63.0773	47.7867	77.3734	43.695	44.6298	24.5923	23.0601	73.5031
TSACC	TSS11243	chr1:156307104-156316785	0.0796459	0	0.127991	0.682554	0.314096	0	0	0
ZBTB12	TSS11244	chr6_mcf_hap5:3247276-3249652	0	0	0	0	0	0	0	0
HLA-DOA	TSS11245	chr6_ssto_hap7:4452675-4458104	0	0	0	0	0	0	0	0
MIR3200	TSS11247	chr22:31127543-31127628	0	0	0	0	0	0	0	0
TNKS1BP1	TSS11248	chr11:57067102-57092413	65.5005	83.0234	45.0481	66.7542	69.937	12.175	11.9841	96.283
MGC12916	TSS11249	chr17:14207056-14209062	0	0	0	0	0	0	0	0
SNORD8	TSS1125	chr14:21865451-21865560	0	0	0	0	0	0	0	0
IAPP	TSS11250	chr12:21525801-21532914	0.17555	0.128675	10.9546	0.893722	0.885513	7.55821	8.3825	0.525073
LOC399829	TSS11251	chr10:134779037-134790001	0	0	0	0	0	0	0	0
ARID3B	TSS11252	chr15:74833547-74890472	3.87401	2.6057	2.82466	4.4304	3.21204	1.9609	1.02635	12.1344
HLA-DPB1	TSS11253	chr6_mcf_hap5:4380557-4394318	0	0	0	0	0	0	0	0
ACOT6	TSS11254	chr14:74083547-74086592	0.109797	0	0	0	0.261837	0.387632	0	0.0809855
POP7	TSS11255	chr7:100303675-100305123	14.9298	13.1137	16.6264	11.4269	11.7047	6.9938	4.05257	1.3289
MTUS1	TSS11256,TSS27106,TSS8622,TSS9300	chr8:17501302-17658426	64.3228	74.1884	52.0196	80.661	52.3173	34.6176	35.8218	179.022
LOC100133957	TSS11257,TSS3420	chrX:47518231-47519776	2.00177	1.66333	0.377192	1.40336	1.47054	0.598729	1.19548	7.81648
MIR499B	TSS11258	chr20:33578202-33578275	0	0	0	0	0	0	0	0
CCDC148	TSS11259	chr2:159027868-159313265	2.3987	2.07011	3.22813	4.47299	2.35724	1.30541	0.560388	0.0529878
CYSLTR2	TSS1126	chr13:49280950-49283498	0.608128	4.23776	0.558426	0.93154	2.90322	0.205231	0	1.02602
SNORD115-30	TSS11260	chr15:25470349-25470431	0	0	0	0	0	0	0	0
RAD23B	TSS11261,TSS17209,TSS9058	chr9:110045516-110094475	63.7491	47.0288	48.6569	45.3354	51.2391	8.73514	10.1972	46.6006
ZNF627	TSS11262	chr19:11708234-11729974	25.169	13.4941	8.77017	13.5084	9.44837	9.00117	12.2673	9.25994
KCNJ15	TSS11264,TSS11631,TSS19139,TSS8083	chr21:39601836-39673746	2.12758	123.776	6.67734	39.4683	45.5666	5.28344	6.33437	14.3183
LYNX1	TSS11265,TSS19128,TSS204,TSS22845,TSS7093	chr8:143845755-143859640	4.26231	7.36486	1.79943	2.13484	1.86445	1.60727	1.80241	8.21166
SOX2-OT	TSS11266,TSS11296,TSS22531	chr3:180774467-181460013	0	0	0	0.00890935	0	0	0	0
FAM129C	TSS11267	chr19:17634109-17664648	0.110237	1.86066	0.0719254	1.60451	0.23037	0	0	0.16509
CT45A3	TSS11268	chrX:134883487-134891519	0	0.380926	0	0.204647	0	0	0	0
OR2AP1	TSS11269	chr12:55968198-55969128	0	0	0	0	0	0	0	0
MBTPS1	TSS1127	chr16:84087368-84150517	40.179	69.9265	61.0902	55.2754	66.7128	18.3757	15.0944	28.0994
WDR46	TSS11270	chr6:33246879-33257304	21.1076	33.773	26.2443	34.6677	34.3991	5.78447	8.82102	27.9026
OVCH1	TSS11271	chr12:29580488-29650619	0	0.242746	0.113438	0.316436	0.0335332	0	0	0.333824
SLC11A2	TSS11272,TSS19470,TSS23675,TSS5815	chr12:51373565-51422058	62.6923	99.7689	53.9439	66.1407	89.5594	22.4706	20.4167	36.5269
BEND6	TSS11273	chr6:56819772-56892142	0.33951	0.348978	1.31307	0.594601	0.822839	0.450551	0	0
IFT43	TSS11274	chr14:76452095-76550416	73.1484	119.026	108.345	136.758	143.755	33.8033	33.968	261.22
MIR3942	TSS11275	chr15:35664456-35664565	0	0	0	0	0	0	0	0
EMILIN1	TSS11276	chr2:27301434-27309265	13.779	5.19206	26.2194	46.0931	29.8213	0.95256	0.761516	7.57166
NAT8L	TSS11277	chr4:2061238-2070816	0	0.0569355	0.0517019	0.527259	0.0254816	0.114372	0.251366	0.00396698
SKIL	TSS11278,TSS13645	chr3:170075472-170114637	14.7177	37.7788	26.946	38.9606	0	1.75031	1.20626	18.9507
LOC283335	TSS11279	chr12:53436972-53448222	0.0838368	0.0517179	0	0.0881306	0.0809486	0	0.132908	0.302067
LAT	TSS1128,TSS5150	chr16:28996146-29002104	2.53496	2.32974	2.14011	6.62726	3.80504	0.437474	1.45261	6.88306
LOC154872	TSS11280	chr7:124417345-124430864	0	0	0	0	0	0	0	0
MCCD1	TSS11281	chr6_dbb_hap3:2782319-2783589	0	0	0	0	0	0	0	0
KLRK1	TSS11282	chr12:10524951-10542653	0.350644	2.29326	2.18655	10.2182	1.87041	1.60125	1.09126	0
STX4	TSS11283,TSS835	chr16:31044415-31051488	71.0627	71.6269	53.5637	106.788	101.1	14.5321	14.0698	357.404
APH1A	TSS11284	chr1:150237798-150241609	77.8112	130.354	100.111	61.697	106.422	10.2701	7.27882	11.2256
TSPY2	TSS11285	chrY:6114263-6117053	0	0	0	0	0	0	0	0
PPP1R35	TSS11286	chr7:100032911-100034094	24.447	13.7014	11.601	11.7694	14.0827	2.12484	3.12551	14.3009
PIK3R4	TSS11287	chr3:130397777-130465696	14.6678	20.0792	15.7266	16.9775	17.1222	4.08342	3.70296	8.45717
CRSP8P	TSS11288	chr5:79646423-79647785	0.177538	0.175767	0.186045	0.232357	0.244079	0	0.249666	1.64582
STK25	TSS11289,TSS1919,TSS19550	chr2:242434121-242448987	28.0679	27.5706	18.7919	31.5425	26.4346	8.62565	8.72897	74.1185
SLC4A4	TSS1129,TSS4000	chr4:72053002-72437804	50.2098	84.5775	157.413	216.506	53.4184	292.855	286.045	180.784
CABP5	TSS11290	chr19:48532639-48547311	0	0	0	0	0	0	0	0
PLCXD3	TSS11291	chr5:41307047-41510730	0.118841	0.0796208	1.7131	1.30632	0.119944	0.0646324	0.0631229	0.215174
ULK4P3	TSS11292	chr15:30395934-30423948	3.47962	1.43407	0.551766	3.96734	2.58397	2.01791	1.02812	1.75227
HDAC9	TSS11293,TSS15299,TSS5489,TSS847	chr7:18126571-19036992	7.94344	10.373	12.4589	27.4231	12.6874	0.274061	0.423914	14.9121
FLJ46906	TSS11294	chr6:139012804-139018425	0.220404	0	0.0891103	0.0952489	0.131392	0	0	0
MIR378C	TSS11295	chr10:132760850-132760931	0	0	0	0	0	0	0	0
LINC00114	TSS11297,TSS14736,TSS4048	chr21:40110878-40145401	0	0	0	0	0	0	0	0
LOC284551	TSS11298	chr1:31984035-31989846	0.0175682	0	0	0	0	0	0	0
PREP	TSS11299	chr6:105725441-105850999	54.3288	61.3554	45.3745	26.9886	59.404	9.74332	8.04601	27.4053
MIR877	TSS113	chr6_cox_hap2:2064161-2064247	0	0	0	0	0	0	0	0
FCGR3B	TSS1130,TSS14097,TSS2129	chr1:161592987-161601753	14.01	7.95113	6.39988	9.26332	72.4509	0.329896	0.37656	55.0311
HAUS7	TSS11300,TSS28314	chrX:152713122-152760983	14.4239	15.1945	17.0989	25.1179	14.2449	2.64158	2.49249	116.989
BBC3	TSS11301,TSS13097	chr19:47724078-47736023	1.75525	2.10399	3.55881	2.23722	3.4313	0	0.173869	0.839842
RERGL	TSS11302	chr12:18233802-18243114	0.142098	0.338494	0.230265	3.03768	0.4529	0	0.370106	0
CSTA	TSS11303	chr3:122044010-122060815	58.0184	2.13492	15.352	7.22987	8.75851	2.20845	0	0.718602
HID1	TSS11304	chr17:72946838-72968900	30.4068	55.9491	30.9641	17.5577	32.4801	21.1483	21.9529	102.008
MRPS18B	TSS11305	chr6_mcf_hap5:1967341-1976030	0	0	0	0	0	0	0	0
GGA1	TSS11306,TSS22782	chr22:38004480-38029571	20.6682	24.0084	15.3634	27.6937	19.3914	5.90221	6.06662	123.329
SRG7	TSS11307	chr1:109399838-109401146	0	0	0	0	0	0	0	0
A1BG	TSS11308	chr19:58858171-58864865	1.42065	1.31104	1.52691	3.32163	2.11824	0.407028	0.447975	6.19425
MIR3922	TSS11309	chr12:104985410-104985494	0	0	0	0	0	0	0	0
WAC	TSS1131,TSS15371	chr10:28821421-28912041	49.7526	61.6976	54.5541	56.2851	62.2904	10.5708	11.0754	88.9256
PYGB	TSS11310	chr20:25228705-25278648	351.439	137.05	75.111	37.1466	88.9424	5.63445	5.09327	31.3181
CREG2	TSS11311	chr2:101964815-102003965	0.367014	0.0979022	0.0888878	0.143053	0.481735	0	0.0359696	0.0204369
MBNL1-AS1	TSS11312	chr3:151980404-151987415	0.0416205	0.0143114	0.0454657	0.244122	0.0840227	0.0503207	0.0552906	0.272002
PAXIP1	TSS11313	chr7:154735399-154794682	17.3918	9.34358	11.1983	12.0485	12.123	4.23028	3.2687	10.6357
PLIN3	TSS11314	chr19:4838345-4867780	23.1254	24.7785	18.7422	16.4867	15.3909	1.94851	0.769394	15.2699
CEP170	TSS11315	chr1:243287729-243418708	16.1927	18.6519	22.3449	40.1757	31.9702	3.00856	3.35357	16.5215
LSAMP	TSS11316	chr3:115521209-116164385	1.7581	1.05071	8.80048	3.52666	1.85361	0.280362	0.628864	2.6176
FTHL17	TSS11317	chrX:31089357-31090170	0	0	0	0	0.0566444	0	0	0
ZBTB8B	TSS11318	chr1:32930657-32953459	0	0	0.00383149	0	0.00943971	0	0	0
RFC4	TSS11319,TSS1232	chr3:186507681-186524484	19.507	5.92872	16.7372	10.8526	17.5588	1.06236	2.74014	13.5199
IFNA13	TSS1132	chr9:21367370-21368075	0	0.656817	0	0	0.749338	0	0	0
IL1A	TSS11320	chr2:113531491-113542971	0.245546	1.31291	0.0802255	0.200791	2.17358	0	0	8.06222
CEP68	TSS11321	chr2:65283494-65314142	3.17474	9.23815	7.98766	15.6621	7.6757	2.09059	2.85331	10.1438
TENM2	TSS11322	chr5:166711842-167691162	0.507679	0.391347	1.92031	2.25401	0.797145	0.0516423	0.0882551	3.47399
DISP2	TSS11323	chr15:40650433-40663256	0.583486	0.209857	0.560851	0.162698	0.343628	0.301669	0.221024	0.265103
SLC28A1	TSS11324	chr15:85427912-85489027	0.0876008	0	0.257512	0.736508	0.140937	0	0	0
CGRRF1	TSS11325	chr14:54976586-55005334	7.3449	16.9051	11.0655	13.521	8.86382	6.22045	2.27106	3.69587
RBM34	TSS11326	chr1:235294497-235324571	27.7126	29.4182	17.9629	25.3467	22.509	4.29217	6.09706	42.5616
SNORD116-17	TSS11327	chr15:25328733-25328827	0	0	0	0	0	0	0	0
GPR78	TSS11328,TSS7930	chr4:8581963-8591750	0	0	0.0654017	0	0	0	0	0
IDH3A	TSS11329	chr15:78441718-78462884	34.4393	17.1964	18.5675	16.552	17.4902	3.58671	2.29497	14.7513
GNG4	TSS1133,TSS16609	chr1:235710984-235814054	0.0862713	0.154272	0.796749	0.246681	0.128363	0.304913	0.025404	0.635327
MIR1179	TSS11330	chr15:89151337-89151428	0	0	0	0	0	0	0	0
TMIE	TSS11331	chr3:46742822-46752413	2.5997	0	0.960591	0.748646	0.322436	0	0	2.68329
GRM1	TSS11332	chr6:146348781-146758731	0.0942254	0.0416126	0.0771538	0	0.0217286	0	0	0.00270587
LOC100507557	TSS11333,TSS28722	chr6:146056004-146207721	0.0114586	0	0	0.117756	0	0	0	0
CTSE	TSS11334	chr1:206317458-206332104	599.332	1646.26	320.096	7.69635	878.511	0	0.0622156	0.0329227
LMOD2	TSS11336	chr7:123295860-123304147	0	0.14087	0	0.079958	0	0	0	0
TAP1	TSS11337	chr6_cox_hap2:4257513-4266276	0	0	0	0	0	0	0	0
ZNF396	TSS11338	chr18:32946660-32957301	1.62157	2.32321	1.3242	1.934	1.06862	0.124317	3.37215	2.53743
NEK6	TSS11339,TSS23220,TSS27230,TSS28445,TSS8775	chr9:127019884-127114719	39.9439	40.7519	24.6519	33.6084	27.5965	3.04461	5.10544	20.0467
FBXL19	TSS1134,TSS21521	chr16:30934391-30960104	5.0483	6.55126	4.06946	6.97832	5.82065	1.6857	0.648489	5.29407
CRIP2	TSS11340,TSS14039,TSS22477,TSS27792	chr14:105939274-105946507	30.1012	111.334	42.8845	123.465	128.73	8.69429	4.92957	183.461
KCNE1	TSS11341,TSS13196,TSS22816,TSS26138,TSS26507,TSS4096	chr21:35818985-35884573	0	0	0	0	0.0853463	0	0.236967	0
HDAC8	TSS11342	chrX:71549365-71792953	6.25455	17.9591	20.2316	19.1689	18.0689	5.02215	4.24562	33.488
MIR4281	TSS11343	chr5:176056439-176056501	0	0	0	0	0	0	0	0
RMND1	TSS11344	chr6:151725896-151773316	8.7212	16.6291	22.6027	18.2485	14.496	7.44761	3.18674	7.57558
KDELR1	TSS11345	chr19:48885826-48894810	186.26	170.234	160.598	95.9585	214.169	18.7198	24.7317	50.7022
NPY5R	TSS11346	chr4:164265090-164273086	0	0.416826	0.176537	0.189176	0.0651816	0.485483	0.142472	0
CALM1	TSS11347	chr14:90863326-90874619	48.135	43.8617	42.8969	56.732	55.7785	8.25345	9.25523	25.6301
TSR2	TSS11348	chrX:54466852-54471731	18.0382	17.0796	13.4304	12.1168	15.9512	1.82278	4.32445	7.66522
ABCG8	TSS11349	chr2:44066102-44105605	0.362137	2.12163	0.650455	0	0.451454	0	0	0.0543328
CTAGE9	TSS1135	chr6:132029580-132032157	3.13559	8.70646	2.87614	2.16198	4.33187	0.117154	1.05819	2.72947
TTTY6B	TSS11350	chrY:24291133-24292981	0	0	0	0	0	0	0	0
TCF4	TSS11351,TSS11748,TSS1941,TSS24649,TSS27214,TSS3871,TSS4336,TSS6223	chr18:52889561-53303188	16.9292	19.3896	44.4935	73.9795	33.8504	3.19668	5.6931	41.11
PBX1	TSS11352	chr1:164528596-164821060	10.379	23.3554	23.028	22.8581	8.10165	13.7691	17.3339	24.419
CNIH3	TSS11353	chr1:224804178-224928249	0.410688	0.611726	2.07753	1.29345	0.231037	1.47716	1.354	0.123096
HELQ	TSS11354	chr4:84328498-84377025	4.74409	5.80378	6.59297	9.41192	6.71964	1.61805	1.63927	9.13547
MID1	TSS11355,TSS12912,TSS14081,TSS15295,TSS4134	chrX:10413349-10851809	19.5723	30.073	26.6601	30.6572	18.9635	9.06427	3.59523	10.8165
MAP1B	TSS11356	chr5:71403117-71505397	8.26317	10.0565	23.1187	47.6645	19.1685	1.2709	1.12299	24.5964
FEZF1	TSS11357	chr7:121941447-121944565	2.79141	0	0	0	0	0	0	0
PHLDB1	TSS11358,TSS20041	chr11:118477212-118528748	33.3632	34.7788	52.4601	129.753	69.6406	10.0472	11.7453	143.307
AP2S1	TSS11359	chr19:47341422-47354203	49.868	49.3521	82.4397	55.4072	93.6013	2.46573	5.60659	11.6146
GPR82	TSS1136	chrX:41583407-41589388	0.766292	1.60586	0.394317	2.06545	1.05133	0.204873	0.375401	0
DUOX2	TSS11360	chr15:45384851-45406359	67.21	1490.24	132.219	50.7579	281.345	0	0.14503	0.307617
DNAJC14	TSS11361	chr12:56214743-56223420	9.85068	10.0604	11.224	11.4659	12.5425	3.24609	2.11486	4.29147
OR5V1	TSS11362	chr6_ssto_hap7:663978-665026	0	0	0	0	0	0	0	0
L3MBTL3	TSS11363	chr6:130339727-130462594	6.13739	6.2733	6.7469	11.1854	8.96794	0.938397	1.48053	4.5015
SSPN	TSS11364,TSS24638	chr12:26348268-26387708	1.52889	1.17455	3.73051	5.1935	2.03916	0.0779822	0.219011	2.42644
ZNF713	TSS11365	chr7:55980330-56008433	3.17742	2.97334	2.92133	5.97048	3.43306	2.15207	1.82445	2.68108
FLJ43681	TSS11366	chr17:81174665-81188573	3.25721	1.2919	0.761603	0.81707	0.804278	0.103932	0.809833	3.1161
LOC149373	TSS11367	chr1:231319844-231323373	0	0	0	0	0	0	0	0
TP53BP2	TSS11368	chr1:223967594-224033674	20.0673	36.6432	21.247	34.0296	24.5835	5.22934	4.28396	59.7303
FAM169A	TSS11369,TSS13042	chr5:74073398-74162663	3.0014	0.926745	1.54464	1.97716	0.600028	0.392131	0.595055	0.410616
MTRNR2L8	TSS1137	chr11:10529433-10530723	0.0468669	0.0824391	0.036546	0	0.0695892	0	0	0
LOC100287042	TSS11370	chr17:73267379-73269976	0.0186177	0.153068	0.39515	0.293377	0.254514	0.0670339	0.0491488	0
USP17L13	TSS11371	chr4:9226621-9228214	1.37768	0.164509	2.14895	1.23754	0.541289	2.82017	0.0453903	2.96682
FAM47E	TSS11372,TSS22363	chr4:77135192-77204936	3.3415	3.49165	3.38897	4.33852	2.29686	3.51327	2.51841	0.713195
MELK	TSS11373	chr9:36572858-36677680	6.74567	0.879205	7.3964	1.39064	8.24124	0.15381	0.113392	0
NCRUPAR	TSS11374	chr5:76008227-76008713	0.299376	0	0	0	0.115548	0	0	0
GAS2	TSS11375,TSS19927,TSS22469	chr11:22688159-22834547	4.02988	1.40372	3.10573	5.24905	3.8276	13.5872	10.4808	43.5881
LOC100289230	TSS11376	chr5:98264837-98266713	0	0	0	0	0	0	0.139724	0
MIR4799	TSS11377	chr4:148703745-148703819	0	0	0	0	0	0	0	0
GABRP	TSS11378	chr5:170210722-170241050	34.9248	481.772	14.8934	9.29958	52.8203	0	0.380177	0
TNFRSF19	TSS11379,TSS25880	chr13:24144508-24250244	2.90147	2.04547	6.52246	33.129	7.02001	2.79377	2.37435	2.51237
NKX1-2	TSS1138	chr10:126135997-126138550	0	0	0.0102742	0	0	0	0	0.0281012
LOC389043	TSS11380	chr2:132160473-132165801	0	0	0	0	0	0	0	0
TMPRSS15	TSS11381	chr21:19641432-19775970	0.262756	0	0	0	0	0	0	0
MIR557	TSS11382	chr1:168344761-168344859	0	0	0	0	0	0	0	0
VIPR1	TSS11383,TSS4262	chr3:42530790-42579065	12.3574	16.9049	5.65773	2.61334	6.19707	0.44249	0.744705	6.32013
KRTAP19-2	TSS11384	chr21:31859508-31859667	0	0	0	0	0	0	0	0
CDC7	TSS11385,TSS7193	chr1:91966403-91991321	3.92183	2.43284	2.64153	3.80462	3.03842	0.431924	0.0791196	0
L3MBTL1	TSS11386,TSS27768	chr20:42136319-42170535	2.97321	4.95337	2.51925	7.95023	2.44061	2.13361	1.58095	36.7583
PNMT	TSS11387,TSS18417	chr17:37824233-37826728	0.988926	0	0.188006	0.242467	0.554325	0	0	0
FLJ44635	TSS11388	chrX:71364033-71381600	0.151569	0.204933	0.338816	0.16615	0.140381	0.136491	0.0899514	0
FCAMR	TSS11389	chr1:207131311-207143970	0	0.266533	0.112914	0.514699	0.375431	0	0.0456567	0
TRIM24	TSS1139	chr7:138145078-138270332	14.0726	19.5367	21.0164	21.9163	22.7634	5.77379	8.51437	18.001
PDX1	TSS11390	chr13:28494167-28500451	5.59084	4.34816	4.88134	3.2923	2.35889	3.45276	3.3258	7.69981
HTATIP2	TSS11391,TSS13620,TSS18054,TSS3552,TSS846	chr11:20385230-20405329	107.871	143.157	73.4728	46.2207	95.0466	6.87334	7.61961	28.0615
XAGE3	TSS11392,TSS25073	chrX:52891557-52897119	0	0	0	0	0	0	0	0
RGCC	TSS11393	chr13:42031541-42045013	8.76644	10.0405	12.7807	32.3162	13.1111	2.24269	5.19761	26.874
BRWD3	TSS11394	chrX:79924986-80065233	13.4028	20.3757	15.9644	18.8048	13.1227	3.74794	3.91845	13.6205
VPS37D	TSS11395	chr7:73082173-73086440	0.221466	1.58843	1.59583	2.53649	0.861423	0.452433	0.0830115	0.707578
PLXNA4	TSS11396,TSS16739	chr7:131808090-132333447	0.590027	0.514076	1.42194	2.91666	1.11475	0.341696	0.240973	0.842472
FAM13C	TSS11397,TSS2509	chr10:61005888-61122661	1.12683	4.42919	10.2289	13.0374	6.05778	2.51942	4.17962	7.86999
MIR3158-1	TSS11398	chr10:103361173-103361254	0	0	0	0	0	0	0	0
AKR1C3	TSS11399,TSS28226	chr10:5090957-5149878	409.517	781.668	352.304	160.513	191.07	33.5452	34.3144	16.0992
LINC00346	TSS114	chr13:111516333-111522655	0.453493	0.0602944	0.0239545	0.0900054	0.106258	0.0794993	0	0
C4orf40	TSS1140	chr4:71019903-71032326	0	0	0	0	0	0	0	0
TCP11L2	TSS11400	chr12:106696580-106740792	11.2002	33.8007	24.179	37.5114	15.4912	6.03359	5.47295	16.2106
AK3	TSS11401,TSS24975,TSS26545,TSS28366	chr9:4709556-4742043	24.2723	27.9699	17.6646	19.3554	14.5086	9.30103	9.09489	25.8826
DEFB112	TSS11402	chr6:50011287-50016364	0	0	1.45492	0	0	0	0	0
OR5B21	TSS11403	chr11:58274648-58275578	0	0	0	0.52077	0	0	0	0
LRRC8D	TSS11404,TSS11844	chr1:90286572-90401989	10.2577	8.50498	12.8614	13.5208	9.56929	2.12389	2.64504	15.8251
PRKXP1	TSS11405	chr15:101087956-101099488	0.141739	0.0775004	0.0972421	0.267444	0.0639165	0.0861434	0.329465	0.501796
HEBP1	TSS11406	chr12:13127798-13153243	15.3331	30.0305	28.0756	21.8818	18.6443	13.4183	12.3783	13.4833
RNASEH2A	TSS11407	chr19:12917427-12924462	83.6994	21.9638	57.623	27.1141	35.8583	4.49634	5.99557	27.7463
LOC100133123	TSS11408	chrX:13353359-13359944	0	0	0	0	0	0	0	0
AMPD3	TSS11409,TSS14799,TSS29646,TSS3209,TSS4982	chr11:10471867-10529126	11.2294	6.14582	9.67188	13.8753	10.4444	1.14449	1.63738	10.0741
TPI1P2	TSS1141	chr7:128695276-128697293	0.648677	0.29152	0.460717	0.0214185	0.203817	0	0.193628	0
DLX1	TSS11410	chr2:172950207-172954401	0	0	0.166785	0	0	0	0	0
ISL2	TSS11411	chr15:76629146-76634816	0.111395	0.142797	0.136073	0.729025	0.401914	0	0	0
BTBD10	TSS11412	chr11:13409555-13484838	19.1657	27.7617	25.8235	19.0254	24.7738	2.92346	5.00168	15.3987
CHST4	TSS11413,TSS8498	chr16:71560022-71572493	5.46644	17.1214	9.02749	20.2453	10.8431	0.582314	0.183028	0.0693285
C11orf86	TSS11414	chr11:66742753-66744479	3.41594	0.321384	1.96777	0	0.0358414	0	0	0
MIR661	TSS11415	chr8:145019358-145019447	0	0	0	0	0	0	0	0
OR10H4	TSS11416	chr19:16059817-16060768	0	0	0	0	0	0	0	0
THAP6	TSS11417	chr4:76439653-76455236	3.82416	3.85332	3.63455	4.48001	4.01852	2.1981	1.22574	10.0087
PTHLH	TSS11418,TSS28526	chr12:28111016-28124916	2.33866	5.68696	1.13991	3.62384	2.0705	0	0.521034	0.888378
SMAD3	TSS11419,TSS14194,TSS16296,TSS17392	chr15:67358194-67487533	38.9366	108.189	46.3546	46.151	47.8588	9.11616	8.66402	70.1943
TRIM61	TSS1142	chr4:165875597-165898818	0.815875	2.07863	3.30085	2.18865	1.62451	1.03592	0.506869	3.55242
TAB1	TSS11420	chr22:39795758-39833132	4.56855	7.78052	6.3445	8.79603	7.56674	1.6944	2.2967	3.94803
CCDC114	TSS11421	chr19:48799708-48823332	1.09476	1.01957	0.193421	0.518754	0.345424	0.106757	0.547755	0.666904
FGD4	TSS11422	chr12:32655040-32798984	22.9853	40.5767	23.8101	23.1271	47.7393	7.22568	7.59332	27.4209
RAB19	TSS11423	chr7:140103842-140126050	3.45905	17.1934	6.82043	7.08551	9.8684	3.30511	4.86098	0.518043
USP15	TSS11424	chr12:62654120-62803501	14.3728	15.6036	24.0984	21.248	25.1653	4.41189	5.30815	28.0316
CFB	TSS11425	chr6:31913720-31919861	165.849	401.781	300.422	596.395	446.65	24.3683	25.7314	55.2543
LOC100507300	TSS11426	chr11:43930838-43942494	0	0	0	0	0	0	0	0
MIR3941	TSS11427	chr10:124176480-124176583	0	0	0	0	0	0	0	0
UTP23	TSS11428	chr8:117778741-117786921	1.31899	1.59457	2.68021	2.98816	1.72292	0.416293	0.542379	1.92601
CCNG2	TSS11429	chr4:78078356-78091213	5.6187	15.965	9.73959	14.4814	11.7775	1.56723	1.93616	3.93963
ZNF611	TSS1143,TSS19367,TSS55	chr19:53206065-53238307	37.774	15.843	10.7754	13.9936	12.0144	16.184	12.6323	9.41994
LOC100132891	TSS11430,TSS1262	chr8:72755357-72968547	2.08937	1.02722	7.79553	7.50593	3.71582	0.994015	1.02084	2.26169
RABGAP1L	TSS11431,TSS13401,TSS13480,TSS17419,TSS226	chr1:174128551-174964445	78.0397	130.023	58.4537	72.641	127.776	20.1336	27.2713	61.3508
MED28	TSS11432	chr4:17616272-17626160	39.1863	32.1128	39.6672	38.9631	41.7089	7.2925	8.24791	55.7604
PPEF1	TSS11433	chrX:18709044-18846034	0.3008	0.177338	0.439775	0.673418	2.23211	0	0.331889	0
TEF	TSS11434,TSS25956	chr22:41763336-41795332	1.42858	4.30359	4.67973	3.46596	0.962635	2.74118	1.95123	7.76339
PWP1	TSS11435	chr12:108079589-108106257	54.3441	60.5765	58.7876	62.9032	35.6149	15.6366	12.4633	25.5517
WBP5	TSS11436	chrX:102611379-102613397	102.837	31.3136	126.2	116.631	55.6313	13.3584	12.8085	145.275
CRLF3	TSS11437	chr17:29109701-29151778	10.5576	11.352	11.1256	14.4392	18.6468	1.64464	1.42091	9.59022
REG1B	TSS11438	chr2:79312148-79315150	11.0842	4.85342	11.5471	4257.06	65.574	2133	1987.23	39.2499
C6orf118	TSS11439	chr6:165693152-165723111	0	0	0.132721	0	0.065338	0	0	0
SH3BP5L	TSS1144	chr1:249104650-249120154	4.80913	10.7252	4.77421	9.56044	7.52642	1.7296	2.81289	18.1657
ZNF557	TSS11440	chr19:7069470-7087978	3.79016	3.82322	2.90879	6.15848	2.53971	1.93282	2.0946	5.06031
AKAP2	TSS11441,TSS9292	chr9:112810877-112934791	3.86827	0.393038	3.25225	7.85433	2.80225	0.269339	1.07935	2.88443
FAM183A	TSS11442	chr1:43613593-43622067	2.03553	0	1.93495	2.0539	0	0	0	0
FOXP3	TSS11443	chrX:49106896-49121288	0.279074	0.839938	0.567183	1.23913	1.44964	0	0	0
BTBD9	TSS11444,TSS17586	chr6:38136226-38607924	2.84011	6.21119	5.0146	4.76505	4.57508	0.836441	1.09999	5.09661
DLG2	TSS11445,TSS1494,TSS19684,TSS228,TSS9995	chr11:83166055-85338314	0.56748	1.09912	2.47567	4.71575	0.701491	1.11823	0.747665	6.65749
SLAMF8	TSS11446	chr1:159796478-159807282	2.06119	1.85347	4.87666	6.31864	4.17836	0	0.190633	0
PAXBP1	TSS11447	chr21:34106209-34144169	33.0736	30.1054	23.7945	46.4889	26.5921	12.3477	13.7299	98.4014
PSMB11	TSS11448	chr14:23511375-23513269	0	0	0	0	0	0	0	0
SPSB2	TSS11449,TSS9692	chr12:6980099-6982521	4.27839	9.10277	4.79283	2.60227	6.93074	2.03609	0.34516	0.58849
SMYD2	TSS1145	chr1:214454564-214510477	22.7312	44.5431	24.9609	44.6813	28.8916	10.6096	10.4594	40.2194
REXO1L2P	TSS11450	chr8:86727072-86728150	0.134244	0	0.147564	0.591904	0	0	0	0.112509
ALAS1	TSS11452	chr3:52232098-52248343	98.6628	53.1043	42.6163	28.4521	46.1141	5.02111	4.30539	23.4658
ALG5	TSS11453	chr13:37523907-37573504	60.9441	89.7479	68.6541	49.6022	68.0637	44.4113	41.3282	51.5365
F2R	TSS11454	chr5:76011867-76031595	34.7032	14.0214	76.6193	97.2759	82.8425	0.536953	0.196751	1.28556
SMUG1	TSS11455,TSS295	chr12:54574141-54582778	9.14068	9.56163	13.931	6.96879	12.2316	1.95464	1.33017	0.360511
OR2T8	TSS11456	chr1:248084319-248085258	0	0	0	0	0.0473382	0	0	0
MIR5680	TSS11457	chr8:103137659-103137743	0	0	0	0	0	0	0	0
KRTAP1-1	TSS11458	chr17:39196810-39197713	0	0	0.101102	1.94389	0.198679	0	0	0
KRTAP10-7	TSS11459	chr21:46020496-46022091	0	0	0	0	0	0	0	0
TRAPPC11	TSS1146	chr4:184580419-184634747	27.7742	32.8131	24.1934	33.8869	27.1915	7.37951	7.24413	21.5842
ARFGEF2	TSS11460	chr20:47538274-47653230	81.7564	99.058	80.7671	77.6445	89.7196	27.7114	27.6528	104.845
MAFF	TSS11461,TSS14964	chr22:38597938-38612517	1.67359	8.1632	3.12409	2.61967	8.75796	0.23758	0.174236	47.1213
C5orf15	TSS11462	chr5:133291197-133304406	11.9346	16.6805	14.8565	14.9164	29.2993	2.23385	2.59851	4.46158
CASR	TSS11463,TSS6329	chr3:121902529-122005344	0.863668	93.19	26.2806	11.5281	9.37668	7.03012	9.80255	4.53198
AADACL2	TSS11464	chr3:151451703-151475556	0.410007	0.139952	0.111114	0.178489	0.0273394	0	0	0
LYPD3	TSS11465	chr19:43964945-43969831	0.502094	15.2595	1.10591	0.360597	1.60941	0	0.07757	1.05789
CATSPER1	TSS11466	chr11:65784222-65793988	2.43531	0.246496	1.44588	1.93827	1.98813	0	0	8.96691
MIR433	TSS11467	chr14:101348222-101348315	0	0	0	0	0	0	0	0
MIR551A	TSS11468	chr1:3477259-3477354	0	0	0	0	0	0	0	0
IRF9	TSS11469	chr14:24630421-24635774	23.4246	45.645	38.3992	45.6497	57.9914	2.79923	6.39946	41.2136
UBB	TSS1147	chr17:16284366-16286054	5583.72	2716.79	3360.93	3064.29	3181.6	1882.64	1971.56	1696.71
MIR4646	TSS11470	chr6_cox_hap2:3178425-3178488	0	0	0	0	0	0	0	0
PDF	TSS11471	chr16:69362523-69364498	0.482907	0.652122	1.99782	1.40172	1.89237	0.173079	1.24346e-26	0.619857
TNFSF14	TSS11472	chr19:6663147-6670599	0.051788	0.136342	1.00631	0.90345	0.642318	0	0.0875989	1.14477
TMEM254	TSS11473,TSS17308,TSS28558	chr10:81838401-81852307	8.07452	14.1398	10.7205	6.44714	4.92298	3.43989	3.75566	6.12896
TUBB4B	TSS11474	chr9:140135710-140138159	672.676	476.051	387.074	193.296	414.266	68.149	82.0311	173.419
IZUMO3	TSS11475	chr9:24543212-24545674	0	0	0	0	0	0	0	0
ATF6B	TSS11476	chr6_mcf_hap5:3462872-3475845	0	0	0	0	0	0	0	0
GPRASP2	TSS11477	chrX:101967103-101972661	2.33693	2.19583	5.76653	6.58487	2.64001	1.51397	2.45442	2.21594
OR14A16	TSS11478	chr1:247978101-247979031	0	0	0	0	0	0	0	0
SLC25A38	TSS11479	chr3:39424814-39438819	66.2227	50.9598	43.06	42.8797	30.1122	17.6368	10.4949	30.753
RANBP6	TSS1148	chr9:6011018-6015640	6.85361	7.39234	5.02088	6.80531	5.08947	0.658801	1.76996	2.64316
SEPT11	TSS11480	chr4:77870894-77959768	29.1326	30.3641	56.4656	36.9931	33.0064	2.33067	3.45933	50.5715
CNIH2	TSS11481	chr11:66045671-66051685	0.538954	0.590739	3.67746	1.00403	0.582629	1.23388	0.501798	5.95184
LOC100133669	TSS11482	chr8:144063447-144099807	0.174117	0	1.25673	0.446508	0.411042	0	0	0
FAM71E2	TSS11483	chr19:55866275-55874620	0.808743	0.0154047	0	0.0787688	0.0120576	0	0	0
TDRD5	TSS11484,TSS21912,TSS22634,TSS7373	chr1:179560747-179660407	0.176261	8.31766	0.0638294	0.274022	0.867553	0	0	0
EIF4EBP3	TSS11485	chr5:139927250-139929163	1.92491	2.03075	0.445456	3.02358	4.36027	2.70702	0.95037	0
CMSS1	TSS11486,TSS7951	chr3:99536677-99897476	24.2564	14.4335	25.7202	22.028	18.5997	5.10882	7.88495	76.4209
MIR4659B	TSS11487	chr8:6602688-6602761	0	0	0	0	0	0	0	0
LOC100505549	TSS11488	chr18:55297533-55336508	0.62487	1.15423	1.05924	1.30994	0.702051	0	0.32893	0.373813
LINC00312	TSS11489	chr3:8613467-8616354	0.0332367	0	0	0	0	0	0	0
LINC00176	TSS1149	chr20:62665696-62671315	0.053031	0.100722	0.0145104	0.109318	0.0215024	0	0.0235107	0.173133
RBMY2EP	TSS11490	chrY:23557033-23563448	0	0	0	0	0	0	0	0
MIR1237	TSS11491	chr11:64136073-64136175	0	0	0	0	0	0	0	0
NF1P2	TSS11492	chr15:22133180-22145802	0.0191917	0.0439809	0	0	0	0	0	0
RGS6	TSS11493,TSS17531,TSS25874	chr14:72398816-73033238	1.06454	0.370582	1.71081	2.75634	0.105306	0.117473	0.0862231	55.4741
BRD2	TSS11494,TSS22066,TSS23362,TSS24163	chr6_cox_hap2:4380974-4393826	0	0	0	0	0	0	0	0
MAGI2-AS3	TSS11495,TSS29732	chr7:79082272-79100524	0.04863	0	0.368601	0.139488	0.193286	0.0195967	0	0.094596
IFITM3	TSS11496	chr11:319672-320914	1391.96	836.634	1307.07	1231.08	1598.44	135.141	102.399	583.991
SYCN	TSS11497	chr19:39693561-39694906	5.30963	1.36124	61.526	19.5412	0	1391.32	1470.9	376.383
DPY19L2P2	TSS11498,TSS16208	chr7:102815461-102920913	0.439597	0.520943	0.658331	2.83097	0.584455	0.0923241	0.138938	1.81968
OASL	TSS11499	chr12:121458094-121477045	12.8598	8.72506	10.922	2.99026	9.95714	0	0.435796	6.04919
USP32P2	TSS115	chr17:18414575-18424566	4.22632	2.06566	0.726893	2.85125	6.45575	0.464147	1.09846	3.13372
KCNJ18	TSS1150	chr17:21308447-21320482	0.0223106	0.504004	0.173594	1.32643	1.80991	0	0.529161	0
C5orf48	TSS11500	chr5:125967413-125971974	0	0	0	0	0	0	0	0
KCTD3	TSS11501	chr1:215740734-215795149	36.0507	94.1852	41.0448	52.773	67.0874	11.3038	11.6797	36.1373
EPHB3	TSS11502	chr3:184279586-184300196	42.5466	45.5311	7.35314	2.10949	7.02245	4.98795	5.42362	98.4734
PRKCQ-AS1	TSS11503	chr10:6622386-6627323	0	0	0	0	0	0	0	0
SCGN	TSS11504	chr6:25652428-25702008	2.7778	1.74204	39.7421	11.3649	4.02789	4.83317	7.64169	5.27311
FAM133CP	TSS11505	chr10:60474774-60477293	1.98496	0.797137	0.462138	10.9021	2.75053	2.00831	2.9451	32.3557
MKX	TSS11506	chr10:27961802-28034778	0.143047	0.0669098	0.680108	0.0456282	0.0838094	0	0	2.50411
SLC47A1	TSS11507	chr17:19437166-19482346	1.18997	0.0746404	1.13847	2.26463	0.560879	0.157104	0.115152	4.38359
ZNF781	TSS11508	chr19:38158649-38183216	0.155641	0.195221	0.744397	0.40815	0.319046	0.123245	0.281054	0
CECR5	TSS11509,TSS17150	chr22:17618409-17646177	9.85581	19.2753	13.293	17.0073	15.7955	3.02639	5.22805	15.4909
CCL5	TSS1151	chr17:34198495-34207377	7.40449	8.79865	17.739	32.433	10.9574	0.611826	0.786462	24.4547
ZNF208	TSS11510	chr19:22148896-22193745	3.84414	2.72666	4.97207	11.8663	3.95197	12.4657	14.9626	8.11372
GNG3	TSS11511	chr11:62475065-62476678	0.234819	0	0.189701	0.709461	0.0932176	0	1.36889	0
TIGD5	TSS11512	chr8:144680073-144682485	1.02843	2.34097	2.30367	2.61132	2.69052	0.943084	0.212782	0.483613
DKFZP586I1420	TSS11513	chr7:30409665-30412410	1.71899	0.414718	0.572917	1.35183	0.578518	0.695127	0.463291	0.263238
CD99	TSS11514	chrY:2559227-2609350	0	0	0	0	0	0	0	0
AGPAT4-IT1	TSS11515	chr6:161581163-161583014	0.242658	0.082967	0.0439236	1.55327	0.367601	0.386546	0.070898	0
RDH13	TSS11516,TSS1270	chr19:55555691-55580914	24.0163	20.8962	13.9293	10.9898	12.9452	3.23859	4.60814	13.2328
APMAP	TSS11517	chr20:24943579-24973425	36.7053	34.9289	41.3787	41.4682	44.7045	8.95791	6.86028	19.094
FMR1NB	TSS11518	chrX:147062848-147108187	0	0	0	0	0	0	0	0
KYNU	TSS11519	chr2:143635194-143799885	51.971	27.8449	23.7515	23.24	78.8257	0	0	29.8073
KPNA3	TSS1152	chr13:50273442-50367057	17.7836	17.9768	18.0846	21.0629	19.5028	2.95277	2.6629	10.8901
SNORD62A	TSS11520	chr9:134365872-134365958	0	0	0	0	0	0	0	0
ARMC10	TSS11521	chr7:102715327-102740210	14.6461	19.7582	16.522	16.7325	18.8265	3.68018	2.94104	14.6218
AMER1	TSS11522	chrX:63404996-63425624	2.61443	2.7063	2.27962	3.01177	2.59853	1.41931	1.646	10.7952
CXorf40A	TSS11523,TSS3297	chrX:148622518-148632086	14.8408	9.7179	15.9042	16.5366	9.62405	3.82621	3.72168	21.329
SNAP91	TSS11524,TSS20214,TSS21833	chr6:84262604-84419127	0.305176	0.26432	2.66834	1.77403	0.436743	0.567492	0.226878	0.527357
ACER1	TSS11525	chr19:6306509-6333640	0	0	0	0	0	0	0	0
ALDOC	TSS11526	chr17:26900132-26903951	19.7042	18.3865	21.1467	6.62504	8.19901	0	0.0804414	4.34255
MPC2	TSS11527,TSS29751	chr1:167885912-167906307	25.1349	36.6831	41.5351	14.4665	59.5861	6.96628	6.92387	2.39034
WDR43	TSS11528	chr2:29117532-29171080	40.8903	32.4878	37.829	34.3887	33.5026	5.96418	7.91832	76.8283
GPX5	TSS11529	chr6_cox_hap2:15992-24932	0	0	0	0	0	0	0	0
FAM168B	TSS1153	chr2:131805448-131851004	4.00669	6.30606	5.05273	4.54739	5.91556	0.902723	1.29992	2.20269
EPN2-IT1	TSS11530	chr17:19174705-19177701	0	0	0	0	0	0	0	0
NUDT16	TSS11531,TSS19,TSS20379	chr3:131100514-131107674	6.63901	9.14266	3.03996	4.86358	6.30974	1.85239	1.9056	1.26345
GNAL	TSS11532,TSS18959,TSS19949	chr18:11689013-11885683	0.365535	1.77516	1.62554	4.04567	1.86587	0.14389	0.360891	1.53327
MTRNR2L6	TSS11533	chr7:142374130-142375525	0.00530513	0.0281887	0	0.0645986	0.118747	0.0220613	0.388746	0
FAN1	TSS11534,TSS3749	chr15:31196054-31235310	12.9671	9.78216	8.10033	11.4946	8.11319	4.93714	4.9568	19.345
MIR219-2	TSS11535	chr9:131154896-131154993	0	0	0	0	0	0	0	0
FBXL18	TSS11536	chr7:5515427-5553399	0.714243	1.32296	0.904996	0.922623	1.39686	0.303534	0.118574	2.03783
MIR4660	TSS11537	chr8:8905954-8906028	0	0	0	0	0	0	0	0
LOC100132287	TSS11538	chr5:180750506-180755196	0.75047	0.289011	0.000322426	0.00034386	0.725714	0.000709506	0.640916	0.115203
LOC100133331	TSS11538	chr5:180750506-180755196	0.75047	0.289011	0.000322426	0.00034386	0.725714	0.000709506	0.640916	0.115203
P2RY1	TSS11539	chr3:152552735-152555843	0.460837	2.512	4.71896	4.68524	1.42204	0.886521	0.568601	0.992281
ENKUR	TSS1154,TSS20767	chr10:25270907-25351208	0.383247	0.0742582	0.707853	0.0759451	1.14179	0	0	0.0382011
POLR3H	TSS11540,TSS11543	chr22:41921802-41940479	4.78453	5.00635	7.10211	7.54997	4.39257	2.25355	2.00329	8.72861
ARV1	TSS11541	chr1:231114822-231136479	15.6193	14.8573	9.38996	8.44072	13.205	2.79864	4.10913	1.69827
PSMB8	TSS11542,TSS23536	chr6_ssto_hap7:4239266-4243485	0	0	0	0	0	0	0	0
GPR35	TSS11546,TSS12272	chr2:241544824-241570676	46.4532	23.5886	14.0707	2.48555	22.3843	0.110802	0.226922	2.03079
PTPN20B	TSS11547,TSS4226	chr10:48737041-48827924	6.85675	0.352788	6.11024	7.4469	2.85202	2.67274	0.825116	6.89754
HLA-DMA	TSS11548	chr6_qbl_hap6:4148516-4153028	0	0	0	0	0	0	0	0
CSNK1G3	TSS11549,TSS29894	chr5:122847792-122952738	21.0406	20.0343	19.8118	20.4433	18.0031	4.19397	4.64803	8.8512
OR56A4	TSS1155	chr11:6023280-6024378	0	0.100489	0.106331	0	0	0	0	0
SEC23A	TSS11550	chr14:39501122-39572437	68.7563	69.4129	98.4036	82.4259	71.3734	9.22876	9.33191	56.4199
MYO5B	TSS11551	chr18:47349155-47721451	108.046	114.429	51.1619	51.8108	58.2513	12.455	15.7149	32.8453
OR8D2	TSS11552	chr11:124189157-124190093	0	0	0	0	0	0	0	0
ADSL	TSS11553	chr22:40742503-40762575	50.1357	90.5409	90.3262	113.07	142.272	37.5125	37.9481	118.736
CFL2	TSS11554,TSS21494,TSS9734	chr14:35179587-35184029	8.80888	16.4533	22.9386	32.4042	12.8889	7.62725	6.18594	17.3465
MAST3	TSS11555	chr19:18208602-18262499	11.4268	13.4742	13.5324	9.96557	13.7627	9.37101	8.47186	48.1444
MIEN1	TSS11556	chr17:37885408-37886788	50.2186	58.1111	40.9287	37.2832	84.847	9.92251	10.7583	33.1178
RAB3IP	TSS11557,TSS24495,TSS26600	chr12:70132630-70216984	7.25822	5.06689	7.1897	8.49107	7.88586	3.2602	2.75827	11.1989
IFLTD1	TSS11558,TSS26367	chr12:25629015-25801496	0	0	0.0636365	0	0.00522309	0	0	0
BMPR1B	TSS11559,TSS21272,TSS21779,TSS558	chr4:95679127-96079601	0.450988	0.363745	2.07815	4.19199	2.52005	1.12251	1.26305	0.704879
ZNHIT2	TSS1156	chr11:64883874-64885170	1.53709	1.8199	1.96996	0.702813	1.9058	0.143921	0.21139	1.08119
CNBP	TSS11560	chr3:128886657-128902810	96.4435	77.8465	75.6027	71.7764	68.1343	21.1943	19.9425	91.2484
ZDBF2	TSS11561	chr2:207139522-207179148	1.00033	2.44844	3.98732	6.18853	1.67436	3.07386	2.9698	26.2065
C2orf71	TSS11562	chr2:29284555-29297127	0	0	0.0857217	0.0575197	0	0.0474257	0	0
TAGAP	TSS11564	chr6:159456026-159466184	7.38679	4.46997	5.56011	9.90928	9.51298	0.419374	0.15789	67.4711
HIBADH	TSS11565	chr7:27565058-27702620	39.2669	46.7044	37.3132	31.3799	42.7402	10.5792	6.06468	22.1588
CD164L2	TSS11566	chr1:27705595-27709805	0.199092	0.169933	0	0	0.407243	0	0	0
UGT1A7	TSS11567	chr2:234590583-234681945	3.89617	1.80637	1.02783	1.31474e-09	0.321473	0	5.84073e-07	0
HK1	TSS11568,TSS18454,TSS3493	chr10:71029755-71161637	193.347	235.696	88.5044	144.672	178.911	12.5308	12.3493	94.3567
TRPC3	TSS11569,TSS17133	chr4:122800182-122872909	0.0428271	0	0.21001	0.775523	0.253107	0	0	0
PTPRVP	TSS1157	chr1:202137178-202158577	0	0	0.093906	0	0	0	0	0.0172799
CDCA2	TSS11570	chr8:25316512-25365425	7.55686	0.849578	9.37042	1.04734	2.29209	0.0917556	0.201733	0
ASIC3	TSS11571	chr7:150745378-150749843	1.12768	0.305677	0.799029	1.96767	1.45329	0	1.68949	2.26396
ZNHIT6	TSS11572	chr1:86115105-86174116	4.38283	3.44657	3.75529	4.69863	3.39247	0.248236	0.63408	1.85753
MTRNR2L3	TSS11573	chr20:55933495-55934878	0.112525	0.268659	0	0.456667	0.0299808	0	0	0
PEAR1	TSS11574	chr1:156863522-156886226	1.52485	3.66422	4.34738	5.6431	2.83077	1.31866	1.14415	9.40405
NDST1	TSS11575	chr5:149887673-149937773	14.1037	14.9272	20.958	37.6078	19.8872	14.0667	11.3216	24.5374
FBXL7	TSS11576	chr5:15500304-15939900	1.26156	1.44688	2.90328	6.35795	2.40656	0.370989	0.135917	17.6018
C6orf70	TSS11577	chr6:170151720-170181617	11.7919	26.7416	25.6095	34.1275	21.9436	5.6225	6.43588	26.9836
PCDHA11	TSS11578	chr5:140247830-140391929	3.16519	3.64285	2.43845	8.11403	5.24389	2.50403	3.8619	12.2113
NCAPH	TSS11579	chr2:97001483-97041274	3.48417	0.332475	2.96536	1.13399	2.42706	0.0753452	0.027604	1.08216
PLEKHM1	TSS1158	chr17_ctg5_hap1:128327-183214	0	0	0	0	0	0	0	0
RWDD2A	TSS11580	chr6:83903031-83906256	2.44761	2.8789	3.32442	6.1018	2.8917	2.86562	3.63399	1.0869
EGR2	TSS11581,TSS17680	chr10:64571755-64578927	9.12826	3.47067	30.8596	22.9355	18.7469	0.0619414	0.408858	30.8965
LRIT3	TSS11582	chr4:110769357-110793471	0	0.177635	0	0.186356	0.181847	0	0.0351447	0
MASP2	TSS11583	chr1:11086579-11107296	0.217614	0.853682	0.645781	1.07333	0.42937	0	0.104393	0
COX7A2	TSS11584	chr6:75947390-75953644	247.425	229.297	269.596	160.936	264.392	36.9298	48.4223	44.2565
RPS26P11	TSS11585	chrX:71264258-71264811	7.63644	5.58929	4.73547	8.16712	10.4832	4.44385	4.62165	1.83937
GPN3	TSS11586,TSS22776	chr12:110890290-110906526	17.4672	21.1787	16.6124	14.0918	11.5196	1.72842	2.6282	0
SLC25A32	TSS11587	chr8:104410865-104427468	7.73401	7.35167	10.8015	7.81685	7.28145	1.31177	1.83953	4.06199
PMP22	TSS11588,TSS7804,TSS8345	chr17:15133095-15168644	51.1518	30.3688	108.486	76.2823	70.9273	4.22391	8.54927	51.8784
MIR376A2	TSS11589	chr14:101506405-101506485	0	0	0	0	0	0	0	0
SLC13A3	TSS1159,TSS8705	chr20:45186461-45313124	2.82486	0.250449	1.09429	1.13017	0.460799	0.703397	1.03103	5.41811
MIER1	TSS11590,TSS9314	chr1:67390577-67454302	27.7671	37.1836	27.1237	36.0447	38.6595	6.81903	6.17482	26.2627
OR2D3	TSS11591	chr11:6942232-6943225	0.0556474	0	0	0	0	0	0	0
BZW1	TSS11592,TSS588,TSS895	chr2:201676268-201688569	85.6514	99.5943	117.329	122.375	140.401	16.3844	18.7658	29.4051
LMO2	TSS11593,TSS13837,TSS9440	chr11:33880122-33913836	10.2598	4.86173	7.51602	9.93827	8.54672	1.27779	0.390642	11.1865
GADL1	TSS11594	chr3:30767691-30936153	0	0	0	0.0680987	0.0104235	0	0	0
NLRC5	TSS11595	chr16:57050985-57117436	32.4971	18.1662	14.6146	46.6111	30.9983	1.21894	1.87695	18.8841
MLLT4	TSS11596	chr6:168227670-168372700	34.9022	66.0191	42.2797	114.257	69.0988	24.8809	23.2222	142.194
RAD18	TSS11597	chr3:8918879-9005159	3.70172	4.00513	2.50529	1.40621	2.15208	0.907364	0.321648	1.13301
EYA4	TSS11598	chr6:133562494-133853258	0.0164997	0.361032	0.364073	1.60857	0.480032	0	0	0
PSD	TSS11599,TSS18421,TSS18710,TSS21299	chr10:104162373-104179691	3.8091	0.693459	3.59147	2.95193	1.54165	0.353029	0.42041	5.44651
LOC154092	TSS116,TSS19693	chr6:134758853-134825158	0.0348432	0	0	0	0	0	0	0
ARHGEF38	TSS1160	chr4:106473776-106602070	30.5375	13.5862	5.08805	8.02661	13.0924	5.61975	2.91877	30.174
NPC1	TSS11600	chr18:21111462-21166581	44.475	65.462	53.642	49.6616	126.457	3.85984	6.86453	32.1211
DENND4B	TSS11601	chr1:153901976-153919154	18.0172	17.32	15.7049	21.9475	17.2968	7.00097	5.58343	31.845
MTPN	TSS11602	chr7:135611502-135662204	20.6334	29.6319	24.792	23.5362	37.9775	2.54368	3.34249	8.19896
GOLGA5	TSS11603	chr14:93260649-93306304	38.2154	56.286	58.1968	44.7166	59.5921	15.7009	14.7328	44.8696
STK38	TSS11604	chr6:36461668-36515247	13.889	40.8311	32.0238	29.4276	43.2928	4.06408	2.76828	30.4816
BCS1L	TSS11605	chr2:219524378-219528166	38.707	23.5257	22.101	36.4225	27.8017	18.0671	15.5819	26.1393
ASNS	TSS11606,TSS27340	chr7:97481428-97501854	21.0611	13.9576	18.2966	29.6485	12.1711	20.1266	30.635	19.0178
LEAP2	TSS11607	chr5:132209357-132210582	2.75913	1.39593	0.138326	1.76939	2.23961	0	1.54412	0
PRDM12	TSS11608	chr9:133539980-133558384	0	0	0.0317734	0	0	0	0	0
LOC220729	TSS11609	chr3:197340897-197354752	37.4624	31.4275	14.618	35.777	19.5854	10.2015	15.4348	50.5873
SETDB2	TSS1161,TSS703	chr13:50018428-50069139	3.99098	4.33423	5.05628	8.8534	5.12452	1.45176	1.97199	6.49821
OR12D2	TSS11610	chr6:29364415-29365448	0.742249	0	0	0	0.126508	0	0	0
JDP2	TSS11611,TSS16675,TSS4206,TSS5481	chr14:75894508-75939404	2.09011	4.27817	7.17301	3.85954	4.49587	1.26411	2.21698	8.68622
MIR1281	TSS11612	chr22:41488516-41488570	0	0	0	0	0	0	0	0
ZNF565	TSS11613,TSS5631	chr19:36673186-36705986	11.8509	5.68631	3.83889	6.71991	4.69748	4.81531	4.4899	5.18632
BEX5	TSS11614,TSS853	chrX:101408678-101410986	1.84487	11.9602	9.02844	12.1984	3.08655	10.9282	4.02173	0
BTNL2	TSS11615	chr6_mcf_hap5:3742070-3754463	0	0	0	0	0	0	0	0
LINC00649	TSS11616	chr21:35303515-35343487	0.282784	0.0774944	0.0769433	0.132022	0.174328	0	0.174169	0.254475
HEXB	TSS11617	chr5:73980968-74017113	650	340.657	392.38	485.121	444.87	92.9202	91.3716	79.778
ZFAND2B	TSS11618	chr2:220071505-220074373	52.2084	48.2483	30.629	32.8924	30.1671	13.5302	11.1059	80.9657
C1orf122	TSS11619	chr1:38273472-38275126	7.55102	17.7679	12.8998	10.916	18.0282	2.393	7.03195	15.1196
IL4I1	TSS1162,TSS5515	chr19:50392912-50432796	8.23246	2.00286	8.45218	8.521	7.04649	0	0	6.45905
POLG2	TSS11620	chr17:62473901-62493184	6.47271	11.1072	7.57413	19.004	10.5958	3.19134	7.27759	16.7799
SARNP	TSS11621	chr12:56146246-56211540	130.206	113.239	117.892	164.886	155.27	29.2434	35.9826	157.669
IL31	TSS11622	chr12:122656576-122658746	0	0	0	0	0.0496018	0	0	0
SRI	TSS11623,TSS29154	chr7:87834431-87856308	423.899	733.418	356.32	350.401	601.298	60.019	49.7189	175.124
PTK7	TSS11624,TSS25435	chr6:43044005-43129458	19.2559	18.7148	24.8455	49.6747	22.7473	3.1549	3.36269	2.93337
GDF7	TSS11625	chr2:20866423-20871250	0.471748	0.229322	0.283297	0.563906	0.896691	0	0	4.93907
MYL9	TSS11626	chr20:35169886-35178226	117.238	49.1742	123.641	164.451	103.137	16.5568	11.5836	302.842
LONRF3	TSS11627	chrX:118108712-118151949	7.88629	10.3574	8.39273	7.78187	10.2286	3.16724	1.70094	75.9648
CYCS	TSS11628	chr7:25158269-25164980	79.3083	19.3766	27.8766	13.9231	33.8664	5.65988	4.93848	21.3088
RC3H1	TSS11629	chr1:173900351-173962210	10.0159	19.3121	13.7779	16.9946	17.6098	4.79147	4.17131	23.6795
ARHGEF40	TSS1163	chr14:21538526-21558036	12.3697	53.2667	29.0425	53.643	26.6689	9.37011	9.32622	52.1785
OR2G3	TSS11630	chr1:247768887-247769817	0	0	0	0	0	0	0	0
LOC100506730	TSS11632	chr1:19619740-19622230	0.175343	0	0	0	0	0	0	0
BRWD1	TSS11633	chr21:40557403-40685712	14.8927	27.1194	20.3988	32.8232	22.491	9.85574	10.2277	32.5145
PSMG4	TSS11635	chr6:3259161-3268300	3.37152	6.63608	2.92729	5.10758	7.68505	0.921661	1.02286	3.00431
AIF1	TSS11636,TSS26133,TSS7983	chr6_qbl_hap6:2876634-2878439	0	0	0	0	0	0	0	0
NSMCE2	TSS11637	chr8:126104082-126379367	21.8816	19.7641	26.6186	25.6713	28.7997	2.02062	5.36628	18.7526
OR10A3	TSS11638	chr11:7960122-7961067	0	0	0	0.204274	0	0	0	0
RNF5	TSS11639	chr6_mann_hap4:3488985-3491394	0	0	0	0	0	0	0	0
SEC14L5	TSS1164	chr16:5008317-5069156	0	0.0958876	0.0937735	0.0251677	0.0635508	0.0259355	0.189992	0.658447
LCLAT1	TSS11640,TSS485	chr2:30670122-30867091	6.48067	15.4311	6.82929	5.37093	11.3828	1.03314	1.58847	8.39987
PTP4A2	TSS11641,TSS23094	chr1:32372021-32403988	21.1617	40.6202	32.3366	30.2257	35.2618	7.88808	7.3591	6.9473
REG1P	TSS11642	chr2:79362628-79365553	0.0819388	0	0	0.631743	0	0.0118154	0.179416	3.6467
MS4A6A	TSS11643,TSS7919	chr11:59939079-59952139	26.5718	27.4884	76.0649	57.2091	49.1016	3.30648	3.0142	26.8277
TSPAN4	TSS11644,TSS15175,TSS17741,TSS29864	chr11:842823-867116	30.8616	20.5003	57.1041	48.1412	26.6483	5.53436	9.47716	38.0865
LOC283688	TSS11645	chr15:80555409-80634147	0	0	0	0	0	0	0	0
SYT8	TSS11646	chr11:1855673-1858750	19.0367	37.6129	10.9711	2.2104	29.5155	2.32973	0.380091	1.51198
QKI	TSS11647	chr6:163835674-163999628	7.08665	7.56321	12.736	18.4472	11.5671	3.57041	2.35882	34.0972
HNRNPK	TSS11648,TSS15932	chr9:86582997-86595569	369.571	362.485	307.651	276.144	357.374	53.4669	57.8836	123.277
DDI2	TSS11649	chr1:15943952-15987552	24.416	31.8099	22.826	24.7271	29.1499	3.30835	4.65984	33.908
TTTY19	TSS1165	chrY:8572512-8573324	0	0	0	0	0	0	0	0
SIMC1	TSS11650	chr5:175665369-175772990	3.25325	16.6265	19.0852	14.3614	15.9183	3.07046	2.93622	19.5546
RGS18	TSS11651	chr1:192127591-192154945	1.16864	2.2585	2.84008	5.68853	3.79067	0	0	4.11636
ITGB3BP	TSS11652	chr1:63906440-63988944	14.3019	10.4035	6.038	10.8043	9.76921	0	1.25328	4.63601
OR2J2	TSS11653	chr6_cox_hap2:660182-661223	0	0	0	0	0	0	0	0
DEFB129	TSS11654	chr20:207898-210527	0	0	0	0	0	0	0	0
LRRC37A11P	TSS11655	chr17:37186158-37209458	0.0546916	0.176904	0.14054	1.97427	0.469403	0.196866	0.152414	0.214304
LOC285501	TSS11656	chr4:178649910-178911904	0.0529551	0	0	0	0.0842409	0	0	0
PSG4	TSS11657	chr19:43696853-43709926	0.282317	0.165077	0.0575205	0.736446	0.125734	0	0	0
NDUFAF3	TSS11658,TSS27736,TSS7953	chr3:49057907-49060926	130.359	123.582	120.856	75.9969	84.9551	12.9147	19.3254	53.5946
MGAT1	TSS11659,TSS15278,TSS15422,TSS25628	chr5:180217540-180237137	25.0572	16.7774	28.1129	31.9564	39.6502	5.97735	7.60902	10.8359
ENDOG	TSS1166	chr9:131580778-131584955	2.01336	1.62545	3.56659	0.64938	2.76132	0.166023	0.853887	4.7142
CCDC157	TSS11660	chr22:30752626-30772818	0.223075	1.06506	0.624785	0.97737	0.987466	0.344731	0.336937	2.63233
CRTC2	TSS11661	chr1:153920147-153931132	31.2336	33.6031	31.0891	26.7495	32.6257	8.17439	6.13582	48.6733
USP6	TSS11663	chr17:5031686-5078324	2.43954	1.80733	2.68285	2.91186	2.32561	0.808291	0.918703	1.76737
TPCN2	TSS11664	chr11:68816349-68858072	6.92705	6.73329	6.92067	13.0157	9.21586	1.81224	1.77037	23.4417
AARSD1	TSS11665	chr17:41102542-41116515	15.8845	31.8124	25.3471	29.1213	38.0054	6.24593	10.8459	103.32
XAGE2	TSS11666	chrX:52112077-52118822	0	2.91345e-07	0	1.09563e-06	0	0	0	0
MIR3910-1	TSS11667	chr9:94398532-94398643	0	0	0	0	0	0	0	0
C16orf90	TSS11668	chr16:3543483-3545421	0	0	0	0	0	0	0	0
CRIP1	TSS11669	chr14:105953256-105955124	301.089	323.342	99.6859	157.328	1108.38	3.6112	9.54678	170.618
DUSP10	TSS1167,TSS17618	chr1:221874763-221915516	16.8191	10.0241	6.74088	13.3078	10.3233	1.81875	1.71369	59.9367
PTBP3	TSS11670,TSS21108	chr9:114979994-115095944	52.6259	114.818	58.9972	47.9009	101.874	5.00679	5.38324	13.7693
WDR48	TSS11671	chr3:39093506-39137881	23.1527	34.2108	30.8851	29.6571	20.6957	8.2796	6.06787	13.8095
MUC22	TSS11672	chr6_dbb_hap3:2267839-2297633	0	0	0	0	0	0	0	0
HECTD1	TSS11674	chr14:31569323-31676689	27.0442	85.5574	61.1433	65.9692	65.2973	17.5941	17.9771	48.6078
ARHGEF28	TSS11675,TSS24616	chr5:72921982-73237818	19.1352	38.6421	21.9636	26.8743	21.2977	7.99103	8.04303	60.221
ZNF691	TSS11676	chr1:43312243-43318146	4.06501	3.57966	5.43689	6.04107	5.77866	1.24164	1.6422	7.65706
ADO	TSS11677	chr10:64564515-64568239	1.26863	1.1489	1.61806	1.4023	1.51272	0.0916526	0.167922	0.877751
ASTL	TSS11678	chr2:96789588-96804175	0.323597	0.620419	0	0	0.0323016	0	0	10.8119
METTL3	TSS11679	chr14:21966281-21979457	24.2599	31.3247	31.7213	40.4692	32.2947	9.19427	12.354	82.6069
SOGA3	TSS11680	chr6:127759550-127840500	0.247566	0.322276	1.26471	2.32974	0.757515	7.22665e-07	0.3425	0.978959
YLPM1	TSS11681	chr14:75230068-75304013	16.7814	29.552	21.1386	32.0889	23.8567	7.86008	9.49048	47.428
RAP1GAP	TSS11682,TSS26014	chr1:21922707-21995856	83.4089	96.5417	47.7593	60.4003	73.7029	29.6913	30.6715	72.66
THEM6	TSS11683	chr8:143808620-143818350	4.90364	3.32778	2.18493	0.982351	4.56424	0.232957	0.398628	0.226504
SPPL2C	TSS11684	chr17:43922255-43924438	0	0	0	0	0	0	0	0
MIR4679-2	TSS11685	chr10:90823091-90823168	0	0	0	0	0	0	0	0
PREPL	TSS11686,TSS8338,TSS8554,TSS9273	chr2:44544747-44589001	29.9556	46.9766	38.8889	43.2664	32.4584	11.7753	11.9562	17.9949
FASTK	TSS11687	chr7:150773707-150777970	16.5804	12.6977	14.3692	10.4431	16.0734	3.57984	3.72753	12.019
DEDD2	TSS11688,TSS29726	chr19:42702744-42724304	12.3969	14.4775	7.28025	7.38847	23.8723	1.66385	2.35968	9.69688
HDDC3	TSS11689	chr15:91474154-91475774	10.769	9.96888	9.56036	6.24144	7.19502	6.46869	5.56979	6.33119
DEFB113	TSS1169	chr6:49936389-49937338	0	0	0	0	0	0	0	0
HLA-DQB2	TSS11690	chr6_qbl_hap6:3955994-3963453	0	0	0	0	0	0	0	0
STK19	TSS11691	chr6_dbb_hap3:3267100-3267544	0	0	0	0	0	0	0	0
POU2F1	TSS11692,TSS2431,TSS26119	chr1:167190065-167396582	3.37313	4.49317	3.44686	2.94451	3.50068	0.403867	0.625837	8.60898
LDB3	TSS11693,TSS28680,TSS29792	chr10:88428205-88495824	0.0892089	1.34014	0.0862215	1.66612	1.00291	0.543903	2.43159	121.106
CCDC167	TSS11694	chr6:37450696-37467700	23.9103	28.7941	54.3925	46.9838	29.6597	5.34261	11.824	0
CYP51A1	TSS11695,TSS638	chr7:91741462-91764059	38.2428	125.892	76.6051	32.9447	85.5207	5.41247	5.2242	5.24698
SLC22A7	TSS11696	chr6:43265997-43273276	0	0	0	0.0994736	0	0	0	0
MAB21L3	TSS11697	chr1:116654375-116677861	0.221254	0.728284	0.168745	0.0775841	0.190018	0.0532219	0.0585156	0.110824
ESPNL	TSS11698	chr2:239008950-239041928	0.0598833	0.030833	0.081658	0.140226	0.0160962	0.0722122	0	0
CDADC1	TSS11699	chr13:49822046-49867622	3.65822	2.47471	4.07421	4.95411	3.6208	0.532668	1.03124	7.55109
PPP1R18	TSS117,TSS7617	chr6_mcf_hap5:2026050-2037557	0	0	0	0	0	0	0	0
GPR148	TSS1170	chr2:131486642-131487909	0.0830708	0	0.134818	0	0	0	0	0
RPS7P5	TSS11700	chr1:240170823-240176560	0	0.0198741	0	0.067395	0.00387411	0	0	0.0862306
SSR4	TSS11701,TSS16161,TSS6885	chrX:153059629-153063967	563.353	614.608	738.32	407.783	392.768	763.686	769.721	252.667
TSC22D3	TSS11702,TSS17467,TSS3902	chrX:106956451-107019017	18.9753	63.4918	64.6425	81.059	79.8078	10.7513	9.34471	128.651
CEP57L1	TSS11703,TSS25665	chr6:109416355-109485115	4.15962	3.44629	10.2854	10.9851	7.50866	0.55448	0.813431	22.1192
DIRC2	TSS11704	chr3:122513900-122599986	10.1137	24.6191	20.4426	16.811	19.3858	7.40327	5.4639	16.7212
ABCB7	TSS11705	chrX:74273006-74376175	40.9297	27.7955	35.8501	45.1999	35.0642	10.3614	10.0334	24.9795
MIR4636	TSS11706	chr5:9053927-9054007	0	0	0	0	0	0	0	0
TNFSF12	TSS11708	chr17:7452374-7461207	6.06552	5.42829	8.27924	8.27212	6.71553	1.01344	1.75084	4.82135
TNFSF12-TNFSF13	TSS11708	chr17:7452374-7464925	6.06552	5.42829	8.27924	8.27212	6.71553	1.01344	1.75084	4.82135
MIR4677	TSS11709	chr1:243509477-243509557	0	0	0	0	0	0	0	0
CIDEC	TSS1171,TSS20211,TSS20813	chr3:9908393-9921938	9.34334	7.19922	3.23162	2.99541	2.40165	0	0	0.85555
ITGB5	TSS11710	chr3:124481794-124606144	55.9581	190.824	108.601	78.2197	162.069	5.59361	7.97595	19.2281
PROS1	TSS11711	chr3:93591880-93692934	11.1483	20.1331	24.2595	29.3813	19.7825	0.955137	1.33002	6.64202
LOC339529	TSS11712	chr1:244080703-244210619	0	0	0	0	0	0	0	0
DEGS2	TSS11713	chr14:100612752-100626012	10.6074	11.7224	5.9249	2.56301	8.77487	0.525213	0.964025	1.47916
PSMB4	TSS11714	chr1:151372040-151374412	266.058	328.741	387.643	279.621	294.422	49.1917	49.7081	105.057
LOC284998	TSS11715	chr2:105363094-105374177	0	0	0	0	0	0	0	0
PNPLA6	TSS11716,TSS12095,TSS28047,TSS582,TSS6234	chr19:7599037-7626653	38.9014	75.2906	47.3782	60.457	45.2633	9.27419	8.45043	39.0482
NGF	TSS11717	chr1:115828536-115880857	0	0.10613	2.44232	0.540263	0.703799	0	2.16373	22.5969
LAMP1	TSS11718	chr13:113951468-113977741	86.0375	133.167	94.0708	76.6024	111.679	24.0928	22.1948	17.1865
C7orf10	TSS1172	chr7:40174574-40900366	12.7949	2.62441	13.2521	11.6379	9.27317	1.90694	5.34695	7.01723
SAMD14	TSS11720	chr17:48188672-48207246	0.474029	0.609499	0.532608	1.06484	0.834874	0.0534475	0	0.64552
FKBP4	TSS11721	chr12:2904107-2914587	37.902	20.9974	24.8777	14.8645	32.0532	7.25178	8.45645	24.2703
MIR3664	TSS11722	chr11:70718374-70718473	0	0	0	0	0	0	0	0
MINPP1	TSS11723,TSS12504	chr10:89264222-89313218	9.2746	19.8158	14.8485	14.8917	10.4655	3.34219	2.18756	4.10211
CDK17	TSS11724	chr12:96672038-96794366	10.5972	16.7687	12.7827	21.5307	13.0362	2.4751	3.74633	20.1025
LOC440173	TSS11725	chr9:89623365-89657041	0.392485	0.11329	0.0399875	0.107151	0.108288	0.0880378	0.226021	0.183472
ITPRIPL1	TSS11727,TSS11728,TSS18056,TSS22552	chr2:96991061-96994091	0.579072	0.480762	0.673722	2.60101	0.883978	0.0987905	0.434925	0
SPATA18	TSS11729	chr4:52917592-52963458	4.63667	11.5354	10.905	3.19872	4.67885	0.157791	0.289059	1.39597
FSD1	TSS1173	chr19:4304590-4323843	0.486487	0.221775	0.352231	0.660535	0.216753	0	0	0
FAM13A	TSS11731,TSS7530	chr4:89647104-89978346	16.2054	24.0916	15.4249	17.6693	10.8621	11.2104	12.4572	66.6467
STEAP1	TSS11732	chr7:89783688-89794141	37.9138	33.0601	42.4331	10.8238	22.0223	0.567185	1.7702	0.473408
ZNF397	TSS11733	chr18:32820993-32838397	20.3792	11.1933	10.3881	11.7534	8.72053	6.44495	14.7182	28.5532
LOC100129794	TSS11734	chr14:37641230-37642998	0.028377	0.0290975	0.184848	0.528154	0.250232	0.10163	0.298278	2.33054
TAS1R3	TSS11735	chr1:1266725-1269844	0.775552	1.39958	0.779734	1.19218	0.718659	0	0.299574	2.55325
MST1	TSS11736	chr3:49721379-49726196	13.946	14.1025	3.92109	13.7117	5.86846	7.93927	10.5558	39.1311
SRP54	TSS11737	chr14:35452103-35498773	38.5679	67.3086	48.2049	58.1289	62.3885	33.3536	26.3365	116.494
ACD	TSS11738	chr16:67691414-67694718	8.79893	10.0752	7.08532	10.0151	8.8177	0.775005	1.63485	6.10964
SNORD21	TSS11739	chr1:93302845-93302940	0	0	0	0	0	0	0	0
RUFY2	TSS1174,TSS27535	chr10:70103274-70167051	7.61903	10.6484	9.16618	16.8292	9.36006	1.46653	3.63945	21.3022
NCOA7	TSS11740,TSS1537,TSS22576	chr6:126102306-126253176	18.77	39.1162	29.267	47.6736	68.2612	2.31117	3.96254	26.3073
C14orf28	TSS11741	chr14:45366506-45376460	0.222781	1.17078	1.02438	2.39995	1.12874	0.475889	0.784938	0
BCAT1	TSS11742,TSS18071,TSS26744	chr12:24962957-25102393	2.19421	0.862991	3.05672	6.92901	2.49219	13.9144	13.5005	8.76435
CRISPLD1	TSS11743	chr8:75896707-75946793	12.3718	1.46114	8.86163	3.46172	1.53709	0.195867	0.143523	0
KANSL1	TSS11744,TSS16284,TSS25545	chr17:44107281-44302740	12.8115	27.8093	17.1416	23.5604	19.2175	8.81458	10.0297	32.1855
ARIH1	TSS11745	chr15:72766666-72878896	26.5394	30.3119	26.0496	32.5227	33.6603	5.51714	6.95622	79.0185
RAB21	TSS11746	chr12:72148657-72181150	31.1506	34.0754	33.0416	21.0261	25.1626	3.24469	2.23329	16.579
DPP10	TSS11747,TSS13492,TSS16481,TSS26382,TSS8867	chr2:115199898-116602326	0	0.0198942	0.950713	0.337139	0.0383773	2.70329	3.44807	13.9925
MGC45800	TSS11749	chr4:183060158-183065668	0	0	0	0.0165386	0	0	0	0
BRD2	TSS1175,TSS23856,TSS26016,TSS3734	chr6_mann_hap4:4393663-4406503	0	0	0	0	0	0	0	0
ZNF629	TSS11750	chr16:30789769-30798523	11.7904	5.14122	4.37795	4.93304	5.01531	2.89284	3.04764	8.5373
SNORA11E	TSS11751	chrX:51933717-51933844	0	0	0	0	0	0	0	0
IFI35	TSS11752	chr17:41158741-41166476	18.4833	31.9615	29.4441	24.6209	65.7098	4.80015	1.65265	10.3939
SUZ12P1	TSS11753	chr17:29036625-29097068	14.1174	7.71436	11.6732	17.2605	19.2246	2.59449	8.91917	16.6299
RNF144A-AS1	TSS11754	chr2:7052406-7058813	0	0.0213271	0	0	0	0.149337	0	0
SNORD101	TSS11755	chr6:133136445-133136518	0	0	0	0	0	0	0	0
FES	TSS11757,TSS13513,TSS19231	chr15:91427664-91439006	4.4179	11.8675	11.4026	18.3411	13.7405	1.62145	0.869364	41.4318
HHLA2	TSS11758	chr3:108021331-108097126	7.03968	22.4525	15.5238	4.09866	27.2875	0.947481	1.05397	0
MIR622	TSS11759	chr13:90883435-90883531	0	0	0	0	0	0	0	0
PTPRG	TSS1176	chr3:61547242-62280573	32.9018	57.6085	32.3136	43.2506	30.5921	5.81378	5.16221	18.0371
NPIPL3	TSS11760	chr16:21413454-21436658	925.497	0	458.983	1070.87	527.997	253.816	287.233	0
MAGEA6	TSS11762	chrX:151867244-151870814	0.133611	0	0	0	0	0	0	0
PHF11	TSS11763,TSS21111	chr13:50069800-50103117	22.4134	28.1109	24.596	26.9263	24.9206	5.73547	4.42423	38.0681
ICAM1	TSS11764	chr19:10381516-10397291	13.8909	8.55521	23.6853	47.4503	30.4356	1.69371	0.581927	260.344
GADD45G	TSS11765	chr9:92219926-92221469	19.7194	6.7743	6.61634	6.19033	3.94383	9.03638	8.50105	4.45408
SNCB	TSS11766	chr5:176047209-176057557	0.365032	0.373248	0.263361	0.352346	0.582983	0	0	5.66125
UGT2B11	TSS11767	chr4:70066050-70080449	0	0	3.60622	1.28785	0.175141	0	0.07757	0.00881578
SPIN2B	TSS11768	chrX:57146114-57147979	10.7612	7.8286	8.09567	9.49046	13.7956	0.730108	2.991	2.74603
LOC653786	TSS11769	chr16:22557018-22588186	2.93352	0.873008	1.58433	2.27724	1.46593	0	0.0239443	0
PLA2G5	TSS11770	chr1:20396700-20418394	0	0.593195	2.01279	0.229472	0.843346	0	0	0
SCN4A	TSS11771	chr17:62015913-62050278	0.182608	0.0850036	0.221934	1.23287	0.066588	0.10679	0.297244	1.7243
SORT1	TSS11772,TSS20728	chr1:109852187-109940563	29.4858	35.4451	21.697	31.7414	31.5664	6.31392	5.90035	17.6282
RFWD2	TSS11773	chr1:175913966-176176370	36.3134	72.0675	63.9994	61.9691	70.8946	11.186	13.0224	32.4653
SAMD5	TSS11774	chr6:147829827-147891157	1.55746	0.391786	2.27492	0.899763	2.70279	0.132456	0.116438	0.474099
ARPC2	TSS11775,TSS23222	chr2:219081873-219119071	342.826	339.097	288.188	311.645	432.766	33.5055	26.4665	118.384
MAPKAPK2	TSS11776	chr1:206858364-206907630	79.9937	174.867	81.9493	131.014	139.308	13.8427	12.3575	210.276
LINC00607	TSS11777	chr2:216476285-216708259	0	0	0	0	0	0	0	0
FAM90A27P	TSS11778	chr19:53785542-53787602	0	0	0	0	0.0279985	0	0	0
AQP1	TSS11779,TSS22954,TSS27338,TSS27757	chr7:30951414-30965131	17.8377	64.0572	64.9588	284.948	44.7637	80.1643	87.752	31.0121
NUP210L	TSS1178	chr1:153965167-154127592	0.0535234	0.0405899	0.140208	0.22158	0.0735054	0	0	0
SMIM9	TSS11780	chrX:154051622-154062937	0	0	0	0	0	0	0	0
GLI3	TSS11781	chr7:42000547-42276618	5.26062	3.75154	20.2584	13.0195	10.7036	3.36536	2.52441	15.5062
OR1L4	TSS11782	chr9:125486268-125487204	1.07783	0	0.967192	0.103338	0.237621	0	0.310117	0
GABBR1	TSS11783,TSS18426	chr6_cox_hap2:1088813-1119772	0	0	0	0	0	0	0	0
KCNJ13	TSS11784	chr2:233630511-233641275	2.72742	2.84704	1.40301	3.88754	2.12804	0.710325	2.36002	2.1167
LOC100128076	TSS11785	chr9:94895115-94900911	0	0	0.0400746	0	0	0	0	0
UNC79	TSS11786	chr14:93799564-94173689	0.20043	0.156357	1.98793	1.24829	0.424335	2.27896	3.39603	3.26199
POLR3E	TSS11787	chr16:22308695-22346424	32.7782	27.1889	24.6426	22.3787	23.8409	8.89003	9.14203	112.133
MIR141	TSS11788	chr12:7073259-7073354	0	0	0	0	0	0	0	0
SLC25A5	TSS11789	chrX:118602362-118605359	438.091	131.969	184.685	126.267	180.123	112.42	109.561	29.2124
KRT6B	TSS1179	chr12:52840434-52845910	38.2699	255.898	14.4058	97.6143	207.942	0	0	0.0320825
SNTG1	TSS11790	chr8:50824596-51705427	0	0.0270422	1.41735	0.23014	0.25797	0	0	0
SEMA4A	TSS11791,TSS24493,TSS26272	chr1:156119734-156147542	13.3683	39.7317	13.5073	17.8164	13.784	2.2866	3.32641	521.874
HIVEP3	TSS11792,TSS15515,TSS22269	chr1:41972035-42501596	1.09203	1.37389	1.21293	1.894	1.23658	1.53606	0.560522	5.7631
PMS2L2	TSS11793	chr7:74973236-74988306	289.608	200.933	101.839	225.816	187.749	55.9516	56.0042	561.359
CHSY3	TSS11794	chr5:129240522-129522327	1.47986	1.3131	2.99634	2.26399	1.95961	0	0.107779	0.653197
CRYGC	TSS11795	chr2:208992860-208994554	0	0	0	0	0	0	0	0
RNASE7	TSS11796	chr14:21510384-21512392	0.0342194	2.52293	3.61669	1.84717	0.958321	0	0.179351	0
DRD3	TSS11797	chr3:113847556-113897899	0	0	0.107772	0	0.0291688	0	0	0
DMXL2	TSS11798	chr15:51739920-51914967	20.3639	9.73068	14.3681	15.8466	12.1343	5.36628	4.91484	11.7921
STRADB	TSS11799	chr2:202316391-202345574	10.271	14.6462	12.8303	12.6267	13.7066	5.80763	6.0522	7.35544
FAM35BP	TSS118	chr10:46897640-46939145	6.39546	5.90922	6.53774	11.6322	6.80255	4.1763	3.62908	5.8696
MIR2052	TSS1180	chr8:75617927-75617982	0	0	0	0	0	0	0	0
PTPRR	TSS11800,TSS17193,TSS21053,TSS29083	chr12:71031852-71314584	6.83798	26.6624	5.94834	3.13643	44.2943	0	0.0692977	0
TSEN34	TSS11801,TSS18131	chr19:54694118-54698394	26.9202	28.6636	27.9408	28.8551	34.2874	5.96335	6.3046	25.6692
HCG25	TSS11802	chr6_mcf_hap5:4691102-4696453	0	0	0	0	0	0	0	0
ATP8B1	TSS11803	chr18:55313658-55470327	113.284	149.794	68.4872	62.2656	86.0139	22.2173	25.8223	33.8948
RNF44	TSS11804	chr5:175953699-175964421	6.7998	4.04746	3.47938	3.27707	5.26201	1.51332	0.749285	9.19543
TNRC6C	TSS11805	chr17:76000317-76104916	2.24788	6.0397	4.29332	7.26306	4.97668	1.63088	0.99585	14.2369
CTRL	TSS11806	chr16:67963472-67965778	1.93852	0.920978	27.0461	14.7804	2.08498	1280.63	1266.49	160.984
ADPRH	TSS11807	chr3:119298522-119308792	1.14523	1.14988	1.96233	5.00934	1.87805	0.747173	0.401588	2.63435
SNIP1	TSS11809	chr1:38000049-38019945	0.954732	3.0644	2.19373	2.19389	2.45691	0.77154	0.484562	3.08326
CSF1	TSS1181	chr1:110453232-110473616	10.4958	8.38952	13.8288	20.6245	8.7322	0.720345	0.987855	17.1782
RNASEH1	TSS11811	chr2:3592690-3605940	22.5865	25.3684	22.3366	23.333	27.0251	7.75634	5.12297	41.9113
TMEM243	TSS11812	chr7:86825477-86849031	21.3787	17.7396	19.7583	21.6685	22.0098	2.59336	5.44632	9.75059
LOC100130987	TSS11813	chr11:67085309-67159158	0	0	0	0	0	0	0	0
RPL36	TSS11814,TSS25473	chr19:5690271-5691678	1954.6	2233.62	2497.55	2327.36	1518.56	1332.89	1213.2	894.239
LMNB1	TSS11815,TSS26565	chr5:126112314-126172712	28.3381	6.05363	29.376	11.7542	29.0022	2.03198	1.08998	12.2471
SEC1P	TSS11816	chr19:49141295-49185502	0.492063	0.561935	0.267815	0.223394	0.622925	0	0.0481197	0
HIST1H2BB	TSS11817	chr6:26043454-26043885	222.806	25.9225	118.144	26.4139	112.304	20.5944	29.6478	0
GTF2B	TSS11818	chr1:89318320-89357301	52.0018	45.3146	44.4192	41.3067	43.1338	6.38335	9.85365	51.5417
SPON2	TSS11820,TSS16270,TSS8524	chr4:1160720-1202750	36.9368	9.57635	51.8595	95.1319	67.0625	1.09207	2.55088	3.06299
EMC4	TSS11821	chr15:34517244-34522352	78.6447	69.661	61.0801	52.0895	71.0996	16.6361	17.3279	39.3947
DPF2	TSS11822	chr11:65101224-65120451	44.6576	34.5352	40.4203	41.0657	34.946	11.3046	9.04688	60.7946
PAPSS1	TSS11823	chr4:108534821-108641419	37.9523	40.5663	37.8827	48.796	64.7986	10.9047	11.8675	36.0869
ACVR1	TSS11824,TSS29058	chr2:158592957-158732374	39.707	99.1065	44.7361	50.9792	89.2463	9.24281	6.28865	8.32892
CRYGS	TSS11826	chr3:186256231-186262167	0.47927	3.1998	1.32414	2.94515	2.60664	0.959887	2.64893	1.10419
RBFOX1	TSS11827,TSS25090,TSS7994	chr16:6069131-7763340	0.0946965	0.242695	0.0191812	0.00127783	0	0	0	0.0176749
CASC5	TSS11828	chr15:40886446-40954881	5.46707	1.09085	3.65546	1.1487	2.95898	0	0.0963483	0
BNC1	TSS11829	chr15:83924654-83953468	0	0	0.0497788	0.267126	0.122652	0	0	0
RIMBP3C	TSS1183	chr22:21899957-21905750	1.61891e-05	1.62461e-05	2.58069e-05	2.83811e-05	1.27558e-05	5.88416e-05	4.41055e-05	2.64747e-09
KCNK10	TSS11830,TSS24766,TSS3849	chr14:88646451-88793256	0.218148	0.614968	0.157629	0.0789746	0.139853	0.186054	0.477003	0.474254
WISP1	TSS11831	chr8:134203281-134243932	0.762538	0.506735	1.61998	1.72426	1.94826	0	0.0523143	0.594736
FEM1B	TSS11832	chr15:68570140-68583640	27.7118	28.4581	27.4529	38.7127	25.8109	4.08579	6.29105	11.206
[truncated: 22,989 more rows]

## Sheet: p<0.05
gene_id	tss_id	locus	Black Tumors					Black Non-tumors				p value
COCH	TSS23057	chr14:31343740-31359822	0.548791	0.97234	2.41961	3.3459	1.33692	19.901	18.7442	19.4412		1.20847e-07
TWF2	TSS3430	chr3:52262625-52273183	27.2361	31.0742	28.4812	26.5933	26.2365	2.45437	1.14624	2.97762		3.16376e-07
MRPL19	TSS17061	chr2:75873908-75889334	6.38463	7.3135	6.34063	6.81812	6.11322	1.3204	0.90477	0.903987		6.38968e-07
ALG10B	TSS5087	chr12:38710556-38723528	3.63406	4.2958	3.96052	3.63217	3.84824	0.304677	0.494542	0.12335		9.35303e-07
POLR2C	TSS5606	chr16:57496550-57505921	50.5523	48.7419	44.4678	45.3241	53.3693	13.1211	9.18934	11.6039		1.59707e-06
EXOSC4	TSS8509	chr8:145133521-145135551	24.1977	19.7164	24.8406	22.3832	21.293	0.667881	2.94786	2.69953		2.61465e-06
PBDC1	TSS13517	chrX:75392770-75398033	46.9928	41.4758	38.3562	47.195	41.5601	8.21544	8.58853	4.61715		2.85574e-06
INTS12	TSS25899	chr4:106603784-106629881	20.753	21.8878	18.6767	19.9507	20.878	5.48621	6.60053	7.24562		3.4491e-06
ASNA1	TSS6513	chr19:12848305-12859137	63.3681	62.2699	59.2215	54.7546	51.5771	15.182	15.8673	11.8201		3.62127e-06
C11orf68	TSS2959	chr11:65684282-65686531	6.72118	8.12556	6.76603	7.13724	7.47598	1.75683	1.02975	1.12375		3.79926e-06
ARF5	TSS26596	chr7:127228405-127231759	88.0809	82.8825	82.8783	83.7612	78.7844	28.1316	24.7821	30.7966		3.98528e-06
CNIH4	TSS7676	chr1:224544594-224563695	64.4542	86.6318	73.5711	70.7952	74.3002	10.2619	6.0038	1.63249		4.60512e-06
PPP2R4	TSS24148,TSS5463,TSS965	chr9:131873227-131911225	34.7202	37.6564	29.358	36.5726	37.6295	7.38603	6.83804	3.96405		4.6179e-06
YIF1B	TSS1029,TSS14198,TSS5036	chr19:38794199-38806606	6.67116	8.18346	8.26293	8.00024	7.6763	1.81643	1.53821	2.34917		5.24567e-06
ANKRD30B	TSS21724	chr18:14748238-14852737	0	0.229469	0.0331485	1.03173	0	6.85187	6.09441	6.58957		5.48789e-06
SLC29A3	TSS2782	chr10:73079009-73123147	26.1755	27.9297	23.4265	28.6863	30.1538	1.56934	3.02359	2.55665		5.64365e-06
PSMA2	TSS980	chr7:42956461-42971805	126.187	106.819	123.697	112.092	133.789	19.9314	26.8708	23.8985		6.57442e-06
RPUSD2	TSS6351	chr15:40861536-40866661	4.39957	3.95545	4.29133	3.46073	3.4847	0.389313	0.499844	0		6.86031e-06
ERI1	TSS17437	chr8:8860313-8890849	4.12445	3.17228	3.59822	3.57706	3.26035	0.769808	0.483474	0.35099		6.8967e-06
C1D	TSS7435	chr2:68269331-68290159	13.9972	14.8821	13.5107	14.6867	14.0566	3.75098	2.94777	2.64121		7.02717e-06
MBTPS2	TSS25381	chrX:21857655-21903541	19.064	21.7814	20.1573	19.6718	24.4619	4.71412	2.60434	4.62594		7.23575e-06
KDELC2	TSS26557	chr11:108342832-108369159	12.2299	13.5548	15.0591	13.2766	13.2186	0.590149	1.41263	2.26038		7.48004e-06
CDC26	TSS8529	chr9:116029289-116037869	23.5071	18.7579	21.7097	23.0702	22.1728	5.76213	7.63107	7.61487		7.53128e-06
BTF3L4	TSS28135	chr1:52521856-52556388	8.31148	10.2426	10.8347	9.94711	9.61159	2.25856	2.48646	3.14048		7.66274e-06
MRPL44	TSS17950	chr2:224822120-224832431	17.503	19.714	17.4094	14.9758	18.8673	2.88153	4.30417	3.51852		7.85761e-06
TMEM186	TSS2071	chr16:8889036-8891505	5.76326	6.11828	5.14654	4.39621	5.57689	0.63457	0.559025	0		8.38316e-06
ALKBH3	TSS19616	chr11:43902356-43941825	20.7107	19.9861	19.5917	19.9094	18.2182	2.90004	4.51242	4.45112		9.43787e-06
PSMD10	TSS3882	chrX:107327434-107334874	12.7901	13.8395	12.9423	11.2309	14.0281	2.08063	2.79965	3.67738		1.04969e-05
APOBEC3C	TSS26344	chr22:39410264-39414825	32.5953	30.991	33.3362	34.7261	24.8767	3.27432	4.179	1.36747		1.20751e-05
ANAPC16	TSS3575	chr10:73975757-73995618	17.7608	14.9708	16.4077	17.0125	15.9512	5.11505	6.76096	6.05281		1.2521e-05
NDUFB10	TSS4260	chr16:2009516-2011976	129.405	110.616	104.461	106.927	116.084	35.9859	33.0358	30.2799		1.3059e-05
PSMB7	TSS23669	chr9:127115743-127177752	84.6671	78.9586	78.6878	77.2775	99.2761	15.1141	17.2993	11.351		1.3559e-05
UBE2I	TSS24976,TSS27845	chr16:1359153-1377019	49.4907	52.5206	51.4275	40.3692	44.2317	3.19048	7.05199	10.0045		1.36805e-05
GGPS1	TSS26009,TSS4527	chr1:235491752-235507844	4.8997	6.76434	5.24084	5.57306	5.81187	0.379284	0.648859	1.13235		1.39639e-05
ATMIN	TSS58	chr16:81069457-81080951	11.0767	14.9236	13.5287	14.3183	13.3804	3.40076	2.64425	3.88586		1.40731e-05
CENPB	TSS6837	chr20:3764497-3767337	16.1855	19.724	20.6081	17.0787	19.8922	1.88951	3.44065	4.46843		1.41196e-05
GDI2	TSS25359	chr10:5807185-5855512	198.931	182.53	219.32	165.756	187.92	59.2453	49.3233	44.2206		1.50228e-05
SEPHS1	TSS6140	chr10:13359437-13390298	19.2888	14.963	18.7305	16.1534	17.0861	4.47859	5.05917	6.1001		1.5762e-05
FBL	TSS1875	chr19:40325092-40337054	127.781	122.722	152.645	118.992	123.438	29.4512	36.939	44.0248		1.58151e-05
RAE1	TSS21605,TSS8975	chr20:55926144-55953519	22.1219	18.6879	23.5643	18.6484	23.0013	4.15459	4.28204	5.81494		1.58279e-05
DESI2	TSS10157	chr1:244816351-244872334	4.19417	4.88528	4.56732	5.84927	4.36217	0.706103	0.365245	0.0172932		1.65813e-05
SYS1	TSS15379,TSS8175	chr20:43990576-44005442	8.37103	7.47591	6.07536	7.55015	6.7834	0.424676	1.41827	0.477963		1.65928e-05
RTN3	TSS4380	chr11:63448921-63527363	53.1225	67.207	59.2399	51.0357	59.8691	9.32867	12.8881	9.73575		1.74454e-05
RAB18	TSS1261	chr10:27793102-27831166	52.5502	59.1245	53.4037	57.5266	53.0182	11.934	8.13246	14.0199		1.88554e-05
HLA-DMA	TSS17604	chr6:32916390-32920899	118.231	108.15	142.423	138.503	118.143	3.06	4.49698	21.4401		1.89195e-05
C1QBP	TSS18729	chr17:5336098-5342471	66.1812	64.3954	72.9381	69.8175	52.8308	13.2061	19.8841	13.8874		1.97408e-05
PSMD14	TSS8969	chr2:162164785-162268228	63.4544	63.7235	60.7731	50.4313	70.3098	13.2253	10.8598	8.4469		1.99289e-05
BOK	TSS5392	chr2:242498145-242513553	2.71766	3.56182	3.30572	3.89658	3.27116	0.197057	0.385268	0.492542		2.02321e-05
IMPAD1	TSS3836	chr8:57870487-57906430	15.5018	18.2158	17.1146	13.7474	16.7738	3.18719	5.29523	3.78697		2.03797e-05
SSX2IP	TSS1344,TSS28419	chr1:85109389-85156240	6.311	5.75526	8.20002	7.04376	6.9291	0.205762	0.799613	0.403767		2.10857e-05
LCMT2	TSS11983	chr15:43619973-43622820	4.01463	3.97146	5.23495	4.87615	5.07598	1.03348	0.846775	0.53177		2.22767e-05
SHFM1	TSS29688	chr7:96318078-96339203	416.298	426.41	461.56	365.509	481.913	74.2435	65.6899	124.075		2.35957e-05
GNPTAB	TSS5	chr12:102139274-102224645	41.7571	39.6541	34.2407	37.4	33.0955	8.747	8.24533	9.89098		2.36181e-05
TACO1	TSS9060	chr17:61678230-61685725	18.9313	23.0725	24.1774	21.5341	24.8856	4.87014	6.23358	5.46984		2.39748e-05
DDX20	TSS17624	chr1:112298189-112310199	9.49272	10.1563	8.45487	11.8663	9.98449	1.75519	2.07252	2.96417		2.48153e-05
FAM111A	TSS21522,TSS9354	chr11:58910317-58922511	17.205	13.7719	15.9916	16.5234	15.3219	3.46379	3.7374	3.62594		2.49812e-05
PIGX	TSS24596	chr3:196439244-196462876	4.89178	5.54384	4.56308	6.19454	5.25968	1.47514	0.956538	0.708914		2.51914e-05
TXNDC9	TSS2393	chr2:99935486-99952860	18.5393	22.6145	19.0689	18.4098	24.4895	3.57925	4.11594	1.99059		2.5894e-05
LAMP2	TSS6499	chrX:119560002-119603204	73.2854	94.0881	72.5525	86.7474	95.0146	15.9948	14.3249	3.56456		2.59368e-05
CCDC115	TSS21923	chr2:131095815-131099922	9.36058	12.212	9.77185	9.66269	11.2471	0.660794	2.34384	1.42375		2.60328e-05
RAP1GDS1	TSS20266	chr4:99182526-99365012	16.0958	12.6321	13.6237	15.9089	15.6095	4.62963	2.95825	4.73467		2.62175e-05
FAM98A	TSS12942	chr2:33808728-33824362	22.2943	16.4084	20.4245	20.5232	20.6714	4.73951	3.0114	5.92285		2.69098e-05
PAIP1	TSS2277,TSS25005	chr5:43526369-43557521	69.392	78.6594	60.4759	82.7423	78.8698	19.5038	13.8681	20.9675		2.69727e-05
EIF3H	TSS27681	chr8:117657054-117768062	438.585	371.173	453.575	357.443	398.193	109.831	101.341	124.671		2.75201e-05
MAZ	TSS14951,TSS17181	chr16:29817416-29822504	145.899	174.041	169.811	141.193	127.179	22.0813	30.0516	40.6239		2.75773e-05
MAGED1	TSS1634,TSS22928	chrX:51546154-51645450	76.1315	74.5544	94.5962	86.7136	90.2848	29.6309	30.4159	24.5525		2.75902e-05
RNASEK	TSS19617	chr17:6915735-6917852	91.3477	107.052	116.221	119.837	90.3869	14.9503	15.9321	24.1964		2.81832e-05
RNASEK-C17orf49	TSS19617	chr17:6915735-6920843	91.3477	107.052	116.221	119.837	90.3869	14.9503	15.9321	24.1964		2.81832e-05
INTS5	TSS28149	chr11:62414319-62420774	7.34325	5.66173	8.38001	7.18715	7.45233	0.731745	1.76226	1.19718		2.94197e-05
RNF7	TSS26777	chr3:141457050-141465645	17.7252	17.6013	14.9875	15.5296	19.9777	5.70533	4.19734	4.66128		2.95341e-05
AIDA	TSS20451	chr1:222841354-222885864	32.0618	41.4381	39.6822	43.9949	45.0514	9.58489	6.85784	11.9525		2.96172e-05
SEC11A	TSS13252	chr15:85212767-85259691	53.2321	50.6733	62.3714	58.2965	56.0491	15.2877	14.5655	15.0959		2.96321e-05
ENO1	TSS3017,TSS8903	chr1:8921058-8939151	682.066	589.256	532.785	485.769	590.733	60.7429	54.0153	138.476		2.98141e-05
RPP30	TSS24373	chr10:92631708-92668312	8.29296	7.2552	9.39595	9.5841	7.57693	0.37249	0.556855	0.838111		3.07903e-05
MAT2B	TSS1272,TSS26855	chr5:162930069-162946359	64.026	69.0138	50.3148	54.6996	54.8648	11.2361	10.1833	6.43028		3.20946e-05
MRPL33	TSS1279	chr2:27994583-28002608	94.2485	113.152	108.962	131.54	120.133	30.9178	30.4599	22.1339		3.25514e-05
ZNF524	TSS3938	chr19:56111729-56114504	5.74066	6.15687	7.25043	5.90007	5.77357	0.861664	1.01309	0.863662		3.26831e-05
SLC25A46	TSS13277	chr5:110074753-110098484	33.0999	26.8671	32.206	25.7972	27.0859	6.78848	5.6419	9.68016		3.28146e-05
TMEM109	TSS10388	chr11:60681370-60690915	38.2018	47.4114	45.0761	48.832	36.109	5.93948	8.71075	9.89895		3.38334e-05
IFT52	TSS22961	chr20:42219578-42275862	36.5721	42.1826	38.5252	47.423	38.9152	9.27734	11.2411	10.3464		3.57251e-05
GDE1	TSS2624	chr16:19513014-19533450	13.0041	14.8898	17.3789	12.9518	13.754	2.52932	3.83768	3.577		3.60383e-05
TMEM177	TSS3758	chr2:120436742-120439694	5.49621	5.66686	4.84037	5.65249	6.94621	0.689223	1.01217	0		3.75763e-05
SEP15	TSS9412	chr1:87328127-87380107	68.795	81.1597	64.5065	58.2144	80.7155	11.5078	14.4455	6.71818		3.76113e-05
MMP15	TSS4179	chr16:58059281-58080804	26.0471	21.8073	25.7041	21.7461	29.359	3.78018	4.44864	2.68649		3.79548e-05
C9orf123	TSS1508	chr9:7796490-7799799	9.58256	9.42489	6.68976	8.4717	9.9315	0.983293	1.28749	0.380405		3.80053e-05
RB1	TSS8991	chr13:48877882-49056026	69.3201	64.1403	52.4986	60.162	69.474	9.56046	8.06867	10.613		3.88911e-05
MED30	TSS12230	chr8:118532964-118552501	12.4555	10.7668	14.4069	10.7578	10.6201	1.20882	2.2221	1.43138		3.9256e-05
TMEM184C	TSS20457	chr4:148538538-148556672	21.4606	27.4586	20.01	22.4944	24.2251	5.34228	3.7459	4.28091		3.93436e-05
GTPBP10	TSS5762	chr7:89975978-90020769	3.98813	4.7551	3.6339	3.55047	3.69766	1.21656	0.785805	1.25188		4.04272e-05
SELT	TSS15427	chr3:150321065-150348234	19.1275	21.5115	18.1	15.8456	22.874	3.09003	2.80394	5.26955		4.12995e-05
TSPAN31	TSS11925	chr12:58138783-58142026	30.9397	35.0091	33.3505	22.7395	28.8043	5.17167	3.56708	0.560652		4.17626e-05
PLOD1	TSS17119	chr1:11994723-12035599	145.086	116.349	116.927	128.358	156.333	34.2504	21.7287	39.4546		4.17848e-05
DCLRE1C	TSS12696	chr10:14948870-14996094	22.6493	24.3723	20.1846	23.483	17.4166	5.56128	3.92927	3.96698		4.23947e-05
ATP5H	TSS25241	chr17:73034954-73043074	258.766	274.179	285.015	213.557	305.314	61.705	63.5702	87.1548		4.32753e-05
ALG1	TSS1490	chr16:5121809-5137380	38.0903	41.1377	34.7148	30.7339	34.856	13.4586	11.7972	14.829		4.37781e-05
C1orf131	TSS26570	chr1:231359508-231376924	15.2052	17.9557	11.9767	13.1991	13.6546	1.2821	1.88249	0.160467		4.3934e-05
UGP2	TSS20259,TSS22840	chr2:64068097-64118696	62.5162	61.8963	78.6831	70.6227	64.5209	12.5863	14.0661	22.3622		4.48658e-05
PSMD4	TSS198	chr1:151227196-151239954	201.684	243.929	229.907	182.673	231.556	35.1825	38.7532	67.4674		4.49389e-05
NDUFAF1	TSS1989	chr15:41679546-41694658	28.3492	22.7092	20.9923	20.7284	23.1974	7.33073	4.82889	5.59536		4.55664e-05
TRUB2	TSS10812	chr9:131071395-131084697	45.0041	41.6294	32.0891	35.1698	39.9459	7.02945	8.63229	12.5304		4.619e-05
IPO11	TSS24261,TSS3897	chr5:61708572-61924416	13.2951	13.7454	12.4123	17.0674	14.3832	3.24384	3.49265	4.37296		4.64077e-05
TMEM42	TSS3785	chr3:44903407-44907154	7.9519	9.67319	8.78445	6.71968	9.17929	2.62236	1.77988	1.43316		4.70501e-05
CYP2R1	TSS9889	chr11:14899555-14913751	9.12304	9.34825	9.69281	10.6013	6.95497	1.34518	2.38579	1.30899		4.71282e-05
MCM3	TSS25467	chr6:52128811-52149679	37.2116	44.947	42.7257	37.0136	52.5102	4.28711	5.43452	8.81552		4.76429e-05
C1orf123	TSS12914	chr1:53679771-53686289	29.1028	38.6728	36.1153	39.7464	34.4366	6.54915	7.28462	1.47862		4.76882e-05
MANBA	TSS11081	chr4:103552642-103682151	43.5204	36.1117	38.3388	35.294	47.1309	8.96763	8.62452	13.9884		4.95035e-05
RPS3	TSS10001	chr11:75110534-75133345	603.318	536.794	684.181	601.812	537.626	282.445	253.428	215.743		4.95941e-05
ALG11	TSS20974	chr13:52586522-52603780	82.7059	93.8712	78.5994	64.659	91.8345	18.8649	11.8744	12.1725		5.16935e-05
PSMA4	TSS23234	chr15:78832746-78841563	86.4925	63.2418	75.3663	69.1156	80.1855	8.80121	12.0759	10.8725		5.21668e-05
NAA20	TSS17675,TSS5716	chr20:19997933-20014273	59.4719	60.5289	60.9397	47.1514	60.9558	13.5998	12.331	13.9426		5.22975e-05
MOB1A	TSS8484	chr2:74383210-74405995	89.797	101.609	99.3816	78.1796	116.186	7.13247	7.39424	22.7029		5.29399e-05
RAB2A	TSS8409	chr8:61429468-61536203	41.0657	39.5781	43.3214	30.3154	44.1585	5.45603	7.99685	8.97533		5.38283e-05
COG8	TSS6192	chr16:69362523-69373526	40.5049	37.7167	41.7383	32.5476	37.4873	15.0384	13.7485	13.7274		5.4051e-05
CCT6A	TSS17928	chr7:56119377-56131682	105.609	73.6925	101.821	87.2943	107.178	13.5697	14.5652	24.9487		5.47138e-05
NCOA4	TSS1045,TSS5055,TSS977	chr10:51565107-51590734	125.082	115.622	131.919	106.208	143.941	20.0062	24.2321	39.8449		5.73824e-05
CDIPT	TSS21884	chr16:29869677-29874578	30.4508	43.4042	44.4557	35.5678	40.935	6.95972	7.41404	3.65648		5.77899e-05
UBE2D1	TSS27502	chr10:60094738-60130513	6.29397	9.30927	9.53531	8.23027	9.69978	0.397902	0.576045	1.38151		5.80679e-05
FAM200B	TSS22763	chr4:15683351-15692070	1.40025	1.2326	1.2591	1.83923	1.39602	0.19327	0.169942	0		5.82782e-05
PSAP	TSS24155	chr10:73576054-73611082	2294.13	1614.74	1864.75	2087.22	2092.56	423.161	395.644	539.023		5.85217e-05
ATP5J	TSS17977	chr21:27096790-27107965	64.6148	47.9725	56.602	48.4554	57.719	14.0018	17.9087	8.92465		6.06788e-05
RFT1	TSS5906	chr3:53122500-53164470	9.33886	9.46752	8.85332	9.53485	9.20521	3.50549	3.80405	4.19867		6.09024e-05
ADCK2	TSS21447	chr7:140372952-140394908	14.3445	17.5086	13.3516	12.6211	15.1053	4.52168	2.82656	2.06935		6.21209e-05
ASB8	TSS18407	chr12:48541571-48551377	8.15626	11.1196	9.81393	9.84468	8.38851	2.66386	2.73434	3.52342		6.3053e-05
APEX1	TSS4825	chr14:20923289-20925931	136.236	156.146	176.369	170.488	193.979	29.4409	29.7786	54.0633		6.31256e-05
ZBTB33	TSS26689,TSS7813	chrX:119384606-119392251	8.16931	8.16257	9.35786	9.15209	6.43644	0.937941	0.639792	0.471203		6.32042e-05
TMED9	TSS9282	chr5:177019212-177023099	98.3501	83.5132	82.9799	79.7803	108.831	24.3953	31.7344	19.9149		6.33717e-05
SPTAN1	TSS2315	chr9:131314836-131395944	314.324	391.296	326.647	382.264	366.749	52.9009	55.714	0		6.41908e-05
PALB2	TSS28877	chr16:23614482-23652678	29.9763	30.714	21.918	22.2589	29.3916	4.10599	5.80284	1.91886		6.49399e-05
RDH14	TSS25070	chr2:18735988-18741959	10.1802	14.2764	13.4018	14.5436	15.4149	2.83753	2.57349	1.56209		6.58693e-05
ZSWIM1	TSS10407	chr20:44509847-44513905	7.69681	7.34483	6.48261	5.16937	7.23332	1.74111	0.638218	0.64755		6.65908e-05
NTPCR	TSS7626	chr1:233086369-233114219	56.0764	72.8087	69.4514	72.5089	52.4732	14.1134	10.2195	18.8093		6.70429e-05
ZDHHC4	TSS20046	chr7:6617064-6628610	38.7646	54.1856	38.1459	42.6009	50.0909	8.803	7.89415	3.78703		6.74262e-05
ADAM15	TSS16430	chr1:155023747-155035252	65.6643	91.382	66.6683	68.473	80.01	5.55909	7.69483	18.7122		6.8518e-05
ZBED5	TSS4251	chr11:10874250-10879620	19.3136	16.1296	18.4194	20.2846	16.1851	3.90923	3.94668	1.17462		6.97003e-05
COMMD8	TSS10442	chr4:47452810-47465676	9.49253	13.3159	12.8047	10.8401	13.2744	3.39749	2.49439	1.30847		6.97937e-05
ABCE1	TSS23097	chr4:146019155-146050676	24.168	19.4737	24.5115	23.1127	25.6535	4.97963	4.88376	8.21462		7.0026e-05
RNF14	TSS21733,TSS6609,TSS7262	chr5:141346401-141369856	14.1409	15.2413	18.5303	20.1633	17.5639	2.97716	5.00975	5.25629		7.00515e-05
SAMD1	TSS20829	chr19:14199228-14201232	14.1811	16.0053	16.1106	17.2432	20.8435	2.15313	2.52996	4.91238		7.09783e-05
UBL7	TSS4812,TSS8935	chr15:74738317-74753529	47.921	47.7943	46.4504	34.7747	50.487	9.61594	8.55985	15.5549		7.18101e-05
AMN1	TSS8565	chr12:31824070-31882108	8.67935	9.30976	7.52064	7.78954	5.92852	1.43912	1.41732	0.176383		7.26837e-05
TMEM218	TSS14049,TSS18488	chr11:124964265-124981659	1.20548	1.57054	1.75027	1.74773	1.80813	0.129039	0.250045	0.147058		7.39165e-05
SLX1B	TSS11904	chr16:29465821-29469545	112.749	92.056	76.1263	87.6253	84.7999	15.2375	17.8722	28.2853		7.39289e-05
TMEM128	TSS28820	chr4:4237268-4249934	5.66244	8.69308	7.37571	6.2307	7.60259	0.41584	0.991676	1.34376		7.4347e-05
DAZAP2	TSS5880	chr12:51632507-51640501	113.128	122.811	115.173	80.2513	99.4948	18.1043	14.6116	28.5166		7.45626e-05
SPPL3	TSS8156	chr12:121200312-121342155	16.9152	23.0494	21.003	21.2002	15.4414	3.57988	2.80421	1.31914		7.4696e-05
CENPO	TSS20681,TSS5341	chr2:25016174-25045245	2.77849	2.73879	2.2954	2.01636	2.13845	0.0414579	0.0608741	0.48467		7.56097e-05
C14orf166	TSS17224	chr14:52456227-52471420	84.204	113.088	106.124	106.909	126.602	21.4779	18.6201	35.3524		7.57847e-05
LINC00657	TSS23616	chr20:34633539-34638882	5.92246	6.7774	7.04868	5.03093	6.54636	1.3548	1.7774	1.59999		7.63637e-05
GALNT1	TSS17438	chr18:33234532-33291798	35.322	51.217	47.3729	42.0769	46.451	8.88106	9.14429	15.4385		7.65118e-05
HADHB	TSS6042	chr2:26467615-26513333	224.941	177.9	215.916	182.367	187.733	79.195	68.5993	73.0898		8.01028e-05
MON1B	TSS27537	chr16:77224835-77233543	12.2335	18.5671	15.2546	18.0275	16.4414	3.26464	2.27889	4.5534		8.01929e-05
FMOD	TSS14239	chr1:203309751-203320289	15.149	15.578	17.1545	18.2327	15.0563	2.42765	2.24565	4.62228		8.02143e-05
TMEM209	TSS19701	chr7:129804554-129845338	18.4	18.8229	20.9189	14.345	17.3938	4.9216	3.67775	4.68149		8.29931e-05
CEP41	TSS10372	chr7:130033611-130081051	3.97211	4.32323	5.91905	5.4216	5.2015	1.17705	0.868239	0.56055		8.30876e-05
KIAA0196	TSS21642	chr8:126036502-126104061	58.8592	68.0829	69.7659	58.7505	65.1727	10.3984	11.2056	19.4223		8.39294e-05
KBTBD7	TSS5467	chr13:41765710-41768702	9.13126	12.4194	10.1575	10.8818	10.19	3.97981	5.15124	4.34824		8.60289e-05
NUP205	TSS4239	chr7:135242661-135333499	35.1651	31.0455	32.7621	34.6389	31.4428	5.67041	5.13365	9.09502		8.67488e-05
SHISA5	TSS10349,TSS17343,TSS20311,TSS3701,TSS9192	chr3:48509196-48542259	83.779	76.5233	67.7049	57.2584	76.1756	5.67706	4.49998	17.8053		8.72728e-05
SCARB2	TSS17065	chr4:77079891-77135052	91.0189	89.7826	75.4988	84.5024	112.148	25.1323	21.6351	9.6359		8.72976e-05
UXT	TSS16809	chrX:47511190-47518579	136.41	119.292	132.034	98.6381	104.063	34.9003	24.5164	33.2021		8.75041e-05
ATR	TSS7135	chr3:142168076-142297668	19.3878	21.4539	15.5299	20.7367	23.1224	4.72224	5.47654	7.38411		8.81349e-05
ADH5	TSS25564	chr4:99992129-100009931	53.1187	50.3875	50.5389	35.5419	43.8722	7.82915	10.0814	12.9638		8.84397e-05
MRPS12	TSS27575,TSS5771	chr19:39421347-39423659	6.26418	4.47633	5.43979	6.2182	5.81646	0.923054	0.73977	0.925039		8.91828e-05
XIAP	TSS13502,TSS20220	chrX:122993661-123047829	27.9811	35.8636	29.6513	23.211	27.0581	4.88432	4.75767	2.35003		8.92301e-05
EFHA1	TSS8602	chr13:22066827-22178355	27.5463	38.4662	36.3059	38.2368	37.5017	6.63574	6.28768	12.0247		8.99393e-05
ABHD13	TSS18041	chr13:108870762-108886603	2.20198	3.55135	3.24534	2.77448	3.14217	0.285824	0.465348	0.118974		9.08247e-05
ALG10	TSS3635	chr12:34175215-34181236	10.5511	16.1932	12.3491	13.6064	11.2147	1.01847	1.45274	2.93481		9.15272e-05
UEVLD	TSS25037,TSS6185	chr11:18552949-18610293	13.1422	15.9826	16.1519	11.3819	17.8705	1.87535	2.77286	0.810566		9.18201e-05
NDUFB7	TSS7080	chr19:14676889-14682889	139.129	139.43	142.332	123.419	128.984	33.5517	43.3	50.664		9.62108e-05
TUBB	TSS3026	chr6:30688156-30693195	278.716	277.072	314.771	391.137	339.51	100.636	93.4636	64.8406		9.71995e-05
DOLK	TSS19956	chr9:131707808-131710012	16.8835	21.8137	20.2097	25.9835	22.8699	6.71441	5.33466	3.66411		9.7458e-05
GTF2A2	TSS3067	chr15:59930260-59949737	21.595	19.0929	21.0326	15.8032	23.0328	2.18387	1.8559	5.51282		9.77344e-05
CAPRIN1	TSS29635	chr11:34073229-34124157	205.207	176.136	181.878	132.151	205.693	24.0845	27.1	51.1521		9.91995e-05
ARL5A	TSS16718	chr2:152657479-152685009	14.6688	19.8462	15.9808	12.9143	16.8774	4.77697	3.14338	2.64509		0.000101526
PDRG1	TSS13572	chr20:30532757-30539883	7.03537	6.73387	7.74216	6.38072	7.9204	1.61727	0.494782	0.50612		0.000101648
ZNHIT1	TSS19455	chr7:100860984-100867471	45.8864	37.179	37.8935	35.1049	31.3449	11.7595	8.28863	10.0846		0.000101687
RPA3	TSS23803	chr7:7676574-7758238	18.3978	20.0584	17.6902	12.3359	19.532	3.30533	2.84412	0.0475349		0.000102462
SCAND1	TSS14825,TSS22501	chr20:34541538-34543281	6.64887	7.40211	8.20051	9.51644	8.4554	1.76417	1.78436	2.21286		0.000105061
RPL31	TSS21857	chr2:101618690-101636155	2669.23	2816.84	3401.72	3286.04	2791.42	1207.53	1358.08	1565.44		0.00010522
ACP1	TSS12218	chr2:264868-278282	64.0939	52.3217	45.6861	60.9347	56.7717	14.0447	11.6016	14.1265		0.000105238
NUDT19	TSS13180	chr19:33182866-33204702	6.27853	6.5392	6.03835	8.82471	8.20931	0.174577	1.45038	0		0.000105693
SUMO2	TSS10124	chr17:73163824-73179098	366.157	454.897	378.868	340.846	472.196	94.0548	111.718	154.739		0.000106608
RAD21	TSS17852	chr8:117858172-117887105	69.3788	62.354	76.6902	53.4527	75.0674	11.4191	11.0025	22.2014		0.000106658
POMP	TSS25124	chr13:29233140-29253093	211.03	136.917	179.19	165.005	203.222	23.2441	24.9038	41.9324		0.000108424
TMEM126B	TSS27353	chr11:85339616-85347583	40.1972	33.8176	48.4446	42.4259	36.6125	5.08488	5.8385	12.3278		0.000109952
CTRB1	TSS24705	chr16:75252883-75258822	98.9446	35.7589	678.497	2283.37	46.5618	23607.3	22757.2	25562.7		0.000109994
IFT80	TSS15411,TSS17693	chr3:159974773-160117320	23.3479	21.4142	28.8585	29.9235	24.9996	8.53327	9.42445	5.5246		0.000110018
LAMTOR2	TSS1695	chr1:156024516-156028301	387.064	336.713	302.379	232.781	291.204	39.609	59.9063	0		0.00011022
SLC25A3	TSS13742	chr12:98987402-98995778	430.252	406.056	480.41	438.123	310.974	95.5637	99.915	148.606		0.000113671
MVB12A	TSS2369	chr19:17530911-17536140	11.1919	15.3961	14.3892	13.3836	15.6822	3.79909	3.25603	5.55136		0.000113842
MDFI	TSS17442	chr6:41606194-41621982	5.89805	8.48677	7.40229	5.74179	7.16079	0.336527	0	0.374254		0.000114862
MIPEP	TSS18168	chr13:24304327-24463587	23.3996	23.8379	18.2577	21.3286	25.5856	2.16003	5.64919	6.14976		0.000115141
PPP2CA	TSS23294	chr5:133532147-133561950	78.1549	55.0348	68.9214	58.8952	79.7751	11.2503	12.4932	21.8164		0.00011694
MFSD1	TSS1477	chr3:158519714-158547508	71.2387	116.716	100.842	99.1778	88.3873	12.9257	10.446	25.2876		0.000117901
HPS3	TSS14991	chr3:148847370-148891305	15.0171	14.1294	17.0713	16.7228	11.454	3.08279	2.8724	4.15125		0.000118597
NACA	TSS10060,TSS16318	chr12:57106210-57119326	1513.75	1373.64	1629.58	1182.72	1583.95	518.38	541.239	632.662		0.000120434
COPB1	TSS12721,TSS23953,TSS27254	chr11:14479048-14521441	109.851	113.962	145.349	102.752	121.528	23.9878	23.6215	42.8295		0.000121215
SLX1A	TSS21599	chr16:30205163-30208887	76.6405	56.7086	55.5075	64.3043	54.6315	15.025	13.9797	10.2677		0.00012158
SLX1B	TSS21599	chr16:30205163-30208887	76.6405	56.7086	55.5075	64.3043	54.6315	15.025	13.9797	10.2677		0.00012158
ACTL6A	TSS10169	chr3:179280707-179306193	54.1967	47.9473	49.0304	34.6238	45.1554	9.47515	9.70813	6.17849		0.000122935
BLOC1S2	TSS13203,TSS18919	chr10:102033034-102046469	7.67523	6.95164	7.20529	5.67997	4.85727	0.260748	0.908061	0.405696		0.000123884
SCYL2	TSS22303	chr12:100661548-100733914	46.0003	45.3342	38.7078	41.6653	30.3177	5.01982	6.18325	8.13662		0.000124666
GUSB	TSS3980	chr7:65425672-65447301	117.399	98.7144	117.156	82.9499	91.3601	26.8985	23.839	38.3791		0.000128083
LAPTM4A	TSS27538	chr2:20232410-20251789	468.686	671.238	540.912	522.071	653.583	106.199	86.2144	69.7501		0.000131165
METTL13	TSS19757	chr1:171750760-171766856	13.3453	17.1275	18.7512	18.3038	18.6626	3.26971	3.87121	3.58506		0.000132049
DBT	TSS14534	chr1:100652477-100715409	7.80291	7.12727	6.37301	5.52837	6.66194	2.25256	3.17605	2.5185		0.00013216
SMC2	TSS6141,TSS7291	chr9:106856540-106903700	10.0172	7.6224	8.66683	5.93911	8.26807	0.364774	1.11038	0.35044		0.000133546
TRIM13	TSS10038	chr13:50571142-50592603	2.48234	4.15419	3.44919	3.78624	3.71777	0.431079	0.639498	0.236994		0.00013421
C8orf59	TSS12169	chr8:86126287-86132643	77.6765	84.4671	111.95	82.9546	87.3177	20.7772	23.4895	16.4388		0.000135657
MRPS23	TSS15895	chr17:55916286-55927433	16.5695	15.4883	12.185	14.8444	11.7171	4.66322	4.77431	2.61071		0.000137241
GULP1	TSS15243,TSS500	chr2:189156395-189460652	18.9168	20.6941	14.9571	18.8836	16.5095	3.4751	6.76648	4.96162		0.000137984
SET	TSS14527,TSS27878,TSS28172,TSS5052	chr9:131445933-131458675	206.193	160.07	137.759	177.957	187.988	43.1962	35.5882	50.8477		0.00013829
LOC100130776	TSS25761	chr12:58120022-58122139	10.381	7.11098	8.30597	8.95366	6.94608	2.62287	1.75017	1.29293		0.000139709
FTSJD1	TSS19325,TSS22361	chr16:71316202-71323509	5.53885	5.72522	3.78432	5.14798	5.66001	0.422328	0.626647	0.404432		0.000140014
RAC1	TSS8135	chr7:6414125-6443598	146.685	150.835	120.628	97.8989	141.254	10.0933	11.4958	19.2112		0.000142062
KIAA1279	TSS3281	chr10:70748476-70776739	23.9375	35.7829	32.4763	37.7083	28.6254	3.63031	5.67516	9.30285		0.000142828
CCP110	TSS17755	chr16:19535178-19564728	10.9598	13.2179	9.87573	12.5527	13.0566	1.7201	1.52318	3.69189		0.000143155
MOB3B	TSS17944	chr9:27325206-27529850	5.96856	8.01809	5.85514	7.92884	6.84609	0.795286	1.80414	2.10339		0.000144911
NDUFA9	TSS13418	chr12:4758263-4796720	67.3888	66.3338	81.982	70.5493	77.8997	12.9715	13.9073	24.5672		0.000147862
LBR	TSS19476,TSS29834	chr1:225589203-225616557	40.688	34.15	35.7895	32.6346	26.9678	6.73267	8.44265	6.58996		0.000149575
PGRMC1	TSS27933	chrX:118370210-118378429	68.8419	63.468	48.2884	43.5486	54.7089	5.39726	6.48525	14.3913		0.00014986
FIGNL1	TSS5221	chr7:50511831-50518088	3.38174	2.93309	3.42927	2.26417	2.28527	0.24251	0.391183	0		0.000149921
TMLHE	TSS12734	chrX:154718672-154842622	16.4939	19.9534	20.2071	17.1325	13.7827	4.04383	5.14941	6.82928		0.000150199
FUT4	TSS5061	chr11:94277016-94283064	3.70566	5.49826	3.72319	3.95647	4.85012	0.305067	0.670456	1.14275		0.000150348
RSL24D1	TSS7527	chr15:55473511-55489231	85.0995	67.1806	84.0481	72.2077	73.4352	38.4688	27.7826	35.4712		0.000150421
H2AFV	TSS9347	chr7:44866487-44887725	48.0783	39.9783	55.7226	38.5096	53.0427	14.1142	8.62893	12.3708		0.000150494
CTSC	TSS13075	chr11:88026759-88070941	195.905	228.348	221.34	158.55	252.832	14.2031	18.8772	28.9705		0.000153713
MTFR1	TSS26650,TSS6650	chr8:66556887-66622798	28.4187	21.3412	27.0732	22.9865	27.9738	10.97	9.4983	9.31154		0.000154281
FEM1A	TSS12735	chr19:4791727-4795571	18.1596	17.5032	14.5277	15.8903	11.7655	3.72397	3.24888	5.26083		0.000154424
DECR1	TSS136	chr8:91013579-91064227	105.083	71.5342	88.3186	81.3348	82.5911	22.63	25.8677	9.50857		0.00015468
SNAPIN	TSS19134	chr1:153631129-153634328	16.258	24.7663	21.2595	17.3156	18.708	2.2004	3.84646	4.19531		0.000156709
PFDN1	TSS1801	chr5:139624634-139682689	28.8014	24.1306	29.0216	25.5786	24.8979	3.79226	4.84763	8.206		0.00015762
ZNF770	TSS23076	chr15:35270541-35280497	10.9944	13.9965	10.4299	8.93247	8.69948	1.11172	2.10406	0.19281		0.000158144
ATP6V1A	TSS24340	chr3:113465865-113530905	45.7789	42.7769	31.4621	35.0007	32.8478	6.37323	7.96296	10.72		0.000160276
ATXN1L	TSS3842	chr16:71879893-71891236	5.75283	7.70813	5.25138	6.75572	7.90195	1.22578	1.14554	0.615641		0.000160837
CACNB3	TSS15154,TSS17448,TSS17525	chr12:49208214-49222726	16.1422	14.3034	15.4909	18.3189	16.1678	0.540885	0.69404	3.29582		0.000160987
TMEM167B	TSS4679	chr1:109633402-109639554	12.3246	9.32203	9.97799	7.81929	9.0975	1.07221	1.43343	1.94419		0.000161458
WDR83OS	TSS12211	chr19:12778880-12780465	72.1275	101.379	75.7466	71.144	71.1947	13.0733	18.7233	21.4804		0.000164416
CHRAC1	TSS23183,TSS94	chr8:141521396-141527252	5.35264	5.14205	4.82029	4.17425	7.12854	0.906041	0.31116	0.0333883		0.000165753
MAP1LC3B2	TSS23459	chr12:116997185-117014425	3.57374	2.4953	3.33645	2.92987	4.1572	0.121776	0.448109	0.798116		0.000168655
CA4	TSS25726	chr17:58227301-58236906	0.649414	0.710511	9.77438	3.7802	1.07222	19.9066	21.5155	22.3947		0.000170009
GANAB	TSS6528	chr11:62392297-62414104	196.81	175.392	173.554	133.153	200.317	45.8184	41.7268	56.7036		0.000171418
MTCH2	TSS13370	chr11:47638857-47664206	81.4107	58.4697	78.1513	61.1215	80.3274	7.01628	9.60897	7.80358		0.00017163
PSMB4	TSS11714	chr1:151372040-151374412	266.058	328.741	387.643	279.621	294.422	49.1917	49.7081	105.057		0.000172202
APOL6	TSS21057	chr22:36044423-36064456	3.85983	5.01657	4.8627	5.86359	6.57468	0.409045	0.479336	1.18461		0.00017287
FAM58A	TSS16767	chrX:152853382-152864632	15.9167	14.1835	17.9585	10.7079	15.4228	4.43987	2.4483	1.66166		0.000173892
MRPS27	TSS28163	chr5:71515235-71616084	20.3935	28.1312	22.2894	27.1486	29.5564	6.85573	7.35634	10.3327		0.000173987
ITGB7	TSS6730	chr12:53585106-53601000	5.50446	7.87209	7.60021	5.87032	8.77254	0.50051	0.275202	1.09456		0.00017443
POLR2G	TSS19207	chr11:62529010-62534187	57.9545	54.5278	61.7039	82.2519	65.9566	10.3952	8.36173	5.96658		0.000174774
SP3	TSS25270,TSS7993	chr2:174771186-174830430	30.3942	43.7036	31.5947	31.9615	40.7554	6.67368	6.7861	12.2673		0.0001748
COMMD6	TSS285	chr13:76099349-76111991	12.4092	15.6718	16.9835	17.1444	16.9492	3.75092	3.76118	3.80349		0.000175302
ABRACL	TSS10395	chr6:139349818-139364439	10.9048	13.5036	12.4132	16.7713	12.3547	0	0.175816	0		0.000177349
DR1	TSS4345	chr1:93811477-93828148	17.3926	22.1832	16.9913	13.6971	19.2648	4.07274	2.43534	4.30734		0.000177981
SNX12	TSS18074,TSS22046	chrX:70279096-70293276	15.5922	14.6104	13.3687	9.00126	13.0327	2.11735	0.909131	2.7653		0.000178072
SLC9A7	TSS9083	chrX:46458685-46618607	5.83402	5.03702	3.89428	5.89129	5.54537	1.22495	1.26068	1.67376		0.000179145
TMEM81	TSS9646	chr1:205052256-205053588	1.84139	1.00183	1.59056	1.56636	1.53365	0	0.307301	0		0.000180929
YME1L1	TSS24608	chr10:27399039-27443349	87.7775	83.5262	80.2607	64.3709	90.4567	14.376	18.2904	29.8688		0.000185041
WDR34	TSS20489	chr9:131395939-131419129	20.0529	28.155	17.7879	19.7808	23.8439	3.9425	4.55576	0		0.000185129
TMEM60	TSS14504	chr7:77423044-77427747	3.26875	3.19039	4.11238	2.25213	3.67748	0	0.168861	0.479911		0.000186704
PAIP2	TSS4381,TSS5518	chr5:138677518-138705409	27.8653	27.2557	34.3302	38.9325	30.4633	8.7722	9.98649	12.4212		0.000188273
LNPEP	TSS22218,TSS22490	chr5:96271345-96365115	40.7969	42.681	43.5206	48.3485	59.2189	8.91763	7.52638	16.4595		0.000189799
RNF13	TSS2897	chr3:149530474-149679925	31.304	46.6621	41.9691	37.7066	46.4748	9.3101	8.39445	15.4867		0.000190276
KIAA1033	TSS24747	chr12:105501491-105562906	48.9622	53.8647	48.0365	65.236	51.3469	11.7714	12.0774	20.9584		0.000190733
DRAM2	TSS7810	chr1:111659953-111682838	42.6733	60.1929	40.0566	43.4803	49.8416	4.54442	7.36234	7.73555		0.000191064
PIK3R2	TSS6095	chr19:18263987-18281343	13.7025	18.9197	21.7468	16.9397	15.7675	4.37693	2.76725	5.46714		0.000191258
ZMPSTE24	TSS18169	chr1:40723721-40759856	35.7696	36.9771	32.3662	25.965	39.9443	5.48995	4.70143	4.09744		0.000192097
CTDNEP1	TSS4417,TSS6492	chr17:7146905-7155259	55.2417	61.2272	62.6064	52.7417	43.9275	12.2071	12.3551	13.5149		0.000192369
CDC7	TSS11385,TSS7193	chr1:91966403-91991321	3.92183	2.43284	2.64153	3.80462	3.03842	0.431924	0.0791196	0		0.000193057
CTBS	TSS14272	chr1:85018803-85040163	10.9019	11.9724	11.5488	15.4928	13.771	4.05439	4.76321	3.63163		0.000193525
TM2D2	TSS19990	chr8:38846326-38854041	8.13005	13.7551	10.8109	9.07327	9.33933	0.528258	1.84913	0.0439991		0.000196853
MKKS	TSS16069,TSS19519	chr20:10385427-10414887	24.2731	32.2235	28.186	24.4421	20.1002	2.6252	4.87691	4.2999		0.000196872
ZNF676	TSS24835	chr19:22361902-22379753	3.75893	2.45015	4.46506	9.1374	3.80011	14.8979	16.8528	15.9382		0.000198061
SLC10A7	TSS3125	chr4:147175136-147443123	7.42006	6.63966	5.8767	7.7887	5.3545	2.61464	2.33272	1.78319		0.000198629
PIGF	TSS17413	chr2:46808412-46844251	19.2316	22.309	25.9319	27.3894	29.38	7.63097	3.46314	7.71571		0.000198769
SLC30A5	TSS27182	chr5:68389775-68426899	31.5335	34.7781	23.617	31.391	38.4118	5.02517	7.22474	11.0539		0.000200826
NDFIP1	TSS14704	chr5:141488323-141534008	59.3456	83.6662	65.2526	64.5885	71.4232	14.1611	14.5926	26.3573		0.000202287
PGAM1	TSS29752	chr10:99186026-99193198	209.268	153.959	162.692	131.515	142.153	21.5283	26.021	43.1359		0.000202574
UBA6	TSS22340	chr4:68481478-68566889	22.9817	24.346	15.7003	19.3312	22.4598	5.11664	3.86236	7.72894		0.000204808
DSTN	TSS23384	chr20:17550598-17588652	203.015	236.154	228.379	203.718	285.314	50.201	53.7046	60.7663		0.000206782
OSTF1	TSS15634	chr9:77703397-77762114	100.873	110.046	78.7859	64.0428	91.1759	6.23903	8.64275	21.5401		0.00020716
DCAF17	TSS14934	chr2:172290760-172341562	11.85	12.8677	11.5307	17.1701	13.3227	3.22591	4.34747	2.83465		0.000208105
KITLG	TSS21817	chr12:88886569-88974250	8.53934	10.4398	7.41204	8.37952	11.9509	2.50374	1.54481	0.784448		0.000208153
PLAA	TSS14199	chr9:26903367-26947468	11.4841	17.5862	14.4812	16.4855	16.0039	1.73728	2.04657	2.09865		0.000208436
HLA-DRA	TSS18423	chr6:32407618-32412826	923.999	765.383	1046.13	1236.94	766.386	35.2328	29.6179	210.004		0.000210016
POT1	TSS1265	chr7:124462439-124570037	10.7691	13.4073	10.4307	8.2629	12.6364	0.957738	1.83088	3.31392		0.000210181
TMEM9B	TSS3256	chr11:8968839-8985989	32.4663	38.7742	31.4429	24.7919	32.8976	3.89836	4.77988	4.61958		0.000210206
AMACR	TSS26698	chr5:33987090-34008220	6.73164	7.85067	5.6465	4.93107	7.22768	1.56245	0.85904	1.60887		0.000211761
RPL37	TSS7692	chr5:40831429-40835387	609.531	763.876	839.423	791.942	696.006	370.508	391.876	321.171		0.000216329
SNRPE	TSS17804	chr1:203830739-203840280	33.2948	29.4027	23.5274	33.272	37.3495	4.36022	6.1412	6.2915		0.000216405
ATPIF1	TSS25649	chr1:28562601-28564616	175.533	219.179	173.13	142.949	222.004	24.8356	44.789	34.6527		0.000216744
ATP6AP1	TSS8672	chrX:153656977-153664862	130.352	135.933	118.921	90.8905	107.222	19.297	24.9695	21.9846		0.000217468
EI24	TSS15237	chr11:125439297-125454575	74.6886	98.2952	95.7906	70.9443	102.444	18.041	16.3101	12.5728		0.000217854
SUPT4H1	TSS6664	chr17:56422535-56429599	21.5389	29.189	34.1584	33.7309	26.957	8.35859	4.64757	8.32289		0.00021788
GRAMD3	TSS15708,TSS24690,TSS5859	chr5:125695787-125829853	22.1799	16.9762	18.8721	16.6425	15.7194	2.4142	3.30523	6.16013		0.000217902
CAP1	TSS10062	chr1:40506254-40538321	204.443	205.974	139.526	136.926	208.716	14.5038	8.58388	42.3428		0.000218733
PRKAG1	TSS21836,TSS26358	chr12:49396054-49412629	45.2712	33.6165	35.1496	28.0666	39.9887	9.16602	5.96146	10.901		0.000218798
DNASE2	TSS29950	chr19:12986024-12992335	39.4209	50.1428	34.0976	32.0268	41.8131	8.48825	7.06949	4.60672		0.000219043
PSMB8	TSS25656,TSS61	chr6:32808493-32812712	198.152	187.303	182.235	149.052	259.426	9.95957	10.3364	32.4465		0.000221441
MON1A	TSS3810	chr3:49946301-49967445	3.9963	3.40604	4.00388	4.06176	2.48618	0.92823	0.636788	0.473194		0.000224134
CYBASC3	TSS19880,TSS26470	chr11:61116219-61129755	7.17812	10.4553	10.8556	9.64993	10.7219	1.36483	1.19967	1.39185		0.000225268
SLC16A13	TSS16313	chr17:6939393-6943440	6.69655	4.89166	5.38194	5.81651	3.73198	0.514559	0.604092	0		0.000225641
LAMTOR3	TSS4172	chr4:100799494-100815703	8.18144	8.39899	6.21284	5.73708	8.38218	1.58558	1.7775	0.199017		0.000227003
DENR	TSS27399	chr12:123237370-123255953	30.1613	27.5605	24.5713	22.7673	20.9949	5.71504	5.32429	9.93143		0.000228248
PRUNE	TSS27908	chr1:150980972-151008189	8.79705	13.2467	11.9022	9.97698	8.86215	1.79756	1.95531	3.45366		0.000229141
YWHAB	TSS15962	chr20:43514343-43537161	45.6713	43.3996	36.097	33.9564	37.0108	5.55945	5.9325	13.0815		0.000232813
BZW1	TSS11592,TSS588,TSS895	chr2:201676268-201688569	85.6514	99.5943	117.329	122.375	140.401	16.3844	18.7658	29.4051		0.00023352
RGS7BP	TSS23106,TSS23780	chr5:63801773-63908121	1.80979	1.29552	2.05872	2.09634	1.73656	0	0	0		0.000234437
GGN	TSS10307	chr19:38874991-38878668	0.524623	0.327866	0.446394	0.478538	0.531215	0	0	0		0.000234476
CNOT8	TSS23732	chr5:154238197-154256352	23.6066	17.8637	18.6599	25.756	28.4663	1.82847	4.89878	4.98097		0.000238687
ANKRD36BP1	TSS22376	chr1:168214818-168216668	22.5808	23.7871	22.6341	23.36	25.9423	3.96446	3.40513	0.483728		0.000239664
PPP6C	TSS12237	chr9:127908851-127952218	12.5089	17.6338	14.963	18.0147	16.6802	4.37731	4.37147	6.98435		0.000239952
COX11	TSS13309	chr17:53029258-53046064	59.3356	97.8773	71.804	86.4967	73.0703	17.7366	22.7047	8.2575		0.000240831
SUGT1	TSS24964	chr13:53226830-53262433	50.262	46.7199	44.5191	48.8429	54.3803	5.2971	10.8776	13.6742		0.000243459
TMEM208	TSS20007	chr16:67261015-67263182	27.0392	22.3395	18.5481	20.3002	26.3272	5.93837	4.37173	5.18632		0.0002438
RAB22A	TSS16905	chr20:56884770-56942563	5.44497	7.8158	5.82414	4.7473	6.82077	0.326904	0.563388	0.0720179		0.000243853
FAU	TSS5083	chr11:64888098-64889672	903.056	663.5	943.174	734.011	771.423	293.034	351.941	274.2		0.000245159
ATP5G1	TSS27293	chr17:46970147-46973232	120.716	113.865	153.215	106.778	105.308	34.5384	32.4093	45.3731		0.000245222
RHNO1	TSS18446,TSS8339	chr12:2985423-2998691	2.61969	3.65646	4.7936	3.51619	3.69676	0.638569	0.736146	0.0885567		0.000247372
EFCAB14	TSS2410	chr1:47140830-47184736	42.3723	41.806	35.074	27.517	45.6422	5.76648	5.44068	12.4856		0.000249601
IGFLR1	TSS22774	chr19:36230150-36233351	2.04501	2.40708	2.9559	3.54823	3.01378	0	0.231897	0		0.00025049
SLC35A4	TSS23326	chr5:139944419-139948683	9.68222	14.7686	14.2375	12.6925	15.6472	2.02808	1.53489	1.30817		0.000251677
NAE1	TSS6774	chr16:66836780-66864879	28.7803	30.9792	32.2874	30.4635	25.656	6.72252	6.36274	11.0871		0.000251931
CTNND1	TSS21309	chr11:57529233-57586652	125.01	166.322	114.418	108.333	147.333	25.3196	23.8644	38.1139		0.000253002
BTF3	TSS3569	chr5:72794249-72801448	759.371	500.582	524.633	531.747	591.122	127.314	125.602	208.125		0.000254072
ZNF277	TSS15952	chr7:111846642-111983989	12.9761	18.6691	17.2619	21.3735	15.3451	5.68874	3.36502	3.23152		0.000255417
PPP1CA	TSS10133	chr11:67165651-67169376	155.879	189.613	168.821	113.809	179.053	32.0684	35.8861	57.0363		0.000256581
DOK1	TSS4882,TSS7573	chr2:74776146-74784678	19.4364	12.9411	14.2217	16.7317	11.9172	3.68789	1.18807	3.07542		0.000256767
CDK5	TSS10420	chr7:150750898-150755052	14.924	23.324	16.6308	20.6556	21.5045	2.45146	2.20945	1.38955		0.000264269
MAN2B1	TSS23382	chr19:12757321-12777591	60.2095	95.7785	90.791	101.303	77.2052	13.4871	13.6369	27.1963		0.000266845
PRPF19	TSS3150	chr11:60658019-60674061	111.7	87.3578	106.704	69.0899	90.2619	12.2157	17.0916	31.4453		0.00026907
PSMG2	TSS10703,TSS1467	chr18:12658737-12725739	49.7861	50.9037	59.5991	43.969	40.6171	7.1252	9.3492	17.4853		0.000269425
TRAPPC4	TSS26944	chr11:118889240-118894385	34.9919	52.6073	42.6878	36.1928	49.5036	6.28308	4.73095	3.67231		0.000270138
HIST1H2AC	TSS26858	chr6:26124372-26124918	812.574	634.414	755.401	590.347	913.703	239.533	249.446	130.139		0.000273072
ILDR2	TSS10552	chr1:166882440-166944561	0.440833	0.320419	0.527741	0.447343	0.565907	0	0.105082	0		0.00027346
DDX28	TSS29696	chr16:68055176-68057770	2.55381	2.66286	3.6825	2.08882	2.65322	0.268466	0.295257	0		0.000275184
TIGD6	TSS5840,TSS6534	chr5:149372685-149380730	0.920809	0.814115	1.25498	1.16022	0.998934	0.127778	0.124925	0.092472		0.00027522
ZCCHC17	TSS24307	chr1:31769841-31837780	12.3967	12.7666	15.7339	17.9584	16.5791	3.40031	5.07427	6.14512		0.000275228
ATP6V0E1	TSS28672	chr5:172410762-172461900	237.467	188.655	190.349	143.536	164.412	38.983	20.6759	33.93		0.000283087
C4orf3	TSS5144,TSS8776	chr4:120217573-120225600	14.4315	14.9073	12.6016	15.4134	9.88972	2.19508	2.41381	4.87645		0.000283342
ATRAID	TSS13869,TSS21475	chr2:27434898-27440046	236.709	181.699	169.37	160.354	186.997	68.2291	50.8919	62.3101		0.000283663
APAF1	TSS17907	chr12:99039077-99129211	16.1231	21.5355	16.1024	20.22	13.976	4.51689	3.67826	6.66789		0.000291002
OCIAD1	TSS14692,TSS23129,TSS8525	chr4:48833059-48863834	72.0016	97.6494	70.0228	62.0472	82.7504	15.0976	15.8904	22.1342		0.00029149
GPN3	TSS11586,TSS22776	chr12:110890290-110906526	17.4672	21.1787	16.6124	14.0918	11.5196	1.72842	2.6282	0		0.000292634
AFTPH	TSS13099	chr2:64751438-64820138	45.06	41.7038	31.5203	31.4035	34.6674	12.5414	8.83322	14.8884		0.000294383
RPL13	TSS11845,TSS9965	chr16:89627064-89633237	76.2352	87.0404	111.453	91.779	94.4448	37.5423	36.2113	48.1747		0.000295401
NUDT21	TSS3369	chr16:56463047-56485261	31.0279	30.1731	25.9732	18.9315	27.0208	7.88298	5.15635	8.1645		0.000295441
GOT2	TSS18494	chr16:58741034-58768246	35.299	28.2403	22.5522	21.5769	29.454	6.21475	6.65221	1.25001		0.000296409
CASP2	TSS19760,TSS26215	chr7:142985307-143004789	30.2512	39.1645	23.2336	33.9907	27.2368	4.53991	5.3145	9.66275		0.000298987
ARPC3	TSS26300	chr12:110872705-110888158	1229.35	1101.03	931.792	821.437	760.844	143.747	145.048	270.306		0.000299595
PYURF	TSS12232	chr4:89442128-89444952	39.1802	37.2559	39.7665	38.6331	40.2012	9.56835	13.2487	12.6055		0.000299892
CALM2	TSS17639	chr2:47387220-47403740	436.317	320.798	330.608	264.604	418.672	53.6865	50.9915	102.509		0.000300724
CALM3	TSS23932	chr19:47104511-47114039	76.1357	48.7689	66.1469	57.1507	73.3479	11.4421	12.9007	23.9046		0.000301147
CEPT1	TSS18644,TSS22185	chr1:111682248-111727724	31.3653	43.8367	30.4874	31.5618	42.36	4.93409	6.36178	7.95927		0.000301542
GEN1	TSS10424,TSS8152	chr2:17935176-17966632	3.5588	3.13145	3.9873	2.71685	4.5477	0.457616	0.558914	0.224073		0.000301608
SLIRP	TSS22739	chr14:78174413-78183941	315.4	295.584	331.68	296.546	327.178	26.4837	64.8895	69.7945		0.00030206
CTNNB1	TSS27225	chr3:41240941-41281939	480.693	712.445	768.667	608.686	516.063	98.7488	94.8102	178.592		0.000302127
ORMDL1	TSS19423	chr2:190634992-190649097	9.73134	14.226	11.2908	13.2641	13.2752	3.84555	3.52785	4.20275		0.000302547
ARL6IP5	TSS24934	chr3:69134089-69155239	69.5535	116.258	95.4994	105.182	87.4235	18.3482	11.7523	11.8333		0.000302918
NSMCE1	TSS16664	chr16:27236314-27280113	45.4176	57.1492	65.7508	41.881	54.0944	9.42914	9.99551	19.3909		0.000302992
IRS1	TSS7421	chr2:227596032-227663506	16.8392	19.7973	13.2268	15.2918	13.5062	3.0272	2.62167	3.60478		0.000305674
FAM173A	TSS18920	chr16:771141-772590	8.72796	13.3197	11.3719	12.3641	12.7521	2.06271	2.22975	4.40896		0.000306003
ZFP91	TSS12304	chr11:58346586-58389023	5.70505	4.86677	3.7582	6.56352	4.87334	1.40777	1.15049	0.504534		0.000306162
ZFP91-CNTF	TSS12304	chr11:58346586-58393205	5.70505	4.86677	3.7582	6.56352	4.87334	1.40777	1.15049	0.504534		0.000306162
TLR7	TSS18304	chrX:12885201-12908480	2.23196	1.71204	1.68124	2.65758	1.83031	0	0.123809	0.00351711		0.000306899
CD47	TSS14745	chr3:107761940-107809935	22.4149	35.676	27.7771	25.6303	27.4066	2.32468	2.40594	2.14846		0.000307906
USO1	TSS4141	chr4:76649828-76735366	64.8321	56.1244	49.9002	58.3419	59.8282	29.8973	31.7238	36.9936		0.000308327
FBXO22	TSS18434	chr15:76196199-76227608	20.0634	12.3193	16.1755	20.8629	16.2899	2.32197	4.46403	2.62802		0.000308642
COA6	TSS14146,TSS8743	chr1:234509213-234519795	29.593	26.7157	19.1358	20.6951	24.4073	2.13077	2.58442	1.98247		0.000309198
APOA1BP	TSS25068	chr1:156561557-156564091	90.3348	85.5429	75.3975	53.1375	71.3907	11.0615	19.7574	20.3255		0.000310763
SPA17	TSS15367	chr11:124543739-124564687	8.67099	9.9228	14.0059	11.0427	13.2419	1.8951	3.25202	1.93642		0.000313562
ATP6AP2	TSS13033	chrX:40440215-40465888	174.708	259.657	185.988	182.376	199.306	25.6068	28.302	23.3422		0.00031374
SLC39A8	TSS10216,TSS11819,TSS13940,TSS16890	chr4:103172197-103266655	11.4465	10.8597	10.948	17.0012	12.4907	25.1695	24.3505	24.8288		0.000314486
TMSB10	TSS25576	chr2:85132762-85133799	3486.47	2299.26	2161.65	2804.1	2805.84	160.478	134.61	753.339		0.000315253
RPL36A	TSS1536	chrX:100645877-100651142	1053.3	954.909	1342.41	984.103	927.742	328.389	349.55	483.393		0.000319451
RPL36A-HNRNPH2	TSS1536	chrX:100645877-100669128	1053.3	954.909	1342.41	984.103	927.742	328.389	349.55	483.393		0.000319451
SLC30A6	TSS20335	chr2:32390909-32449181	10.409	12.9431	12.3518	9.74644	15.071	2.79494	2.95941	4.89		0.000322826
PRDX3	TSS26949	chr10:120927214-120938345	100.334	89.5776	86.815	73.0854	67.3678	17.4751	20.8728	20.1497		0.000323013
PSME1	TSS29184	chr14:24605377-24608176	271.659	370.293	316.696	331.662	464.805	49.1786	39.5121	106.407		0.000324676
GIMAP2	TSS28625	chr7:150382793-150390728	12.4752	7.50114	9.87699	13.0642	10.5775	1.14758	0.280826	1.11711		0.000324701
SNRPG	TSS5133	chr2:70508505-70520869	257.176	174.282	179.376	146.427	204.386	22.6862	32.9196	7.55221		0.000328177
CS	TSS6812	chr12:56665482-56694175	125.431	95.0209	101.429	91.8546	127.211	20.4763	18.1142	40.565		0.000329531
TMEM248	TSS2738	chr7:66386202-66423538	35.898	40.9161	30.2065	23.8468	37.8676	5.68678	4.95946	9.32029		0.000329845
MRPL30	TSS12622	chr2:99797541-99816020	11.8549	10.3184	7.57893	10.9237	10.372	2.35799	2.61248	2.26073		0.000330825
STRADB	TSS11799	chr2:202316391-202345574	10.271	14.6462	12.8303	12.6267	13.7066	5.80763	6.0522	7.35544		0.000334421
QSER1	TSS11834	chr11:32914791-33001814	13.0815	12.771	11.982	14.9349	12.2798	3.63872	4.09612	5.81036		0.000334832
TRUB1	TSS29757	chr10:116697951-116737439	10.769	7.72985	7.82382	9.41889	6.37583	0.652929	1.8774	2.4471		0.000334898
FZD1	TSS28156	chr7:90893782-90898132	5.30318	4.94954	5.94271	6.04331	8.2464	0.974422	1.2281	0.438125		0.000336509
ATP5E	TSS17669	chr20:57603732-57607422	1970.08	1585.6	1568.88	1273.18	1500.71	359.994	336.963	397.337		0.000338845
NT5C3	TSS22571,TSS25044	chr7:33053724-33102409	92.9866	87.7777	109.717	70.2907	110.843	25.141	24.0245	34.9565		0.000343589
HIAT1	TSS23070	chr1:100503788-100548929	36.1697	52.8536	38.6638	45.73	54.3332	8.90334	5.51229	15.9075		0.000345375
SPCS1	TSS8462	chr3:52739856-52742197	135.163	142.872	117.982	84.7969	113.581	25.3115	38.8946	25.2105		0.000345435
SUCLA2	TSS5474	chr13:48516790-48575462	74.8363	67.2238	61.4778	50.5896	49.5232	13.4525	15.7861	19.8085		0.000346059
XPO1	TSS1003	chr2:61705068-61765418	57.9393	67.215	75.0623	51.0783	75.3607	13.7079	13.6307	16.1292		0.00034715
CUL4B	TSS14230,TSS17059	chrX:119658445-119709684	35.2623	34.3903	44.6267	31.4711	29.7397	9.78771	9.2437	11.8572		0.000349359
EIF3F	TSS16724	chr11:8008866-8017719	196.411	254.193	290.054	270.032	235.489	50.5265	52.6552	99.3844		0.000349663
UBE2W	TSS27300	chr8:74692331-74791145	16.1041	23.3039	14.3088	15.3373	17.0367	1.6565	2.48478	5.35992		0.00035465
UHMK1	TSS15432,TSS4040	chr1:162466963-162499419	16.5082	25.474	18.9528	16.1328	16.626	3.37283	1.85164	5.6496		0.000357697
C1orf85	TSS26666	chr1:156262477-156265480	42.6224	56.7793	61.2426	41.5719	39.8685	5.75706	6.47843	10.765		0.000357911
CLDN23	TSS17631	chr8:8559665-8561617	2.89782	2.66044	2.36137	1.4652	2.4272	0	0.267562	0.532126		0.000358253
APP	TSS24737,TSS24897,TSS469	chr21:27252860-27543446	1129.59	1242.92	919.492	1203.55	1428.84	287.97	294.721	264.045		0.000358574
PHF5A	TSS2356	chr22:41855720-41864708	12.5672	13.9724	16.0722	14.4146	13.2139	0.361455	3.32072	1.28338		0.000361745
CMC1	TSS4576	chr3:28283123-28361263	22.3079	20.8395	19.6191	16.1852	13.7847	5.63731	3.3787	1.03434		0.000361899
NUDT5	TSS15480	chr10:12209572-12238143	95.2715	71.1098	65.5976	52.199	73.7403	5.95176	10.355	18.047		0.000362319
XRCC5	TSS5709	chr2:216974019-217071016	183.634	257.975	163.302	214.832	236.067	32.6665	31.1905	42.7025		0.000362371
TXNL1	TSS4097	chr18:54270052-54305920	85.8146	79.179	71.0937	70.4765	56.7274	21.9109	20.0055	19.5772		0.000363251
PDCD6	TSS28363	chr5:271735-315089	117.841	134.754	162.355	93.8976	154.334	14.1519	17.0463	29.6336		0.000363823
VAPB	TSS21415	chr20:56964174-57026156	27.2614	42.812	36.6091	38.586	42.4834	8.52308	6.4736	14.5717		0.000364086
SLC30A7	TSS20624,TSS20625	chr1:101361631-101447311	10.3897	14.0708	12.4363	11.2084	17.1124	3.08126	1.46796	2.68636		0.000365324
BCAN	TSS13412	chr1:156611739-156629324	0.505705	0.533603	0.3575	0.335613	0.451351	0	0	0		0.000372224
OSGIN2	TSS14381,TSS4797	chr8:90914095-90940095	6.68989	6.79602	8.25779	10.918	9.61154	0.525616	1.18109	1.58242		0.000376953
EEF1A1	TSS5538	chr6:74225472-74230755	3979.4	4611.8	5417.67	5329.62	4227.31	2312.05	2305.89	1939.33		0.00037824
PGGT1B	TSS27000	chr5:114546526-114598569	15.7748	13.528	13.0176	9.09629	14.3233	2.99093	1.95949	4.77156		0.000378651
SNAP29	TSS8094	chr22:21213291-21245501	12.2038	14.0836	10.1082	10.0937	12.155	4.73896	3.88108	5.9189		0.00037921
MRPS16	TSS29307	chr10:75008600-75012451	40.7615	31.6417	36.1361	24.9476	35.5313	5.34848	6.63246	6.76685		0.000379479
COX14	TSS29404	chr12:50505763-50514240	14.3141	14.4336	13.6223	7.99304	13.9912	1.96587	3.93014	1.41108		0.000380577
CTSL2	TSS20073,TSS27663	chr9:99791958-99801925	0.726717	1.17255	1.27731	1.47063	1.13375	0	0	0.130623		0.00038443
DNAJC14	TSS11361	chr12:56214743-56223420	9.85068	10.0604	11.224	11.4659	12.5425	3.24609	2.11486	4.29147		0.000385499
DENND4C	TSS17344	chr9:19230762-19374137	31.0796	50.7701	32.6025	41.1803	40.8157	6.74202	8.06898	13.5404		0.000385615
PARK7	TSS18706	chr1:8021713-8045342	952.755	631.643	708.684	723.381	802.145	253.987	299.111	237.808		0.000392072
CPNE3	TSS11915	chr8:87526655-87573726	42.8771	48.7322	44.8427	34.2605	43.2922	11.5258	8.57204	17.5444		0.000392992
PDCD10	TSS28881,TSS5559,TSS7880	chr3:167401694-167452651	140.327	96.9826	87.6137	89.7434	116.997	16.7823	17.5593	34.3658		0.000399909
NBL1	TSS11941,TSS14069,TSS28516,TSS8067,TSS9322	chr1:19969722-19984949	62.4246	74.0569	64.5122	43.3211	84.9158	0.781785	0.517407	7.7374		0.000399958
DYRK2	TSS4874	chr12:68042511-68056444	6.19456	5.8701	5.99963	5.1852	8.70994	0.886884	0.572562	0.328544		0.00040198
TIMMDC1	TSS17231	chr3:119217367-119243125	30.0572	22.5898	31.7195	30.0275	36.2043	6.50122	6.4456	6.1363		0.000403324
PSMA1	TSS14807,TSS15896	chr11:14526421-14665180	119.937	69.8436	94.8545	80.8552	101.45	14.0625	16.9887	26.4508		0.000406054
VKORC1L1	TSS29643	chr7:65338256-65419800	25.819	38.3657	30.3228	28.7057	42.9551	3.3171	4.50879	10.2499		0.000406654
ORC4	TSS14702,TSS19652,TSS2185,TSS27362,TSS698,TSS8536	chr2:148687965-148779173	12.1157	10.232	8.36015	12.1179	10.7339	3.56929	4.09187	5.43226		0.000407714
LYRM4	TSS18599	chr6:5108652-5261172	10.9732	16.4304	19.5278	15.5638	12.3368	2.58872	1.61886	0.540241		0.00040792
SF3B14	TSS3187	chr2:24290453-24299314	133.989	87.9852	103.603	89.8445	108.746	17.9517	19.5318	15.9257		0.000408948
WDR54	TSS2691	chr2:74648884-74652882	9.86622	6.73022	8.8891	9.34056	9.81492	2.72853	1.75432	3.70328		0.00040901
ERBB2IP	TSS25614	chr5:65222381-65376851	61.1485	73.2512	44.5979	49.2831	68.3594	11.2007	10.2956	19.0481		0.000410748
SAR1A	TSS17588	chr10:71909960-71930285	41.7234	32.5765	41.8269	32.6723	42.083	5.74955	9.00215	14.3683		0.000411276
AP5M1	TSS18075	chr14:57735605-57756797	14.4886	19.2492	13.6904	15.6391	21.7857	1.8922	2.9958	1.74853		0.000411648
AGTRAP	TSS22940	chr1:11796141-11810828	24.2608	33.1255	24.0625	27.6289	35.3174	8.0917	4.43777	10.8684		0.000415444
GADD45GIP1	TSS24597	chr19:13064969-13068068	60.4116	52.0899	56.9495	58.0794	50.8702	9.23102	18.7935	11.5927		0.00041595
ATP6V1E1	TSS17228	chr22:18074902-18111588	93.0394	111.748	107.742	78.2293	133.397	12.4268	15.1352	20.5757		0.000417648
FAM118B	TSS6257	chr11:126081618-126132879	13.4859	19.7852	15.3578	14.2167	23.188	0.0846591	1.1798	2.89324		0.000418033
PMPCB	TSS13082	chr7:102937872-102955133	29.3012	27.0159	33.6845	29.0769	26.0927	4.64893	6.9729	10.6008		0.000418539
FEM1C	TSS7346	chr5:114856607-114880591	10.1456	9.03907	7.27357	7.00891	10.5291	2.1376	1.9046	3.58293		0.000419493
FOPNL	TSS10917	chr16:15959576-15982447	8.50366	9.00097	8.37297	7.45528	8.75323	1.56345	2.40783	2.9969		0.000421254
TCTA	TSS8168	chr3:49449638-49453909	3.75415	6.83914	6.57034	4.88236	5.68026	0.5756	0.603088	0.0342683		0.000421732
ZBTB6	TSS11870	chr9:125670334-125675607	3.27633	4.63451	3.16676	4.54449	4.43194	0.579726	1.09239	0		0.000423081
MIOS	TSS3754	chr7:7606615-7647110	18.2144	18.5169	16.4876	19.5954	12.6279	5.73197	6.0937	8.38694		0.000424282
EIF3E	TSS13766	chr8:109213971-109260959	385.468	370.635	465.294	349.58	478.492	131.322	135.173	130.194		0.00042508
EIF2AK1	TSS8068	chr7:6061877-6098860	77.4549	63.7286	68.5158	46.0672	61.3125	12.4092	11.0391	14.7511		0.000426761
KRT7	TSS16442	chr12:52626953-52642709	691.838	838.162	460.817	757.492	600.862	14.52	22.8698	61.6059		0.000427872
CBR4	TSS13284	chr4:169908741-169931468	3.72345	4.33822	3.87365	5.50981	4.30232	1.12439	1.2182	1.05858		0.000428265
MAGT1	TSS28796	chrX:77081861-77151065	53.708	63.9707	49.8854	47.1023	60.7914	24.3645	23.0621	14.3006		0.000429998
TMEM51-AS1	TSS21728	chr1:15438310-15478960	0.535159	0.674082	0.357084	0.604092	0.197338	1.12546	1.19278	1.3354		0.000430647
TMEM41A	TSS10731	chr3:185207388-185216845	3.84108	4.7353	3.88642	3.573	5.38771	0.244997	0.808235	1.35218		0.000431181
OLA1	TSS17006	chr2:174937174-175113365	40.6465	27.201	30.2055	29.888	26.2353	7.20041	9.35993	12.3224		0.00043256
RABL5	TSS10596	chr7:100956647-100965093	9.3433	11.1655	11.0153	10.9522	15.8251	1.60031	3.32763	0.281243		0.000432888
USPL1	TSS12773	chr13:31191829-31233686	11.1062	14.0903	12.2802	16.4188	11.7904	4.71119	3.80413	4.06848		0.000434311
STT3A	TSS3536	chr11:125462738-125491280	132.035	143.004	164.272	107.416	152.977	46.7251	40.5529	46.7013		0.000437632
UQCRFS1	TSS1866	chr19:29698166-29704136	85.5188	53.4416	69.8907	57.7405	72.5714	12.7551	17.9483	18.6683		0.000437915
DARS2	TSS15314	chr1:173793796-173827682	33.1454	28.5788	31.8801	21.1589	22.5193	5.99439	3.75518	5.86739		0.000438696
ATP2C1	TSS10471,TSS13706,TSS1456,TSS27464,TSS7416,TSS9311	chr3:130569368-130735555	188.04	237.81	152.796	206.451	274.909	21.8679	29.2364	51.4229		0.000440874
METTL5	TSS29139	chr2:170668267-170681353	51.0012	39.7304	55.2749	33.6003	50.1016	9.04269	12.218	7.91146		0.000440945
EXOSC5	TSS28965	chr19:41892275-41903256	11.0182	9.24257	10.9778	10.0984	12.029	1.57105	2.45449	3.77486		0.00044361
SLC39A1	TSS17141,TSS18007,TSS3574,TSS7212,TSS8717	chr1:153931574-153940660	29.2868	37.466	23.7906	23.7855	33.7249	3.20071	3.36709	5.32971		0.000445625
MUL1	TSS3497	chr1:20825940-20834674	5.88758	11.5907	8.73882	8.62153	10.1008	1.06638	1.14682	0.0592387		0.000451002
TRAF3IP2	TSS13904,TSS26419	chr6:111876580-111927477	4.47596	6.19173	7.50313	5.23158	5.99395	1.72112	1.14933	1.27597		0.000451404
MRPL46	TSS10626	chr15:89002708-89010633	23.9432	20.6332	25.0704	15.8304	22.1444	7.40016	7.01541	10.2531		0.000453392
MOCS3	TSS963	chr20:49575350-49578399	1.58346	2.88606	2.27982	1.73115	2.1074	0.282698	0.455898	0		0.000460454
GAR1	TSS16502	chr4:110736665-110745893	7.58826	7.29576	8.12454	5.00335	8.90724	2.36372	1.42088	0.49318		0.000461161
RWDD2B	TSS15287	chr21:30378079-30391685	11.4376	9.36165	10.4889	9.74247	12.7179	1.16357	3.49291	3.08753		0.000464488
CUTA	TSS5014	chr6:33384318-33386065	72.6715	94.2811	77.6798	61.7004	91.8354	16.652	19.1566	19.1703		0.000465593
HLA-DPA1	TSS22588,TSS6196	chr6:33032345-33048555	196.601	223.475	282.338	155.659	263.768	15.2579	16.4552	64.4055		0.000466405
KDELR3	TSS1428	chr22:38864082-38879445	61.7147	36.1864	56.2057	37.1782	47.2287	7.22744	9.09114	1.24681		0.000467345
ALG6	TSS27003	chr1:63833260-63904233	10.1325	13.4544	9.67488	12.1592	14.8331	3.25549	2.27423	0.0423658		0.000469057
COPS5	TSS12656	chr8:67955314-67974562	74.166	54.3328	70.5741	51.103	66.9482	15.1282	15.3485	27.5515		0.000473144
C1orf43	TSS27825	chr1:154179182-154193273	90.5379	93.2006	85.3801	57.3311	93.5819	16.1415	18.3768	21.2449		0.000473266
TTC1	TSS2025	chr5:159436179-159492550	60.8188	36.4648	54.791	54.3758	52.0643	9.83194	11.4534	11.8142		0.000475569
SLC43A1	TSS20471,TSS28378	chr11:57252003-57283192	28.818	11.9232	32.3166	14.8038	8.59216	60.1193	52.4569	60.5639		0.00047657
DENND1C	TSS16792	chr19:6467217-6481798	6.142	8.31288	4.60827	7.74549	7.4189	1.05389	0.954414	2.27244		0.000479805
GNAS	TSS10788,TSS1297,TSS18840,TSS29521	chr20:57414794-57486250	1779.07	1701	2339.53	1984.2	1612.2	731.015	690.676	842.416		0.000481035
THOC7	TSS12699	chr3:63819545-63849597	107.624	122.998	136.607	96.2471	87.2521	47.2605	37.5804	28.0491		0.000481676
RNF26	TSS13838	chr11:119205209-119208024	8.86119	8.40784	11.1267	6.13157	9.31333	0.861368	0.631474	0.512567		0.000481806
VBP1	TSS20455	chrX:154444700-154468098	25	18.153	27.1052	18.3436	19.9735	4.45335	4.49384	5.98946		0.000481873
ARHGAP1	TSS11891	chr11:46698624-46722215	50.0064	51.4568	47.1977	42.5004	55.9408	5.41788	5.3188	14.9237		0.000482084
ABHD14B	TSS2528	chr3:52002525-52008646	6.16674	5.90386	6.26546	3.94602	5.91812	1.24055	1.89934	0.457631		0.000483198
NDUFC1	TSS10482,TSS1506,TSS23876	chr4:140211070-140223705	69.34	53.3069	46.0958	41.9584	43.845	8.17232	16.3351	7.09006		0.000484181
KCTD18	TSS23101	chr2:201353683-201374792	8.40287	12.13	9.24918	10.7217	7.12977	2.94107	2.97529	1.47001		0.000484557
MICU1	TSS19548,TSS20540	chr10:74127083-74385949	42.0359	38.7906	30.1111	25.585	27.0265	6.39989	3.09132	8.49695		0.00048578
SURF4	TSS1959	chr9:136228339-136242970	60.3371	73.1235	70.4585	54.0692	79.659	16.1078	13.4278	28.1684		0.00048697
FEM1B	TSS11832	chr15:68570140-68583640	27.7118	28.4581	27.4529	38.7127	25.8109	4.08579	6.29105	11.206		0.000488674
SLC44A3	TSS13691,TSS27581	chr1:95285897-95360803	35.0361	53.3383	33.6772	44.0447	35.5043	9.10892	7.42209	13.9102		0.000491195
BAG5	TSS26043,TSS26717	chr14:104022880-104029151	7.2003	11.0609	10.7289	10.9415	12.9456	1.14947	2.55226	3.66875		0.000492409
GPN1	TSS14351,TSS225	chr2:27851514-27873713	63.0178	49.6943	41.3588	53.3689	47.1622	12.3172	5.97253	18.5453		0.000493231
APOOL	TSS9551	chrX:84258897-84348323	3.74425	5.19832	4.62198	5.70307	5.19628	1.63109	1.61211	1.82104		0.000494573
VCPIP1	TSS20661	chr8:67542487-67579452	5.74623	6.93075	4.16848	5.59213	5.69246	1.28327	1.17867	1.12737		0.000495232
C12orf49	TSS9732	chr12:117153595-117175843	7.88852	9.42841	6.90894	5.73984	6.44377	1.43676	0.961728	1.30106		0.000495387
SLC16A12	TSS6276	chr10:91190050-91295313	0.151767	0.0937679	2.58267	7.9247	0.350813	12.8832	15.3932	14.7794		0.000496909
PHF23	TSS23942	chr17:7138346-7142825	10.974	15.9305	15.103	13.0101	17.8318	4.00438	2.74567	5.95036		0.000497425
TCEAL8	TSS19999	chrX:102507922-102510121	25.952	15.3866	22.5008	24.5364	21.4389	5.61042	9.32776	6.97537		0.000499319
TOMM22	TSS13731	chr22:39077953-39080766	24.5	34.4255	28.4298	33.9051	38.7434	13.0085	6.99119	12.1987		0.000500656
IL13RA1	TSS13761	chrX:117861558-117928496	31.3831	54.7875	37.0129	38.3984	53.2267	2.67528	2.89402	10.8734		0.000500682
CWC15	TSS25135	chr11:94695786-94706776	63.221	43.7741	67.4093	51.6447	50.3581	15.8248	11.1059	23.2207		0.000501168
COX7A2	TSS11584	chr6:75947390-75953644	247.425	229.297	269.596	160.936	264.392	36.9298	48.4223	44.2565		0.000503251
TSNAX	TSS24562	chr1:231664398-231702269	11.8488	18.447	13.5251	12.8919	16.6011	4.29875	3.52702	6.1936		0.000505836
TSNAX-DISC1	TSS24562	chr1:231664398-232177019	11.8488	18.447	13.5251	12.8919	16.6011	4.29875	3.52702	6.1936		0.000505836
TXN2	TSS4764	chr22:36863092-36877687	32.8538	45.1265	39.1833	28.6069	36.0887	10.5654	13.1688	16.9399		0.000507967
SNX5	TSS1447,TSS2247	chr20:17922243-17949490	115.922	77.4722	110.023	72.7105	83.673	14.6349	15.8493	32.0408		0.000508969
FAM35A	TSS21083	chr10:88854952-88951222	36.8997	37.9609	40.4728	50.0047	31.7353	10.6089	12.7534	13.3171		0.000509026
EIF3I	TSS11921	chr1:32687970-32697205	106.311	149.09	134.201	123.243	160.755	39.7954	32.8198	61.1007		0.000512104
GPX1	TSS16847	chr3:49394608-49395791	177.59	146.49	116.714	94.5125	131.247	13.4156	12.7802	37.8845		0.000514796
ZNF574	TSS15778	chr19:42580289-42585720	7.23958	8.07304	8.29355	5.5038	10.0364	1.37446	1.04778	1.90048		0.000515252
SHOC2	TSS4200,TSS7970	chr10:112679300-112773425	40.312	46.9969	44.5955	48.6309	35.9993	13.7574	9.43167	18.6745		0.000515415
FSCN1	TSS13943	chr7:5632435-5646287	25.8829	15.3641	18.0328	21.7815	14.7906	0.619699	1.13578	3.25249		0.000515421
BANF1	TSS21711	chr11:65769549-65771617	184.95	131.548	130.183	153.587	189.574	47.9712	46.1229	71.8444		0.000515681
HNRNPK	TSS11648,TSS15932	chr9:86582997-86595569	369.571	362.485	307.651	276.144	357.374	53.4669	57.8836	123.277		0.000516956
LCN12	TSS10134	chr9:139846767-139849949	1.07171	0.632138	1.00215	0.915394	1.19389	0	0	0		0.000521096
FCGRT	TSS1330,TSS6507	chr19:50015535-50029685	62.2872	59.5554	63.0331	51.6849	86.4842	12.5722	10.7779	24.4032		0.00052308
SPG21	TSS29370,TSS9178	chr15:65255362-65282251	166.084	93.9562	132.628	103.432	120.9	20.0759	25.253	8.6517		0.000523428
M6PR	TSS261	chr12:9092956-9102357	42.0954	75.8252	59.2865	66.8271	75.8749	9.91645	10.7962	19.2067		0.000528794
SLC25A24	TSS11928,TSS3018	chr1:108677343-108742980	35.7455	51.2764	31.2251	31.2101	43.4384	3.62422	3.49495	7.24789		0.000530487
FBXL14	TSS4218	chr12:1675158-1703331	5.52668	8.25911	6.16014	5.05447	7.69558	1.67494	0.982793	1.91964		0.000532016
FAM84A	TSS26639	chr2:14772809-14780168	0.880591	0.817387	0.595856	0.703639	0.939779	0.210937	0.193155	0.175582		0.000535352
RPLP2	TSS758	chr11:809935-812876	2461.71	2082.01	2831.55	2374.17	1831.05	693.039	681.115	792.097		0.000536773
LAMTOR1	TSS14641	chr11:71808337-71814433	37.0338	35.4712	37.7577	26.7466	40.7783	3.36996	6.3662	12.3281		0.000537554
SRP9	TSS21892	chr1:225965514-225978168	107.006	154.861	86.5944	111.51	110.929	14.2297	23.2925	30.0349		0.000537589
PLS3	TSS15124,TSS16164	chrX:114795176-114885179	75.2835	83.1355	101.516	122.06	107.781	20.7971	19.0268	26.4332		0.00053802
ACTR6	TSS19549,TSS8555	chr12:100593864-100618202	13.8411	16.1107	18.367	20.5964	12.2138	3.1118	2.13586	1.967		0.000538361
RHOA	TSS14361	chr3:49396578-49449526	270.433	224.873	183.578	157.701	183.329	36.7456	36.0779	66.5687		0.000538577
GNG12	TSS14434	chr1:68167148-68299155	5.48414	6.72989	6.85103	4.36676	7.92593	0.42279	1.35185	1.92015		0.000539573
PSMB6	TSS6024	chr17:4699438-4701798	46.856	53.5234	52.611	64.1905	48.216	12.5342	12.0076	22.6524		0.000539704
RNF24	TSS5180,TSS9061	chr20:3912068-3996216	2.46502	2.74715	4.16664	2.66559	3.38931	0.159694	0.0780294	0.873548		0.000545138
YIPF6	TSS25267	chrX:67718623-67757127	10.4913	9.5288	7.75436	6.32867	10.4076	1.94713	1.50455	1.25445		0.0005457
PAFAH1B3	TSS23632,TSS29361,TSS7744	chr19:42801184-42806952	35.905	22.2565	35.9396	25.9784	24.2018	6.08714	3.52018	2.54592		0.000546766
TRAPPC5	TSS10984	chr19:7745706-7747748	28.9765	36.1952	39.7122	35.9353	24.4943	9.15157	7.44328	10.3146		0.000548227
DUS4L	TSS21229	chr7:107204401-107218968	2.62715	1.97083	2.29702	1.54652	1.63989	0.441128	0.485682	0		0.000548503
GSS	TSS24021	chr20:33516235-33543601	81.5065	106.807	96.0214	62.1542	94.5891	9.67301	9.23199	30.1052		0.00054904
C16orf80	TSS12471	chr16:58147496-58163296	33.0344	22.4353	27.4392	18.4959	25.8676	6.93882	4.45889	3.98199		0.000551144
RNF219	TSS4158	chr13:79188420-79233314	5.76473	9.24226	9.88487	8.32474	10.2372	1.06498	1.09983	1.57231		0.000553853
NUS1	TSS19619	chr6:117996616-118031886	16.4922	20.5	25.2245	21.9384	22.8156	9.06672	5.97368	4.1108		0.000554655
PDE12	TSS5402	chr3:57541980-57547768	8.98377	11.2982	8.33022	8.17346	5.81491	0.596522	1.24897	2.59011		0.000556075
LINS	TSS21881	chr15:101109427-101142445	8.35611	11.5211	7.59188	12.5665	9.92974	2.50049	3.20851	1.7652		0.000556657
ARL2	TSS20582	chr11:64781584-64789657	34.0677	46.2388	55.7871	57.2089	46.4823	8.77804	8.0677	10.7396		0.000563163
ARL2-SNX15	TSS20582	chr11:64781584-64808044	34.0677	46.2388	55.7871	57.2089	46.4823	8.77804	8.0677	10.7396		0.000563163
PTRHD1	TSS29016	chr2:25013135-25016251	24.0902	35.5547	32.6088	26.7902	29.6759	3.97812	8.22451	0		0.000563233
KARS	TSS7623	chr16:75661621-75681585	351.567	246.466	262.952	237.192	290.904	79.7394	65.5416	125.146		0.000564678
ZNF217	TSS10291	chr20:52183609-52199636	27.0492	30.1227	19.3498	25.0842	23.7779	3.22121	3.6491	9.09983		0.000566682
TFB1M	TSS24979	chr6:155577263-155635617	15.0994	19.1921	18.7763	19.0266	25.1843	7.17218	3.49024	7.1598		0.00056694
CD63	TSS13353,TSS14792,TSS15903,TSS20478,TSS23873,TSS24501,TSS2558,TSS3333	chr12:56119226-56123457	2565.12	2415.88	1992.55	1607.88	2889.73	485.407	401.928	240.576		0.00056705
TXNDC17	TSS22297	chr17:6544221-6547861	23.0272	34.8093	36.2662	26.3315	25.2405	5.37534	9.70028	8.9257		0.000567174
CTSA	TSS26381	chr20:44519590-44527458	471.476	465.105	347.91	250.903	439.995	28.3074	35.4026	114.137		0.000569315
FAM213A	TSS18624,TSS19572,TSS26588	chr10:82167584-82192753	29.1169	35.4835	24.8234	36.6052	26.079	8.79993	6.86856	0.787647		0.000570848
ATP5C1	TSS6331	chr10:7830092-7849762	315.208	212.629	266.538	220.03	232.856	85.3305	87.1649	107.196		0.000571877
PIGT	TSS3360	chr20:44044706-44054885	122.672	121.526	122.408	67.4729	127.726	18.6408	15.0128	37.6163		0.000578827
CSE1L	TSS19403	chr20:47662782-47713497	48.8368	30.2412	55.92	43.8904	47.1809	7.1135	8.63356	16.8896		0.00058444
LAPTM5	TSS12938	chr1:31205314-31230683	87.6582	49.6218	68.4489	86.7996	84.4795	3.2205	1.61295	21.6686		0.000589146
SGK223	TSS22762	chr8:8175257-8239257	17.7166	11.1563	12.1878	17.571	13.3648	1.02365	1.15186	4.58105		0.000589779
RPLP1	TSS20586	chr15:69745158-69747884	3766.58	2832.67	3909.7	2894.28	2544.28	689.822	659.702	860.779		0.000589819
SNRPD2	TSS26491	chr19:46190711-46195443	222.637	206.521	236.593	151.897	277.841	46.5334	58.1529	34.3299		0.00058984
NUDT22	TSS14311,TSS3222	chr11:63993729-63997488	38.4661	27.2261	30.6946	21.8313	30.8767	5.67456	6.18735	11.7406		0.000591821
CXCL16	TSS8055	chr17:4636827-4643223	37.9483	48.7904	30.7339	24.747	39.8634	1.51001	1.02223	9.43943		0.000595305
N4BP3	TSS23973	chr5:177540555-177553107	0.936155	0.581903	0.620709	0.965493	1.05512	0.140119	0	0.0466553		0.000596295
OXSM	TSS5176	chr3:25831562-25836025	10.3755	8.0854	9.01311	7.05576	6.43557	1.1957	0.861959	2.91826		0.000596825
ERP44	TSS28979	chr9:102741462-102861330	20.1366	23.8397	25.8664	19.1605	29.3002	10.4933	10.005	7.10184		0.000596998
SMCR8	TSS10558	chr17:18218593-18231370	4.33112	7.47148	5.83747	6.04425	5.16822	1.162	1.70223	1.8467		0.000599002
PIGO	TSS12392,TSS17397	chr9:35088684-35096598	17.3575	16.6759	10.946	13.6116	12.4751	3.47344	4.85521	5.81724		0.000600929
SLC39A7	TSS24292	chr6:33168602-33172214	72.4789	83.7187	63.5711	67.5971	100.964	22.098	21.6072	32.2842		0.000602016
EEF1G	TSS12804	chr11:62327072-62341460	1865.41	2760.53	2984.83	2767.65	2496.44	1102.81	1077.36	858.894		0.000602741
PIGB	TSS1404	chr15:55611132-55647846	6.27244	12.721	10.1944	12.7244	10.4883	0.561459	1.76475	0.300824		0.000604065
MORN3	TSS10704	chr12:122089292-122107560	0.923915	0.990663	1.27299	1.28166	0.625989	0.163857	0	0		0.000604845
POLDIP2	TSS14388	chr17:26673658-26684603	43.3279	66.3879	53.7757	52.4006	64.1045	19.2709	16.561	17.1184		0.000606743
RNF187	TSS29590	chr1:228675067-228683889	11.6516	11.8429	7.24261	11.4274	12.114	2.41742	2.37607	2.95176		0.000610149
PITHD1	TSS6813	chr1:24104875-24114722	13.2556	21.1116	17.9585	15.3132	24.2877	2.5712	1.55881	5.17494		0.000612034
LACC1	TSS10776,TSS27787	chr13:44453419-44468068	3.42962	4.18371	5.81622	5.11402	3.08783	0.0414516	0.121524	0.983951		0.000613814
MRPL22	TSS29268	chr5:154320632-154348971	9.83277	6.78523	7.87946	5.75305	8.57956	2.92743	2.45718	1.40997		0.000614583
ZNF805	TSS7633	chr19:57752052-57774106	8.30708	7.97733	5.81295	9.08917	6.27498	2.19533	2.47381	3.38807		0.000616388
ATP6V1G1	TSS19314	chr9:117349993-117361152	59.6385	50.5525	36.4996	47.0042	52.3024	10.7008	12.2347	21.468		0.000616558
DDX6	TSS21849,TSS9858	chr11:118618472-118661972	32.0302	54.736	46.2399	47.1255	43.2903	12.014	10.0984	19.559		0.000616649
LYPLA2	TSS21040	chr1:24117645-24122029	33.4988	54.9294	31.7523	36.2438	44.2079	6.58668	3.52299	11.1737		0.000617072
FKBP9	TSS19641	chr7:32997004-33046543	83.085	88.9475	75.6682	82.0468	103.262	14.8389	14.9093	32.6836		0.000617652
MZT2B	TSS15858	chr2:130939500-130948300	95.7556	122.955	118.382	116.022	167.822	21.307	31.3198	45.3303		0.000620474
TIMP1	TSS17349	chrX:47441689-47446190	383.095	421.512	492.737	510.921	453.465	11.9036	4.93488	109.393		0.000624067
VPS13C	TSS21476	chr15:62144589-62352664	60.2145	103.787	74.4073	94.9113	81.1337	14.5237	15.5973	32.071		0.000624093
ACOT8	TSS20146	chr20:44470359-44486048	10.8038	8.33388	8.57292	6.16691	8.28637	1.61746	1.78245	2.16108		0.000624781
WDR61	TSS26809	chr15:78575577-78591940	69.7225	63.046	62.4409	72.7788	58.9549	17.3046	14.1119	26.5788		0.000625084
HLA-C	TSS6557	chr6:31236525-31239913	1400.33	1401.89	1596.41	1226.45	2162.32	154.877	195.301	499.989		0.000625329
ENPP1	TSS13817	chr6:132129155-132216295	5.49872	1.85832	8.52044	7.95142	4.69915	14.1265	15.1765	17.198		0.000626948
ZNF491	TSS6100	chr19:11909390-11919306	1.41848	0.526586	0.732896	1.13316	0.57519	2.33097	2.42835	2.2485		0.000627414
PAM	TSS4938	chr5:102201526-102366808	74.3225	131.829	134.677	106.833	132.196	19.2294	16.3294	30.402		0.000630993
PIN4	TSS3244	chrX:71401525-71483814	26.8546	19.1147	23.5065	27.0416	35.2369	3.52582	8.90176	2.81762		0.000631203
SQRDL	TSS14846,TSS3695	chr15:45923345-45983492	88.7325	102.001	64.8354	62.3326	100.363	11.7858	9.66821	19.3656		0.00063243
YTHDF2	TSS13680,TSS21681,TSS21682	chr1:29063132-29096287	20.4253	33.7739	25.5228	23.95	31.7627	5.89252	5.2555	3.98054		0.000632635
TMEM14A	TSS27420	chr6:52535883-52551385	21.6399	37.7021	41.6717	35.918	35.7475	4.02238	7.60374	6.2424		0.000634482
PSMA5	TSS14889,TSS19479,TSS27604	chr1:109941652-109969108	44.0659	41.3498	39.1294	24.6716	48.7626	5.94013	5.63976	13.2597		0.000635545
UBL4A	TSS12966	chrX:153712055-153714932	3.91903	6.74496	5.7374	4.29861	4.91482	0.913999	1.06126	0.53954		0.000637683
NCKAP1	TSS20853	chr2:183789604-183903229	122.333	216.296	155.741	141.641	190.53	28.4526	24.1225	50.4014		0.00064027
TBC1D19	TSS5724	chr4:26585545-26756918	17.4743	16.3182	18.2863	24.6901	19.1196	7.36831	4.93399	8.87792		0.000640518
DEGS1	TSS23043	chr1:224370909-224381142	15.6888	25.6531	26.6317	27.5853	30.6998	2.48998	2.51913	8.338		0.000641976
DERL1	TSS3568	chr8:124025403-124054663	17.8173	21.6676	20.9734	16.6322	20.6051	7.0881	3.35053	2.9304		0.000645749
MPV17L2	TSS8272	chr19:18304039-18307550	13.9061	13.9914	15.3072	7.79356	11.4492	2.31986	1.10221	3.47353		0.000647095
HSD17B10	TSS3690	chrX:53458205-53461323	117.542	89.3997	79.8624	68.5349	92.497	28.5552	33.6702	19.2437		0.000648699
TAF1B	TSS25097	chr2:9983570-10074545	14.8	16.91	14.6844	24.638	16.2838	0.611044	2.18449	1.40038		0.000648947
PC	TSS1051,TSS27966	chr11:66615996-66725847	10.0897	9.16253	11.6711	8.78964	6.30261	2.50671	1.49447	1.89733		0.00064986
NUP62	TSS24499,TSS25834,TSS28839,TSS5513	chr19:50410083-50432988	54.947	67.5586	67.4242	49.0916	86.4042	10.5425	7.32416	13.5658		0.000653934
BAX	TSS10208	chr19:49458116-49465055	36.1341	36.6238	47.0194	22.9053	46.3013	0.325623	3.53412	6.88391		0.000656403
IFIT5	TSS236	chr10:91174324-91180759	7.7333	6.60364	8.52788	10.7891	8.45113	2.27651	1.54467	3.54561		0.000656646
SLC38A1	TSS25294	chr12:46576840-46663208	26.4761	20.1073	23.9945	22.7723	33.3938	3.78727	4.5542	4.66339		0.000664005
COTL1	TSS10474	chr16:84599203-84651669	24.0484	20.4508	23.7801	18.4063	33.2313	1.17777	1.44017	7.16065		0.000665245
WDHD1	TSS24162	chr14:55405655-55493819	2.62472	2.06146	3.75849	2.69881	3.80395	0.395574	0.082789	0.0470364		0.000665655
FBXL19-AS1	TSS15724	chr16:30930639-30934590	0.19074	0.2086	0.292461	0.271988	0.365069	0	0.0315705	0		0.000666774
CSTF2T	TSS4178	chr10:53455245-53459355	17.0772	20.9	20.2999	27.5266	22.6792	3.96922	4.99919	9.0891		0.000668453
MRPL36	TSS25307	chr5:1798498-1799956	9.86616	8.46029	13.7418	11.2359	11.7455	2.52626	2.92892	0		0.000669335
C6orf57	TSS22042	chr6:71276624-71298606	12.4553	14.7271	10.0846	15.838	12.1324	2.69537	5.64502	4.53102		0.000670185
IL10RB	TSS3384	chr21:34638664-34669539	55.336	64.2554	56.9489	51.952	89.8213	5.26227	7.12141	13.4256		0.000671487
MAGOH	TSS29691	chr1:53692563-53704282	72.2395	67.0965	59.7252	48.5052	88.2888	10.1638	19.623	17.0203		0.000673103
COPS2	TSS2980	chr15:49417470-49447854	23.9386	17.4199	25.7226	20.3196	21.673	5.32323	4.35805	9.36752		0.000674854
TMEM123	TSS19558	chr11:102267055-102323775	77.9608	79.5943	64.9144	54.7975	62.1798	7.38071	7.08437	23.3973		0.000677126
CAND1	TSS15195	chr12:67663060-67708388	35.4336	42.9594	61.7062	43.1791	55.76	7.58519	6.63908	17.1216		0.000678024
ATOX1	TSS18006	chr5:151122382-151138210	73.661	118.602	121.726	77.9417	82.5246	9.47294	11.0676	27.4739		0.000681695
ISCA2	TSS12655	chr14:74960422-74962271	5.90243	11.0227	7.34011	7.5008	7.62972	0.881201	0.777113	1.76817		0.000682611
MRPS9	TSS7409	chr2:105654482-105716418	34.8371	22.6562	25.7617	28.7528	24.8445	8.81544	8.13563	9.71936		0.000683133
ADAMTS16	TSS28311	chr5:5140442-5320412	0.571808	0.115852	0.521606	2.74988	0.498985	5.0545	5.12001	5.30954		0.000685109
UBA3	TSS21645	chr3:69103880-69129524	52.6426	45.3312	38.9669	39.3476	34.7243	5.83833	8.4419	16.476		0.000685178
FRG1B	TSS27544	chr20:29611878-29634007	70.6783	97.1247	81.9029	58.0717	65.3997	14.3883	18.2651	21.6434		0.000685549
SPAG5-AS1	TSS1471	chr17:26926150-26944395	0.228487	0.50649	0.433011	0.397326	0.486932	0	0	0.0566105		0.000686429
PREPL	TSS11686,TSS8338,TSS8554,TSS9273	chr2:44544747-44589001	29.9556	46.9766	38.8889	43.2664	32.4584	11.7753	11.9562	17.9949		0.000688334
YTHDF3	TSS8383	chr8:64081120-64125346	27.4495	26.9611	23.6097	21.9777	27.0156	7.51943	5.70078	10.8916		0.00069044
MTX1	TSS12820	chr1:155178489-155183624	53.0155	53.2877	52.9237	49.4092	50.2429	8.66048	6.35582	13.3943		0.000691676
ZNF518A	TSS5152	chr10:97889471-97923517	6.46995	9.10557	6.18373	6.93159	5.38112	1.96699	1.57306	2.60595		0.000692119
PSMC6	TSS22116	chr14:53173895-53194716	64.252	81.2544	88.254	105.819	110.107	22.9938	21.0946	33.2501		0.000692888
TRIM34	TSS15223,TSS17095,TSS25487	chr11:5641173-5665625	12.3952	17.1267	13.869	17.1248	14.407	2.25651	4.11988	8.19181e-06		0.000693712
CHMP2A	TSS15348,TSS18364	chr19:59062932-59066486	141.448	199.279	140.734	118.855	146.791	28.0008	24.7237	31.6442		0.000694009
VAPA	TSS6554	chr18:9913954-9960018	35.463	39.0249	34.3835	30.3008	49.6786	7.34847	8.78127	15.8327		0.000695114
GNS	TSS14969	chr12:65107221-65153226	90.1228	119.774	120.336	70.233	122.555	7.98762	8.50136	13.0945		0.00069598
GRHPR	TSS18193	chr9:37422706-37436986	78.1156	123.096	91.0402	123.13	108.648	30.7244	35.5275	46.6033		0.000697985
GCSH	TSS23810	chr16:81115551-81129980	25.2386	39.8389	47.7196	33.9379	30.6548	7.82856	9.22866	1.55683		0.000698864
ARHGAP5	TSS5391	chr14:32546494-32628934	20.1588	34.0671	29.721	32.0308	30.0366	10.3744	9.51414	13.7769		0.000706114
TSFM	TSS30000	chr12:58176527-58196639	19.4256	12.0389	19.8868	13.5363	13.1431	1.25738	1.88398	3.16876		0.00070718
VPS35	TSS25499	chr16:46693588-46723144	160.762	147.89	168.547	115.134	223.766	13.7986	20.3044	35.8065		0.0007096
ORAI3	TSS26961	chr16:30960404-30966259	6.92847	8.61069	7.28682	9.68391	10.6973	2.98088	2.71797	3.69311		0.000709627
CCDC109B	TSS24238	chr4:110481354-110608872	17.085	24.5123	20.8306	25.7341	15.8546	0	0.215583	5.81954		0.000710171
SSBP1	TSS29150,TSS329	chr7:141438120-141450288	83.4141	54.4816	79.2132	55.7774	67.2193	14.0606	12.9815	15.5995		0.000711161
CBX8	TSS27290	chr17:77768175-77770915	8.74795	5.34245	6.06736	5.92316	5.31122	0.943433	0.519349	0.983757		0.000711761
TMEM219	TSS24206	chr16:29973350-29984373	144.103	209.272	158.682	121.624	169.937	27.7378	28.1604	35.2408		0.000713189
TMEM144	TSS23844	chr4:159131400-159176439	8.54131	7.87264	6.51184	6.20711	7.08564	0.51721	0.530728	2.21852		0.000716845
TXNDC12	TSS3737	chr1:52485803-52521843	30.8586	27.9034	26.1977	24.3214	37.5335	8.99094	9.64822	2.54895		0.000717202
TMEM48	TSS23679	chr1:54231133-54304225	7.85802	7.205	9.80893	6.84836	11.6315	1.43528	1.01743	2.10952		0.000725437
HIST1H2BC	TSS18559	chr6:26123694-26124132	845.735	779.443	1077.32	585.127	999.121	188.117	219.99	115.157		0.000726147
PSMA3	TSS13419	chr14:58711522-58738727	83.2094	138.866	133.631	120.544	150.74	19.5207	17.3656	16.8032		0.000727688
SNAI3	TSS10057	chr16:88744089-88752882	0.970185	0.663056	0.57437	0.820481	0.777486	0.210468	0	0		0.000732378
TOMM20	TSS19083	chr1:235272657-235292256	39.2583	40.5083	26.3294	28.6254	27.6895	10.2811	11.8785	6.70686		0.000733481
TMEM203	TSS14215	chr9:140098534-140100090	2.94931	3.02112	2.3987	3.48257	4.59078	0.585416	0.601552	0.146502		0.000734514
SDHC	TSS19538	chr1:161284165-161334535	132.244	109.336	148.256	85.849	109.148	30.9424	21.7462	26.5896		0.000739009
TMEM106B	TSS6091	chr7:12250847-12276890	9.36546	15.4479	9.90837	10.2532	9.4315	1.77606	2.05842	0.849518		0.000740239
ADAM10	TSS12452	chr15:58888509-59042177	167.639	222.774	168.132	120.208	219.236	26.0134	20.9061	43.9198		0.000742509
PSMB10	TSS23454	chr16:67968406-67970780	97.2619	91.5361	66.165	68.074	89.3334	23.0096	24.4498	23.0259		0.000742805
MTPN	TSS11602	chr7:135611502-135662204	20.6334	29.6319	24.792	23.5362	37.9775	2.54368	3.34249	8.19896		0.000743494
CFL1	TSS9471	chr11:65622284-65625804	531.202	414.111	487.062	372.176	586.208	37.2616	27.0392	155.033		0.000743662
ZBTB44	TSS22075	chr11:130096573-130184607	7.1997	11.5701	10.9614	10.5107	9.06319	3.68173	3.40005	4.48874		0.000743773
C3orf38	TSS12990	chr3:88198892-88207115	9.09129	11.892	8.90631	10.0018	15.3464	3.30689	1.84265	1.2123		0.000746066
LACTB	TSS8922	chr15:63413998-63434260	15.8195	12.6824	15.2604	16.4683	16.8843	2.25444	1.48992	5.02997		0.000750387
PAICS	TSS19932,TSS9459	chr4:57301914-57327534	29.9734	19.2639	18.9908	17.1889	24.7172	3.51696	2.19867	5.19087		0.000753504
ATP5F1	TSS23288	chr1:111991742-112004525	69.4446	47.4858	45.9186	43.7181	52.9437	12.711	12.904	17.0152		0.000754291
TCAIM	TSS11221,TSS16813	chr3:44379610-44450940	8.09796	11.3669	12.2601	8.81892	8.44827	2.1951	1.97111	2.21932		0.000756935
SETX	TSS23989	chr9:135136826-135230372	57.792	76.7411	49.3053	80.032	74.079	11.5505	16.1037	27.8933		0.000757015
YTHDF1	TSS29219	chr20:61826781-61847538	11.2579	13.2068	11.7956	8.00852	13.9917	2.85259	2.98142	3.80592		0.000760884
TIPRL	TSS25504	chr1:168148170-168171351	25.1043	29.7652	42.6066	26.6635	27.2235	7.32049	7.86908	3.50707		0.000763765
COPS6	TSS27788	chr7:99686582-99689822	104.216	76.5889	74.5548	64.693	62.0374	13.4394	18.4051	23.2368		0.000764276
SEC61G	TSS7848	chr7:54819939-54826939	185.719	210.789	260.034	149.482	204.939	77.9626	59.3045	27.9859		0.000765077
GLRX5	TSS2810	chr14:96001322-96011055	18.5534	19.3681	25.0537	14.7848	22.1333	8.89605	4.99088	4.7949		0.000770558
ZNF775	TSS25204	chr7:150076405-150095719	1.84798	2.2731	2.10338	2.7813	3.2463	0.551772	0.339899	0.869102		0.000770924
TMEM62	TSS9572	chr15:43425721-43477341	24.7901	34.3127	27.3129	16.4437	31.0191	2.38016	2.25008	7.85344		0.000771784
AP3B1	TSS13355	chr5:77298149-77590579	96.3511	77.1785	76.272	85.2721	97.8462	28.0132	17.9042	37.5508		0.000771817
CALR	TSS21367	chr19:13049413-13055304	1635.91	1621.04	1132.26	1054.1	1330.19	333.16	313.895	414.888		0.000773544
CTSH	TSS19416	chr15:79214091-79237420	273.385	379.863	213.647	219.098	249.281	50.7032	50.1697	12.5053		0.000774448
BCAP29	TSS17233,TSS20269	chr7:107220421-107263762	3.49619	5.7508	4.39677	6.00541	5.68391	0.842038	1.21227	1.25281		0.000775239
PRRC1	TSS18888	chr5:126853308-126890780	41.8331	26.157	34.0474	28.0366	30.3666	10.0941	8.76959	12.066		0.000775287
INTS2	TSS6783	chr17:59942727-60005377	5.05823	8.58093	6.83792	8.60228	7.86436	1.34152	1.69374	1.62758		0.00077878
PCBP1	TSS3291	chr2:70314584-70316334	169.553	142.502	128.582	112.727	147.917	33.9181	32.5798	63.125		0.000779374
NOG	TSS22941	chr17:54671059-54672951	0.920985	0.782851	1.41488	1.01085	0.886544	0	0	0		0.000779436
ZDHHC5	TSS9231	chr11:57435473-57468659	28.6596	37.0339	37.6592	25.5695	45.4681	6.94067	6.93493	12.3921		0.00077969
TMEM251	TSS14399,TSS24842	chr14:93651295-93653431	9.7919	13.4488	7.80641	9.43439	13.2826	3.4953	1.60687	2.28336		0.000779798
FPGT	TSS25938	chr1:74663895-74674148	4.00738	4.98078	2.85734	4.30756	4.91018	1.28411	1.46717	0.969017		0.000780877
FPGT-TNNI3K	TSS25938	chr1:74663895-75010116	4.00738	4.98078	2.85734	4.30756	4.91018	1.28411	1.46717	0.969017		0.000780877
PCYOX1	TSS17128	chr2:70485230-70508317	9.91706	19.6382	13.8982	14.5385	15.6798	2.59803	2.70604	1.22474		0.000784911
STT3B	TSS3479	chr3:31574490-31677556	82.2258	144.032	156.177	112.254	125.961	21.8902	22.7603	41.026		0.000787785
TBL1XR1	TSS15982	chr3:176738541-176915048	25.6562	41.4882	30.2349	23.5073	32.7306	4.8297	5.85919	11.2841		0.000788325
SLC39A10	TSS15947,TSS25531	chr2:196521531-196602426	10.2918	19.056	17.2651	13.3574	15.1368	2.11952	1.43696	2.50192		0.00079135
CHMP2B	TSS2719	chr3:87276412-87304698	28.9868	31.8108	21.4056	20.8888	18.9693	3.24338	7.42511	7.00393		0.000792134
LMAN2L	TSS25111	chr2:97371666-97405813	8.77292	9.34825	8.24099	5.4063	8.74427	2.25189	2.92967	3.70752		0.000792795
DYNLL2	TSS25256	chr17:56160779-56167618	21.1707	25.9153	23.7728	24.5817	14.247	5.88048	8.19232	5.15598		0.000792809
NT5C2	TSS20764	chr10:104847773-104953063	37.7887	44.41	40.5478	32.6967	31.6085	7.10683	8.47762	15.8621		0.000793112
KIAA1143	TSS26347	chr3:44790235-44803173	6.48547	8.06074	7.67959	5.0524	5.21669	1.63925	1.75348	1.17365		0.000795802
TSC22D1	TSS15542,TSS15557,TSS28385,TSS5158	chr13:45006278-45150701	50.0841	36.9558	33.8798	26.0166	32.3018	4.32661	4.02097	11.2582		0.000795909
TTC39B	TSS16125,TSS23969	chr9:15170841-15307358	12.8597	25.1161	16.0219	16.4937	17.5326	0.896826	1.96904	4.98896		0.000796682
POLR2K	TSS7000	chr8:101162838-101166230	53.3751	38.4013	60.289	45.0614	42.6701	4.63955	7.41621	17.6194		0.000796807
LY6E	TSS13830	chr8:144099901-144103827	214.708	163.467	185.315	105.943	232.328	2.73613	3.79887	29.1071		0.000797303
STEAP2	TSS26141,TSS8421,TSS8746	chr7:89840999-89866992	15.143	21.1787	17.016	11.6164	11.4886	2.44091	0.846452	0.301525		0.000797449
CPT2	TSS21324	chr1:53662100-53679869	28.1075	23.0816	23.9853	16.8286	19.7182	6.90334	5.01944	0.533291		0.000800511
THAP5	TSS21828,TSS4513	chr7:108202670-108210167	6.25593	11.3547	8.57462	8.04717	7.94414	2.33633	1.59827	2.89726		0.000801105
BAG4	TSS9622	chr8:38034105-38070819	9.68203	11.5139	9.06757	7.4665	6.02386	1.10038	1.58852	2.52776		0.000806668
TFB2M	TSS6937	chr1:246703862-246729565	16.1051	16.1412	12.7491	10.6249	13.9961	4.02016	6.85794	5.82448		0.00081146
ELOVL7	TSS20504	chr5:60047615-60140101	10.3239	14.253	8.21957	7.78071	11.4658	1.24603	2.38342	0.833816		0.000813301
TPBG	TSS16833,TSS19960	chr6:83072922-83077133	3.93212	4.09429	3.37483	5.22522	6.22043	0.600548	0.176099	0.650377		0.000813525
MGAT2	TSS10415	chr14:50087488-50090199	22.239	40.4018	38.6387	38.9182	43.2979	8.6449	11.737	1.97398		0.000817686
ERCC6L	TSS7267	chrX:71424506-71458858	0.959948	0.953779	0.712122	1.19531	1.30464	0.121064	0.0887129	0.134409		0.000818672
NDUFB2	TSS14866	chr7:140396480-140406446	171.358	143.952	179.41	141.802	160.309	57.2848	29.7021	62.1884		0.000819961
TMEM185A	TSS24327	chrX:148678215-148713487	13.8656	18.5162	20.3443	14.8259	24.8163	1.98974	4.66346	5.37082		0.000820026
DPP3	TSS26909	chr11:66247483-66277130	27.1531	30.8609	26.201	19.5071	37.917	2.85312	2.74447	9.51999		0.000820626
B3GNT5	TSS27896	chr3:182971031-182991179	3.85334	6.54863	5.79952	5.42318	4.29119	0.0824209	0.301985	1.59567		0.000821614
KLHL24	TSS27972	chr3:183353410-183402304	15.0754	17.7201	11.8985	17.8358	12.3079	4.96599	4.27445	5.69751		0.000824197
CANX	TSS5491	chr5:179125929-179158639	471.662	371.099	333.422	321.205	375.671	169.117	172.863	100.518		0.000826825
ALG8	TSS24194	chr11:77811987-77850699	74.3474	54.0551	79.1619	40.227	68.7132	18.6409	8.27341	6.64347		0.000827957
FAM189B	TSS28423	chr1:155216995-155225274	8.16946	10.5515	9.91944	5.24321	8.80003	0.754702	0.480381	0.291858		0.000830716
FAM168B	TSS1153	chr2:131805448-131851004	4.00669	6.30606	5.05273	4.54739	5.91556	0.902723	1.29992	2.20269		0.000831542
CETN2	TSS6233	chrX:151995870-151999301	23.6577	34.2318	16.7548	28.5275	28.7104	4.2666	6.40191	2.30189		0.000831833
ZNF319	TSS7615	chr16:58028572-58033762	0.967981	1.66088	1.78368	1.40633	1.26458	0.201127	0.442142	0.448577		0.000836257
EIF2AK2	TSS10670,TSS1909	chr2:37332283-37384190	24.0454	23.8575	26.3631	24.024	35.8723	4.25758	4.84154	10.8422		0.000836299
CMC2	TSS21810	chr16:81009698-81040502	19.7356	13.2486	19.0944	12.4423	14.0552	3.15989	3.38574	4.81191		0.000837199
NDUFS3	TSS2845	chr11:47600561-47606115	385.82	265.119	277.893	279.4	242.994	98.078	76.4877	91.7401		0.000840365
ZDHHC20	TSS28197	chr13:21946709-22033508	26.3393	28.3318	26.235	14.6808	29.0317	1.29253	2.06714	2.21766		0.000842464
C17orf97	TSS1905	chr17:260117-264457	4.5082	7.333	7.78631	6.33678	7.86847	1.84923	2.42782	1.6636		0.000842958
EIF6	TSS3770,TSS564	chr20:33866708-33872619	107.481	109.398	123.466	56.4456	107.833	8.63492	9.67116	31.0497		0.000843673
ACSL3	TSS6778	chr2:223725731-223808119	39.9113	36.1104	28.4146	21.3559	42.6566	3.39075	2.80543	9.77537		0.000843811
C7orf73	TSS29224	chr7:135347220-135361160	12.0568	14.6827	8.36653	9.92333	8.3194	3.07449	1.89567	0.611339		0.000849886
PNPO	TSS2585	chr17:46018888-46026674	18.0825	26.8437	16.5592	18.3427	15.4901	6.81987	3.25984	3.21039		0.000850685
POLD4	TSS18333	chr11:67118235-67121067	9.02493	12.3044	11.1172	6.25433	9.65026	2.17968	1.28138	3.21201		0.000852586
CRELD2	TSS24387	chr22:50312282-50321186	11.5315	32.2641	23.5112	21.0013	18.1261	46.4106	51.0146	42.8068		0.000852799
SNRPD3	TSS20425	chr22:24951617-24968509	52.6487	83.0313	74.403	63.1114	92.7276	15.6137	11.9539	17.7626		0.000854848
CHST14	TSS9323	chr15:40763159-40765357	9.08048	14.0205	16.5577	18.453	15.6262	1.36287	2.7634	1.70383		0.000856665
TXNL4A	TSS7399	chr18:77732866-77748532	20.2244	17.3286	20.4681	15.0204	12.7298	6.52839	5.96718	4.72523		0.000857682
SKP2	TSS18719	chr5:36152144-36184142	13.906	11.4335	14.0303	15.9829	15.7821	5.68741	3.90265	7.01476		0.000858872
VNN1	TSS501	chr6:133001996-133035194	6.74238	5.91016	4.19379	4.88769	4.32558	0	0.129955	1.5321		0.000860196
CAB39	TSS17184,TSS3610	chr2:231577556-231685790	15.9748	21.1955	14.3292	13.8584	17.7208	2.98266	1.76022	6.31233		0.000861397
ETV1	TSS16194,TSS28713,TSS3527,TSS6067	chr7:13930855-14031050	9.39741	9.5126	10.4154	5.12264	8.05503	0.908843	0.356112	0.841241		0.000861488
PSENEN	TSS6262	chr19:36236493-36237903	140.395	220.825	171.49	132.612	239.568	20.4337	31.0848	4.62202		0.000869944
PDCD2	TSS22680,TSS7088	chr6:170884659-170893780	8.75528	13.6668	14.7352	15.0278	14.3033	4.58123	3.93285	6.23644		0.000871058
EPT1	TSS14106	chr2:26568953-26618759	6.59952	6.11555	8.14554	4.5717	8.49103	0.696644	0.660348	1.0914		0.000872173
CD4	TSS6721	chr12:6898637-6929976	13.478	10.5406	18.6626	21.8587	16.0994	0	0.243025	1.93315		0.000872321
KCTD21	TSS28919	chr11:77882297-77899664	3.23419	3.7179	4.4591	2.78658	4.99396	0.456805	0.558018	0.803197		0.000872389
UBAP1	TSS24680	chr9:34179002-34252521	25.8586	23.9405	16.5066	14.3846	23.4657	2.99071	3.02244	7.21831		0.000874509
FBXO7	TSS10475,TSS22975	chr22:32870706-32894818	73.693	138.588	116.019	119.405	126.021	23.5355	18.8971	46.3515		0.000877646
TRIQK	TSS4614,TSS5949,TSS9456	chr8:93895757-93978372	6.33182	7.99032	8.9199	4.63272	8.539	1.03909	1.02364	1.98639		0.000879998
RRM2B	TSS13381,TSS21921	chr8:103216728-103251346	12.3032	18.9502	21.109	13.1528	12.2007	1.03075	3.11101	0.726527		0.000882485
LIN9	TSS13844,TSS19551	chr1:226418849-226497449	4.59289	4.94371	4.31844	2.39767	3.87614	0.112142	1.19199	0.0700597		0.000888862
ST14	TSS14579	chr11:130029681-130080257	261.944	272.238	247.903	129.406	288.509	19.5067	21.0079	59.811		0.000891364
SMUG1	TSS11455,TSS295	chr12:54574141-54582778	9.14068	9.56163	13.931	6.96879	12.2316	1.95464	1.33017	0.360511		0.000897049
SNX24	TSS18183	chr5:122181159-122344902	9.06536	7.20472	4.61518	7.83341	6.85777	2.14876	1.39414	1.3088		0.000897076
HMOX2	TSS11134,TSS2130,TSS21517	chr16:4524718-4560348	26.7034	19.2376	26.1665	20.2248	28.1866	5.72145	3.51125	9.9179		0.000898731
SOS1	TSS26981	chr2:39208689-39347604	31.1462	46.355	34.4362	34.298	35.4282	7.7257	7.82845	15.9747		0.000900034
DNAJC15	TSS12028	chr13:43597361-43683306	30.0283	51.1259	41.2774	35.7591	57.1678	4.62086	5.32562	12.4333		0.000900491
SCAMP3	TSS971	chr1:155225769-155232176	44.1513	60.5478	46.5134	30.5099	47.9385	7.87133	7.61735	12.6007		0.000903921
GLCE	TSS17628	chr15:69452972-69564544	4.76822	5.49155	7.63757	7.84061	7.03589	1.53839	1.22514	1.46174		0.000907005
RRAGA	TSS6919	chr9:19049371-19051021	29.04	53.9289	43.8693	52.8758	50.7994	10.4204	10.8669	17.9308		0.000907588
CPM	TSS22438,TSS22948	chr12:69244955-69357020	6.02327	10.4996	5.34936	8.72302	8.31677	0.806777	0.36935	2.04064		0.00090777
ARL4C	TSS21660	chr2:235401685-235405693	4.15719	3.92863	5.26283	6.69871	7.42475	0.297098	0.0933069	1.11329		0.000910011
PHB	TSS27841	chr17:47481419-47492242	119.628	99.0152	99.1208	71.7172	76.1354	18.1463	18.2791	38.9303		0.000913931
PDSS2	TSS5419	chr6:107473760-107780779	6.34728	8.90878	6.75827	8.67807	7.04622	3.32244	1.4116	2.28578		0.000915658
HINT2	TSS12305	chr9:35812956-35815042	55.2377	79.899	58.9246	47.8062	57.1072	20.9752	25.5316	16.7485		0.000916443
TTC27	TSS21932	chr2:32853086-33046118	22.8112	27.7763	24.2153	29.7463	17.6052	5.40456	5.67589	10.8889		0.00091711
YEATS4	TSS25176	chr12:69753531-69784576	11.2712	7.66325	14.2357	13.5471	12.8106	3.87005	2.35159	3.61932		0.00091751
YWHAZ	TSS16305,TSS19085,TSS24236,TSS25925,TSS7233	chr8:101930803-101965623	312.931	352.677	360.504	216.88	312.707	22.3945	21.2122	104.735		0.000917918
HAUS8	TSS19671	chr19:17160570-17186343	4.5957	8.84242	6.37864	6.09177	5.43424	0.126277	0.278105	0		0.000918708
TWF1	TSS22199	chr12:44187525-44200178	59.4254	54.0278	46.7092	28.007	46.8822	5.81727	6.40223	2.01079		0.000923022
UNC119B	TSS12453	chr12:121148237-121161443	2.52187	3.7469	3.4992	3.45642	3.19126	0.538731	0.930491	1.37773		0.000925592
ZNF687	TSS278	chr1:151254790-151264381	8.65046	12.8849	10.8743	8.33358	8.74135	2.21604	3.02736	4.48768		0.000927446
GLB1	TSS16007,TSS8234	chr3:33038099-33138694	121.195	109.547	162.429	98.3761	105.923	24.8273	22.5157	29.8718		0.000929633
AP5B1	TSS27229	chr11:65541368-65548062	2.59103	2.07828	2.0757	2.96709	3.17095	0.482129	1.00378	1.0244		0.000936159
JRKL	TSS12064	chr11:96123157-96126727	12.0861	7.9143	6.52544	6.77105	8.79384	0.326568	1.07719	1.7001		0.00094073
RMDN1	TSS8269	chr8:87484577-87521009	7.48612	10.0086	9.30133	10.4151	8.97843	1.01246	2.06154	3.37342		0.000941126
SUB1	TSS14813	chr5:32585604-32604185	32.2868	16.6597	27.0666	28.2621	25.2241	3.85511	6.9742	10.0418		0.000941128
ZNRF2	TSS2597	chr7:30323922-30407308	2.96123	5.10613	4.86328	5.82376	5.63571	1.13837	0.798058	1.81374		0.00094308
SLC35F6	TSS21337	chr2:26987141-27004099	11.8654	7.94757	8.17585	7.94875	8.96949	0.827052	0.988875	3.2442		0.00094518
NDUFB6	TSS29715	chr9:32553523-32573182	20.0428	28.9718	18.5106	22.831	31.3847	4.20213	4.80964	6.93232		0.000946834
LIG4	TSS7402,TSS885,TSS9806	chr13:108859791-108870716	6.22434	10.9444	7.81561	8.2419	9.19892	1.75427	2.06944	1.78148		0.000947679
SUV39H1	TSS27725	chrX:48555130-48567406	1.88867	1.52412	2.59428	1.48395	2.01618	0	0.55942	0.0264881		0.000950609
MRPL13	TSS3275	chr8:121408082-121457647	52.4361	39.9272	57.5478	29.469	44.0105	7.91894	10.7527	4.88892		0.000952616
EIF2A	TSS27799	chr3:150264573-150303803	68.1216	47.5538	50.8239	49.8659	44.3082	24.0657	19.6314	19.6381		0.000954451
VTA1	TSS12941	chr6:142468409-142542085	15.0008	21.7719	25.26	22.441	24.0025	2.48926	3.2609	8.31542		0.000954515
SPIN2B	TSS11768	chrX:57146114-57147979	10.7612	7.8286	8.09567	9.49046	13.7956	0.730108	2.991	2.74603		0.000957697
NUTF2	TSS14283	chr16:67880818-67905219	38.432	40.0633	39.7511	28.7457	57.2599	5.40945	5.63772	13.572		0.000958497
RPL11	TSS7835	chr1:24018268-24022915	2658.17	3140.74	3493.04	3644.32	2860.85	1952.29	1784.65	1454.61		0.000960307
COX7C	TSS27587	chr5:85913783-85916583	985.501	565.983	708.831	646.119	712.093	166.528	151.785	220.893		0.000962345
PTMA	TSS3505	chr2:232573234-232578250	2551.17	1907.28	1566.71	1874.7	2448.4	491.985	506.161	934.985		0.000967514
TOR1A	TSS29562	chr9:132575220-132586441	26.6768	51.4892	41.8603	40.3359	47.1752	9.31983	6.52778	16.4115		0.000968818
TP53RK	TSS6491	chr20:45313003-45318276	6.94326	3.91206	5.82432	3.85296	4.75224	1.27088	0.521629	0.529243		0.000969312
RPL41	TSS12042	chr12:56510373-56511616	5158.9	3358.4	3722.3	3551.83	4297.38	1930.59	1796.97	1398.38		0.000974151
ZCRB1	TSS6038	chr12:42705887-42719932	30.6138	39.2137	43.075	33.9604	42.6955	16.6584	13.8828	21.441		0.000974926
SNRPD1	TSS29343	chr18:19192259-19210208	76.1204	45.4779	59.0636	45.2632	67.155	6.35607	7.33045	8.80453		0.000974935
NHP2L1	TSS3908	chr22:42069936-42084913	19.6576	33.693	29.0879	24.5555	23.1818	10.2465	5.04885	9.77912		0.000976164
KATNBL1	TSS9331	chr15:34432874-34502297	6.08096	7.7008	7.54854	6.61839	9.81154	2.27937	2.64589	2.90124		0.000979335
MAN2A1	TSS22471	chr5:109025155-109203429	30.3557	34.4416	34.1582	41.2749	50.3514	8.62861	10.7652	17.0489		0.000979556
MNF1	TSS23639	chr6:33664537-33679528	14.3425	20.0926	16.7097	13.2118	17.9355	9.15964	7.23559	6.83389		0.000980989
DBI	TSS17387,TSS21633,TSS2319,TSS5461	chr2:120124503-120130122	334.179	311.142	269.853	207.645	398.125	37.1917	37.0204	54.107		0.000981447
SNX27	TSS26399	chr1:151584661-151671559	8.99694	12.725	9.22699	8.94533	8.14795	2.07497	1.95176	4.22941		0.000982732
SEPHS2	TSS26702	chr16:30454951-30457224	21.2936	17.1197	21.4749	10.5339	19.0428	2.62892	4.59299	2.15871		0.00098645
CETN3	TSS15073	chr5:89689528-89705603	21.183	27.911	41.7337	38.7469	33.6152	3.18813	9.8159	6.57831		0.00098944
MRPS10	TSS6448	chr6:42174538-42185633	15.2619	22.383	24.3894	16.5466	19.8502	2.47558	3.02613	7.70333		0.000992747
SNRPB2	TSS24657	chr20:16710608-16722417	29.667	25.5158	41.0474	23.6479	27.1655	7.01626	4.38976	4.88385		0.000994275
CAPN1	TSS25355,TSS6176,TSS6188	chr11:64948685-64979477	174.986	210.027	160.05	120.558	179.776	25.9487	25.0341	67.7004		0.000999813
PPP2CB	TSS17751	chr8:30643125-30670352	104.905	155.081	109.072	80.0438	111.907	21.125	17.8141	41.2047		0.0010001
RPS23	TSS2456	chr5:81569138-81574235	432.628	289.769	400.406	414.028	349.75	160.021	175.533	178.771		0.0010023
GNG5	TSS17225	chr1:84964005-84972262	132.301	159.869	122.003	84.2731	147.184	19.7637	17.7189	22.1589		0.00100581
ARPC2	TSS11775,TSS23222	chr2:219081873-219119071	342.826	339.097	288.188	311.645	432.766	33.5055	26.4665	118.384		0.00100665
CLOCK	TSS19883,TSS26492	chr4:56294067-56413076	12.2503	9.16035	10.6984	8.90743	14.713	3.22999	2.86428	4.73688		0.0010086
EIF2B3	TSS26063	chr1:45316193-45452394	22.8711	16.5142	17.4901	18.1506	17.1326	9.61185	8.82611	9.48415		0.00101026
TMEM147	TSS27554	chr19:36036501-36038429	112.714	88.1171	85.6036	67.5572	100.426	32.281	25.182	44.8854		0.0010123
INPP5F	TSS23516,TSS643	chr10:121485558-121588662	9.72242	12.6284	8.71068	13.3851	8.72039	2.25937	2.25229	2.67692		0.00101411
PPCS	TSS15870	chr1:42922172-42926086	49.5209	50.7093	35.8837	37.2748	41.636	14.3766	10.1071	2.10357		0.00101474
ATP6V0C	TSS10602,TSS5445	chr16:2563726-2570224	74.5485	67.2199	66.8691	35.5395	67.7614	7.2257	6.3601	11.6469		0.00101665
TMEM64	TSS6002	chr8:91634222-91658133	2.42291	4.3498	3.86822	3.95238	3.72784	1.22681	1.62519	1.16251		0.00101801
RARS	TSS27109	chr5:167913462-167946309	79.9597	69.7438	86.0874	70.8771	90.4	20.9812	19.9928	36.5276		0.00102053
DCTN6	TSS4490	chr8:30013812-30041155	62.53	53.2498	50.2331	48.2647	34.8612	13.5436	16.4203	23.6132		0.00102453
CD74	TSS3048	chr5:149781199-149792499	1564.99	1169.41	984.064	921.016	867.349	39.4988	40.4585	97.2363		0.00102573
IGSF6	TSS10300	chr16:21652604-21663987	16.5387	14.5169	22.5309	22.9115	13.5322	0.925146	1.49604	1.54595		0.00102699
DPYSL2	TSS28141,TSS6560,TSS7653	chr8:26371708-26515693	131.155	101.79	92.9387	76.8065	73.7696	7.2837	6.81317	32.182		0.00102838
CLNS1A	TSS10158	chr11:77327195-77348851	84.2541	65.752	90.1408	59.8273	63.6504	22.5071	17.7133	34.7534		0.00102973
RPL37A	TSS1749	chr2:217363519-217366188	2960.16	3736.82	4373.51	4359.71	3934.28	1809.13	2105.64	2180.5		0.00102995
TBK1	TSS16062	chr12:64845839-64895899	13.461	19.7875	26.6976	19.12	24.1248	2.1206	1.43172	7.01914		0.00103276
LRP1	TSS5048	chr12:57522281-57607125	129.919	152.08	267.766	205.351	209.175	11.1629	11.6088	51.6832		0.00104665
HINT1	TSS13269	chr5:130494975-130501041	271.506	155.846	273.806	231.833	310.993	42.7537	49.2639	29.5015		0.00105036
NOA1	TSS20674	chr4:57829515-57843826	38.3901	39.6261	35.7208	27.2129	36.0809	6.65276	9.98457	15.5694		0.0010507
CKAP4	TSS26265	chr12:106631658-106641713	28.4591	23.7117	24.716	29.8759	21.8162	7.38343	9.24253	13.1522		0.00105617
NHLRC1	TSS20988	chr6:18120717-18122851	1.47481	2.79168	2.85602	2.77963	2.35007	0.744933	0.485656	0		0.00106116
RPL24	TSS1699	chr3:101399933-101405563	936.062	802.627	1074.02	1012.82	774.639	554.852	532.394	424.767		0.00106312
C9orf64	TSS14812	chr9:86553226-86571663	13.6214	13.2696	10.3156	10.8899	12.4174	2.18954	3.26275	0		0.00106443
RIOK2	TSS25786	chr5:96496570-96519005	14.3673	9.48982	14.2234	10.2721	14.615	5.37214	4.11544	4.11254		0.00106742
KIAA1715	TSS4989	chr2:176790409-176867018	7.38989	9.2058	10.0228	7.3391	9.71722	1.34016	1.13015	3.35897		0.00107947
BCL7C	TSS29619	chr16:30899115-30905399	34.2866	33.489	31.8972	28.4208	24.2411	2.81349	4.48543	10.8848		0.00107981
RPS15	TSS10063	chr19:1438362-1440492	2098.15	2244.45	2245.27	2089.51	1561.17	1014.39	1065.83	1116.2		0.00108079
EXOSC3	TSS14493	chr9:37779710-37785089	11.8442	18.8899	16.6376	23.6679	19.348	4.89897	2.71021	6.55188		0.0010828
SUMO1	TSS27509	chr2:203070902-203103322	72.373	75.9643	70.1041	37.525	64.5785	12.9569	11.2377	19.9631		0.00108617
NDUFA11	TSS16401	chr19:5891286-5904024	146.317	137.964	163.785	107.015	115.835	42.4528	47.0357	70.5991		0.00108746
LAMP1	TSS11718	chr13:113951468-113977741	86.0375	133.167	94.0708	76.6024	111.679	24.0928	22.1948	17.1865		0.00108785
MFSD5	TSS18200,TSS22943	chr12:53645369-53648190	15.7374	30.7967	23.0703	17.928	24.1275	4.36421	2.32759	1.65463		0.00108899
IL22RA1	TSS26857	chr1:24446260-24469775	2.03733	18.888	3.48686	4.7036	10.4882	35.2693	30.0424	27.1948		0.00108961
PSMC3	TSS14358	chr11:47440319-47448024	137.518	141.314	143.665	133.62	168.988	33.8399	38.4376	63.7513		0.00109046
GNPDA2	TSS11067	chr4:44703811-44728651	4.95867	8.20049	8.07719	5.95823	4.27071	1.43387	0.700588	0.0995812		0.00109745
EIF3M	TSS25597	chr11:32605312-32624037	136.488	105.885	133.811	157.999	135.326	36.7774	40.7639	66.6016		0.00110439
EMC10	TSS5898	chr19:50979735-50986608	49.0615	61.2549	58.9196	57.6942	77.3444	6.39313	8.26789	22.986		0.00110547
CCNB1IP1	TSS29366	chr14:20779526-20801471	28.85	18.3411	28.4022	27.6107	17.0159	4.28364	9.12283	4.40978		0.00110797
MRPS35	TSS25678	chr12:27863705-27909237	58.0161	37.9792	51.2977	28.9958	44.8021	7.24378	6.0733	13.2552		0.00110799
DPAGT1	TSS27692	chr11:118967212-118972785	47.873	52.4723	61.3419	33.7417	51.7313	15.7453	12.455	14.8414		0.00110885
FBXW11	TSS18047	chr5:171288555-171433877	13.7562	16.7202	17.4898	19.5196	23.423	6.62633	5.51367	7.41455		0.00110966
AGL	TSS23612,TSS24213,TSS26574,TSS8130	chr1:100315639-100389579	27.5727	44.2598	27.9129	29.2679	28.0481	5.94496	8.3517	9.80986		0.00111043
AP3M2	TSS18676	chr8:42010463-42028701	13.0656	13.647	8.74204	8.50623	7.87147	0.899197	1.38741	2.52253		0.00111336
PET112	TSS1951	chr4:152591808-152682175	9.69743	5.56503	5.86942	6.94483	8.30098	2.28672	1.56137	1.34721		0.00111537
LEPROT	TSS23089,TSS29991	chr1:65886130-65901690	4.40757	7.00691	4.37973	4.93254	5.76881	1.49074	1.19492	1.35513		0.00111602
CLTC	TSS16312	chr17:57697049-57774317	78.5466	134.942	133.936	137.373	113.364	24.7004	22.3696	51.6191		0.00111696
TMOD4	TSS20364	chr1:151142462-151148547	0.316188	0.282959	0.192532	0.343471	0.189428	0	0	0		0.0011173
ANP32AP1	TSS27080	chr15:35529526-35530264	32.0834	17.9708	21.1327	18.7489	21.3837	1.69966	1.66924	0.869859		0.00111749
PTGER2	TSS15751	chr14:52781015-52795322	3.13352	1.40859	2.33357	2.19383	2.25139	0	0.0516777	0.146816		0.00111762
TXNRD1	TSS18950,TSS3986	chr12:104609556-104744085	50.9373	74.3044	69.1949	44.5233	38.5996	3.78506	4.04516	15.3767		0.00111956
LGALS9	TSS25082	chr17:25958173-25976586	192.547	146.745	122.399	191.002	223.527	4.38103	3.99788	55.5251		0.00112337
SLC37A3	TSS9530	chr7:140033551-140098311	20.8473	26.2266	25.988	29.8833	37.3107	8.3456	7.53223	11.7011		0.00112505
LAGE3	TSS22104	chrX:153705240-153707596	2.0105	3.05056	2.69162	3.84561	2.93718	0.394726	0.941215	0		0.00112789
ACBD5	TSS27852,TSS3798	chr10:27484142-27531068	91.4847	106.74	65.3243	59.3985	85.2673	10.8593	11.0654	15.1444		0.00112831
VCP	TSS29879	chr9:35056064-35072739	330.243	300.756	206.523	230.123	298.167	57.973	61.284	123.376		0.00112891
MBTPS1	TSS1127	chr16:84087368-84150517	40.179	69.9265	61.0902	55.2754	66.7128	18.3757	15.0944	28.0994		0.00113336
ZNF462	TSS10184	chr9:109625377-109773796	27.0394	30.4217	22.8898	23.1767	28.8781	2.3082	3.60186	9.19599		0.0011349
THAP10	TSS27358	chr15:71173680-71184772	0.940742	0.866543	1.45504	1.55963	0.871342	0.17318	0	0		0.00113583
RHBDD2	TSS13757	chr7:75508316-75518244	31.452	35.4299	26.315	27.85	24.6609	5.13457	5.18263	12.1248		0.0011366
GZMH	TSS25587	chr14:25075685-25078926	2.55067	1.66099	3.93055	3.57514	2.94808	0.592214	0	0		0.00113691
ITGB1	TSS10069,TSS10198,TSS24994	chr10:33189245-33247293	323.67	614.561	485.485	563.874	711.286	30.1521	38.9929	90.195		0.00113758
UBE2D3	TSS16375,TSS16485,TSS19819,TSS21138,TSS28048,TSS2806	chr4:103717132-103790032	132.643	117.04	85.109	76.5674	131.592	21.6976	17.9438	41.9887		0.00113805
SNX16	TSS20795	chr8:82711817-82754521	3.77627	7.96761	6.00686	5.79142	8.11675	0.220489	0.727337	0		0.00114108
ING2	TSS12598	chr4:184426219-184432249	19.8927	24.3947	17.209	15.3939	20.2307	8.89556	7.16514	10.502		0.00114372
C9orf85	TSS3349	chr9:74526422-74588371	8.90817	5.73465	6.26341	8.77754	7.59176	3.82186	2.5987	2.59922		0.00114375
GFM1	TSS3820	chr3:158362316-158410360	67.9492	56.456	41.7977	42.0616	48.8771	14.5205	11.2939	12.5047		0.00114594
FCF1	TSS5618	chr14:75179849-75203390	15.192	25.4784	23.1895	22.8674	31.8996	2.69253	5.22946	5.94279		0.00115329
CCNY	TSS19324,TSS24778	chr10:35535952-35860847	15.6181	21.8676	31.1641	25.0383	28.7751	3.7441	4.98289	8.86959		0.00115545
KDELR1	TSS11345	chr19:48885826-48894810	186.26	170.234	160.598	95.9585	214.169	18.7198	24.7317	50.7022		0.00115719
METTL6	TSS18443	chr3:15451376-15469042	4.26947	3.8685	6.55729	5.23128	3.90048	1.04767	1.43395	0		0.00115845
PDCD6IP	TSS22377	chr3:33840062-33911199	53.0898	86.971	59.9847	45.1397	55.7515	7.57139	7.21446	16.0254		0.0011586
BLOC1S4	TSS28209	chr4:6717841-6719387	2.77294	2.16403	1.61081	1.61018	2.32532	0.589645	0.519349	0.344316		0.00115864
PEX13	TSS24847	chr2:61244811-61279125	20.7255	18.7463	14.2156	11.5062	17.1368	3.11246	4.0941	4.16823		0.00116072
DCUN1D5	TSS5911	chr11:102921412-102962944	2.44677	1.41293	2.31599	2.10307	1.47126	0.168826	0.684776	0.453879		0.0011613
CORO1B	TSS29908,TSS962	chr11:67205517-67211292	58.1537	51.6927	44.1274	29.3295	41.465	5.22897	6.165	8.17404		0.00116275
ZMYM1	TSS23513	chr1:35544971-35581455	3.04179	5.1494	6.15516	5.65609	5.58016	1.62909	1.37283	0.898685		0.0011637
RPL8	TSS14154,TSS3343	chr8:146015153-146017805	2779.24	2054.65	2870.31	1916.57	2424.25	1243.39	1204.69	900.232		0.00116394
AGPS	TSS14402	chr2:178257470-178408564	30.8953	35.7566	31.514	31.0597	51.7482	12.1474	9.96027	4.90732		0.00116438
RAB13	TSS2612,TSS26645	chr1:153954092-153958853	142.669	200.191	146.307	186.918	131.475	38.9379	38.6557	75.7462		0.00117252
UBLCP1	TSS16362	chr5:158690088-158713048	17.764	20.3184	17.6658	28.983	27.0329	2.92781	3.32775	8.60026		0.00117521
GOLGA7	TSS27402,TSS29289	chr8:41348080-41368499	15.6361	14.5914	14.2208	14.7839	8.58875	2.9983	4.12274	6.21028		0.00117788
VKORC1	TSS7243	chr16:31102174-31106276	73.2397	112.223	132.751	100.004	98.2717	40.9934	30.3196	30.8893		0.00117895
LOC100132707	TSS28709	chr7:154720226-154741196	3.37983	5.05869	3.5431	4.05535	4.61349	1.81501	2.30726	1.53876		0.00117961
USP9X	TSS19319	chrX:40944887-41095832	104.963	125.679	90.6331	98.3887	105.333	33.034	33.2585	54.1788		0.00118271
TRIM59	TSS26991	chr3:160153290-160167626	1.67858	1.38965	1.23333	0.704408	1.55846	0.175804	0.257669	0		0.00118293
PARP1	TSS22172	chr1:226548391-226595801	120.616	93.3873	78.4722	98.6398	89.0251	45.7722	40.5826	41.7418		0.001189
PTCD1	TSS5568	chr7:99014361-99036462	11.2306	7.17047	7.92418	7.80938	10.089	2.9327	1.6408	3.92782		0.00119085
RNF185	TSS22497	chr22:31556137-31603005	3.2982	4.85113	4.88051	5.67918	4.93543	1.59874	1.57225	1.75874		0.00119377
CMPK1	TSS9491	chr1:47799468-47844511	80.1269	109.47	60.6382	72.0379	101.046	13.8526	13.0634	19.3478		0.00120215
PWP1	TSS11435	chr12:108079589-108106257	54.3441	60.5765	58.7876	62.9032	35.6149	15.6366	12.4633	25.5517		0.001209
UBL5	TSS12695,TSS1565	chr19:9938555-9940797	528.617	476.675	407.475	402.235	398.287	82.6353	82.4129	184.517		0.00120946
FKBP3	TSS28400	chr14:45584801-45603732	29.6228	44.7025	52.5079	48.6105	56.2504	17.4915	16.9904	7.52898		0.00120999
C1GALT1C1	TSS10743	chrX:119759528-119764005	11.2087	10.6877	9.45605	5.01496	11.8926	1.87128	2.21219	0		0.00121187
ASGR2	TSS15398,TSS4783	chr17:7004640-7018130	0.524671	0.361207	0.788412	0.61349	0.54445	0	0	0		0.00121465
UBE2Q1	TSS25819	chr1:154521050-154531120	32.6182	45.8201	46.4156	26.4562	35.263	9.43872	7.23108	11.4891		0.00121537
OCLM	TSS6266	chr1:186369703-186370587	2.70245	1.50498	2.80288	2.10653	1.78483	0.678053	0.332552	0		0.00121973
DYNC1LI1	TSS12446	chr3:32567462-32612366	20.275	20.9326	25.351	26.6766	16.2067	4.39081	3.52611	9.38331		0.00122057
ARL2BP	TSS2243	chr16:57279037-57287545	25.1185	40.6167	30.7473	35.6652	46.4275	7.49579	6.42447	9.47727		0.00122325
DPM3	TSS10887,TSS1168	chr1:155112366-155112996	22.9212	35.4375	23.4802	18.0846	27.2212	6.56968	7.0555	0.308044		0.00122452
DSTNP2	TSS9388	chr12:6993845-6994950	2.3421	1.27158	3.08677	3.00499	2.32321	0	0	0.361393		0.0012302
C6orf211	TSS16998	chr6:151773421-151791232	5.49334	6.70861	10.6267	5.53338	8.04774	1.76096	0.546252	0.141081		0.00123188
ST5	TSS1388,TSS2106,TSS27028	chr11:8714898-8932498	43.2358	40.5924	32.1673	45.8853	34.8662	6.57395	7.68203	16.5239		0.00123279
TALDO1	TSS11898	chr11:747431-765024	438.575	412.625	363.777	194.639	403.488	41.3675	43.137	94.2162		0.00123299
CRIPT	TSS20475	chr2:46844324-46852881	10.9377	11.3016	13.0085	10.5918	10.3345	2.97441	1.50014	0.116239		0.00123305
TNPO1	TSS19365,TSS28200	chr5:72112417-72210215	30.027	44.9625	28.6778	39.6569	40.9289	7.51457	6.56601	16.109		0.00123335
NFE2L3	TSS11047	chr7:26191846-26226756	16.0907	15.375	16.8695	15.8886	26.3174	2.43838	2.62993	6.6283		0.00123529
HTRA3	TSS10839	chr4:8271488-8308838	40.2617	16.5493	36.6388	35.658	32.571	0.13705	0.602925	9.19257		0.00123782
PTPN12	TSS29793,TSS3485	chr7:77166772-77269388	113.953	105.233	79.8832	102.469	112.941	12.4169	9.29661	36.2426		0.00123974
FADD	TSS25838	chr11:70049268-70053508	5.65524	9.00499	9.91492	7.99218	12.0085	0.482612	0.495697	0.925497		0.00124215
FAM175A	TSS10166	chr4:84382093-84406290	4.56183	6.72744	6.5474	7.93209	6.54963	2.94438	1.21418	1.91634		0.00124427
CDC42SE2	TSS13719	chr5:130599701-130730382	8.3205	10.7583	10.0474	14.4564	15.9326	1.76732	1.47465	3.598		0.00124576
KRT23	TSS17302	chr17:39078951-39093836	24.8598	30.3648	22.8843	27.013	28.2819	0	0.482469	6.7166		0.00124624
CARM1	TSS2065	chr19:10982252-11033448	29.0096	19.4114	26.7278	27.1998	24.2816	2.44321	3.53938	9.35245		0.00124865
ERLEC1	TSS2309	chr2:54014067-54045956	68.9379	88.9995	74.1765	54.7245	69.0933	29.7975	35.5575	30.4488		0.00124925
RPL12	TSS713	chr9:130209952-130213711	1984.44	1682.06	1843.29	1450.13	1738.64	1057.01	976.05	748.656		0.0012496
TMEM126A	TSS26813	chr11:85358962-85367597	36.7537	26.0078	31.2135	17.7882	22.4807	7.46244	4.94336	0		0.00125066
BBS12	TSS21288	chr4:123653856-123666098	1.74667	3.72929	2.90261	3.7316	3.66129	0.847398	0.698764	0.04411		0.00125188
C6orf1	TSS21729	chr6:34214156-34216904	5.09939	11.1351	8.50368	10.8028	11.5791	0.891697	0.163977	0		0.001252
FOXO4	TSS2564	chrX:70315998-70323384	6.41618	8.24811	8.26004	6.96997	6.04882	2.2543	2.0278	3.66007		0.00125478
PRIM2	TSS27288	chr6:57182421-57513376	8.63081	12.2295	15.0241	17.1757	15.4342	3.3107	2.54081	4.94072		0.00125556
NDUFB1	TSS4052	chr14:92582467-92588153	390.227	391.07	443.58	363.829	424.082	110.296	136.407	51.0329		0.00125593
ITFG1	TSS5868	chr16:47189297-47495015	95.5539	126.299	99.9844	81.5753	144.443	17.1275	21.2436	20.6553		0.00126043
TMEM87A	TSS13964	chr15:42502725-42565755	51.8131	57.0177	48.6786	48.5333	56.6812	7.68817	9.42096	18.5437		0.00126262
C11orf80	TSS25313	chr11:66512206-66610987	16.992	31.107	15.555	24.94	25.8724	1.75269	1.9182	6.52055		0.00126417
ZNF260	TSS15581	chr19:37001588-37019248	5.82292	4.87872	4.77565	7.0827	6.38442	2.46891	2.23988	2.33528		0.00126536
SMPD1	TSS5535	chr11:6411643-6416228	16.5144	24.7758	25.2898	26.9129	14.9036	5.37023	3.52322	2.80041		0.00126822
YKT6	TSS21653	chr7:44240577-44253893	28.4455	34.8222	31.7381	27.4273	46.9494	8.46231	8.54764	13.6039		0.00126909
GNPDA1	TSS4054	chr5:141380233-141392620	14.566	8.3647	11.4487	7.2905	10.5073	2.0642	0.953109	0.860131		0.00126924
APOA1	TSS27075	chr11:116706468-116708338	1.07383	0.899554	0.50971	0.871087	0.550888	0	0.163323	0		0.00127017
ZNF280D	TSS26211	chr15:56922373-57025787	35.6708	39.3274	31.3931	39.6379	26.742	8.75379	9.87039	17.0009		0.00127182
RPS27L	TSS4203	chr15:63445538-63449741	90.6087	117.753	129.4	71.613	96.8205	22.3025	21.3334	18.4088		0.00127426
RBM14	TSS9578	chr11:66384052-66397397	7.43183	7.46177	6.05113	5.85201	6.69254	1.34036	1.64429	2.89965		0.00127586
RBM14-RBM4	TSS9578	chr11:66384052-66413944	7.43183	7.46177	6.05113	5.85201	6.69254	1.34036	1.64429	2.89965		0.00127586
HLA-DMB	TSS21545	chr6:32902405-32908847	32.4403	16.1307	23.8899	32.3756	23.391	1.85015	0.776228	0.992511		0.0012773
MRPL1	TSS9592	chr4:78783804-78873944	40.7642	19.6967	32.8268	35.8734	32.979	7.49915	8.8103	5.29124		0.00127982
TREX1	TSS1877	chr3:48506918-48509044	24.8167	23.7545	21.7855	20.5164	12.759	0.445335	3.34995	7.15019		0.00128877
SVIP	TSS27998	chr11:22843597-22851382	25.4531	27.5094	19.5854	16.0344	21.9273	6.25172	5.95743	7.21502		0.00129029
RPS8	TSS14130	chr1:45241245-45244412	847.57	581.217	796.899	784.864	587.714	379.801	372.698	278.802		0.00129135
PPIL6	TSS19290	chr6:109711417-109762374	0.626224	0.539167	0.63323	0.419714	0.945253	0	0.150802	0		0.00129409
HDAC2	TSS27426,TSS5239	chr6:114257319-114292359	19.0414	22.6866	31.206	26.6354	33.4075	5.8569	4.99013	11.5601		0.00129501
ACTR10	TSS7655	chr14:58666832-58702353	22.3345	43.3571	39.7983	45.3581	44.5781	6.58921	6.87983	10.3547		0.00129522
CACNA1D	TSS20247	chr3:53529075-53846492	18.0726	30.2318	24.4317	28.7328	18.0643	4.73134	4.36024	9.78435		0.00129909
AASDH	TSS6043	chr4:57204456-57253638	8.85719	11.057	9.67559	10.9879	10.3377	3.45772	2.9565	5.02224		0.00129999
RECQL	TSS4790	chr12:21621843-21654603	10.8937	18.0776	19.0364	23.3668	23.9173	2.86372	1.67904	5.74378		0.00130069
ENDOD1	TSS12461	chr11:94822973-94865815	9.75922	13.7723	7.72405	9.72414	13.0011	0.684504	1.08227	3.89935		0.00130473
MRPS7	TSS2273	chr17:73257748-73262457	27.6908	32.9765	49.8664	36.9285	41.3891	10.0297	11.4757	16.0862		0.00130566
ATP6V1C1	TSS5963	chr8:104033247-104085285	13.1847	16.0549	17.1376	21.2837	17.0433	3.06329	2.00682	6.841		0.00131176
CCDC71	TSS1004	chr3:49199967-49203785	9.0005	18.8861	14.3904	16.7691	16.0943	3.46223	2.61277	2.06205		0.00131678
ICMT	TSS24621	chr1:6281252-6296044	5.99208	7.49888	5.48998	5.60288	9.86012	0.561311	0.77113	0.306684		0.0013168
LRRC36	TSS10728,TSS25498	chr16:67360746-67419109	2.60798	2.48881	1.99474	3.83267	1.9458	0	0.303994	0.621851		0.00131921
KBTBD6	TSS16397	chr13:41701708-41706936	3.79358	3.42917	4.49249	5.64318	3.77577	1.12777	1.45186	2.03871		0.00132696
PMAIP1	TSS29609	chr18:57567191-57571538	2.64216	3.28998	1.37953	2.73295	2.44923	0	0	0		0.00133083
ZNRD1	TSS25771	chr6:30029035-30032686	24.0173	34.6572	44.3298	35.1121	30.6205	6.74015	9.51508	15.105		0.00133109
HSD17B1	TSS102	chr17:40703983-40707232	1.51459	1.17216	1.07419	1.88101	1.30482	0.473342	0.462852	0.131499		0.00133152
BIRC7	TSS618	chr20:61867275-61871854	0.790469	0.871164	0.72948	0.824353	1.36589	0	0	0		0.00133351
LAP3	TSS27001	chr4:17578926-17609590	101.53	86.145	96.2497	115.768	154.601	6.40089	7.41285	38.7865		0.00133521
DND1	TSS8285	chr5:140050380-140053171	25.4887	17.0427	12.3464	17.9459	20.221	2.03877	1.49628	1.5116		0.00133559
FAM8A1	TSS4006	chr6:17600517-17611950	2.84514	5.38337	5.47742	5.46385	4.56491	1.35347	1.33096	0.85998		0.00133852
SMC3	TSS24074	chr10:112327448-112364392	91.733	77.4547	89.4987	88.9395	56.2406	35.4569	27.1636	43.203		0.00133987
WDR12	TSS18789	chr2:203745322-203776949	38.1425	20.4998	29.1399	21.2776	30.748	7.69928	1.69388	8.40563		0.00134146
B2M	TSS12328	chr15:45003684-45010357	8200.04	7150.74	3849.44	5142.63	7027.94	354.474	332.504	908.726		0.0013417
PLEKHB2	TSS28648	chr2:131862419-131907425	24.806	17.1996	14.402	11.6028	19.9689	1.75133	0.952052	4.74448		0.0013442
SPTLC1	TSS9818	chr9:94793426-94877690	118.433	106.531	68.3026	82.6553	111.54	24.0042	23.3779	21.4524		0.00134468
MTERF	TSS27685	chr7:91502020-91510016	4.13246	6.43437	4.14749	5.99441	4.97815	2.03927	0.717909	0.577896		0.0013472
TSPAN5	TSS1111	chr4:99391517-99579812	4.09567	4.67388	4.02151	1.74055	3.61511	0	0.110947	0.756449		0.00134959
ZNF205	TSS4297	chr16:3162562-3170518	10.8398	7.8561	7.8592	7.25183	7.36284	4.01361	2.88051	4.33689		0.00135033
TSN	TSS27770	chr2:122513120-122525428	24.6055	30.6523	23.4395	23.8862	38.596	5.3882	3.87119	11.5883		0.00135395
TMEM167A	TSS4168	chr5:82348664-82373272	12.9518	9.25167	12.8156	10.9963	18.3129	2.39781	3.2706	1.3975		0.00135616
DPY19L4	TSS15768	chr8:95732102-95806076	7.89576	16.9059	15.274	13.1489	13.8823	2.90346	1.59523	2.60706		0.00135695
RABAC1	TSS6639	chr19:42460832-42463528	103.286	102.054	145.45	105.766	178.315	13.4084	26.0715	36.733		0.00135914
DCTPP1	TSS15659	chr16:30435018-30441373	53.2205	40.2403	42.6588	22.827	42.8568	5.281	2.62873	7.46997		0.00135915
TIMM8B	TSS8696	chr11:111955538-111957522	16.3423	9.81481	17.1717	10.1915	11.8343	1.77092	2.35862	4.12847		0.00136299
PGD	TSS13554	chr1:10459084-10480201	137.519	131.314	83.2262	76.4346	146.232	12.5979	9.84869	33.6161		0.00136396
MOSPD3	TSS14599,TSS19025,TSS28742	chr7:100209724-100213000	17.4482	31.6532	21.4465	20.299	25.2773	7.94964	5.45304	5.32441		0.00136787
LINC00092	TSS23855	chr9:98782013-98784037	0.233971	0.20988	0.380934	0.408123	0.351579	0	0	0		0.0013702
PGK1	TSS5148	chrX:77359665-77382324	467.923	406.92	369.45	210.746	336.116	46.0585	40.1523	83.0321		0.00137186
GPR137B	TSS10662	chr1:236305831-236372209	20.7521	24.6757	17.9016	15.638	16.0173	1.21548	1.65575	6.87532		0.00137615
SREK1IP1	TSS26538	chr5:64013977-64064496	3.39954	3.30913	1.98448	3.09873	3.12999	1.46381	1.10802	1.20826		0.00137776
VMA21	TSS8148	chrX:150565656-150577836	2.762	2.8646	3.92245	3.25705	4.20005	1.21339	0.601418	0.118852		0.0013806
PLSCR4	TSS18245,TSS19310	chr3:145910123-145968966	14.313	22.6929	28.6585	27.1192	24.66	6.64766	4.59812	9.53806		0.00138077
PLD3	TSS1795	chr19:40854331-40884390	74.2869	47.1596	94.441	65.0602	85.6489	14.1479	13.8166	23.0199		0.00138148
ERGIC3	TSS4758	chr20:34129777-34145405	337.987	398.63	410.109	325.452	388.526	112.695	124.871	189.492		0.00138355
PJA2	TSS29490	chr5:108670409-108745675	34.9724	42.7681	51.7432	57.0346	48.8808	20.3568	19.5905	26.2019		0.00138574
ATP5D	TSS18380	chr19:1241748-1244824	71.2341	55.8287	61.2503	51.3171	40.0309	18.502	23.6246	18.119		0.00138576
TPRG1L	TSS6592	chr1:3541555-3546694	18.6282	21.1754	16.5741	11.7429	25.084	3.17084	2.43077	5.73487		0.00138868
NAAA	TSS26131	chr4:76831807-76862166	26.522	16.9903	19.2327	23.1315	14.1544	4.36631	3.35531	3.00014		0.0013925
RPN1	TSS29675	chr3:128338812-128369719	250.729	243.85	197.573	142.963	262.628	46.4433	48.9713	57.1186		0.0013939
NHLRC2	TSS26768	chr10:115614390-115672265	15.469	16.1781	12.8253	13.5905	8.98865	4.74257	4.24198	6.20505		0.00139712
SLC51A	TSS4978	chr3:195943382-195960301	0.459932	0.470847	0.51759	0.307903	0.254684	0	0	0		0.00139771
KIAA1737	TSS8254	chr14:77564577-77583630	2.91167	4.5855	2.96396	2.91582	4.02519	0.818905	1.14297	1.13643		0.00140077
HLA-DPB1	TSS7886	chr6:33043702-33057473	87.4799	52.3919	86.4019	106.817	75.3172	4.06723	6.13507	28.7178		0.00140228
CDS2	TSS6973	chr20:5107406-5178533	11.6657	19.9928	17.6899	16.9187	15.5954	2.67287	2.44057	6.87348		0.00140318
PDHB	TSS23207,TSS4255	chr3:58413356-58419579	77.5163	54.2545	75.9699	55.8713	48.1417	23.1568	17.2998	27.9404		0.0014043
TTYH1	TSS23276	chr19:54926604-54947899	1.59393	0.660972	2.86689	12.5056	1.16238	20.4522	20.9318	21.2869		0.00140458
NPC2	TSS16085	chr14:74946642-74960084	328.341	456.395	474.607	545.737	458.39	89.4747	75.945	197.269		0.00140489
MRFAP1L1	TSS28930	chr4:6709428-6711606	9.9375	6.28563	6.68038	9.93972	9.51798	2.05588	2.09566	3.95372		0.00140627
RPL30	TSS8713	chr8:99053937-99057818	1851.77	1591.77	2203.15	1342.31	1347.69	500.093	522.303	740.668		0.00140764
C19orf12	TSS25414,TSS25669,TSS27217	chr19:30189792-30206696	12.2014	15.5265	16.3094	21.2481	15.9486	5.40179	4.91575	5.79354		0.00141413
LRRC8B	TSS17443,TSS22894	chr1:89990396-90063420	6.75841	11.107	7.24366	5.88523	9.16135	1.29296	1.07335	2.98632		0.00141425
UNG	TSS7926,TSS9927	chr12:109535398-109548798	35.92	44.1604	31.6392	24.5496	25.3095	5.78959	4.37082	4.06732		0.00141618
RPA2	TSS28600	chr1:28218048-28241236	20.4272	32.0624	37.022	21.2872	29.6924	3.9809	5.99598	7.33856		0.00142139
NBAS	TSS25227	chr2:15307031-15701472	55.7926	49.061	41.3979	52.8787	40.1153	24.7529	24.6008	31.1617		0.00142285
EIF4A2	TSS7028	chr3:186501360-186507685	332.229	265.833	223.36	180.146	254.914	66.3082	67.7704	116.512		0.0014244
CARD9	TSS3722	chr9:139258407-139268133	2.62342	2.28402	2.90994	4.53727	4.17459	0	0.244192	0.901904		0.00142507
NLRX1	TSS28374	chr11:119039439-119054725	8.16504	14.28	12.9942	9.47343	11.0322	3.00764	2.33777	5.0663		0.00142633
MRPL14	TSS26836	chr6:44081372-44095191	21.5427	23.7323	26.9077	14.0258	26.7797	3.73272	2.35584	8.92797		0.00142965
CYB5RL	TSS1940	chr1:54638026-54665746	2.0786	1.53164	2.67476	1.85833	1.60949	0.484226	0.354891	0.423441		0.00143133
CHIC2	TSS6386	chr4:54875957-54930815	24.687	49.2266	42.2023	33.1108	46.962	1.65183	5.58276	13.657		0.00143223
MGST3	TSS1047	chr1:165600109-165625372	268.462	268.433	302.868	145.58	209.437	32.9796	31.1876	20.3838		0.00143396
IMP3	TSS8666	chr15:75931425-75932664	12.5363	17.824	15.8428	9.10578	17.1498	1.6669	2.00349	2.21395		0.00143606
RC3H2	TSS4188	chr9:125611731-125667562	41.6664	59.8914	35.2292	53.0594	62.2052	7.78684	7.7756	20.7849		0.00143725
ASNSD1	TSS25282	chr2:190526124-190535557	8.95792	13.4628	12.9859	19.0137	12.1124	2.26212	3.62841	1.35481		0.00143824
SLC37A2	TSS25958	chr11:124933012-124960412	4.87096	4.05592	3.74442	4.26524	7.14097	0.16415	0.120287	0		0.00144119
DTX4	TSS25781	chr11:58939811-58976060	9.41798	14.1482	11.9999	7.59387	13.5005	2.63708	1.84701	2.91892		0.00144544
ANAPC11	TSS4647,TSS5805	chr17:79849598-79858363	12.168	21.6384	19.6799	12.1427	20.3399	2.67704	3.63784	1.50065		0.00144614
MITD1	TSS22572	chr2:99785725-99797492	28.4726	14.706	32.7457	23.2128	31.1918	3.0543	2.40708	8.48267		0.00144638
DKK3	TSS13392,TSS4506,TSS8950	chr11:11984542-12030917	42.9735	33.2085	69.5438	41.4302	60.9222	1.8917	1.387	9.17562		0.00144984
GAS2L3	TSS2750	chr12:100967488-101018685	6.41264	10.3752	10.7709	5.35264	7.51038	0.075358	0.552616	2.3236		0.00145158
UFC1	TSS14225	chr1:161123533-161128646	157.833	245.29	250.088	171.923	153.791	73.0999	59.9596	35.4258		0.00145584
NDUFAF6	TSS8588	chr8:96037213-96070944	16.9802	9.61748	17.3985	14.188	11.3457	3.00693	3.13604	4.84877		0.00146395
RPS13	TSS21010	chr11:17095938-17099220	912.855	626.699	930.605	868.667	629.929	326.591	340.237	275.785		0.00146749
ARV1	TSS11541	chr1:231114822-231136479	15.6193	14.8573	9.38996	8.44072	13.205	2.79864	4.10913	1.69827		0.00146946
CHRNA6	TSS21938	chr8:42607779-42623929	0.755973	0.398789	0.700178	0.656853	0.410511	0	0	0		0.00146956
SLCO2B1	TSS21312,TSS90	chr11:74862031-74917445	12.1879	6.67693	11.8858	10.0807	10.2473	2.14637	1.85962	4.53902		0.00147127
ERH	TSS8861	chr14:69846839-69865021	72.5244	116.895	104.049	85.6945	133.345	16.3432	14.4747	41.8883		0.00147592
PPIC	TSS25542	chr5:122359077-122372425	65.127	36.1859	67.9904	60.5793	76.9821	9.57346	12.1663	15.4142		0.00147883
TFAM	TSS23637	chr10:60144902-60158990	16.4871	14.6617	16.0963	14.3594	15.0976	3.62042	2.62921	5.59177		0.001483
TCF7	TSS14473,TSS20409,TSS692	chr5:133450401-133483920	8.85597	7.50191	5.0784	7.85554	5.10384	2.39026	1.10365	2.29155		0.00148643
HSD17B12	TSS11077	chr11:43702142-43878169	49.3592	68.8089	55.2299	34.1812	51.8653	10.069	9.5423	8.41823		0.00149153
MR1	TSS20944	chr1:181002560-181031074	3.52788	6.03688	5.91329	3.26193	5.24105	0.30791	0.484171	0.737466		0.00149469
GPR107	TSS26208	chr9:132815984-132902448	16.4051	21.9738	15.9722	17.7954	28.4608	3.49523	3.5378	7.67441		0.00149918
PTP4A2	TSS11641,TSS23094	chr1:32372021-32403988	21.1617	40.6202	32.3366	30.2257	35.2618	7.88808	7.3591	6.9473		0.00150309
KIRREL2	TSS22349	chr19:36347809-36358048	0.0479721	0.246658	1.3585	4.90415	0.630615	18.4506	15.7277	21.0919		0.00150776
TBCA	TSS8864	chr5:76986994-77072185	414.111	212.681	288.644	287.639	353.359	58.0652	71.8742	91.3768		0.00151293
N4BP1	TSS24419	chr16:48572636-48644120	11.298	18.6821	14.3722	11.8834	15.4926	2.86798	2.15249	6.21239		0.00151458
IRAK1	TSS22076	chrX:153275956-153285342	90.6735	77.1947	59.6291	54.5507	91.6608	10.5827	10.1771	30.4749		0.00151617
GTF2H3	TSS10308	chr12:124118285-124147151	11.5458	13.1776	9.16404	7.16339	7.52665	1.51107	1.60803	2.93569		0.00151995
SDF2	TSS13499,TSS14293	chr17:26975373-26989207	17.4901	35.2092	26.4921	28.2589	40.0015	7.27266	5.99517	0.485199		0.00152415
CISD2	TSS23319	chr4:103790134-103813963	8.12008	10.7151	5.83476	5.32329	8.93179	1.39617	1.06457	0.343924		0.0015275
SLC9A6	TSS28091,TSS28093	chrX:135067582-135129428	8.61615	12.49	10.8688	9.13205	11.717	0.440867	1.69596	3.73191		0.00153086
MSH2	TSS2529	chr2:47630205-47710367	38.6423	26.1143	39.6897	34.8634	26.6798	8.60962	10.1557	16.6935		0.00153625
CIB2	TSS9893	chr15:78396947-78423877	3.08639	4.62254	6.55968	3.62461	4.4021	0.255004	0.503682	0		0.00153715
MAGED2	TSS16171,TSS26227,TSS605	chrX:54834170-54842445	91.6867	71.6833	76.6199	123.104	81.1993	22.3316	25.373	32.9901		0.00153774
RPS28	TSS28814	chr19:8386383-8387280	1641.64	1228.54	1555.16	1444.93	950.765	459.447	403.841	433.669		0.00153824
CLCN5	TSS15106,TSS20635,TSS3120	chrX:49687224-49863892	6.39445	10.3318	7.54088	5.91944	7.82606	2.09344	0.308684	2.61548		0.00153963
GLTSCR2	TSS24863	chr19:48248792-48260323	247.765	302.722	311.477	333.755	264.483	128.41	122.18	177.706		0.00154367
SLC35C2	TSS29559	chr20:44978176-44993064	22.4224	33.2577	32.2372	26.8883	30.8525	5.19775	6.69764	13.0277		0.00154682
FAM45A	TSS11910	chr10:120863610-120897223	10.2496	18.4967	15.4844	10.2239	11.0859	3.91881	1.7481	1.39737		0.00154712
TUFM	TSS13598	chr16:28853731-28857729	256.684	198.003	234.267	146.502	223.619	67.1188	67.1037	67.8495		0.00155956
IFI27L1	TSS6853	chr14:94547638-94569060	8.48938	6.85954	8.60757	6.50602	7.59754	2.25252	1.18608	0		0.0015667
PDZD11	TSS6107	chrX:69506210-69509798	41.7657	34.2891	46.2555	22.2853	34.4478	4.51674	4.64455	4.90198		0.00156743
SSNA1	TSS28505	chr9:140083053-140084822	55.319	74.0622	47.5636	55.7483	55.808	21.577	17.2547	31.0856		0.00156964
SLU7	TSS14024	chr5:159828647-159846168	30.4374	29.348	31.4279	28.9364	30.0265	8.02232	6.86532	11.1819		0.00156987
C11orf73	TSS19284,TSS28899	chr11:86013252-86056985	29.6353	13.856	25.2306	22.2009	23.2835	5.52374	4.48975	8.38075		0.00157525
TRMT112	TSS19477	chr11:64084164-64085033	148.072	88.5965	99.2854	75.5276	98.3432	10.1212	20.6913	15.1952		0.00157563
CYB561D2	TSS23376	chr3:50388296-50391496	5.04807	5.38349	4.88336	3.61127	4.13224	0.314458	1.155	1.70665		0.00157676
DOPEY2	TSS16126	chr21:37536838-37666572	21.1853	15.6643	20.5655	14.1613	11.9846	1.58527	1.97243	6.46158		0.0015773
ULBP3	TSS29818	chr6:150385742-150390202	8.59145	13.5919	12.616	5.88577	9.86739	0	1.04877	0		0.00158324
PPIL1	TSS29595	chr6:36822605-36842800	8.83377	15.5302	14.1006	10.2569	14.5318	4.97742	3.2718	3.80484		0.00158361
CEP97	TSS4633	chr3:101443493-101486181	4.87603	4.4626	5.19669	5.1481	3.36587	1.30619	1.15416	2.3031		0.00158513
TPP1	TSS7986	chr11:6633996-6640692	125.782	77.3685	66.3974	69.8168	84.1685	8.3771	13.2729	24.983		0.00158777
PCCB	TSS2178	chr3:135969166-136049013	56.1014	62.3388	63.2981	36.341	46.845	14.0128	24.5068	21.7225		0.00158795
GRAMD2	TSS16140	chr15:72452146-72490136	0.433531	0.401377	0.188954	0.481449	0.488726	0.104301	0.0382244	0		0.00158925
MIF	TSS12618	chr22:24236564-24237409	139.676	275.951	225.798	155.645	199.416	22.0732	28.9813	48.5739		0.00158937
IARS2	TSS14218	chr1:220267454-220321383	61.1282	101.515	60.2457	61.4325	88.9622	15.6148	13.9166	28.6979		0.00159409
BCAP31	TSS16478,TSS2063,TSS20983,TSS24558	chrX:152965946-152990201	169.362	199.978	148.81	92.3764	160.417	45.9487	27.2183	31.3982		0.00159466
APEH	TSS4991	chr3:49711434-49720934	108.534	75.9059	69.259	62.8805	60.762	10.2489	14.751	29.7801		0.00159487
APRT	TSS6165	chr16:88875876-88878342	220.458	152.7	134.2	122.939	135.379	35.653	29.2228	21.9127		0.00159511
TCTN2	TSS15893	chr12:124155659-124192950	29.669	38.6626	32.3912	45.9841	26.0299	3.85815	4.79159	13.9191		0.00160297
SSR2	TSS16615	chr1:155978838-155990758	217.622	229.575	299.707	200.184	186.114	106.368	114.06	70.7749		0.00160384
PRR5	TSS14900,TSS16451,TSS25237	chr22:45064426-45133561	2.79763	4.9625	4.60657	6.24075	5.50703	0.570659	1.18192	0.956188		0.00160482
KDSR	TSS8002	chr18:60994970-61034506	8.05942	12.8301	7.10876	7.75619	7.58458	1.3938	1.3774	3.0763		0.00160622
SNUPN	TSS16045,TSS27058	chr15:75890423-75918719	24.2115	29.6141	31.7158	22.578	25.7042	7.78938	5.27109	12.447		0.00161051
CASP6	TSS12782	chr4:110609784-110624629	11.9615	16.0651	7.8767	10.6671	13.9227	1.85106	3.21151	3.49621		0.0016155
GPR137	TSS15926,TSS18099,TSS23713,TSS25982	chr11:64051810-64056972	11.8728	13.5372	8.07363	11.2987	17.3815	1.94166	1.16581	4.46662		0.00161722
UBE2K	TSS1426	chr4:39699663-39784410	10.4446	10.1384	7.6612	7.30265	12.1361	2.12039	1.83595	4.36078		0.00161737
HSBP1	TSS14697	chr16:83841507-83846607	44.4425	35.3363	37.8635	38.5382	36.226	12.6861	7.01208	15.9005		0.00161822
DNAJC19	TSS15874,TSS20791	chr3:180701497-180707562	57.1045	48.1102	54.9334	39.2943	52.1313	7.08664	21.1755	11.8805		0.00161982
HNRNPAB	TSS17246	chr5:177631507-177638184	101.37	58.6555	81.2169	59.9772	102.021	8.74786	7.39424	29.9918		0.00162435
DCAF16	TSS1200	chr4:17802277-17812381	9.94993	9.31302	7.03734	5.61939	6.49609	2.49357	2.78157	0.774687		0.00162621
NOS2	TSS6676	chr17:26083791-26127555	0.234463	0.379306	0.602714	0.470402	0.494988	0	0.0591565	0		0.00162753
COMT	TSS13237,TSS28131,TSS331,TSS4416	chr22:19929262-19957498	31.8549	54.6995	47.131	30.2077	40.672	8.30627	5.56079	16.5672		0.00163194
AP3M1	TSS20384	chr10:75880014-75910826	16.1777	15.2229	13.8385	11.6659	21.5343	3.84665	3.38075	7.07548		0.00163473
PPIB	TSS1961	chr15:64448013-64455354	1153.29	1018.14	1137.22	867.267	1085.64	540.465	481.515	312.565		0.00164004
GMPR2	TSS20013,TSS263	chr14:24701647-24708447	27.1611	45.4359	34.1626	31.0338	28.4293	8.83942	10.3495	16.1484		0.00164116
LDHA	TSS19871,TSS21738	chr11:18415935-18429765	970.759	1427.42	782.329	639.475	1002.1	52.191	49.1054	236.212		0.00164434
C5orf22	TSS3146	chr5:31532372-31555165	7.24488	12.2006	7.13297	7.51549	7.74653	1.56136	1.17897	1.91106		0.0016482
CAPNS1	TSS14750	chr19:36630917-36641255	253.485	436.667	291.464	261.225	462.081	36.2964	29.656	100.468		0.00164883
C2orf81	TSS4500	chr2:74641302-74644844	1.07664	0.564084	0.645144	0.768504	0.494197	0	0.173737	0		0.00164915
BLCAP	TSS10223,TSS17267,TSS24708,TSS27962	chr20:36145818-36156333	8.07865	7.07096	6.92251	3.91001	8.53059	0.957781	1.21365	1.6306		0.00165086
FXYD6-FXYD2	TSS1305	chr11:117690789-117747746	1.13244e-15	0.488872	2.80241	2.44013	0.6522	5.93434	4.37762	5.43223		0.00165554
RAP2B	TSS10771	chr3:152880028-152886263	1.8178	3.74604	3.37746	3.22146	3.8143	0	0.41351	1.09635		0.0016573
BMPR2	TSS1327	chr2:203241049-203432474	22.077	43.022	32.1101	43.8907	49.2748	4.86655	4.43753	11.0539		0.00166412
DLG3	TSS1076,TSS19407,TSS9638	chrX:69664704-69725339	38.7659	36.658	23.9669	24.387	30.5869	10.9785	12.3457	8.72186		0.00166466
SEC22A	TSS22965	chr3:122920773-122992982	4.26612	7.54874	6.58752	7.7013	6.69251	1.95638	2.16922	2.36053		0.00166859
INSIG2	TSS9633	chr2:118846049-118867597	8.95124	16.0694	10.5476	16.8851	19.2746	2.22492	2.02677	0		0.001673
DHRS7B	TSS24973	chr17:21030240-21095285	15.0001	19.3361	17.1005	17.283	28.736	4.18013	5.4204	2.06688		0.00167346
PHAX	TSS29979	chr5:125936606-125962944	8.61309	6.55054	7.11577	8.27318	7.67129	1.26683	2.64774	3.12596		0.00167515
GGCX	TSS28212	chr2:85771977-85788657	11.4256	15.2708	17.0793	13.1864	15.955	5.81401	6.22432	8.74582		0.00167744
PLEKHF2	TSS22593	chr8:96145948-96168913	11.2094	15.7618	9.05083	12.454	8.82613	1.63055	1.62217	4.65697		0.00167793
FAM86A	TSS12006	chr16:5134300-5147789	31.6936	24.7741	24.4163	15.9472	26.8656	4.43484	9.66651	9.86383		0.00168801
TPI1	TSS17384,TSS5976,TSS9945	chr12:6976583-6980110	992.808	1490.36	1365.88	713.971	1225.84	142.591	134.886	208.17		0.00169078
ELOVL1	TSS4844,TSS8965	chr1:43829067-43833745	99.8179	157.117	79.9667	84.5341	117.715	6.93113	7.07785	16.7835		0.0016921
PDP1	TSS15645,TSS1571,TSS20294,TSS4551	chr8:94929082-94938296	16.1972	26.9738	21.0532	23.4097	19.3933	0.801743	1.51126	7.56676		0.00169647
RPN2	TSS3190	chr20:35807455-35870025	521.981	662.441	576.372	307.672	516.692	116.89	118.867	201.331		0.00169738
C11orf31	TSS24947	chr11:57508721-57510883	26.5829	30.9522	28.9444	25.4871	33.2653	9.22723	9.63528	2.76794		0.00170443
KRTCAP2	TSS6049	chr1:155141883-155145804	759.297	724.485	742.766	432.501	574.77	207.989	197.156	174.37		0.00170468
ABCA2	TSS14331,TSS19620	chr9:139901685-139923374	18.9085	25.001	18.7301	25.0253	22.8784	6.17446	5.67574	0		0.00170656
TSPAN13	TSS13158	chr7:16793350-16824161	81.987	131.549	90.5819	64.732	84.1545	22.8884	24.6363	10.1669		0.00170732
ORAI1	TSS3064	chr12:122064454-122079946	61.544	51.9834	51.5349	29.1688	40.6197	0.730803	5.72207	16.36		0.00170811
GAN	TSS24866	chr16:81348570-81413803	11.8438	19.2688	14.9301	10.1459	16.5083	2.01158	3.84862	5.89816		0.0017117
ARPC5L	TSS19887	chr9:127631483-127639696	42.1231	39.0178	28.5763	22.2176	47.4175	4.16024	2.64116	6.95256		0.00171416
YIPF4	TSS27839	chr2:32502957-32531658	38.5573	45.624	32.9425	22.3037	35.6782	7.8759	14.2776	10.5279		0.00171465
RPL22	TSS7702	chr1:6245079-6259679	300.687	199.229	252.1	269.369	205.28	119.401	104.671	124.131		0.00171568
RALA	TSS22957	chr7:39663151-39747723	16.5929	28.6127	14.1652	19.0988	22.9851	1.41777	1.40091	7.0611		0.00171713
PPA2	TSS20039	chr4:106290233-106395227	67.769	52.729	42.1288	38.7469	39.4717	8.85755	8.32311	6.66651		0.00171816
LRRC20	TSS25580,TSS29542	chr10:72058728-72142382	1.6892	0.920511	1.82315	2.45784	1.90017	0.118836	0.304915	0		0.00171874
MAGOHB	TSS24129	chr12:10756363-10766208	3.76674	2.49601	3.50207	2.26505	3.49988	0.738857	1.24986	0.260388		0.00171894
PSMB2	TSS16248,TSS27400,TSS29862	chr1:36065142-36107445	15.3655	22.7674	20.9011	16.2228	28.3427	4.78779	3.8962	3.24911		0.00172051
APOL2	TSS1414,TSS24924	chr22:36622254-36636000	18.0958	40.9256	28.1741	36.1095	38.0109	6.37016	3.86715	2.45412		0.00172093
RAD17	TSS10929,TSS12313,TSS2575,TSS4973,TSS806	chr5:68665123-68710630	17.5687	19.8732	14.3403	19.778	21.7481	6.87537	6.52557	10.5861		0.00172275
ZBTB37	TSS29733	chr1:173837492-173855774	5.71711	10.2723	8.49846	8.54315	6.69034	2.21401	2.99123	3.62656		0.00172833
IFI27L2	TSS18738	chr14:94594117-94595957	64.7053	48.0191	50.0747	70.1086	72.7908	21.3777	7.12367	24.2944		0.0017285
NHP2	TSS8693	chr5:177576464-177580961	124.867	67.6975	107.162	74.7579	79.1658	28.7691	28.11	8.28501		0.00172918
CNIH	TSS23032	chr14:54893646-54908148	38.7994	60.0691	63.3492	36.8822	61.411	13.849	9.50229	10.5299		0.0017296
TMEM68	TSS29568	chr8:56651319-56685885	3.47564	4.52192	4.50234	1.80564	4.34992	0.605941	0.333265	0		0.00173341
MCTS1	TSS14695,TSS16444	chrX:119737743-119755016	3.96852	2.11009	4.34095	2.65021	3.1453	0.830701	0.943671	0.155194		0.00173539
SKAP2	TSS23177	chr7:26706687-26904341	40.6762	25.3217	31.1463	21.2339	30.7704	1.32885	2.6701	10.9406		0.00173793
ZNF672	TSS12677	chr1:249132529-249143714	11.9642	15.7106	7.38604	13.9003	12.4915	3.23635	2.11365	3.2842		0.00173943
HPS6	TSS3792	chr10:103825123-103827795	17.5503	38.7317	30.3382	28.5845	27.0549	3.70677	4.33873	6.12244		0.00174191
NDUFV2	TSS3824	chr18:9102627-9134343	379.923	267.885	279.449	209.975	354.821	73.9446	69.0738	82.8738		0.00174329
ACE	TSS23049,TSS25737	chr17:61554421-61575741	22.5092	31.6613	37.8098	40.3396	45.3353	7.67453	6.14544	6.77103		0.00174657
PIK3CA	TSS6246	chr3:178866310-178952497	18.7537	30.5927	24.6031	39.5428	32.4355	5.79854	3.81109	7.77992		0.00174857
TGDS	TSS26562	chr13:95226307-95248511	16.141	16.9619	11.7224	11.3749	9.7166	3.00175	2.5462	3.24559		0.00174894
RBBP4	TSS13035,TSS7230	chr1:33116748-33151812	19.051	26.5598	24.9026	27.9301	27.8637	5.83226	6.55548	12.2009		0.00175189
ANAPC1P1	TSS12148	chr2:87088947-87122165	10.2706	7.1985	8.11032	8.71797	7.8937	0.811526	2.28004	3.2496		0.00175247
ACSL4	TSS2282	chrX:108884563-108976621	23.5316	20.8863	24.1807	35.7817	29.486	2.65288	2.46037	10.47		0.00175317
ZADH2	TSS9712	chr18:72909277-72921281	3.8296	4.34559	4.48384	3.22353	2.36325	0.948877	1.48004	1.04473		0.00175442
VIMP	TSS5008	chr15:101811213-101817700	69.6878	65.3779	51.2361	35.2141	67.2812	20.5529	18.4577	10.9944		0.00175478
RHOC	TSS10716,TSS14256	chr1:113243748-113250025	278.291	390.104	196.441	224.251	382.799	18.8703	17.2633	91.0871		0.00176174
GPAA1	TSS27375	chr8:145137523-145141119	22.9581	41.9624	49.2403	40.8734	43.8928	8.48242	10.9351	14.8197		0.00176181
TBPL1	TSS20847,TSS5741	chr6:134273307-134308638	6.99819	10.0933	11.4918	13.0381	12.029	2.65948	3.18926	5.25711		0.0017648
CSF1R	TSS22093	chr5:149432853-149492935	25.4336	21.9277	39.1274	33.6498	19.5032	3.49756	2.06296	8.89727		0.00176789
IMPA1	TSS17559	chr8:82569150-82598589	11.0541	18.047	10.9602	9.67788	11.86	3.12921	1.77572	3.84643		0.00177143
TEX264	TSS178,TSS2461	chr3:51705221-51738339	51.3728	43.5733	27.1277	37.1013	31.917	12.4568	6.82886	15.0083		0.00178073
C15orf48	TSS26481	chr15:45722726-45725647	121.361	173.728	152.152	73.2567	163.436	2.16931	4.64846	2.31904		0.00178494
RRAGC	TSS24464	chr1:39303868-39325495	9.93958	12.826	16.1169	16.0201	22.8027	0.317441	0.823997	4.63877		0.0017869
NPAT	TSS3085	chr11:108028118-108093365	28.8957	34.7409	28.2346	32.4586	29.7733	5.42807	4.34934	11.4257		0.00178807
TM9SF2	TSS19100	chr13:100153627-100216302	127.656	231.235	185.982	125.754	203.92	39.1895	34.0384	21.7521		0.00179165
BLOC1S1	TSS1829,TSS9647	chr12:56109817-56113491	230.398	200.064	175.598	107.993	198.113	34.5031	51.2889	39.474		0.00179599
MTHFD1	TSS10165	chr14:64854758-64926725	86.5907	105.342	102.267	68.9487	128.986	25.235	27.5244	31.7737		0.0017971
BAD	TSS95	chr11:64037299-64052176	19.3357	15.4448	13.9305	11.4769	20.0257	3.23151	2.76873	7.1747		0.0018024
TMEM241	TSS454	chr18:20875978-21017925	2.92734	5.13226	4.86099	3.39207	5.61318	0.40375	1.47983	1.34531		0.00180292
DOHH	TSS2706,TSS820	chr19:3490818-3500938	3.14278	3.51785	3.42725	2.21321	2.4493	0.206469	0.448171	1.16221		0.00180757
SPRY2	TSS3811	chr13:80910111-80915086	43.8166	59.3285	72.9709	47.3897	64.0691	21.2828	21.5096	28.7046		0.00181273
MMADHC	TSS21186	chr2:150426146-150444330	150.05	122.258	133.284	101.241	127.174	42.1149	35.2413	66.4357		0.0018184
OXLD1	TSS5019	chr17:79632065-79633618	2.5877	5.42496	6.77839	6.33488	6.32091	0	0.788267	1.49386		0.0018222
GORASP2	TSS19511,TSS9946	chr2:171784947-171823643	110.987	97.9017	88.1233	60.8087	110.852	20.8699	22.4594	44.4457		0.00182514
C15orf61	TSS27125	chr15:67813521-67819641	1.98025	1.77695	3.08352	2.03635	1.48455	0.287589	0	0.660141		0.00182734
MRPL24	TSS7763	chr1:156707093-156710923	67.9178	81.8732	84.2543	47.6515	64.3228	31.1043	21.2242	31.668		0.00182973
SLC25A16	TSS105	chr10:70242089-70287280	10.9172	16.0451	19.5154	12.9957	11.7285	1.64478	5.85881	3.19849		0.00183082
APH1A	TSS11284	chr1:150237798-150241609	77.8112	130.354	100.111	61.697	106.422	10.2701	7.27882	11.2256		0.00183534
MRPL40	TSS5950	chr22:19420035-19423596	25.7442	31.4538	35.877	28.5758	43.4265	10.6649	12.1718	13.392		0.00183836
HN1L	TSS8097	chr16:1728277-1752073	15.8641	18.6898	17.2092	14.4119	25.5925	2.92067	2.92192	7.87601		0.0018416
GYG1	TSS10122	chr3:148709194-148745456	33.4634	18.7212	26.3562	24.0392	21.6898	7.66932	7.73172	10.0889		0.00184843
ATP11B	TSS25043	chr3:182511290-182639421	46.8181	46.8072	36.9977	34.7712	32.9703	4.31018	4.81101	15.726		0.00185558
CTSO	TSS26188	chr4:156845269-156875048	9.41184	15.0206	17.3774	20.5867	20.6182	1.29594	1.33865	1.54574		0.001857
MAPK6	TSS14876	chr15:52311410-52358462	26.8008	20.8698	15.9692	11.4904	18.8915	1.92844	1.56031	5.35249		0.00185851
BCL2L2	TSS27060,TSS29988	chr14:23775970-23780968	3.81949	3.92186	2.79818	3.35764	3.39036	1.15992	1.66379	0.755837		0.00186001
WDR5B	TSS5797	chr3:122130699-122134882	1.59455	2.65884	1.96547	2.50349	2.2719	0.730721	1.18991	0.709862		0.00186071
EPRS	TSS9330	chr1:220141941-220220000	105.838	79.5762	71.8282	70.32	74.9488	37.4036	38.4452	20.1204		0.00186401
C11orf70	TSS17175	chr11:101918168-101955291	12.5545	6.05349	9.12341	9.00333	9.0562	1.72574	0	3.1738		0.00186688
PAQR3	TSS10160	chr4:79839093-79860582	2.93079	4.75827	4.25535	2.72632	3.05341	0.501976	0.468207	1.44411		0.00186917
COQ2	TSS21097	chr4:84184976-84206067	13.2059	6.95843	12.6541	7.58455	12.3822	0.551779	3.48242	0		0.00187095
CDS1	TSS26387	chr4:85504056-85572493	13.9433	16.7891	12.3183	6.70076	13.1965	1.26828	0.929308	0.450348		0.00187164
EHMT2	TSS16585	chr6:31847536-31865464	15.5298	20.9647	23.202	16.7164	15.7021	6.14002	5.46298	9.87755		0.00187696
ISOC2	TSS1359	chr19:55964345-55973049	23.3349	15.6689	22.0657	13.9596	18.1776	5.11114	4.4911	9.16779		0.00187877
TOMM70A	TSS21361	chr3:100082302-100120242	21.3074	15.1688	20.3923	12.1354	14.6894	4.81696	3.85566	4.9289		0.00188253
HAX1	TSS2503	chr1:154245038-154248355	223.502	151.775	194.006	128.066	143.161	75.5192	58.5595	42.8134		0.00188414
APIP	TSS27559	chr11:34903842-34937939	22.3661	34.4081	22.8375	18.2571	25.8429	11.0193	6.99969	4.97244		0.001888
C19orf10	TSS2313	chr19:4657556-4670415	109.123	132.73	92.4281	69.8052	80.2159	33.043	34.0019	10.5827		0.00189718
SMIM15	TSS27249	chr5:60453535-60458302	22.5427	18.3479	11.3074	13.1756	17.6852	4.48761	2.54411	5.48301		0.00189805
RAB7L1	TSS26874	chr1:205737113-205744610	8.7367	17.2335	10.1096	10.9619	15.1333	0.696867	1.57169	1.26941		0.00190361
ERGIC2	TSS27659	chr12:29493578-29534143	24.616	42.6801	44.7116	37.5679	50.4668	12.9362	15.5721	9.31223		0.00190401
RRM1	TSS20273	chr11:4115923-4160106	44.2131	26.1799	37.0789	22.9919	32.0603	4.5806	5.53004	5.29661		0.00190594
TMEM140	TSS24116	chr7:134832765-134850967	3.19443	4.16634	2.85854	4.82693	5.80355	1.37959	0.758936	0.431244		0.00190765
UBE2A	TSS16686,TSS24463	chrX:118708498-118718379	38.2942	24.5886	30.1243	23.1731	29.271	3.69589	7.80795	12.7388		0.00190822
PGLS	TSS19676	chr19:17622431-17632097	26.3716	50.9155	52.9551	55.0565	62.7596	6.73742	11.1431	16.8886		0.00191014
SLITRK6	TSS15493	chr13:86366921-86373483	0.988667	0.612995	1.54375	1.30167	1.08671	0	0.0892874	0		0.00192059
PDIA3	TSS15873	chr15:44038589-44064804	454.641	504.982	539.441	244.787	538.538	104.051	97.5589	59.5332		0.00192353
FBXL5	TSS9157	chr4:15606006-15657035	37.7521	44.3795	45.2501	46.4453	49.6073	7.82822	9.25617	18.3322		0.00192594
PSMG3	TSS22956,TSS8476	chr7:1606969-1609668	14.0699	11.313	11.3561	6.38072	8.50984	3.44242	2.14541	0.997839		0.00192808
PQLC3	TSS5109	chr2:11295539-11318998	14.3656	26.2977	15.2167	19.3729	28.0508	5.92974	3.68706	0.544737		0.00192989
AGBL5	TSS25629	chr2:27274490-27293490	8.43224	12.7752	7.54108	11.2659	11.1261	5.31286	3.9263	3.52043		0.0019305
GM2A	TSS28934	chr5:150632612-150649953	27.5092	14.3012	18.6197	19.3089	17.5996	4.44424	5.1334	3.68182		0.0019371
HEXA	TSS24669	chr15:72635777-72668520	135.797	152.489	173.014	192.37	276.644	15.9998	28.5516	48.3373		0.00193863
CCDC125	TSS20533	chr5:68576518-68616410	6.78759	6.78858	7.18887	6.58852	7.27896	2.83554	1.6625	2.26306		0.00194067
ZNF584	TSS1986	chr19:58920062-58929692	5.18075	4.29201	3.56788	4.16604	3.30528	2.25728	1.36999	2.01097		0.00194164
ATRN	TSS26126	chr20:3451664-3631769	33.8279	66.1106	57.2026	59.5725	54.4397	11.4953	14.7229	25.8712		0.00194315
CSRP2BP	TSS4102,TSS5588	chr20:18122867-18169031	13.971	25.0144	20.694	21.8552	16.0192	4.04075	5.35228	9.20373		0.00194656
PCGF5	TSS21678,TSS21766,TSS27136	chr10:92922768-93044088	22.5247	22.334	16.9291	18.7556	14.5785	2.25202	3.13731	8.01298		0.00196044
SLC35A3	TSS17603,TSS26232	chr1:100435344-100492534	12.1928	10.9461	6.26737	7.35302	8.06972	0.800629	1.19379	1.1518		0.00196319
NDUFAB1	TSS8368	chr16:23592334-23607639	153.26	90.6689	120.393	74.4158	94.3991	12.9225	11.9081	24.5074		0.00196423
NCK1	TSS11210,TSS2458	chr3:136581049-136667968	25.7398	40.9947	28.7511	39.9539	49.3708	8.18404	5.80128	8.69461		0.00196435
CERS5	TSS29221	chr12:50523580-50561097	7.4861	11.8298	11.9919	17.4932	11.1727	0.824811	1.47904	2.5213		0.00196809
DCP2	TSS10741	chr5:112312406-112357892	3.86077	4.29374	3.81032	6.44594	4.89258	0.797013	1.02451	2.10487		0.00196951
PTPLAD1	TSS19098	chr15:65822826-65870693	29.1263	42.5788	35.6089	17.7333	32.6101	4.44787	1.96398	3.48156		0.001984
TRMT61B	TSS1515	chr2:29072687-29093175	4.93079	10.3928	8.65034	6.9995	8.1477	1.16516	1.42472	3.27879		0.00198816
KBTBD2	TSS13055	chr7:32907777-32931468	11.3739	25.5988	18.6814	24.072	23.9504	2.89844	4.01232	6.66661		0.00199083
DLAT	TSS13114	chr11:111895537-111935002	44.4461	25.849	33.0957	22.2958	27.8856	3.3162	4.57405	6.22085		0.00199115
STOML1	TSS12841,TSS14387	chr15:74275558-74286963	3.81641	6.91481	5.86393	7.16583	8.43538	1.86483	0.554039	2.29496		0.00199665
SEC61B	TSS23501	chr9:101984569-101992901	69.1741	103.784	103.96	85.048	113.181	41.3858	36.4365	55.3		0.00199869
ACAA2	TSS14630	chr18:47309873-47340251	61.8408	61.079	49.6358	49.4733	64.8027	12.8956	14.7305	27.2227		0.00200191
CNOT6	TSS9915	chr5:179921416-180005353	10.3923	10.6461	13.3973	11.1686	12.9552	2.57858	2.24692	5.16276		0.00200394
NIPA2	TSS15749	chr15:23004683-23034427	15.2025	25.0276	21.6378	14.1722	26.9255	3.68881	1.77455	7.75405		0.00200539
C10orf25	TSS19727	chr10:45493145-45496470	0.385663	0.274637	0.242414	0.156035	0.322449	0	0	0		0.0020056
NDUFB11	TSS1939	chrX:47001614-47004609	49.9239	36.5967	35.1804	29.2608	38.8218	13.549	15.4615	4.53435		0.00200638
HEXB	TSS11617	chr5:73980968-74017113	650	340.657	392.38	485.121	444.87	92.9202	91.3716	79.778		0.00201289
LEPROTL1	TSS13569	chr8:29952921-29995222	16.4638	33.663	18.4551	26.3855	21.1503	2.474	0.91144	2.6751		0.00201711
AP2S1	TSS11359	chr19:47341422-47354203	49.868	49.3521	82.4397	55.4072	93.6013	2.46573	5.60659	11.6146		0.00201779
UROS	TSS23155	chr10:127477146-127511837	65.5405	77.7056	91.6556	105.268	77.037	33.9562	27.8491	9.02726		0.00201878
XRCC2	TSS9374	chr7:152343586-152373250	0.514643	0.224164	0.483342	0.327468	0.513814	0	0.12348	0		0.00202518
GPATCH3	TSS19869	chr1:27216978-27226962	5.42928	10.7683	9.68256	9.5314	8.75645	2.65538	2.25188	4.3228		0.00203014
SLC41A3	TSS12626,TSS1783,TSS28597	chr3:125725199-125820391	40.7598	49.2592	33.1417	32.8436	24.6726	7.46774	6.09998	7.67273		0.00203294
C9orf16	TSS11004	chr9:130922538-130926207	8.09788	7.33307	3.55642	5.2495	4.89937	0.592235	0.872693	0		0.00203431
LRBA	TSS22345,TSS7190	chr4:151185810-151936649	74.9142	80.4492	45.2264	55.3498	64.6615	23.2844	19.4064	26.1831		0.00203786
PSMD1	TSS26510	chr2:231921577-232037540	88.9824	97.908	87.3923	69.693	140.743	11.8406	10.7986	37.7726		0.0020407
MFSD6	TSS8512	chr2:191273080-191367041	31.0606	44.9581	25.6454	24.1742	40.2533	2.78223	3.22554	12.5936		0.00204136
FAM184B	TSS19014	chr4:17633708-17783135	0.441964	0.328522	0.562152	0.689389	0.36602	0.0887139	0.130026	0		0.00204287
COPG2	TSS12809	chr7:130146079-130353598	21.8954	19.9209	22.9015	22.9179	21.9883	3.7378	3.80928	7.70577		0.00204705
CAPG	TSS12115,TSS18435	chr2:85621870-85641197	162.185	207.458	119.022	93.3869	195.079	3.59803	2.85375	15.2568		0.00206
RBKS	TSS17609	chr2:28004265-28113223	2.97859	4.45084	4.75829	3.70249	1.98556	0.631346	0.927587	0		0.00206194
OGFRL1	TSS14430	chr6:71998476-72011973	10.6599	24.0502	17.6395	24.2414	18.5931	3.30987	1.89739	5.08898		0.00206699
WDR53	TSS16094	chr3:196281058-196295413	4.9595	3.8188	7.01337	7.22942	7.29245	1.39004	1.44532	2.41565		0.00206891
FKBPL	TSS2599	chr6:32096483-32098067	5.04038	8.88415	8.87873	6.26878	11.0594	1.10462	2.63617	0		0.00206978
APH1B	TSS29664	chr15:63569748-63601325	1.47955	2.46538	2.63997	3.26413	1.85092	0.125294	0.237391	0.330415		0.00207033
CHCHD2	TSS29867	chr7:56169265-56174187	387.296	295.804	395.786	216.516	262.906	69.9692	60.0541	74.129		0.00207043
RMND5A	TSS24314	chr2:86947413-87005164	12.9452	17.2679	12.4849	8.22637	17.2005	2.00626	1.81728	5.35384		0.00207088
PET100	TSS19873	chr19:7694670-7696510	634.594	681.857	503.814	619.329	445.011	266.825	160.217	93.4846		0.00207362
DAP3	TSS3688,TSS3689	chr1:155658881-155708800	112.12	102.984	134.752	94.827	83.3092	21.1699	27.7768	51.316		0.00208017
CTSZ	TSS29827	chr20:57570241-57582309	87.7413	99.1906	86.2248	62.4711	116.028	11.7103	9.40184	37.4504		0.00208606
WDR48	TSS11671	chr3:39093506-39137881	23.1527	34.2108	30.8851	29.6571	20.6957	8.2796	6.06787	13.8095		0.00208627
SNX4	TSS3054	chr3:125165487-125239058	35.8488	45.0685	37.3251	38.7526	44.1823	15.7012	8.18769	17.6038		0.00208708
HMGB3	TSS916	chrX:150151762-150159248	2.25088	3.1851	4.87761	4.11194	5.12823	0.384756	0.411399	1.08146		0.00208872
DPY30	TSS583	chr2:32248971-32264844	67.2292	67.8835	72.8917	36.1921	86.9571	9.46321	14.3092	24.0809		0.00208924
USP33	TSS3597	chr1:78161673-78225564	34.3687	52.4374	33.724	40.6987	39.1353	7.91587	11.6187	19.5673		0.00209835
HIATL2	TSS15000	chr9:99708326-99775862	55.5368	71.3783	39.947	61.9748	67.6158	8.62946	16.0896	26.9864		0.00209884
NOL7	TSS15226	chr6:13615558-13621127	44.1945	84.8448	58.7546	80.624	72.1001	22.919	16.525	29.6166		0.00210466
RUFY4	TSS20943,TSS25447	chr2:218899656-218955304	0.174316	0.197115	0.256217	0.122135	0.126207	0	0	0		0.00210529
P4HA1	TSS10948	chr10:74766979-74856732	51.4568	52.6798	42.3502	24.0647	42.4249	6.81134	6.33087	8.46316		0.00210607
ATIC	TSS18896	chr2:216176678-216214496	176.532	102.43	115.266	89.7015	122.931	18.853	22.2371	32.1729		0.00210745
ZNRF1	TSS20519	chr16:75032914-75144892	6.92366	6.17341	8.04269	4.43116	3.85918	0.3651	0.481527	0.668754		0.00211499
ZNF263	TSS13773	chr16:3333486-3341459	16.931	12.8978	9.39202	13.1045	9.83236	4.07686	3.10313	4.91933		0.00212078
FUCA2	TSS13748	chr6:143815948-143833020	22.2727	30.1728	39.0899	26.682	22.5153	5.9517	6.82169	6.81339		0.00212126
PRPS1	TSS8802	chrX:106871653-106894256	41.8541	23.3642	40.302	32.7867	27.147	10.0685	9.00298	13.7136		0.00212277
OSGEPL1	TSS11964	chr2:190611385-190627924	2.92935	4.43744	2.85396	4.64524	3.57301	1.13666	1.77824	1.42088		0.00212907
LRRCC1	TSS25588	chr8:86019322-86058314	11.0354	9.65503	14.605	11.0173	10.6033	1.73653	1.482	4.79585		0.00213204
TMSB4X	TSS25164	chrX:12993225-12995346	5279.47	5095.2	5463.7	7869.93	6673.98	911.718	1007.54	2687.36		0.00213428
EBP	TSS21044	chrX:48380163-48387104	82.6137	77.6811	69.7483	36.0031	84.5759	9.18521	6.50742	9.65673		0.00213824
PGM1	TSS16541,TSS19963,TSS24043	chr1:64058946-64125916	126.146	159.37	85.4998	138.521	98.2847	30.1654	36.7346	45.8108		0.00214217
ARPC1B	TSS5879	chr7:98972297-98992404	178.263	191.567	213.811	174.209	248.113	8.46468	9.01343	67.9785		0.00214699
CCDC51	TSS975	chr3:48473579-48481529	10.1125	7.15629	10.224	3.92473	7.75391	0.669622	1.61467	0		0.00214867
C5orf28	TSS5810	chr5:43444353-43483992	2.96339	6.69438	4.18488	3.93885	5.45494	0.753654	0.598566	0.130808		0.00215027
TMED5	TSS14904	chr1:93615298-93646246	6.86536	9.21382	8.97218	6.92319	9.85238	2.00901	1.32228	3.81876		0.00215067
SEL1L3	TSS4751	chr4:25749048-25864610	160.603	191.556	99.8973	109.002	155.53	22.6974	25.5737	30.8875		0.0021515
CHPF	TSS10371,TSS29398	chr2:220403668-220408487	16.5464	21.0445	26.0071	18.3087	31.2238	4.81757	5.61513	8.7372		0.00215405
SOCS6	TSS11840	chr18:67956136-67997434	8.47673	10.9472	5.5565	6.03094	8.24761	1.46466	1.51483	2.53412		0.00215465
C19orf80	TSS4867	chr19:11350294-11352619	0.982058	0.798748	0.950373	1.3532	1.03739	0	0.338199	0		0.00216568
TMTC3	TSS15231	chr12:88536072-88593664	5.95147	8.40565	8.86256	12.0232	6.75673	1.11284	1.29068	0.955198		0.00216667
HMGCL	TSS16570	chr1:24128366-24151949	41.4687	71.9887	57.638	41.8748	69.4683	10.4972	14.6625	13.3218		0.00216792
RAB11A	TSS12521	chr15:66161796-66184329	22.7318	27.7719	21.4103	15.9793	35.6698	1.57518	1.53044	2.92217		0.00216866
SNX17	TSS7392	chr2:27593362-27600400	54.6596	74.98	76.8415	88.0248	75.2069	13.5938	12.7308	33.2156		0.00217821
ZDHHC13	TSS23467	chr11:19138691-19197967	50.6047	44.8051	37.2927	29.1691	24.3938	6.7533	3.31884	5.75853		0.00217825
ATP7A	TSS19746	chrX:77166193-77305892	8.21701	16.5846	11.8147	10.8788	9.46647	1.99982	1.80943	3.29612		0.00217975
COX15	TSS24860	chr10:101468504-101492423	18.1106	14.4388	10.3092	11.8456	10.3337	3.31816	2.93884	4.36503		0.00218054
UBXN2A	TSS4831	chr2:24163375-24223693	5.94344	7.74299	7.3702	7.25552	6.66632	3.6774	2.42111	2.12259		0.00218342
PLA2G16	TSS1342,TSS16876	chr11:63341943-63381941	117.723	131.749	115.379	53.1518	135.218	11.9922	12.0056	5.15371		0.00218548
DCK	TSS4687	chr4:71859264-71896629	12.4511	8.41011	6.84691	6.88795	6.55082	0.60133	1.91052	1.72574		0.00218617
RCN2	TSS3135	chr15:77223961-77242601	10.5635	17.9424	21.5201	24.7798	19.1355	2.71397	3.56026	5.2067		0.00218642
CTSS	TSS15788	chr1:150702671-150738433	84.0662	113.865	64.4164	48.8463	87.8426	2.52404	2.39537	5.73671		0.00218686
LSM12	TSS19399	chr17:42112002-42144987	13.311	16.4025	15.2403	14.8383	23.4684	4.07715	5.25747	7.99541		0.00219135
PI4K2B	TSS27295	chr4:25235652-25280831	15.8508	11.8746	10.6371	7.17069	13.3934	2.27833	0.800093	4.52612		0.00219194
PTPN22	TSS12016	chr1:114356432-114414375	10.1063	9.12459	5.88661	9.66674	7.83961	0.719701	0.857932	3.39764		0.002192
BTBD1	TSS14882	chr15:83685180-83736106	37.7032	42.6128	31.6733	30.135	31.3438	2.87012	4.14758	13.3261		0.00219725
DYNLL1	TSS12506,TSS14432	chr12:120907659-120936298	479.61	313.723	417.884	257.077	455.172	51.7104	61.5231	165.102		0.00219886
P2RX4	TSS9481	chr12:121647663-121671909	26.5664	26.8269	19.4665	19.0649	22.4903	8.61521	7.18012	12.8793		0.00220098
CUL2	TSS12807,TSS17017,TSS27069	chr10:35297478-35379570	18.582	21.3793	23.2016	19.1718	18.5737	3.71635	5.11718	8.79005		0.002203
GUF1	TSS6137	chr4:44680432-44702697	9.7117	8.26678	6.83208	9.67807	7.90022	3.86545	3.06855	1.49197		0.00220454
CNEP1R1	TSS1583	chr16:50059188-50070999	3.00675	7.16183	4.09838	6.11767	4.77164	0.674824	0.989916	0		0.00220791
RANBP6	TSS1148	chr9:6011018-6015640	6.85361	7.39234	5.02088	6.80531	5.08947	0.658801	1.76996	2.64316		0.0022127
RFC5	TSS19711	chr12:118454505-118470042	10.7265	5.34065	9.16785	8.40563	6.3996	1.34586	2.33654	2.27099		0.00221663
MID1	TSS11355,TSS12912,TSS14081,TSS15295,TSS4134	chrX:10413349-10851809	19.5723	30.073	26.6601	30.6572	18.9635	9.06427	3.59523	10.8165		0.00222104
TMEM185B	TSS8707	chr2:120975046-120980984	2.75436	3.57739	2.83611	3.57936	5.0308	0.734797	1.13872	1.141		0.00222466
SNX14	TSS7906	chr6:86215214-86303629	29.8295	61.1867	57.1785	62.2833	63.7967	10.3163	17.6269	22.6118		0.00222993
E2F3	TSS2877,TSS6868	chr6:20402136-20493945	1.63077	3.92858	3.79625	3.29922	4.39533	0.315504	0.26009	1.08366		0.00223185
TMEM86A	TSS7069	chr11:18720350-18726332	1.51993	3.0872	2.44181	3.10683	1.70347	0	0.3498	0.715486		0.00223553
ZCCHC3	TSS28607	chr20:278203-280963	1.69153	1.36242	2.24989	2.38254	2.73554	0.565458	0.368491	0.523431		0.00224069
BBC3	TSS11301,TSS13097	chr19:47724078-47736023	1.75525	2.10399	3.55881	2.23722	3.4313	0	0.173869	0.839842		0.00224373
NCEH1	TSS27344	chr3:172348434-172429008	15.8442	8.80316	9.34131	16.747	16.0128	0.672074	1.6802	4.81764		0.00224548
BROX	TSS23478	chr1:222885905-222906106	100.357	155.499	84.711	74.4653	102.796	12.3568	11.2755	25.6291		0.00224581
PECR	TSS20733	chr2:216903110-216946539	28.4296	42.3402	22.0546	20.9414	34.1089	8.77117	5.38567	2.7821		0.00224604
NUP37	TSS5552	chr12:102467972-102512361	35.2952	22.5547	39.3061	23.0922	21.0182	5.16367	6.6668	2.48234		0.00225294
TMEM26	TSS20975	chr10:63166400-63213208	0.587105	0.418649	0.6086	0.555393	0.961719	0	0	0		0.00225416
RAB3GAP2	TSS26099	chr1:220321609-220445843	39.1182	45.505	25.8519	35.1362	30.4383	8.74619	7.74132	17.3082		0.00225419
LSM7	TSS2649	chr19:2321519-2328614	104.226	92.4705	74.5959	55.8854	53.9184	6.83237	9.7653	7.84935		0.00225466
SUMO1P3	TSS6705	chr1:160287054-160288260	1.73515	0.863534	0.963849	1.85883	1.34852	0.156325	0.344503	0		0.00225506
NUDT1	TSS21968,TSS22523,TSS5888	chr7:2281856-2290780	18.4087	8.95993	21.6058	21.4053	14.1687	0.652532	0.72165	0		0.00225844
GLO1	TSS18253	chr6:38643701-38670952	22.2279	43.3504	52.685	42.2591	37.5072	4.85161	5.14733	6.64407		0.002262
COX6C	TSS11184	chr8:100890222-100906242	66.3574	56.3384	59.79	27.6156	46.246	5.8051	12.1765	7.37045		0.00226483
PFDN6	TSS15013,TSS3148	chr6:33257373-33258711	18.6764	28.1481	18.9727	14.1404	24.4082	3.0483	2.81249	8.76793		0.00226516
TTI2	TSS16680	chr8:33356026-33370703	15.1253	15.1833	17.5504	16.933	15.4407	5.85037	3.6465	2.16337		0.00226918
FAM115A	TSS13358,TSS3279,TSS9147	chr7:143548460-143599278	48.6633	69.8177	63.6689	52.9813	88.6439	12.507	11.541	29.3812		0.00226964
HYPK	TSS5236	chr15:44092618-44094769	73.1914	55.3971	66.306	33.4502	53.1	12.2648	10.951	17.5894		0.00226989
BARD1	TSS22049	chr2:215593274-215674428	8.89171	9.54033	10.7736	15.3724	13.1911	3.35583	3.1002	3.29934		0.00227056
LYPLA1	TSS13248	chr8:54958937-55014577	34.7558	21.5257	23.3838	15.7965	22.7779	3.72202	3.02669	6.17421		0.00227362
ARF6	TSS29021	chr14:50359735-50363772	10.9309	17.3444	11.8335	13.7687	20.4608	1.25332	1.64689	5.88414		0.00227406
C5orf51	TSS3942	chr5:41904469-41921738	5.69491	11.64	6.30181	9.05025	8.13086	1.67753	1.03996	2.8737		0.00227499
MFHAS1	TSS19848	chr8:8641998-8751131	6.5521	11.7133	10.2319	9.81599	8.62804	1.12179	1.15063	3.96241		0.00227517
MZT1	TSS26483	chr13:73282494-73301938	2.09719	1.42945	1.67839	2.18785	2.94984	0.652904	0.531955	0		0.00227593
PSMD13	TSS28243	chr11:236807-252984	104.385	78.8149	78.6876	86.0048	87.6619	15.8613	18.9214	38.5275		0.00228217
PPP3R1	TSS11166	chr2:68405988-68479651	28.0913	18.4144	19.2843	19.2139	28.5175	6.81797	4.19986	10.8099		0.00228316
TCEANC2	TSS27688	chr1:54519273-54565416	1.04433	1.37039	0.581921	0.946779	0.92497	0.165931	0.151992	0.310881		0.00228455
LLGL1	TSS17781	chr17:18128935-18148188	5.74656	9.58927	9.47327	12.9469	7.86669	0.924274	1.32512	1.70653		0.00228498
CD40LG	TSS7805	chrX:135730335-135742549	0.790448	0.503209	0.710408	1.28462	0.896179	0	0.143326	0		0.00228761
RSPH3	TSS19663	chr6:159398265-159421198	14.9481	27.2474	16.3636	15.0588	18.2344	5.18429	2.55461	6.41389		0.00229069
HSPA8	TSS3453	chr11:122928199-122932901	955.116	1138.35	933.061	824.863	1289.99	190.004	196.074	477.387		0.00229489
PSMD8	TSS24908	chr19:38865189-38874464	215.052	169.899	163.742	94.0418	184.614	30.2247	26.0998	33.5687		0.00230103
TTC39C	TSS19747,TSS24686	chr18:21572736-21715574	6.20254	7.66764	8.96814	9.34305	9.52683	2.00338	1.67518	4.02764		0.00230333
LGR4	TSS1288	chr11:27387507-27494334	30.7459	31.8064	36.7971	19.7564	34.2231	14.2852	13.4765	10.7446		0.00230947
IMMP1L	TSS10248	chr11:31453948-31531169	8.03938	7.93343	12.4642	6.33367	6.11953	2.06226	2.02425	0		0.00231597
EME1	TSS17487	chr17:48450580-48458820	0.527109	0.757954	0.309592	0.579606	0.77931	0	0	0		0.00231798
PROS1	TSS11711	chr3:93591880-93692934	11.1483	20.1331	24.2595	29.3813	19.7825	0.955137	1.33002	6.64202		0.00231911
METAP1	TSS7335	chr4:99916787-99983960	29.8955	40.0543	22.1002	24.2206	35.5928	9.07522	6.69914	14.1305		0.00232102
ZBED6	TSS25606	chr1:203766650-203769590	25.6213	28.2892	18.5049	29.5883	31.8985	8.69619	8.78696	14.8555		0.00233311
ROMO1	TSS28024	chr20:34287231-34288902	181.027	221.094	237.1	161.057	183.603	65.9615	62.5842	8.72058		0.00235646
TMEM9	TSS12205	chr1:201103899-201123632	19.6769	30.7579	15.4891	17.8026	17.7416	6.40054	4.61097	0.0494385		0.00235852
COX8A	TSS21045	chr11:63742078-63744015	294.535	180.853	227.427	148.271	159.459	31.1929	30.758	67.9598		0.00236372
TMEM222	TSS24753	chr1:27648635-27662891	8.05073	17.9268	11.3617	13.0721	16.0606	2.81018	1.70621	4.27847		0.00236488
C17orf53	TSS7523	chr17:42219273-42239844	1.13279	1.05508	1.76317	1.86002	2.3207	0	0	0		0.00236933
ZWILCH	TSS29581	chr15:66797430-66841822	10.7062	6.19213	13.7595	7.57864	11.8949	1.18908	0.950833	3.354		0.00237458
PRDX5	TSS19594	chr11:64085559-64089295	452.303	444.5	330.239	222.058	477.21	55.4444	55.9025	57.8518		0.00237649
SOCS5	TSS13641,TSS20426	chr2:46926098-46989927	4.70655	7.9308	7.95591	10.4742	7.57633	0.919617	1.3477	3.25428		0.00237872
CHURC1	TSS771	chr14:65381078-65402084	2.87063	4.33547	4.39975	3.30043	5.20469	1.60556	1.18708	1.45139		0.00238184
CHURC1-FNTB	TSS771	chr14:65381078-65529373	2.87063	4.33547	4.39975	3.30043	5.20469	1.60556	1.18708	1.45139		0.00238184
ITM2B	TSS16196	chr13:48807273-48836232	744.614	1356.52	853.304	766.613	1260.25	122.368	114.424	100.06		0.00238347
SPTSSA	TSS22686	chr14:34902143-34931468	4.47345	4.49865	7.80194	7.7642	5.70254	0.963397	0.908207	2.52287		0.00238696
NME2	TSS21566,TSS24833,TSS3383,TSS4045	chr17:49242795-49249105	618.203	530.262	560.855	432.491	361.543	181.871	195.738	190.701		0.00238929
UTP11L	TSS2608	chr1:38478383-38490497	11.9731	24.1256	24.3821	25.0827	24.9032	4.25346	4.50229	9.98096		0.00238983
CCT2	TSS22163,TSS26974	chr12:69979207-69995357	117.464	95.5119	162.958	126.645	203.693	16.3039	16.7707	51.3308		0.00239319
CCDC6	TSS13497	chr10:61548505-61666414	26.4355	47.264	36.2581	44.6562	56.2936	8.04085	7.49534	9.92037		0.00239522
RNASEL	TSS2469	chr1:182542768-182558394	11.9707	14.8707	13.381	8.74422	9.7432	1.84084	0.586486	4.71502		0.00239882
PTGES3	TSS10525	chr12:57057124-57082078	150.347	125.867	164.259	84.8767	197.449	17.1223	17.6809	27.5414		0.00239909
SUCLG2	TSS13483	chr3:67410883-67705038	165.203	133.616	111.449	79.6768	105.169	24.7479	19.7497	50.9576		0.0024001
UCP2	TSS8167	chr11:73685715-73693889	36.8991	30.1262	49.1432	45.5676	26.4047	3.07955	0.80713	14.1265		0.00240343
ATP8B4	TSS18918,TSS4879	chr15:50150434-50411419	3.00608	2.44072	4.90861	3.82718	3.5335	0.334532	0.265059	1.40525		0.00240641
RAB42	TSS18012,TSS5863	chr1:28918711-28921088	1.37507	1.22531	0.729571	1.23293	1.95288	0	0.130199	0		0.00240719
TSR3	TSS14042	chr16:1399240-1401873	15.217	18.0253	17.6691	15.8434	18.5055	2.97587	5.06245	7.12725		0.00242074
EMBP1	TSS6817	chr1:121260909-121313686	0.793361	0.685397	0.435635	0.418807	0.887726	0.0200583	0	0		0.00242383
NBN	TSS4601	chr8:90945563-90996899	40.45	36.734	45.0082	43.6846	43.3678	14.0941	14.592	22.1283		0.00242416
CLN5	TSS12975	chr13:77566058-77576652	12.2261	25.4736	16.7152	18.259	18.802	3.52693	4.26403	4.17543		0.00242514
RTP4	TSS6260	chr3:187086167-187089369	13.7714	24.6889	13.823	12.0468	21.7242	0	0.989167	1.68661		0.00242575
SGCB	TSS19737	chr4:52886860-52904485	12.4243	24.3123	16.809	11.8591	19.0704	2.69612	1.88847	5.74444		0.00242581
UQCR10	TSS25502	chr22:30163357-30166402	54.271	91.0409	76.1802	44.285	78.7835	12.5529	12.071	28.7734		0.00242839
RAB8A	TSS16844	chr19:16222489-16244445	29.4453	23.0803	19.1951	15.0982	28.097	3.88822	4.87158	10.1947		0.00243117
TMEM120A	TSS27741	chr7:75616154-75623992	36.476	44.8931	39.4761	45.1309	38.0676	11.3463	9.97676	19.4532		0.00243237
TMEM258	TSS20063	chr11:61556601-61560085	330.453	306.407	324.189	159.863	282.506	77.1901	74.2989	100.944		0.00244139
SPCS2	TSS16495	chr11:74660291-74690076	62.7916	70.4164	55.3403	39.3592	51.0201	28.1665	21.9082	13.1264		0.0024433
ANKRD61	TSS2119	chr7:6071006-6076183	1.63327	1.93172	0.825781	2.02094	1.21893	0	0.190046	0.161998		0.00245008
TMBIM6	TSS12096,TSS19528	chr12:50135292-50158717	484.22	684.734	479.648	268.055	558.679	65.2424	57.2926	28.7245		0.00245285
RCC2	TSS14089,TSS9464	chr1:17733250-17766250	42.3214	66.279	40.8154	41.6614	75.9274	6.02816	6.87834	17.5692		0.00246265
ZZZ3	TSS3001	chr1:78030189-78148343	13.7242	17.5535	15.0333	19.4764	19.2064	8.31671	7.38772	10.9263		0.00246515
NCSTN	TSS10635	chr1:160313062-160328742	143.443	188.134	186.905	101.772	172.014	36.79	39.4401	78.3833		0.00246862
COX16	TSS28488	chr14:70791797-70826448	12.1547	25.2108	23.7793	19.5653	25.8169	4.25644	6.82426	7.90566		0.00247122
ARF4	TSS12465	chr3:57557089-57583215	173.909	171.847	151.33	85.4244	121.53	29.6854	26.0573	28.4135		0.00248163
RPS24	TSS2075	chr10:79793517-79816571	6158.47	6773.93	7854.54	6997.75	4561.46	2863.36	2955.44	3372.17		0.00248419
SYPL1	TSS1031,TSS8636	chr7:105730813-105753093	62.6655	102.481	61.9977	48.7487	92.1659	8.09254	6.10253	4.29216		0.00248426
HIGD2A	TSS16834	chr5:175815783-175816751	101.895	53.4541	63.1063	52.791	61.1132	9.44589	13.4028	5.33402		0.00248724
DUSP19	TSS6437	chr2:183943286-183964722	1.00527	1.61662	1.26399	0.928836	0.619005	0.0323135	0.189451	0		0.00249254
FAM73A	TSS901	chr1:78245308-78345225	7.05474	12.9888	11.5155	11.8055	11.9171	2.16902	2.67028	5.40659		0.00249605
CCNYL1	TSS27044	chr2:208576263-208620896	3.58633	5.62349	4.57885	7.26758	5.97381	2.40964	1.61624	1.2245		0.00249712
DNAL1	TSS13909	chr14:74111577-74170431	0.920423	1.89245	2.2517	2.22776	2.17681	0.360759	0.228156	0.211198		0.00249959
RPS9	TSS23428	chr19:54704725-54711515	1401.48	949.246	1476.67	1250.86	1026.95	549.802	522.853	579.351		0.00250189
ZBTB41	TSS20034	chr1:197122813-197169672	7.72188	15.2829	8.48117	10.1066	11.5447	1.55149	2.41664	2.64787		0.00250208
TUBA1C	TSS25452	chr12:49658864-49667113	1346.78	723.889	1187.62	618.044	952.344	78.0162	73.9148	185.694		0.00250454
CYBB	TSS21408	chrX:37639269-37672714	81.9451	34.9927	56.8295	65.8514	43.4679	5.18455	3.42489	14.0136		0.00251025
LOC390660	TSS20028	chr15:82882945-82924242	0.0293287	0.0409298	0.0505271	0.0612832	0.0724605	0	0	0		0.00251149
ARL4A	TSS14608,TSS25062	chr7:12726451-12730558	7.04974	4.80785	2.91098	6.69548	5.43917	0.300835	0.975433	1.832		0.00251201
SERINC3	TSS4383	chr20:43124863-43150726	149.212	266.349	177.44	126.791	201.585	26.2856	20.9683	71.9004		0.00251513
GHITM	TSS28337	chr10:85899184-85913311	121.176	80.9878	74.3635	64.8473	62.5823	13.7747	13.7114	27.2383		0.00252296
PSME2	TSS7875	chr14:24612573-24615855	223.877	216.882	181.298	191.25	317.965	34.2506	32.9498	100.403		0.00252296
ATXN7L3B	TSS1659	chr12:74931550-74935232	15.3615	20.8751	15.3667	10.5192	11.8535	3.33886	3.36455	6.29489		0.00252549
RAB9A	TSS2092	chrX:13707239-13727944	11.1926	16.7082	19.6776	22.7535	21.6655	5.14149	4.53133	6.19267		0.00252559
AKR1A1	TSS18777	chr1:46016454-46035723	135.223	170.734	124.67	121.113	225.554	23.2671	34.6972	40.1628		0.00252882
TMEM230	TSS27520	chr20:5080483-5093733	25.345	36.5256	29.2791	20.2626	35.5068	8.62802	9.13437	10.1396		0.00253301
SEC23IP	TSS25964	chr10:121652084-121704170	17.6024	25.5477	17.562	16.2835	18.5865	3.86164	3.39774	9.03381		0.00253389
SLC35D1	TSS18256	chr1:67465014-67520080	9.90043	11.5139	10.3847	8.97912	15.1299	4.35441	2.92401	5.84676		0.00253567
SMEK2	TSS18892	chr2:55775513-55844796	39.5189	64.2531	46.8164	52.7466	74.5635	14.7845	15.4923	20.1487		0.00253575
TMUB1	TSS6977,TSS7400	chr7:150778171-150780620	9.18329	9.99235	6.47272	5.63795	6.21245	1.66965	1.73691	2.14833		0.00255093
MRPS30	TSS26620	chr5:44809026-44815618	41.4798	29.4787	21.3912	22.0731	28.0042	3.3508	4.36262	11.584		0.00256225
TMEM168	TSS15831	chr7:112405786-112430478	10.7411	9.0189	15.7149	10.0427	8.23326	2.67102	1.73638	4.57999		0.00256519
COX7A2L	TSS17875	chr2:42577644-42588356	86.6617	52.894	66.2391	47.2857	62.4655	10.4571	12.093	29.0666		0.00256671
PTTG1IP	TSS26163	chr21:46269499-46293818	71.2357	95.3201	59.7764	67.6222	101.194	5.88213	7.4116	32.0879		0.00257307
EPHB4	TSS23931	chr7:100400186-100425143	44.6891	61.1553	37.2167	29.7426	60.9059	7.01416	5.28243	10.9343		0.00258639
SLC17A5	TSS11002	chr6:74303101-74363737	35.486	30.7928	46.6729	22.9981	52.7362	6.36977	3.68186	2.07038		0.00258814
RPS16	TSS23998	chr19:39923846-39926618	1463.03	867.943	1565.53	1209.78	1164.3	482.325	463.295	586.144		0.00258981
BMI1	TSS6147	chr10:22610138-22620414	14.3429	16.2596	20.7469	14.4272	6.82184	0.909276	3.347	3.68491e-05		0.00259132
KCTD5	TSS8376	chr16:2732494-2759031	21.0739	18.2798	20.6089	10.4371	19.7666	1.84436	0.676193	7.09319		0.00259305
ASAH1	TSS12170,TSS3315	chr8:17913924-17942507	276.267	239.178	180.962	143.328	168.332	60.5458	42.023	43.9669		0.00259565
GMPS	TSS10345	chr3:155588324-155655520	57.8301	34.1933	42.422	45.4064	35.2088	12.3096	9.96522	21.8782		0.00259935
OAS2	TSS23786	chr12:113416273-113449528	14.0245	9.82539	13.4654	9.42591	21.0595	0.515228	0.354248	3.01919		0.00260028
TCP1	TSS12873	chr6:160199529-160210735	56.1175	79.9145	112.959	115.24	105.773	18.2393	16.822	41.3499		0.00260106
ETV7	TSS18197,TSS19472	chr6:36321997-36355577	5.9593	8.20777	4.20111	3.8548	7.83421	0	0.188211	0		0.00261082
YRDC	TSS14880	chr1:38268613-38273865	4.67965	6.97639	9.52887	5.55664	8.50927	1.56004	1.28762	2.72345		0.00261221
IREB2	TSS25317	chr15:78730517-78793798	15.0451	17.0926	20.3084	20.3467	19.2278	2.68338	3.95073	7.92719		0.00261341
NSDHL	TSS24352	chrX:151999510-152037907	29.7995	43.4784	34.5626	20.1052	45.2521	3.84445	7.16197	5.24767		0.00261446
CENPH	TSS18207	chr5:68485374-68506184	2.2766	1.18389	2.06162	1.81767	2.35681	0	0.68364	0		0.00261813
PPDPF	TSS19634	chr20:62152132-62153524	239.87	223.227	144.871	107.999	223.738	21.226	26.1778	49.6405		0.00261851
MYL12B	TSS10127,TSS28613,TSS8702	chr18:3262110-3278282	678.222	836.817	620.909	530.407	1105.9	84.6682	74.914	108.532		0.00262381
SLC25A40	TSS2342	chr7:87463813-87505692	7.94149	6.55942	6.52587	6.70788	5.87975	2.84832	0.963612	1.66533		0.0026253
OPN3	TSS166	chr1:241756451-241803701	4.49605	10.43	8.68932	9.51164	6.18375	1.05735	0.629868	1.67932		0.00264014
LIPG	TSS6393	chr18:47088426-47119278	5.43592	11.0634	8.94754	14.1638	13.5195	0	0.150309	0.751519		0.00264857
ZSCAN16	TSS28471	chr6:28092386-28097856	8.65832	12.5191	8.09717	6.23075	9.41418	3.37264	3.33853	2.14211		0.00265515
KDELC1	TSS4070	chr13:103436630-103451404	6.09904	3.21454	8.72589	7.02552	5.17853	0.419597	0.923266	0		0.00265716
LRFN3	TSS5071	chr19:36428021-36436097	1.17567	2.37651	1.6989	1.55193	2.24683	0.416218	0.356047	0.780322		0.00265899
LAMTOR5	TSS22307	chr1:110943876-110950546	84.2647	89.4838	58.2896	39.3488	86.5558	5.70896	7.17676	7.26336		0.00266499
SLC35C1	TSS19254,TSS24813	chr11:45825622-45834567	17.7828	21.4524	18.8252	9.39683	20.8825	2.02247	1.70124	7.22384		0.00266646
PTPMT1	TSS17429	chr11:47586981-47595013	2.70387	4.58714	4.60152	3.71136	3.96497	0.934977	0.926387	1.98757		0.0026678
XYLT2	TSS9950	chr17:48423392-48438512	11.6027	16.1054	10.6352	14.811	9.5388	4.31451	4.21611	4.17211		0.00267016
SLC35B3	TSS759	chr6:8413300-8435794	15.7371	28.5085	22.4207	15.1471	27.7327	6.56353	7.17119	0.966002		0.00267317
YAE1D1	TSS18036	chr7:39606002-39612480	19.5387	14.3981	24.5338	23.6019	13.8171	8.74608	3.8948	3.46514		0.00267935
BORA	TSS8457	chr13:73302041-73330328	4.70207	3.22847	6.68756	3.73833	5.29019	1.25032	0.687476	1.22393		0.00268049
MRGBP	TSS20867	chr20:61427804-61431945	8.14283	6.91682	8.36414	5.82926	7.86143	1.21803	1.62523	3.37095		0.00268563
ARFIP1	TSS17794	chr4:153701111-153833063	22.6179	29.5748	13.2583	15.2397	23.5267	1.49861	3.5823	6.20613		0.00268908
DDOST	TSS29319	chr1:20978259-20988037	194.622	187.477	167.875	123.572	235.802	77.5394	73.5723	27.743		0.00269239
HYAL2	TSS17792	chr3:50355220-50360281	27.7143	45.132	27.2343	52.0425	30.1856	3.98534	3.31313	13.1413		0.00269814
NIPSNAP3A	TSS7511	chr9:107509968-107522403	69.6214	42.7944	42.6641	30.6664	48.2843	5.10397	9.3642	15.8712		0.00269914
RAB5B	TSS3622,TSS5080	chr12:56367696-56390467	27.3255	31.2678	24.0956	18.5387	39.5974	3.68714	4.58632	11.825		0.00270189
CCND3	TSS17091,TSS4372	chr6:41902670-42016610	13.6982	37.4687	30.0785	25.7344	35.1167	2.61036	1.90015	7.3483		0.00270501
GNRHR2	TSS10002	chr1:145509819-145516076	11.6078	16.682	9.22417	7.3423	12.6843	1.64712	1.4813	0.813722		0.00271144
PUS3	TSS7532	chr11:125763379-125773116	8.25815	5.35994	4.94058	4.82109	7.07883	2.23189	1.42387	0		0.00271352
RPL27A	TSS26759	chr11:8703994-8711419	428.057	268.92	410.65	317.703	254.032	142.957	150.816	97.032		0.00271572
PEX19	TSS6991	chr1:160246598-160254941	44.0227	60.1095	65.4961	35.5419	36.341	6.19049	10.1509	19.8959		0.00272752
MRPL52	TSS3149	chr14:23299091-23304246	27.814	23.7157	19.6336	13.3734	26.5263	4.94645	4.79329	5.36351		0.00272893
PEX2	TSS15697,TSS20689	chr8:77892493-77913280	10.1175	10.4258	9.8914	8.78994	10.2472	2.16938	2.77233	0.438421		0.00272952
RNPEP	TSS21693	chr1:201951765-201975275	48.4557	66.6986	39.1778	41.0921	53.6241	10.6594	11.0066	24.5627		0.00273049
PSMA7	TSS8594	chr20:60711782-60718514	162.267	126.477	159.064	139.109	180.315	26.4488	19.1662	64.4187		0.00273323
TMCO1	TSS22982	chr1:165693527-165738159	71.396	124.056	91.2987	50.8301	85.3861	15.3838	12.0392	4.63775		0.00273456
SEPW1	TSS7122	chr19:48281841-48287943	235.758	171.819	154.302	102.464	230.801	27.5004	19.5632	62.1571		0.0027346
PDCL	TSS21478	chr9:125580375-125590935	5.10942	10.1912	8.32343	8.98307	8.22572	1.39609	1.3099	3.76781		0.0027406
MDGA2	TSS10733,TSS16546	chr14:47308827-48144157	0	0.00771284	0	0	0.0842206	0.139571	0.154973	0.204563		0.0027423
NR2F2	TSS13344,TSS1723,TSS18195,TSS2651	chr15:96869156-96883492	23.2186	31.046	35.3472	39.5928	37.6715	6.52489	4.90869	15.4355		0.00275046
ALPK2	TSS10498	chr18:56148481-56296189	0.813831	0.377123	0.826658	0.820964	0.4533	0	0	0		0.00275784
BCL9	TSS24085	chr1:147013181-147098015	9.28396	12.5371	12.7674	9.45699	6.73578	2.9369	1.85808	4.81158		0.00276252
POC1B	TSS1856,TSS24157	chr12:89813497-89920039	20.2814	19.9896	13.1905	10.7112	11.0318	2.49993	1.40118	4.55196		0.00276365
AKR7A2	TSS5619	chr1:19629201-19638640	95.9117	75.2665	66.8841	48.2307	99.6313	15.9773	21.5127	29.6822		0.00277089
MRPL11	TSS15339	chr11:66202549-66206310	34.2625	19.6486	26.1124	19.2718	22.4574	8.78805	7.12115	0.571242		0.00277803
PARP4	TSS17987	chr13:24995068-25086948	110.696	174.895	100.799	73.4575	116.589	12.3343	11.5603	37.4172		0.00278201
YIPF1	TSS12715	chr1:54317391-54355487	16.9755	29.4085	15.488	14.9907	18.0564	1.82425	3.07107	4.96691		0.00278901
IBTK	TSS18875	chr6:82879955-82957448	32.4707	32.3975	37.594	34.2048	35.8254	11.0678	10.9937	17.2492		0.00279147
UBE2F	TSS14526	chr2:238875586-238951423	33.6215	19.7286	25.0037	23.6001	21.0664	10.8755	11.0565	8.56475		0.00279337
UBE2F-SCLY	TSS14526	chr2:238875586-239008054	33.6215	19.7286	25.0037	23.6001	21.0664	10.8755	11.0565	8.56475		0.00279337
WSB2	TSS29304	chr12:118470491-118498951	26.8025	51.8658	45.0009	36.7222	39.9224	8.52964	5.98319	18.6849		0.00279491
GBA	TSS12676,TSS15964,TSS7108	chr1:155204238-155214653	109.297	196.633	182.339	103.146	146.488	38.2039	26.4229	54.4276		0.00279495
PIK3IP1	TSS10825	chr22:31677578-31688520	8.49403	22.3539	13.6714	19.9788	19.8134	0.776934	1.12612	3.3207		0.00279698
LZIC	TSS13616	chr1:9989775-10002826	29.049	29.8041	27.0668	19.1275	31.1621	4.58824	4.23488	12.3612		0.00279773
SLC44A1	TSS21709	chr9:108006928-108153682	56.6445	85.4648	61.4788	37.9977	84.858	6.45037	5.60062	7.91626		0.00279863
RPS29	TSS14250	chr14:50044041-50053094	2797.57	4066.64	4964.51	3397.96	3100.88	1095.37	1298.04	1342.72		0.00280027
RAI14	TSS13556,TSS21823,TSS6360,TSS856	chr5:34656432-34832717	21.5079	26.846	25.1964	44.2569	27.1632	2.94393	2.9248	11.1029		0.00280448
BTBD3	TSS24408,TSS9884	chr20:11871476-11907243	21.1298	15.2408	14.9792	13.0912	10.7641	4.93707	3.99895	6.46533		0.00280506
ATP6V0B	TSS3551	chr1:44440601-44443972	188.759	126.037	113.666	98.2871	178.119	23.5874	25.3214	22.1535		0.0028054
SFT2D2	TSS20749	chr1:168195254-168212088	55.5722	116.364	123.208	124.17	147.199	15.0485	11.246	14.5551		0.00280714
GPR3	TSS8527	chr1:27719147-27722317	0.209547	0.239024	0.151867	0.366291	0.205646	0	0	0		0.00281773
COQ6	TSS17763,TSS6373	chr14:74416636-74429813	14.0434	30.7519	32.3589	26.6169	33.6504	5.9056	4.41191	7.99807		0.0028187
KDELR2	TSS15362	chr7:6500711-6523849	158.023	120.71	117.783	66.0547	122.572	20.6911	20.3428	22.529		0.00282916
PET117	TSS10359	chr20:18118498-18123812	14.3135	9.91388	5.55952	10.7682	7.7652	0.0118331	0.143268	0.00131605		0.0028293
ADSS	TSS17360	chr1:244571793-244615436	48.7251	78.0064	33.4636	47.9763	51.0364	6.47931	7.99296	17.5432		0.00283425
METTL4	TSS4881	chr18:2537523-2571489	3.69316	4.23755	3.89254	4.22179	7.20505	0.69718	0.442817	1.02573		0.00283429
SHISA2	TSS16395	chr13:26618734-26625198	2.00933	1.86108	0.786657	1.30932	2.11125	0.17957	0.0438799	0		0.00283783
RMI1	TSS13896	chr9:86595636-86618987	3.02577	2.86194	2.37345	4.26007	3.01632	1.42069	0.466762	0.489603		0.00283792
LOC285441	TSS26754	chr4:187207251-187422212	0.042803	0.568673	3.61106	1.48618	0.398246	6.08405	4.91393	4.44447		0.00284413
TTC9	TSS20816	chr14:71108503-71142077	0.793975	1.45185	0.788507	1.72407	1.21616	0.193753	0.118295	0		0.0028447
CHRFAM7A	TSS9378	chr15:30653442-30685864	6.68769	9.55699	5.49024	4.66279	9.57507	0.915243	0.909047	2.18987		0.00284524
LIPA	TSS27162	chr10:90973325-91011660	150.083	96.3162	88.8197	96.8884	70.7131	13.0934	14.664	15.9153		0.00285202
FAM46C	TSS16132	chr1:118148603-118171011	7.38834	2.66531	4.04963	3.53467	2.21834	10.72	10.3494	13.5937		0.0028544
MRPL20	TSS14359	chr1:1337275-1342693	69.5581	69.2015	60.8001	64.5518	74.4956	18.5741	14.9449	30.3941		0.0028567
NUP155	TSS18621,TSS27260	chr5:37291940-37371197	65.715	43.1738	35.1932	38.3146	36.9126	8.73544	9.64195	17.5852		0.00286086
MRPL47	TSS22705	chr3:179306254-179322434	66.778	30.4989	47.4775	40.4798	53.5489	8.01583	12.3666	14.8595		0.00286219
HERC6	TSS19583	chr4:89299890-89364249	12.2361	16.3803	18.6232	11.061	24.1273	2.21136	1.70123	5.59664		0.00286486
GRB14	TSS10483	chr2:165349322-165478360	3.09996	0.628529	4.75926	12.4544	3.01591	17.6064	25.2295	20.571		0.00286533
RBM43	TSS20752	chr2:152104727-152118389	2.90155	3.84223	3.95776	5.9795	3.52184	1.60972	0.988349	0.372773		0.00286622
C2	TSS10644,TSS17473,TSS9523	chr6:31865561-31913449	44.2517	21.6234	57.2869	36.8829	54.3625	1.8596	0.262471	2.47569		0.0028707
STBD1	TSS14891	chr4:77227178-77232283	1.18378	1.05596	0.886124	0.811645	1.82326	2.53417e-12	0.109211	2.16196e-15		0.00287404
CCDC73	TSS22019	chr11:32623625-32816187	1.32458	1.9185	2.64579	3.35354	2.02167	0.0423655	0.248366	0.035278		0.00288071
PRDM4	TSS23970	chr12:108126642-108154914	24.7272	23.3282	16.4543	23.3557	13.2742	3.0822	4.84405	9.40474		0.00288431
CTSB	TSS13593	chr8:11700033-11725646	133.892	198.318	112.008	82.8084	118.39	8.20676	7.06251	21.7233		0.00288606
MZT2A	TSS14080	chr2:132241532-132250064	115.511	117.431	136.147	106.015	165.293	13.4682	26.2213	56.599		0.00289033
TRPM8	TSS20288	chr2:234826042-234928166	0.0660631	0.153128	0.175745	0.108837	0.113265	0	0	0		0.00290252
FDFT1	TSS1654	chr8:11660189-11696818	111.85	173.843	133.587	72.2124	115.131	17.0444	12.3781	16.4814		0.00290381
ALG3	TSS2480,TSS27035	chr3:183960116-183967313	37.4802	34.7406	29.4562	15.2393	32.1094	5.47618	4.18075	5.35732		0.00290602
OXR1	TSS21991,TSS2578,TSS26249,TSS7025	chr8:107282405-107764921	30.9577	49.7327	32.1269	25.616	34.0328	4.74604	7.0195	15.5005		0.00291506
SFT2D1	TSS15979	chr6:166733516-166755991	63.6402	76.1596	100.735	60.1475	114.813	14.2142	13.8915	14.112		0.00292439
CHSY3	TSS11794	chr5:129240522-129522327	1.47986	1.3131	2.99634	2.26399	1.95961	0	0.107779	0.653197		0.00293171
CACYBP	TSS1648,TSS1744	chr1:174968570-174981163	32.5379	20.1834	18.744	15.7531	22.6415	3.49217	3.59204	4.9264		0.00293476
SCP2	TSS14330,TSS17447	chr1:53392900-53517289	283.305	278.44	176.72	139.122	201.432	41.7821	39.7935	69.8991		0.00293525
GNE	TSS27902,TSS7328	chr9:36214438-36277053	26.8818	29.9445	24.1004	19.4877	21.0988	5.79935	5.11529	12.1516		0.00293624
C2orf15	TSS1074	chr2:99758184-99767928	1.80029	0.902421	0.955229	1.78976	1.1456	0.392963	0.192339	0		0.00294487
PEX26	TSS1569,TSS29123	chr22:18560685-18573797	11.5098	26.0549	17.7746	22.3307	25.091	2.78944	4.47464	8.43067		0.00294681
TMEM14C	TSS24858	chr6:10723147-10731362	110.503	179.611	100.456	141.881	202.697	28.5725	19.5682	21.9049		0.00295541
ARL6IP6	TSS12119	chr2:153574406-153617767	5.13521	5.87197	7.18286	5.00367	10.5576	0.399882	0.809519	0.0816713		0.00295573
SNRPC	TSS23572	chr6:34724870-34741634	34.2309	38.4928	53.9003	25.6242	44.611	10.0552	10.1401	17.4364		0.00296094
MEX3C	TSS10429	chr18:48700919-48724051	6.31951	13.9338	7.60906	9.99781	8.44224	0.861289	1.32239	2.10031		0.00296151
SUMO3	TSS6354	chr21:46225531-46238044	39.6304	24.7663	23.6364	18.8021	32.3389	4.36574	6.98861	10.0107		0.00296241
SPPL2A	TSS9219	chr15:50999736-51057910	55.4522	122.281	102.915	106.145	142.514	15.0721	11.5327	18.3169		0.00297573
S100A11	TSS12834	chr1:152004981-152009511	1225.7	1592.48	1048.57	575.603	1520.68	12.8377	23.13	100.45		0.00297659
CTDSPL	TSS5135	chr3:37903668-38025960	25.36	32.339	25.2628	13.4745	19.6818	2.78559	2.98524	4.04393		0.0029842
AZIN1	TSS6269	chr8:103838535-103876397	63.3712	51.8469	55.8146	38.0844	42.1799	24.091	23.5877	20.4386		0.00298797
EDN2	TSS23119	chr1:41944445-41950344	0.76462	0.347328	0.344617	0.737548	0.678004	0	0	0.126042		0.0029928
ARHGAP42	TSS8493	chr11:100558406-100861656	14.4005	31.1019	14.3696	17.1779	20.5551	0.960212	0.234516	4.61903		0.00299346
IGIP	TSS24332	chr5:139505520-139508391	1.32067	1.34068	1.69304	2.60681	1.18373	0	0.176687	0		0.00299478
RNF139	TSS8759	chr8:125487007-125500859	6.67673	14.5938	17.9066	17.5743	14.5799	1.24367	1.8611	2.827		0.00300457
RPL35A	TSS19463	chr3:197677051-197682721	2685.59	2085.25	2803.41	2439.18	1978.72	1393.1	1341.75	1419.41		0.0030058
DGUOK	TSS28825	chr2:74153952-74186088	143.399	109.501	84.3874	62.2298	117.049	12.3148	15.693	41.3831		0.00301342
SPINT1	TSS17649,TSS6302	chr15:41136245-41149853	121.445	186.868	97.7627	86.6631	152.719	11.9537	11.0409	47.6712		0.00302045
FZD6	TSS20619,TSS22858	chr8:104310660-104345094	20.703	31.4517	30.5627	40.2275	21.8124	6.02047	7.87144	12.7604		0.00302113
TMEM176B	TSS16825,TSS9507	chr7:150488375-150498448	262.344	293.297	150.514	126.561	257.193	12.3663	15.8542	47.6505		0.00302153
COG6	TSS7165	chr13:40229763-40365802	50.156	53.9525	49.727	44.7614	45.2334	34.6165	26.4576	30.2331		0.00302522
TAF12	TSS12207	chr1:28929608-28969604	10.7563	8.45428	14.2821	14.1	16.2825	5.83468	3.78307	5.01677		0.00302862
SEC62	TSS1365	chr3:169684579-169716161	42.6639	57.7319	45.8707	43.4204	43.3829	15.5331	16.9088	26.8876		0.00302931
MARS2	TSS20027	chr2:198570027-198573114	3.94546	1.92544	2.67987	3.17311	3.1635	1.0603	0.777219	1.46426		0.00303167
TFDP2	TSS11030,TSS12154,TSS3233	chr3:141663269-141868386	3.33471	5.21981	5.88308	3.81727	4.37344	1.65494	1.39792	2.45661		0.00303217
TMOD3	TSS22896	chr15:52121824-52204331	31.1305	26.8437	23.6557	26.8669	46.124	3.26182	3.23975	12.7339		0.00303809
SGTB	TSS5185	chr5:64961754-65017941	3.70677	1.16747	2.91537	2.93475	2.90797	0.185112	0.113015	0		0.00304292
C10orf32	TSS157	chr10:104613966-104624718	2.71923	2.44477	2.59341	0.961367	1.76498	0.0967078	0.270152	1.02931e-266		0.00304433
C10orf32-AS3MT	TSS157	chr10:104613966-104661655	2.71923	2.44477	2.59341	0.961367	1.76498	0.0967078	0.270152	1.02931e-266		0.00304433
CD160	TSS28386	chr1:145695797-145715565	0.228889	0.133981	0.319136	0.227872	0.28794	0	0.085751	0		0.00305371
XXYLT1	TSS15389	chr3:194789012-194991895	1.62903	2.9122	3.54219	1.95379	3.16197	0.255144	0.6547	0.903414		0.00305819
TSC2	TSS15436	chr16:2097989-2138713	72.7228	86.0667	70.0326	89.1803	64.512	21.7177	22.8873	0		0.00306041
NR1H3	TSS18323,TSS24528,TSS9849	chr11:47269850-47290584	10.7066	9.43779	16.6496	9.37125	13.6321	3.31448	2.96198	5.73072		0.00306193
C18orf32	TSS22978	chr18:47007547-47013644	20.4266	21.0521	19.4515	12.2525	12.7379	4.79645	5.36757	4.7715		0.00306274
CXADR	TSS5045	chr21:18885223-18965897	72.3989	67.7093	55.6937	27.7083	65.9577	6.9353	9.73518	14.478		0.00306907
RPL28	TSS4911	chr19:55897299-55903451	335.12	265.468	351.64	196.527	290.813	47.5738	41.8468	133.157		0.00307437
OR7E14P	TSS27563	chr11:17073432-17074591	28.036	30.3258	25.5461	11.7367	20.0559	4.17416	1.68371	3.28078		0.00309331
GAPDH	TSS12547,TSS28915	chr12:6643584-6647537	1389.38	2038.5	2025.11	808.786	1561.82	137.144	130.845	276.935		0.00309481
PIGS	TSS7253	chr17:26880405-26898887	18.9768	42.2688	26.0727	26.6339	29.5107	7.94772	4.14907	9.98155		0.00310334
SGIP1	TSS24348	chr1:66999824-67210768	2.75787	2.15305	2.57412	4.7211	4.31934	0	0.131956	0.134948		0.00310834
SLCO5A1	TSS12312,TSS13567,TSS17348	chr8:70584567-70747299	1.48792	2.3602	1.53033	3.04672	1.54747	0	0.0686691	0.0365773		0.0031139
TRMT5	TSS18556	chr14:61438166-61447782	2.75017	4.27371	3.92196	4.51932	3.91545	2.32786	1.46622	1.42028		0.00311405
C3orf14	TSS29014	chr3:62305395-62319320	9.27763	7.05511	14.048	8.4877	7.32291	0.539413	3.37624	0		0.0031166
VWA9	TSS28962,TSS5899	chr15:65871095-65903627	27.6317	33.9516	27.1275	20.9869	29.8496	4.96992	5.88257	13.3771		0.00311962
TAF9	TSS15505,TSS3755	chr5:68647552-68665840	49.0305	27.8789	28.7961	25.4536	34.8347	11.4583	8.76952	6.32273		0.00312314
PYCARD	TSS9258	chr16:31212806-31214097	30.9701	15.6816	25.7749	16.4124	33.1486	1.47254	2.82079	1.3414		0.00312518
SCGB2A1	TSS9702	chr11:61976139-61981411	15.6878	8.99217	14.0261	5.64029	12.9991	0.908451	2.35053	0		0.00313077
PLGRKT	TSS12981	chr9:5357966-5437937	27.5756	11.0596	20.416	15.3136	26.0098	0.781763	4.45433	1.47001		0.0031336
SLAMF7	TSS17398	chr1:160709076-160724601	2.12536	2.48321	2.49156	4.4217	4.32453	0	0.0959306	0		0.00313611
THADA	TSS21807,TSS3898	chr2:43457974-43823185	21.4032	28.3207	20.9763	28.2813	22.0997	5.465	6.54981	12.3927		0.00313714
GNPNAT1	TSS16080	chr14:53241910-53258386	5.94931	6.12882	9.10222	5.15732	6.71781	2.51395	3.08107	1.08282		0.00313878
FIG4	TSS10209	chr6:110012423-110146634	19.6979	40.1698	43.5945	42.3988	41.8631	9.20703	10.2046	17.6714		0.0031455
LMBRD2	TSS18736	chr5:36103413-36152015	17.0949	31.1738	19.1145	15.7601	23.8547	3.76892	3.73524	5.23938		0.00314797
HLA-DOA	TSS954	chr6:32971959-32977389	2.49055	1.9044	2.58087	4.29679	2.20331	0	0.288104	0.245539		0.00314925
MFSD9	TSS24370	chr2:103333665-103353337	6.53708	8.43136	5.00299	3.72792	6.40433	1.60405	1.17601	1.01566		0.00314998
FAM32A	TSS16003	chr19:16296234-16302857	39.5644	46.7245	27.9082	32.296	45.49	7.73575	6.88928	18.6756		0.00315255
RINL	TSS17137	chr19:39358471-39368919	4.43803	4.61171	2.98566	2.38154	5.83648	0.0564829	0.415094	1.3137		0.00315515
PGBD4	TSS22602	chr15:34394273-34396591	1.93703	1.68682	1.78635	2.24679	1.64103	0.227123	0.721739	0.15773		0.00315552
DNPH1	TSS15391	chr6:43193366-43197211	58.4973	100.176	116.642	84.2322	93.0051	42.4699	25.2364	12.3684		0.00315651
RBX1	TSS29228	chr22:41347350-41369019	58.8211	88.5291	110.152	85.7199	140.633	12.7215	12.5844	23.6597		0.00316928
SLC3A2	TSS11876,TSS25574,TSS622	chr11:62623483-62656355	119.81	56.1711	67.4948	86.3304	83.6963	16.2327	14.1571	35.3814		0.00317604
GPC4	TSS18698	chrX:132435063-132549205	15.9155	30.1262	13.2307	20.1118	22.478	2.15991	3.60365	6.41034		0.00318121
PHB2	TSS26283	chr12:7074514-7079916	96.4779	134.475	168.386	159.83	130.529	74.2796	52.2528	75.4254		0.00318719
B4GALT5	TSS8868	chr20:48249482-48330421	24.5712	31.1456	26.169	26.1077	50.4723	1.89519	3.58943	8.33603		0.0031991
CLPP	TSS11232	chr19:6361462-6368915	63.9336	53.0246	51.5862	46.792	30.485	10.561	10.9117	24.2544		0.00320664
SF3B5	TSS11152	chr6:144416017-144416754	37.2575	45.5852	67.5701	37.5639	51.0903	5.67537	10.66	21.6261		0.00321055
NUPR1	TSS19218	chr16:28548661-28550495	25.4045	4.99935	33.5641	28.9835	18.7852	52.0955	53.6801	49.5138		0.00321411
PIGP	TSS2127,TSS3186	chr21:38437663-38445458	39.1123	38.1444	42.9016	17.0274	41.5823	12.4628	8.15685	6.27498		0.00321492
TMPPE	TSS16393	chr3:33131907-33138293	2.70369	1.91633	1.74552	1.91471	1.66283	0.099109	0.502475	0.825428		0.00321859
MRPL53	TSS1236	chr2:74699084-74699942	36.6854	36.2663	32.4975	30.2042	33.8262	14.2294	9.27171	16.9233		0.00322197
CUL5	TSS7678	chr11:107879407-107978488	5.99282	14.0656	10.4913	12.7362	12.6235	2.59609	2.49729	2.06274		0.00322782
DAXX	TSS14290	chr6:33286334-33290793	16.2176	24.5835	21.8684	26.3724	34.8514	3.52934	5.5649	11.1563		0.00322847
ZNF624	TSS7917	chr17:16524047-16557167	2.07659	3.70577	3.82677	3.39803	2.18437	1.00154	0.908385	0.632649		0.0032311
SAMM50	TSS15115	chr22:44351260-44392412	25.2199	45.737	46.2833	39.7616	26.6337	8.29402	8.33965	10.9721		0.00323865
IL18R1	TSS6152	chr2:102979096-103015217	2.00533	2.96349	3.12441	3.63555	2.63427	0	0.0712319	1.05227		0.00324602
DAD1	TSS2380	chr14:23033806-23058143	185.492	347.852	226.825	171.434	296.554	49.4043	42.6994	30.6632		0.00324611
GABARAP	TSS1542	chr17:7143737-7145753	219.285	298.768	340.946	362.234	233.446	76.3467	81.4533	155.603		0.00325357
IFNAR1	TSS14179	chr21:34697213-34732128	6.94337	17.3587	11.9908	12.7386	14.7025	2.25649	1.71353	2.11887		0.00325768
CD9	TSS18589	chr12:6309481-6347437	149.901	108.484	217.537	153.084	264.991	4.67521	6.03426	18.8016		0.00326302
TMEM170A	TSS7597	chr16:75480922-75498584	14.0717	12.5576	6.36416	6.71508	11.3205	0.36591	3.09288	1.3757		0.00326676
MRPL15	TSS6915	chr8:55047780-55061074	29.6988	11.6029	24.8815	18.2903	16.7603	2.57118	2.49032	0		0.00327627
SLC11A2	TSS11272,TSS19470,TSS23675,TSS5815	chr12:51373565-51422058	62.6923	99.7689	53.9439	66.1407	89.5594	22.4706	20.4167	36.5269		0.00328435
COX4I1	TSS8490	chr16:85833172-85840607	472.951	273.033	307.287	267.826	259.62	71.2369	66.7624	61.3594		0.00328663
CBX5	TSS26175,TSS28958,TSS528	chr12:54624730-54673915	7.76836	5.06252	7.82842	10.5021	6.87132	2.28875	2.03464	2.1054		0.00330036
API5	TSS5146	chr11:43333504-43366080	34.5049	41.2345	37.4611	31.5512	35.3485	10.5074	9.74391	18.2847		0.00330387
MOGS	TSS3428	chr2:74688183-74692537	59.1471	47.4022	35.7939	35.2146	52.4871	22.3103	22.2243	16.0155		0.0033063
BBS10	TSS10898	chr12:76738265-76742222	3.18431	4.02442	5.72469	5.30789	3.04406	1.04973	0.874246	0.814623		0.00330634
C6orf47	TSS26447	chr6:31626074-31628549	3.54944	6.00439	6.14559	5.59467	6.46345	1.19968	1.5006	2.88133		0.00330844
PANK3	TSS27253	chr5:167982627-168006614	25.4642	24.755	26.6567	21.4761	33.8547	1.82213	4.1549	11.0236		0.00330994
ZDHHC24	TSS18932	chr11:66306734-66313671	3.93013	11.774	9.34643	8.83122	7.29311	0.141305	1.45275	0.707647		0.00331489
TCEB2	TSS10319	chr16:2821414-2827297	281.651	171.945	213.537	115.789	185.561	29.7298	21.9382	24.2234		0.00331948
MGAT4B	TSS15709,TSS20583	chr5:179224597-179233952	242.742	178.685	177.524	85.591	212.226	13.2729	11.7566	65.3053		0.00332031
LANCL3	TSS28128	chrX:37430821-37536750	0.439614	0.512505	0.303161	0.459629	0.165185	0	0	0.0880759		0.00332616
UBA52	TSS28751	chr19:18682613-18688270	472.978	313.314	367.72	306.863	271.419	137.174	121.719	136.219		0.00332978
TGFB1	TSS3287	chr19:41836811-41859831	27.3035	37.2596	42.9348	59.7475	50.9525	2.56289	2.40826	17.4221		0.00333223
IL27RA	TSS2014	chr19:14142551-14163717	2.21441	2.81702	4.29745	4.16387	2.18972	0.719067	0.623049	0.217854		0.00333465
IRF2BP1	TSS1925	chr19:46386865-46389376	5.09692	10.3952	12.7636	8.95573	10.8808	1.52873	2.34372	2.83711		0.00333723
C20orf24	TSS27801	chr20:35234136-35240960	132.128	87.8652	102.59	45.5834	109.051	5.11426	8.04217	5.40926		0.00334471
CYBA	TSS4224	chr16:88709696-88717492	1156.08	885.801	689.186	426.391	956.988	59.3321	85.4912	177.352		0.00334567
SLC30A1	TSS12843	chr1:211748380-211752099	20.7055	40.8658	48.7718	25.7883	32.2152	2.46241	4.77358	10.3366		0.00334714
AKTIP	TSS8545	chr16:53525191-53537170	18.5972	20.9911	16.8905	17.4036	11.9013	5.06302	4.30263	9.26642		0.00335665
ACOT13	TSS2866	chr6:24667262-24705295	1.9744	2.24432	2.43361	2.71463	3.87153	0.952409	0.606885	0.74134		0.00336827
SIAE	TSS18675,TSS19304	chr11:124505684-124546199	86.0934	85.0165	80.0877	33.3752	88.7659	13.2011	12.1621	8.37167		0.00336907
CCRL1	TSS20800,TSS25527	chr3:132316093-132321382	17.9292	18.5698	12.4309	7.89633	20.7184	2.29558	3.07682	0.758687		0.0033771
TMEM33	TSS4330	chr4:41937136-41962824	21.8255	18.227	14.6673	7.71405	19.2434	1.55569	1.3611	0.854214		0.00337733
NR2C2AP	TSS13811	chr19:19312223-19314238	38.8076	28.6693	17.7478	24.6031	23.2758	7.17708	4.63826	9.04596		0.0033818
ZNF334	TSS2878	chr20:45128268-45142198	1.09595	0.703159	1.39992	6.19484	2.014	6.61252	8.47462	8.84698		0.00339569
NDUFA2	TSS18123	chr5:140024947-140027370	175.489	107.59	126.455	75.3289	145.047	29.5083	34.7246	19.5288		0.00339907
CHTF8	TSS25913,TSS27775	chr16:69151911-69166493	23.1971	41.7958	38.042	28.5204	51.4971	7.16175	6.86045	12.7355		0.00339949
HAUS3	TSS7632	chr4:2230095-2243860	3.09215	4.07976	4.28126	6.05593	4.76154	1.65099	1.62738	0.262384		0.00340275
MLEC	TSS20360	chr12:121124948-121139667	16.419	17.7203	18.0303	10.2158	11.8665	5.61982	4.75467	5.18303		0.00340408
SNRPB	TSS28936	chr20:2442280-2451499	65.8725	69.8496	80.5867	74.6973	77.8759	15.4747	10.5002	29.4003		0.00340693
BST1	TSS3700	chr4:15704572-15733796	6.62684	7.3891	15.3431	11.2958	7.99412	0	0.181807	1.70471		0.00341363
NDUFB4	TSS19906	chr3:120315127-120321258	428.878	287.19	304.412	266.164	286.265	61.1711	61.8815	155.645		0.0034169
AGPAT5	TSS9985	chr8:6565877-6619021	4.4604	6.15534	7.59105	3.57879	4.28435	0.85321	0.625082	1.09078		0.00341918
CNP	TSS2074	chr17:40118758-40129754	6.44353	10.3456	8.85462	11.4772	13.7384	2.1937	1.91448	4.82083		0.00342252
EXOC2	TSS1065	chr6:485137-693141	13.0943	18.5695	20.7732	23.4184	21.0836	4.1263	3.55054	9.59775		0.00342526
YBEY	TSS22357	chr21:47706266-47717665	19.8012	10.0819	17.3076	10.4163	18.3313	4.04314	5.06588	2.30319		0.00342628
CD164	TSS27733	chr6:109687716-109703762	95.2171	133.316	136.732	53.9654	129.004	15.4489	15.2712	30.7373		0.0034327
STX6	TSS20751	chr1:180942175-180992046	8.33875	12.1994	11.6344	7.43027	9.59424	0.59725	0.738488	4.02484		0.00343815
FAM21B	TSS16861	chr10:51837885-51893269	112.478	99.1102	99.534	101.375	74.9575	28.8067	38.4769	7.13965		0.00343901
CRYM	TSS1431	chr16:21269838-21314404	6.56618	4.23473	2.3632	4.46512	3.46807	0.457576	0	0		0.00345258
HSD17B2	TSS26148	chr16:82068857-82132139	51.7318	105.168	91.5723	64.6077	49.368	5.38905	2.54337	6.31668		0.00346537
FAS	TSS7883	chr10:90750287-90775542	45.4421	49.6911	87.1813	50.6746	58.9709	1.10434	2.17776	22.5462		0.00346636
RUVBL1	TSS7786	chr3:127799799-127842671	42.6224	28.4283	31.5628	23.4203	49.7049	5.79293	5.36899	8.09332		0.00347074
MINPP1	TSS11723,TSS12504	chr10:89264222-89313218	9.2746	19.8158	14.8485	14.8917	10.4655	3.34219	2.18756	4.10211		0.00348316
B3GNT1	TSS7131	chr11:66112842-66115161	3.21665	3.13059	3.57404	1.83224	2.44845	1.36874	0.690214	0.427847		0.00349269
LAPTM4B	TSS7788	chr8:98787808-98864830	54.908	135.014	114.263	74.909	122.712	5.26784	9.9177	7.60118		0.0034996
RHBDD3	TSS26195	chr22:29655843-29663914	1.82233	2.49114	2.44913	3.48188	3.54716	0.621387	0.151983	1.16591		0.00350125
RNF121	TSS10895	chr11:71639767-71708643	8.50061	10.9387	9.70016	15.3177	15.2697	1.56032	3.42772	5.44493		0.00350414
APITD1	TSS11009,TSS26558	chr1:10490158-10502872	5.79131	5.59015	7.21515	6.8685	10.9563	2.18658	2.83267	0.751209		0.00350809
APITD1-CORT	TSS11009,TSS26558	chr1:10490158-10512060	5.79131	5.59015	7.21515	6.8685	10.9563	2.18658	2.83267	0.751209		0.00350809
KLHL9	TSS1944	chr9:21331017-21335429	15.623	32.4337	20.9904	27.8044	24.189	8.7571	6.30415	10.2816		0.00350958
RPS6KA3	TSS12750	chrX:20168028-20284750	27.7788	56.896	46.8324	47.0092	70.8226	8.52099	8.12663	17.2081		0.00350982
HMGCR	TSS23148	chr5:74632992-74657926	29.5645	52.9472	35.0187	25.8021	49.8742	2.84375	3.46374	15.231		0.00352579
ATP5A1	TSS24598,TSS29634	chr18:43664109-43684199	386.976	245.914	285.75	253.863	174.918	93.9973	82.3195	54.2143		0.00352641
INO80C	TSS7638	chr18:33048290-33077955	31.3448	31.3803	27.8936	14.3648	18.5141	4.38901	2.93372	3.41824		0.00353109
SULF2	TSS3630,TSS5478	chr20:46286149-46415360	65.6913	47.3248	42.8341	72.8764	96.9871	1.61617	1.40845	23.2795		0.00353616
ADAM9	TSS21457	chr8:38854504-38962779	413.38	753.784	411.05	302.959	522.981	13.3955	13.5542	56.6177		0.00353749
ATP5L	TSS22149	chr11:118272103-118280562	294.698	160.314	221.683	178.596	183.011	59.8152	59.5153	65.0956		0.00354719
LOC401397	TSS9310	chr7:112756772-112758637	25.4734	28.0429	35.9799	33.6922	36.4258	7.44333	6.15516	15.7035		0.00354972
NACC1	TSS26506	chr19:13229101-13251961	6.60652	7.68095	6.58773	5.46247	7.80121	1.01599	0.9926	2.97641		0.00355351
MARCH6	TSS10977	chr5:10353750-10440500	39.6184	61.2144	33.3127	50.8868	47.0251	14.963	13.6927	25.5404		0.00355409
CHML	TSS21623	chr1:241792166-241799232	3.50956	3.9598	1.8804	3.41824	4.2919	0.874835	0.848667	0.89544		0.00356794
MAGEF1	TSS5434	chr3:184428154-184429836	12.9039	12.9189	16.8039	11.356	21.4712	4.93946	3.86108	6.53737		0.00357122
JOSD2	TSS16076,TSS305	chr19:51009253-51014612	6.72569	11.9247	16.8561	14.7871	18.3182	1.56204	1.36532	0.903167		0.00358508
UBE2D2	TSS982	chr5:138940750-139008018	56.1577	36.2864	38.4786	35.5392	45.3732	7.64081	4.66454	19.4299		0.00359108
DHRS7	TSS8931	chr14:60611499-60632211	63.6483	105.491	124.042	76.2261	69.0306	16.5074	24.7288	18.6077		0.00359588
YWHAH	TSS14615	chr22:32340478-32353590	100.002	170.511	123.845	118.612	191.856	15.2111	5.58024	58.4113		0.0036028
FAM162B	TSS8614	chr6:117073359-117086886	1.16227	1.34669	2.22272	2.01072	1.6389	0.560167	0.549011	0		0.00360467
FAM109A	TSS26648	chr12:111798454-111806925	2.78465	4.20349	4.06225	3.0082	3.94411	2.18581	1.88258	1.34275		0.00360822
KCTD6	TSS12511,TSS14646	chr3:58477822-58488087	2.10284	2.32286	2.12897	2.78697	0.90764	0.700986	0.286666	0		0.00361574
S100A3	TSS9312	chr1:153519808-153521734	0.56965	0.906784	0.392153	0.836382	1.09057	0	0	0		0.00362088
FAM86B1	TSS20383	chr8:12039612-12051624	16.5583	13.8658	11.7067	7.63878	16.9919	2.62024	5.10568	4.33442		0.00362511
THAP11	TSS19806	chr16:67876212-67878098	31.3976	14.0957	21.9515	16.3349	18.2632	7.47935	2.50041	1.77602		0.00362824
MAPK3	TSS27068	chr16:30125425-30134630	115.49	121.961	88.2208	43.9138	101.207	7.33251	10.3396	35.6469		0.00364627
OMA1	TSS3738	chr1:58946390-59012446	30.1707	30.9	35.4497	21.6117	30.0775	14.0144	9.32143	17.2922		0.00364788
C5orf30	TSS13832	chr5:102594441-102614361	2.8451	3.85744	2.88249	2.22848	5.181	0.573139	0.210067	0.381942		0.00365185
TRAPPC8	TSS21	chr18:29409135-29523091	17.7143	26.087	25.494	17.9683	14.6007	3.37623	4.82886	9.94788		0.0036536
DHX9	TSS3605	chr1:182808438-182857117	100.571	124.504	130.889	119.889	117.043	18.8338	18.023	48.3044		0.00365807
VPS13B	TSS345	chr8:100025493-100889814	74.8631	67.4278	54.9675	102.978	58.5328	20.4066	22.076	34.8383		0.00365975
CDK4	TSS21560	chr12:58141509-58146230	193.529	89.3479	187.931	137.873	123.758	26.4348	28.5005	38.8968		0.00367562
ACADM	TSS18389	chr1:76190042-76229355	103.313	69.0905	66.7366	68.8711	62.327	39.854	36.3786	26.3809		0.00368629
STK16	TSS13372,TSS7299	chr2:220110191-220115059	5.67178	5.16246	4.92083	3.80374	6.08703	2.06235	1.95658	3.1835		0.00368883
MINOS1	TSS10211	chr1:19923470-19956315	16.1842	10.3606	7.95929	8.31855	14.3048	1.37082	1.87966	2.60884		0.00369591
C1orf151-NBL1	TSS10211	chr1:19923470-19984949	16.1842	10.3606	7.95929	8.31855	14.3048	1.37082	1.87966	2.60884		0.00369591
GNAI3	TSS15341	chr1:110091185-110138454	18.0675	14.2136	15.2836	15.9354	18.8929	2.96467	3.61167	7.59829		0.00369907
ZNF419	TSS10833	chr19:57999078-58006048	14.3132	11.375	10.669	9.12207	8.88795	5.87787	5.31301	4.91133		0.00369989
RAB12	TSS22931	chr18:8609442-8639380	25.7794	17.0936	23.9266	27.6994	27.5894	3.38673	3.15037	10.9815		0.00370803
SPTLC2	TSS780	chr14:77972339-78083110	20.173	43.3693	24.4386	22.6891	36.9503	3.20279	2.94362	7.58084		0.00371197
HSD17B13	TSS450	chr4:88224940-88244056	0.345451	0.292257	0.348566	0.391134	0.412477	0	0.112648	0		0.00371778
OARD1	TSS17673	chr6:41034530-41040188	19.815	18.2191	12.9681	11.9816	18.4073	8.06335	7.701	3.83798		0.00372213
MPST	TSS10797,TSS20485	chr22:37415682-37425863	27.1782	51.6165	31.3507	27.8549	41.4755	6.87467	10.2981	9.33082		0.00372298
AK2	TSS14973	chr1:33473540-33502512	129.268	147.867	134.585	126.412	149.149	47.0409	40.1045	70.9556		0.0037258
SPATS2L	TSS15466,TSS29583,TSS29694	chr2:201170603-201346986	37.0721	42.6819	41.7916	35.2545	72.887	5.80181	5.14113	11.7936		0.00372955
MAP1S	TSS29435	chr19:17830302-17845324	19.2759	23.7436	18.5418	22.1588	22.7025	2.14916	2.15158	7.9679		0.00373117
ZBTB1	TSS24179	chr14:64971291-65000408	13.7307	27.7088	18.3517	32.5422	24.3963	4.61814	2.92878	8.93001		0.00374121
DDA1	TSS2151	chr19:17420336-17434106	10.1279	7.99138	6.50939	4.81888	7.69798	0.708808	0.672182	3.22886		0.00374387
ZNF688	TSS660	chr16:30581018-30583728	3.78551	3.7459	3.07052	3.39032	3.16005	1.83703	1.86998	1.16191		0.00374456
IQGAP2	TSS7858	chr5:75699148-76003957	76.4482	55.0752	52.1314	49.7166	50.8021	20.4084	21.115	34.1476		0.003755
SERINC1	TSS26812	chr6:122764492-122792952	38.508	82.0939	92.8425	75.7674	90.0633	12.6028	13.1106	34.4493		0.00375781
CLDN7	TSS25212,TSS27297	chr17:7163221-7166512	149.078	195.103	138.452	72.1454	115.969	11.9858	10.9522	14.7884		0.00375804
SIRT5	TSS29848,TSS8463	chr6:13574760-13615390	6.51067	8.31697	8.40472	10.752	11.2657	1.37712	1.75758	4.38665		0.00376032
UQCRQ	TSS19905	chr5:132202318-132204536	104.454	64.6692	80.1402	43.7302	77.7827	12.502	16.5836	16.4557		0.00376426
CRLS1	TSS19167,TSS2898	chr20:5986738-6020697	15.0473	27.9877	21.7474	11.8668	25.5897	3.27362	1.70391	2.21995		0.00377249
CAPN6	TSS24529	chrX:110488326-110513774	10.8228	18.4393	8.28781	10.1166	11.126	2.47251	3.93777	0.970165		0.00378246
RTKN2	TSS4149	chr10:63952952-64028466	1.55049	1.26102	1.002	0.843456	1.71731	0	0	0.482349		0.00378318
PRKAR1A	TSS18371,TSS22613,TSS29970	chr17:66507920-66547457	425.732	500.774	464.713	591.724	453.732	92.2709	100.261	230.11		0.00378826
MBOAT2	TSS18554	chr2:8996700-9143876	19.4273	16.113	8.05397	8.79455	14.7989	0	1.18246	4.06831		0.00379344
PLOD2	TSS9697	chr3:145787227-145879282	28.7742	22.954	23.538	41.6446	24.8017	8.79632	7.05218	7.78196		0.00380691
ATP13A3	TSS7279	chr3:194123402-194188968	55.84	80.8868	59.7495	103.578	60.2103	4.96599	6.09046	30.4595		0.00381451
KLHL11	TSS15392	chr17:40009798-40021629	4.90837	10.0186	7.11885	11.5225	10.6187	1.3577	2.5997	2.01146		0.00381563
NIPSNAP1	TSS18702,TSS2704	chr22:29950797-29977326	71.6559	41.4753	60.3974	36.6517	42.8783	22.0009	14.3868	9.28656		0.00382364
CDK2AP1	TSS15023,TSS21486,TSS24224,TSS27209,TSS28977	chr12:123745516-123756863	41.6635	84.3439	65.2684	63.2537	65.4534	7.18098	7.14596	28.7892		0.00382426
PRR5L	TSS20808,TSS22721,TSS27934	chr11:36317724-36486754	3.48071	5.10945	1.95025	2.47226	3.04477	0	0	0.361008		0.00382553
DDT	TSS15168,TSS17441	chr22:24313553-24322019	35.348	53.9365	50.2594	46.2856	55.3095	31.0315	30.9175	25.545		0.00383447
NNT	TSS6643,TSS6997	chr5:43602790-43705668	43.2029	30.9755	21.8337	34.9272	23.0582	8.41305	8.95193	6.50433		0.00383456
TEX30	TSS21285	chr13:103418462-103426149	3.44686	2.33053	2.26487	4.19944	2.74719	1.32147	0.485457	1.10359		0.00383881
TPK1	TSS10406	chr7:144149033-144533146	3.08618	4.85127	6.1093	4.2141	6.2779	1.53262	0	1.7243		0.00383951
PSMA6	TSS25989	chr14:35761573-35786682	132.404	179.596	198.43	206.55	255.013	56.6806	48.2385	104.819		0.00384411
GALM	TSS22791	chr2:38893051-38961909	25.3458	16.7258	14.29	11.2533	14.0447	3.58662	1.65012	2.51979		0.00384488
CCT3	TSS28170	chr1:156278751-156308206	175.134	129.715	203.03	111.146	157.332	29.7075	28.3063	76.9089		0.00384695
MIS18BP1	TSS3860	chr14:45672392-45722605	8.84499	9.72536	13.4223	15.6423	13.6075	2.29911	1.9437	5.96336		0.00385575
KBTBD4	TSS17650,TSS3160	chr11:47593748-47600567	14.4366	21.0603	14.6779	15.1355	14.8392	2.91099	3.31849	7.90645		0.00385835
ZNF709	TSS26455	chr19:12571997-12595632	3.15572	1.96152	1.59278	2.76319	1.34588	5.78927	5.73956	7.37325		0.00386616
PAK2	TSS4907	chr3:196466727-196559518	20.6372	25.0403	18.3072	20.1857	25.2764	2.97691	3.18117	9.55968		0.00386834
CCDC170	TSS4666	chr6:151815174-151942328	1.5938	2.05892	3.17093	2.14975	1.18625	0	0.140123	0.623618		0.00387667
FAM84B	TSS27486	chr8:127564682-127570711	2.22714	3.55376	3.10812	2.36818	4.90995	0.398964	0.584582	0.293806		0.00388307
PHOSPHO2	TSS28327	chr2:170550963-170558218	1.95471	4.36325	2.99212	3.39843	2.39532	1.12033	0.683264	0		0.00389172
PHOSPHO2-KLHL23	TSS28327	chr2:170550963-170608396	1.95471	4.36325	2.99212	3.39843	2.39532	1.12033	0.683264	0		0.00389172
ZP3	TSS5205,TSS7117	chr7:76026840-76071388	12.2146	6.08993	13.6606	12.0055	8.14665	2.15133	2.35766	1.74769		0.00389229
DPH3	TSS12525	chr3:16298567-16306496	2.71776	2.73126	4.41278	1.98083	2.4746	0.376404	0.461802	0.626863		0.00389322
PSMF1	TSS21730,TSS27421	chr20:1093905-1148426	36.724	29.5802	32.3369	26.265	27.3693	9.05568	6.83979	15.7964		0.00389389
EEF2	TSS18460	chr19:3976053-3985461	631.944	572.033	647.063	616.81	418.108	377.621	362.538	276.418		0.00389488
ZBTB3	TSS22198	chr11:62518434-62521656	3.68683	5.92685	5.12896	2.82138	3.12263	1.56729	0.468072	0		0.00389792
SIKE1	TSS2892	chr1:115312104-115323308	4.83912	4.1565	3.23672	3.06439	4.42584	1.34478	1.32406	2.3247		0.00389936
SF3B4	TSS18714	chr1:149895208-149900144	32.2767	35.4879	45.9599	24.1745	37.7415	5.79432	5.49277	16.9061		0.00390217
CNPPD1	TSS15650	chr2:220036618-220041702	40.5152	54.6697	34.1533	28.9633	41.1163	5.03668	3.88214	17.9675		0.00391219
MVP	TSS22712	chr16:29831714-29859360	236.872	260.6	173.041	164.502	231.94	16.3709	13.7157	88.5712		0.00391929
RFK	TSS12463	chr9:79000432-79009444	9.89967	21.7427	12.0955	10.0411	14.5509	0.384821	1.59874	2.50598		0.00392503
CMTM6	TSS1754	chr3:32522803-32544403	10.2473	24.3952	17.7189	11.0644	15.8679	0.96798	0.634791	2.56714		0.00393363
GRSF1	TSS2328,TSS29692	chr4:71681498-71705627	29.279	21.3955	20.9728	17.3817	21.8321	5.65911	4.87204	11.6939		0.00393582
UROD	TSS29519	chr1:45477804-45481341	55.7164	76.0748	60.844	101.116	58.9021	19.6481	20.1957	35.742		0.00393899
SOD1	TSS24954	chr21:33031934-33041243	1154.02	1712.08	1152.05	611.73	1287.18	138.804	118.205	152.206		0.00394283
SPIN2A	TSS9080	chrX:57162082-57164058	2.75415	5.22417	3.50683	2.89271	4.45793	0.658285	0.414352	1.70718		0.00394384
PTEN	TSS10844	chr10:89623194-89728532	67.2206	47.5803	83.3381	75.2353	52.1233	12.7468	13.4526	32.9065		0.00394624
AIMP2	TSS9466	chr7:6048881-6063465	17.6474	12.1697	23.4085	13.6552	15.7782	2.31604	3.40254	7.8637		0.00394686
ARMCX3	TSS10572,TSS15177	chrX:100878119-100882831	4.70877	3.19917	3.44329	4.49827	2.76938	1.73167	1.66798	0.689237		0.0039574
SCFD1	TSS23868,TSS2994	chr14:31091459-31205033	61.6066	76.4391	62.4188	68.3054	74.0873	40.0571	35.3439	48.5407		0.00395991
SRI	TSS11623,TSS29154	chr7:87834431-87856308	423.899	733.418	356.32	350.401	601.298	60.019	49.7189	175.124		0.00396996
MPPE1	TSS8813	chr18:11883471-11908796	8.76401	15.6917	8.83284	9.91542	12.8777	3.9926	3.11429	5.04975		0.00397234
HLTF	TSS10354	chr3:148747903-148804341	9.79261	9.7286	15.9176	12.8645	10.5275	6.56393	4.61706	5.37154		0.00399453
ANO10	TSS23565	chr3:43407817-43663560	26.1252	28.6083	39.6378	41.5441	20.2724	7.04446	8.37496	11.0446		0.00399611
C16orf91	TSS21106	chr16:1469744-1470801	15.9333	7.10492	9.80782	6.75939	9.68518	0.799959	1.76456	0		0.00401032
MESDC1	TSS25832	chr15:81293294-81296345	0.893012	2.09456	1.71508	1.83979	2.45903	0.0565007	0.165666	0.705965		0.00401336
LEPREL4	TSS3257	chr17:39958204-39968451	4.38468	4.73534	6.94638	6.14823	6.62864	1.47173	2.3543	3.20491		0.00401932
WDR35	TSS22667	chr2:20110028-20189884	9.89044	8.25647	7.9242	10.9012	5.68894	3.96665	3.08288	4.10695		0.00402743
PARD6B	TSS10191	chr20:49348080-49370278	11.6437	11.1969	10.9273	4.32452	11.9791	1.86954	1.31612	2.21276		0.00402887
NAGPA	TSS14801	chr16:5074844-5083942	12.4816	24.6311	16.7034	18.3534	11.3534	3.50849	2.74852	6.44634		0.0040312
RALBP1	TSS14059	chr18:9475529-9538106	15.5353	31.742	20.2951	17.0822	30.9459	2.29743	1.94026	8.98112		0.00403857
IDE	TSS20618,TSS21123	chr10:94211440-94333852	28.2178	33.6232	23.5118	19.7826	17.6704	7.4018	7.25779	8.17585		0.00403987
ATAD5	TSS16505	chr17:29159022-29222295	1.26728	1.20652	1.73532	2.07135	2.62568	0.187939	0.373697	0.491673		0.00404351
OXCT1	TSS19215	chr5:41730166-41870791	48.4784	30.0994	24.9395	22.7907	26.0571	5.14307	2.78297	9.48724		0.00404684
NAT1	TSS21286,TSS23223,TSS23746	chr8:18027970-18081198	2.96531	3.19827	2.7198	1.50572	4.45075	0.0996931	0.365764	0.332547		0.00405902
C12orf39	TSS6595	chr12:21679255-21684210	1.58415	0	0.360583	1.34217	0.264977	18.5967	14.3003	16.4234		0.00406088
SLC35A5	TSS1709	chr3:112280856-112303284	5.17063	14.3188	10.7185	10.6794	15.7476	0.790595	0.888538	2.89738		0.00406719
CASK	TSS18086	chrX:41374188-41782287	41.9674	54.9731	55.9844	43.2592	87.6957	7.18808	8.57889	8.41863		0.00406887
MPDU1	TSS1698	chr17:7486964-7491527	92.6169	137.01	94.5096	63.4661	72.4164	15.0726	20.4026	18.6705		0.00407058
TCTN1	TSS16506,TSS4586	chr12:111051831-111086935	27.4399	37.3537	43.0359	53.0222	28.1918	9.27899	11.2622	9.46082		0.00407187
C17orf59	TSS14677	chr17:8091650-8093564	3.27332	4.29116	4.61426	6.53299	3.14709	0.279487	1.77695	0.271845		0.00407341
CASC4	TSS3205	chr15:44580908-44707959	98.8306	101.621	82.9223	64.0088	94.4172	18.6143	16.9797	44.2397		0.004075
MGAT1	TSS11659,TSS15278,TSS15422,TSS25628	chr5:180217540-180237137	25.0572	16.7774	28.1129	31.9564	39.6502	5.97735	7.60902	10.8359		0.00408365
UBAC2	TSS15655,TSS16470	chr13:99852678-100038753	24.8996	30.9792	34.3896	30.5293	47.6341	3.82907	4.49612	15.499		0.00408578
ZNF48	TSS1186,TSS25393,TSS27622,TSS27624	chr16:30389632-30411429	4.88887	5.40285	5.7393	7.92438	4.05557	1.80078	1.74594	2.03671		0.00408723
CTR9	TSS15196	chr11:10772810-10801290	31.1883	40.2581	39.0909	31.8984	30.2674	9.13203	8.99905	18.2556		0.00408911
BAIAP2-AS1	TSS17270	chr17:79002932-79008519	2.39516	4.74671	3.25978	1.89808	3.84497	0.996507	0.589765	0.111693		0.00409385
FAM91A1	TSS14867	chr8:124780881-124827690	38.9594	37.0399	36.7878	30.481	41.0082	3.66825	3.75324	14.0054		0.00409693
PTGR1	TSS2901,TSS324	chr9:114312001-114362135	85.6257	121.522	57.0927	64.6309	98.0265	18.36	15.2833	37.6097		0.00410534
GCSHP3	TSS23546	chr2:206980296-206981296	27.1428	21.8138	11.6187	18.5423	17.3868	5.6475	6.87222	0		0.00410832
CDC42	TSS163	chr1:22379119-22419436	187.538	251.471	151.043	167.709	220.751	22.0295	22.8482	88.4494		0.0041124
PAFAH1B2	TSS12823	chr11:117014999-117047592	61.0159	87.5859	89.9487	72.4847	88.5715	6.50589	10.1247	33.645		0.0041131
C19orf53	TSS6113	chr19:13885256-13889586	34.5995	19.0238	18.1499	17.8884	21.1348	6.77214	2.571	7.39806		0.00411929
[truncated: 3,633 more rows]

## Sheet: p<0.05 +1%FPR
	P value	AA Tumors Mean1	AA Non-tumorsMean2	Difference	SE of difference	t ratio	df
[truncated: 5,655 more rows]

[truncated: 2 more sheets: p<0.05 +1%FPR +Log2(2), p<0.05 +1%FPR +Log2(5)]
